# Supplementary material for: Significant abundance of cis configurations of coding variants in diploid human genomes
Source: Nucleic Acids Res. 2019 Jan 30;47(6):2981–95. doi: 10.1093/nar/gkz031 (PMC6451136; doi:10.1093/nar/gkz031)
Supplement: Supplementary Data [file gkz031_supplemental_files.zip]

Archive with 8 entries (8 files):
- Hoehe_Supplementary_Data.pdf
- SupplementaryTable_S10.xlsx
- SupplementaryTable_S11.xlsx
- SupplementaryTable_S13.xlsx
- SupplementaryTable_S15.xlsx
- SupplementaryTable_S7.xlsx
- SupplementaryTable_S8.xlsx
- SupplementaryTable_S9.xlsx
