# Supplementary material for: Significant abundance of cis configurations of coding variants in diploid human genomes
Source: Nucleic Acids Res. 2019 Jan 30;47(6):2981–95. doi: 10.1093/nar/gkz031 (PMC6451136; doi:10.1093/nar/gkz031)
Supplement: Supplementary Data [file gkz031_supplemental_files.zip › SupplementaryTable_S10.xlsx]

## Sheet: Legend
Supplementary Table S10. Enrichment of the set of 5,040 invariable genes with pathways and GO terms. These 5,040 genes do not have any predicted protein function-altering nsSNP (PFA-nsSNP) in the 1,092 genomes (1000G).
Supplementary Table S10A. The 595 most significantly enriched pathways (P < 0.01) are shown.
Supplementary Table S10B. The 427 most significantly enriched GO terms (P < 0.001) are shown.

## Sheet: Supplementary Table S10A
Supplementary Table S10A. The 595 most significantly enriched pathways (P < 0.01) are shown.
Pathway	Source	external_id	Size	Effective_size	Overlap	Percentage	p-value	q-value	members_input_overlap_GeneSymbols	members_input_overlap_GeneIds
Gene Expression	Reactome	R-HSA-74160	1755	1745	453	(26.0%)	6.14986e-25	1.17401e-21	HIST1H4B; HIST1H4A; KHSRP; HIST1H4F; HIST1H4E; HIST1H4K; HIST1H4J; STK11; HIPK2; SRSF10; ANP32A; NCBP2; ZNF707; ZNF706; ZNF704; SUMO1; MIR3960; METTL14; DHX9; ZNF688; HIST1H4H; COX6A1; GTF2F2; DDX46; SNRNP27; POP7; ZNF776; ZNF771; ELAVL1; ELAVL2; GTF3C2; TP73; SAP130; XPO1; PPARD; HIST2H3D; HIST2H3C; ING5; ING2; SNRPB2; DNAJC8; MAGOHB; POLR2G; EIF4A3; SESN1; SESN3; SMAD4; SMAD7; SMAD2; TAF13; TAF…	207; 148203; 6155; 4193; 8467; 6917; 6133; 6144; 30834; 7862; 665; 51728; 6201; 85437; 64426; 8664; 11338; 6231; 6882; 100302196; 83695; 84289; 93659; 1660; 4087; 10189; 9416; 10622; 339487; 80349; 7161; 1994; 5440; 79759; 9112; 8343; 57117; 9477; 5608; 6210; 10644; 5494; 7913; 2810; 7029; 442319; 8356; 60559; 5527; 1665; 9442; 5516; 100616282; 80196; 3015; 6096; 4736; 6636; 79595; 8361; 192669; …
RHO GTPases activate PKNs	Reactome	R-HSA-5625740	96	95	57	(60.0%)	3.66761e-21	3.50074e-18	KDM1A; HIST1H4A; HIST1H4F; HIST1H4E; HIST1H4B; HIST1H4K; HIST1H4J; HIST1H4H; HIST1H2BL; HIST2H2BE; HIST1H2AJ; HIST1H2AE; HIST1H2BN; HIST1H2AC; MYL9; YWHAZ; HIST1H3I; YWHAQ; HIST1H2BC; PDPK1; YWHAB; HIST2H4A; HIST2H2AA4; YWHAG; YWHAE; HIST2H3C; RAC1; RHOA; HIST4H4; HIST1H2AB; HIST1H3B; HIST1H3C; HIST1H2BF; HIST2H3D; HIST3H2BB; HIST1H2BA; HIST1H2BB; HIST1H3E; HIST1H3J; RHOB; HIST1H3H; HIST1H2BO; HI…	255626; 3018; 8361; 85236; 723790; 103910; 8349; 3017; 8355; 8343; 7529; 8358; 128312; 10398; 7532; 3014; 388; 8357; 8968; 10971; 8345; 653604; 5500; 55766; 5879; 8348; 8354; 8367; 2810; 126961; 8353; 8370; 23028; 8341; 8356; 8335; 3012; 8363; 8338; 8351; 8366; 5170; 7531; 387; 8352; 8365; 8331; 8340; 7534; 100616282; 8359; 121504; 8334; 8347; 3015; 94239; 8362
RNA Polymerase I Promoter Opening	Reactome	R-HSA-73728	66	65	45	(69.2%)	1.17356e-20	6.20279e-18	HIST1H4B; HIST1H4A; HIST1H4F; HIST1H4E; HIST1H4K; HIST1H4J; HIST1H4H; HIST1H3I; HIST1H3J; HIST2H2BE; HIST1H2AJ; HIST1H2AE; HIST1H2BN; HIST1H2AC; HIST2H4A; HIST4H4; UBTF; HIST1H2BC; HIST1H2AB; HIST2H2AA4; HIST1H2BD; HIST1H3C; HIST1H2BF; HIST2H3D; HIST1H3F; HIST1H3G; HIST1H2BB; HIST1H3E; HIST1H2BL; HIST1H3H; HIST1H2BO; HIST1H2BH; HIST2H2AC; HIST1H2BK; HIST1H3B; H2AFV; HIST2H3C; MIR4738; H2AFX; H2AF…	8366; 8353; 3014; 8370; 8357; 3018; 8968; 8361; 85236; 8356; 723790; 8341; 8352; 3017; 8365; 8345; 653604; 8331; 55766; 8349; 94239; 8340; 8355; 8335; 100616282; 8359; 3012; 8348; 121504; 8363; 8343; 8354; 7343; 8334; 8367; 8347; 8358; 128312; 3015; 8338; 8932; 8351; 8362; 126961; 255626
HDACs deacetylate histones	Reactome	R-HSA-3214815	94	94	56	(59.6%)	1.32545e-20	6.20279e-18	HDAC1; KDM1A; HIST1H4A; HDAC2; HIST1H4F; HIST1H4E; HIST1H4B; HIST1H4K; HIST1H4J; HIST1H4H; SUDS3; HIST1H2AM; HIST1H2BL; HIST2H2BF; HIST2H2BE; HIST1H2AJ; HIST1H2AE; HIST1H2AA; HIST1H2BN; HIST1H2AC; HIST2H4A; HIST1H3I; SAP30; CHD4; HIST2H2AB; HIST1H2BC; SAP18; HIST1H2AB; HIST2H2AA4; MTA1; MTA2; HIST4H4; HIST1H2BD; HIST1H3C; HIST1H2BF; HIST2H3D; HIST3H2BB; HIST1H2BA; HIST1H2BB; HIST1H3E; HIST1H3J; H…	255626; 3065; 3018; 8361; 85236; 723790; 8819; 8336; 8349; 3017; 8355; 9112; 8343; 8358; 128312; 8357; 8968; 79718; 221613; 8345; 653604; 10284; 8348; 8354; 8367; 317772; 64426; 126961; 1108; 8353; 8370; 23028; 9219; 8341; 8356; 79685; 8335; 3012; 8363; 10362; 8338; 121504; 8351; 440689; 8366; 92815; 8352; 8365; 8331; 8340; 8359; 25855; 8334; 3066; 8347; 8362
Signaling by Wnt	Reactome	R-HSA-195721	286	283	113	(39.9%)	1.62462e-20	6.20279e-18	WNT3A; HIST1H4A; HIST1H4F; HIST1H4E; HIST1H4B; HIST1H4K; HIST1H4J; HIST1H4H; AKT1; CALM2; PPP3R1; CALM1; MAP3K7; CUL1; CUL3; CAMK2A; CSNK1G2; HIST3H2BB; CSNK2A2; H2AFV; PPP2CB; H2AFX; RBBP5; MIR1281; GNG4; GNG2; UBC; CTBP1; H2AFJ; SNX3; AES; GNAO1; CLTA; H2AFZ; CLTB; GSK3B; XPO1; AP2S1; SMURF2; RUVBL1; CHD8; KMT2D; UBA52; NLK; HIST1H2BD; HIST1H2BF; HIST2H3D; HIST2H3C; HIST1H2BA; HIST1H2BB; RBX1; …	1455; 54331; 7090; 3065; 805; 80319; 3018; 409; 8361; 85236; 723790; 8085; 1175; 6597; 8349; 7976; 3017; 7534; 8355; 8454; 7473; 255626; 8343; 23401; 8358; 128312; 57680; 8607; 1212; 7316; 51701; 3014; 1499; 2791; 7474; 8357; 8968; 9559; 8345; 653604; 55766; 5879; 7514; 2782; 1173; 8348; 8354; 5216; 8367; 126961; 25776; 89780; 1487; 8353; 8370; 5881; 8452; 5534; 2775; 64750; 8341; 51699; 801; 835…
NoRC negatively regulates rRNA expression	Reactome	R-HSA-427413	110	109	61	(56.0%)	2.20162e-20	7.00483e-18	HDAC1; HIST1H4B; HIST1H4A; HDAC2; HIST1H4F; HIST1H4E; HIST1H2BN; HIST1H4J; HIST1H4H; HIST1H3I; SUDS3; HIST1H2BL; HIST2H2BE; HIST1H2AJ; HIST1H2AE; SMARCA5; SAP130; HIST2H4A; HIST1H2BO; SAP30; UBTF; HIST1H2BC; HIST2H2AC; HIST1H4K; HIST1H2AC; SAP18; HIST1H2AB; HIST2H2AA4; SIN3A; MBD2; HIST4H4; GTF2H5; HIST1H3B; HIST1H3C; HIST1H2BF; HIST2H3D; HIST3H2BB; HIST1H2BA; HIST1H2BB; HIST1H3E; HIST1H3J; POLR2…	255626; 3065; 3018; 79595; 8361; 85236; 723790; 8349; 3017; 8355; 5440; 30834; 8467; 8343; 8358; 128312; 3014; 8357; 8968; 100302240; 8345; 653604; 55766; 404672; 10284; 8348; 8354; 7343; 64426; 126961; 8353; 8370; 8341; 8356; 79685; 6908; 25942; 8335; 3012; 8363; 5437; 8367; 8338; 8351; 8366; 8352; 5441; 8365; 8819; 8331; 8340; 100616282; 8359; 121504; 8334; 3066; 8347; 3015; 8932; 94239; 8362
Oxidative Stress Induced Senescence	Reactome	R-HSA-2559580	129	128	67	(52.3%)	4.08887e-20	9.87017e-18	HIST1H4B; HIST1H4A; HIST1H4F; HIST1H4E; HIST1H2BN; HIST1H4J; HIST1H4H; HIST1H2BL; TNIK; MAPK10; TNRC6B; HIST2H2BE; MAP2K4; HIST1H2AE; EED; CBX4; MAPKAPK3; HIST1H3H; HIST1H2AC; HIST2H4A; TXN; HIST1H3I; JUN; HIST1H2BC; HIST1H4K; MAPK1; MAPK11; SUZ12; HIST1H2AB; HIST1H3F; CDKN2C; CDKN2D; MAP2K7; HIST4H4; HIST1H3B; HIST1H3C; HIST1H2BF; HIST2H3D; HIST3H2BB; HIST1H2BA; HIST1H2BB; HIST1H3E; HIST1H3J; MD…	255626; 3725; 192670; 7029; 3018; 8361; 85236; 192669; 3017; 8355; 5594; 4193; 1869; 7295; 23112; 8343; 8358; 5608; 7316; 128312; 3014; 8357; 8968; 8535; 5602; 1031; 8345; 653604; 55766; 723790; 8348; 8354; 8367; 26523; 126961; 8353; 23512; 8370; 23043; 8341; 8356; 8335; 3012; 8363; 8349; 5600; 8338; 8351; 8726; 8366; 7867; 1032; 7311; 121504; 8365; 6416; 8331; 8340; 100616282; 8359; 8352; 5609; …
Positive epigenetic regulation of rRNA expression	Reactome	R-HSA-5250913	111	110	61	(55.5%)	4.13627e-20	9.87017e-18	HDAC1; HIST1H4B; HIST1H4A; HDAC2; HIST1H4F; HIST1H4E; HIST1H2BN; HIST1H4J; HIST1H4H; SF3B1; HIST1H3I; HIST1H2BL; DEK; HIST2H2BE; HIST1H2AJ; HIST1H2AE; GSK3B; CBX3; SMARCA5; HIST1H2AC; HIST2H4A; HIST1H2BO; CHD4; HIST1H2BC; POLR2H; HIST1H4K; HIST1H2AB; HIST2H2AA4; MTA1; MTA2; HIST4H4; HIST1H3B; HIST1H3C; HIST1H2BF; HIST2H3D; HIST3H2BB; HIST1H2BA; HIST1H2BB; HIST1H3E; HIST1H3J; POLR2L; HIST1H3H; MIR…	255626; 3065; 3018; 8361; 85236; 723790; 8349; 3017; 8355; 5440; 9112; 30834; 8467; 8343; 8358; 128312; 3014; 8357; 8338; 8968; 100302240; 8345; 653604; 55766; 8359; 8348; 8354; 7913; 8367; 23451; 126961; 60; 1108; 8353; 8370; 9219; 8341; 8356; 6908; 100302237; 8335; 3012; 8363; 5437; 11335; 121504; 8351; 8366; 2932; 8352; 5441; 8365; 8331; 94239; 8340; 100616282; 8334; 3066; 8347; 3015; 8362
Metabolism of proteins	Reactome	R-HSA-392499	1506	1502	385	(25.6%)	6.90765e-20	1.46519e-17	SSPO; HIST1H4A; HIST1H4F; HIST1H4E; HIST1H4B; HIST1H4K; HIST1H4J; SUMO3; SUMO2; FKBP8; SUMO1; HSPA9; HIST1H4H; SP3; SERP1; RAB40C; GATA3; TRAPPC1; TUBB4A; TRAPPC5; TRAPPC4; EIF5A2; RPS27L; UBE2D2; RAB6B; UBE2D1; CHCHD7; CCT7; CCT4; TBC1D20; TIMM10; OPCML; MSRB3; HIST2H3D; HIST2H3C; ZDHHC2; PSMD14; PSMD11; TOP1; PSMD12; MIR197; SMAD4; SMAD7; AP3M1; SMAD2; HIST1H2BN; DCTN5; ARF3; SMC3; CDC34; ARF5;…	6155; 4193; 122553; 10890; 6144; 7322; 966; 10471; 6502; 10693; 64841; 6201; 64426; 346562; 6885; 6231; 253827; 93659; 643847; 351; 4087; 79139; 57799; 10959; 140735; 9112; 8343; 10254; 5687; 6210; 65264; 1453; 100287144; 29880; 5862; 6133; 11070; 60559; 2792; 5706; 3093; 7416; 409; 100616282; 2488; 3015; 4736; 8361; 6164; 64750; 8000; 7295; 9789; 51272; 8358; 10670; 9246; 2589; 6143; 7095; 94115…
ERCC6 (CSB) and EHMT2 (G9a) positively regulate rRNA expression	Reactome	R-HSA-427389	79	78	49	(62.8%)	1.35132e-19	2.45109e-17	HDAC1; HIST1H4B; HIST1H4A; HDAC2; HIST1H4F; HIST1H4E; HIST1H4K; HIST1H4J; HIST1H4H; HIST1H3I; HIST1H2BL; HIST2H2BE; HIST1H2AJ; HIST1H2AE; CBX3; HIST1H2BN; HIST1H2AC; HIST2H4A; HIST4H4; CHD4; HIST1H2BC; HIST1H2AB; HIST2H2AA4; MTA1; MTA2; HIST1H2BD; HIST1H3C; HIST1H2BF; HIST2H3D; HIST1H3F; HIST1H3G; HIST1H2BB; HIST1H3E; HIST1H3J; HIST1H3H; HIST1H2BO; HIST1H2BH; HIST2H2AC; HIST1H2BK; HIST1H3B; H2AFV…	1108; 8366; 8353; 3014; 8370; 8357; 3018; 8968; 8361; 85236; 8356; 723790; 8341; 8352; 3017; 8365; 8345; 653604; 8331; 55766; 8349; 94239; 8340; 8355; 8335; 100616282; 9219; 9112; 8359; 3012; 8348; 121504; 8363; 3065; 8343; 8354; 8334; 8367; 3066; 8347; 8358; 128312; 3015; 8338; 8351; 8362; 126961; 255626; 11335
Negative epigenetic regulation of rRNA expression	Reactome	R-HSA-5250941	113	112	61	(54.5%)	1.41236e-19	2.45109e-17	HDAC1; HIST1H4B; HIST1H4A; HDAC2; HIST1H4F; HIST1H4E; HIST1H2BN; HIST1H4J; HIST1H4H; HIST1H3I; SUDS3; HIST1H2BL; HIST2H2BE; HIST1H2AJ; HIST1H2AE; SMARCA5; SAP130; HIST2H4A; HIST1H2BO; SAP30; UBTF; HIST1H2BC; HIST2H2AC; HIST1H4K; HIST1H2AC; SAP18; HIST1H2AB; HIST2H2AA4; SIN3A; MBD2; HIST4H4; GTF2H5; HIST1H3B; HIST1H3C; HIST1H2BF; HIST2H3D; HIST3H2BB; HIST1H2BA; HIST1H2BB; HIST1H3E; HIST1H3J; POLR2…	255626; 3065; 3018; 79595; 8361; 85236; 723790; 5437; 8349; 3017; 8355; 5440; 30834; 8467; 8343; 8358; 128312; 3014; 8357; 8968; 100302240; 8345; 653604; 55766; 404672; 10284; 8348; 8354; 7343; 64426; 126961; 8353; 8370; 8341; 8356; 79685; 6908; 25942; 8335; 3012; 8363; 8367; 8338; 8351; 8366; 8352; 5441; 8365; 8819; 8331; 8340; 100616282; 8359; 121504; 8334; 3066; 8347; 3015; 8932; 94239; 8362
B-WICH complex positively regulates rRNA expression	Reactome	R-HSA-5250924	96	95	55	(57.9%)	1.9063e-19	3.03261e-17	HIST1H4B; HIST1H4A; HIST1H4F; HIST1H4E; HIST1H2BN; HIST1H4J; HIST1H4H; SF3B1; HIST1H3I; HIST1H2BL; DEK; HIST2H2BE; HIST1H2AJ; HIST1H2AE; GSK3B; SMARCA5; HIST1H2AC; HIST2H4A; HIST1H2BO; HIST1H2BC; POLR2H; HIST1H4K; HIST1H2AB; HIST2H2AA4; HIST4H4; HIST1H3B; HIST1H3C; HIST1H2BF; HIST2H3D; HIST3H2BB; HIST1H2BA; HIST1H2BB; HIST1H3E; HIST1H3J; POLR2L; HIST1H3H; MIR1304; HIST1H2BH; HIST2H2AC; POLR2K; HI…	255626; 3018; 8361; 85236; 723790; 5437; 8349; 3017; 8355; 5440; 30834; 8467; 8343; 8358; 128312; 3014; 8357; 8338; 8968; 100302240; 8345; 653604; 55766; 8348; 8354; 7913; 8367; 23451; 126961; 60; 8353; 8370; 8341; 8356; 6908; 100302237; 8335; 3012; 8363; 8351; 8366; 2932; 8352; 5441; 8365; 8331; 8340; 100616282; 8359; 121504; 8334; 8347; 3015; 94239; 8362
Meiotic recombination	Reactome	R-HSA-912446	65	64	43	(67.2%)	5.12823e-19	7.5306e-17	HIST1H4B; HIST1H4A; HIST1H4F; HIST1H4E; HIST1H4K; HIST1H4J; HIST1H4H; HIST1H3I; HIST1H2BB; HIST1H3J; HIST2H2BE; HIST1H2AJ; HIST1H2AE; HIST1H2BN; HIST1H2AC; HIST2H4A; HIST4H4; HIST1H2BC; HIST1H2AB; HIST2H2AA4; HIST1H3B; HIST1H3C; HIST1H2BF; HIST2H3D; HIST1H3F; HIST1H3G; HIST1H3D; HIST1H3E; HIST1H2BL; HIST1H3H; HIST1H2BO; HIST1H2BH; HIST2H2AC; HIST1H2BK; HIST1H2BD; H2AFV; HIST2H3C; MIR4738; H2AFX; …	8366; 8353; 3014; 8370; 8357; 3018; 8968; 8361; 85236; 8356; 723790; 8341; 8352; 8365; 8345; 653604; 8331; 55766; 8349; 8351; 8340; 8355; 8335; 100616282; 8359; 3012; 8348; 121504; 8363; 8343; 8354; 8334; 8367; 8347; 8358; 128312; 3015; 8338; 94239; 8362; 126961; 3017; 255626
Epigenetic regulation of gene expression	Reactome	R-HSA-212165	154	153	73	(47.7%)	8.56919e-19	1.16847e-16	HDAC1; HIST1H4B; HIST1H4A; HDAC2; HIST1H4F; HIST1H4E; HIST1H2BN; HIST1H4J; HIST1H4H; SF3B1; HIST1H3I; SUDS3; HIST1H2BL; DEK; HIST2H2BE; AEBP2; HIST1H2AE; EED; GSK3B; CBX3; SMARCA5; SAP130; HIST2H4A; HIST1H2BO; SAP30; CHD4; UBTF; HIST1H2BC; POLR2H; HIST1H4K; HIST1H2AC; SAP18; HIST1H2AB; HIST2H2AA4; MTA1; MTA2; SIN3A; SUZ12; MBD2; HIST4H4; GTF2H5; HIST1H3B; HIST1H3C; HIST1H2BF; HIST2H3D; HIST3H2BB;…	255626; 3065; 3018; 8361; 85236; 723790; 8819; 8349; 3017; 8355; 5440; 9112; 30834; 8467; 8343; 8358; 128312; 3014; 8357; 8338; 79595; 121536; 8968; 100302240; 8345; 653604; 55766; 404672; 10284; 8359; 8348; 8354; 7913; 8367; 23451; 64426; 126961; 60; 1108; 8353; 23512; 8370; 9219; 8341; 8356; 79685; 25942; 100302237; 8335; 3012; 6908; 8363; 5437; 7343; 11335; 121504; 8351; 8726; 8366; 2932; 5441…
Cellular responses to stress	Reactome	R-HSA-2262752	393	391	137	(35.0%)	1.3284e-18	1.69061e-16	HIST1H4B; HIST1H4A; DYNLL1; HIST1H4F; HIST1H4E; DYNLL2; HIST1H4K; HIST1H4J; HSPA9; HIST1H4H; TNRC6B; HSPA7; HIF1AN; GABARAP; CUL2; CDKN2C; CDKN2D; CAMK2G; CAMK2A; CAMK2B; HIST3H2BB; RAE1; MDM2; TXN; H2AFV; FZR1; H2AFX; H2AFZ; MIR1281; UBA52; UBC; RBX1; H2AFJ; UBE2D2; NUP85; UBE2D1; NOX4; EED; GSK3B; MAPKAPK3; HSBP1; CDC16; JUN; MAP1LC3A; MAP1LC3C; MAP1LC3B; TXNRD1; PRKAB2; PRKAB1; NUDT2; UBE2E1; …	3017; 4193; 1869; 3281; 815; 7322; 3014; 79902; 5602; 8348; 5565; 3569; 8353; 11345; 8341; 8480; 318; 8881; 816; 192669; 8338; 7867; 7531; 9588; 8365; 8331; 7316; 126961; 8362; 2876; 50507; 1017; 140735; 723790; 8355; 8343; 1051; 5608; 818; 8968; 7321; 7415; 9474; 8367; 26523; 996; 7029; 23512; 8356; 2878; 7311; 64422; 6119; 51343; 6416; 23766; 11337; 55662; 100616282; 440738; 8334; 3005; 3015; 9…
SIRT1 negatively regulates rRNA Expression	Reactome	R-HSA-427359	72	71	45	(63.4%)	2.51045e-18	2.99528e-16	HIST1H4B; HIST1H4A; HIST1H4F; HIST1H4E; HIST1H4K; HIST1H4J; HIST1H4H; HIST1H3I; HIST1H2BL; HIST2H2BE; HIST1H2AJ; HIST1H2AE; HIST1H2BN; HIST1H2AC; HIST2H4A; HIST4H4; HIST1H2BC; HIST1H2AB; HIST2H2AA4; MIR1304; HIST1H2BD; HIST1H3C; HIST1H2BF; HIST2H3D; HIST1H3F; HIST1H3G; HIST1H2BB; HIST1H3E; HIST1H3J; HIST1H3H; HIST1H2BO; HIST1H2BH; HIST2H2AC; HIST1H2BK; HIST1H3B; H2AFV; HIST2H3C; MIR4738; TBP; H2A…	8366; 8353; 3014; 8370; 8357; 3018; 8968; 8361; 85236; 8356; 723790; 8341; 8352; 3017; 8365; 8345; 653604; 6908; 8331; 55766; 8349; 94239; 8340; 8355; 8335; 100616282; 8359; 3012; 8348; 121504; 8363; 8343; 8354; 8334; 8367; 8347; 8358; 128312; 3015; 8338; 100302240; 8351; 8362; 126961; 255626
Amyloid fiber formation	Reactome	R-HSA-977225	83	82	49	(59.8%)	2.83418e-18	3.18262e-16	HIST1H4B; HIST1H4A; HIST1H4F; HIST1H4E; HIST1H4K; HIST1H4J; HIST1H4H; HIST1H3I; UBE2L6; HIST1H2BL; HIST2H2BE; HIST1H2AJ; HIST1H2AE; HIST1H2BN; HIST1H2AC; HIST2H4A; HIST4H4; HIST1H2BC; APCS; HIST1H2AB; HIST2H2AA4; SIAH2; SNCA; CALB1; HIST1H3B; HIST1H3C; HIST1H2BF; HIST2H3D; HIST1H3F; HIST1H2BA; HIST1H2BB; HIST1H3E; HIST1H3J; HIST1H3H; HIST1H2BO; HIST1H2BH; HIST2H2AC; HIST1H2BK; HIST1H2BD; HIST2H3C…	7316; 8366; 255626; 8353; 3014; 8370; 8357; 3018; 6478; 8345; 8968; 8361; 85236; 8356; 723790; 8341; 8352; 8365; 793; 653604; 351; 7311; 8331; 8349; 8340; 8355; 8335; 100616282; 325; 8359; 3012; 6622; 8347; 8348; 121504; 8363; 8343; 8354; 8334; 8367; 8358; 128312; 3015; 8338; 8351; 8362; 126961; 9246; 3017
Activated PKN1 stimulates transcription of AR (androgen receptor) regulated genes KLK2 and KLK3	Reactome	R-HSA-5625886	70	69	44	(63.8%)	4.23714e-18	4.49372e-16	HIST1H4B; HIST1H4A; HIST1H4F; HIST1H4E; KDM1A; HIST1H4K; HIST1H4J; HIST1H4H; HIST1H3I; HIST1H2BL; HIST2H2BE; HIST1H2AJ; HIST1H2AE; HIST1H2BN; HIST1H2AC; HIST2H4A; HIST4H4; HIST1H2BC; HIST1H2AB; HIST2H2AA4; HIST1H2BD; HIST1H3C; HIST1H2BF; HIST2H3D; HIST1H3F; HIST1H3G; HIST1H2BB; HIST1H3E; HIST1H3J; HIST1H3H; HIST1H2BO; HIST1H2BH; HIST2H2AC; HIST1H2BK; HIST1H3B; H2AFV; HIST2H3C; MIR4738; H2AFX; H2A…	8366; 8353; 3014; 8370; 8357; 3018; 23028; 8968; 8361; 85236; 8356; 723790; 8341; 8352; 3017; 8365; 8345; 653604; 8331; 55766; 8349; 94239; 8340; 8355; 8335; 100616282; 8359; 3012; 8348; 121504; 8363; 8343; 8354; 8334; 8367; 8347; 8358; 128312; 3015; 8338; 8351; 8362; 126961; 255626
DNA methylation	Reactome	R-HSA-5334118	68	67	43	(64.2%)	7.11947e-18	7.1532e-16	HIST1H4B; HIST1H4A; HIST1H4F; HIST1H4E; HIST1H4K; HIST1H4J; HIST1H4H; HIST1H3I; HIST1H2BB; HIST1H3J; HIST2H2BE; HIST1H2AJ; HIST1H2AE; HIST1H2BN; HIST1H2AC; HIST2H4A; HIST4H4; HIST1H2BC; HIST1H2AB; HIST2H2AA4; HIST1H2BD; HIST1H3C; HIST1H2BF; HIST2H3D; HIST1H3F; HIST1H3G; HIST1H3D; HIST1H3E; HIST1H2BL; HIST1H3H; HIST1H2BO; HIST1H2BH; HIST2H2AC; HIST1H2BK; HIST1H3B; H2AFV; HIST2H3C; MIR4738; H2AFX; …	8366; 8353; 3014; 8370; 8357; 3018; 8968; 8361; 85236; 8356; 723790; 8341; 8352; 3017; 8365; 8345; 653604; 8331; 55766; 8349; 8351; 8340; 8355; 8335; 100616282; 8359; 3012; 8348; 121504; 8363; 8343; 8354; 8334; 8367; 8347; 8358; 128312; 3015; 8338; 94239; 8362; 126961; 255626
Transcriptional regulation by small RNAs	Reactome	R-HSA-5578749	108	107	57	(53.3%)	8.83918e-18	8.437e-16	HIST1H4B; HIST1H4A; HIST1H4F; HIST1H4E; HIST1H4K; HIST1H4J; HIST1H4H; NUP85; MIR4738; H2AFZ; HIST2H2BE; HIST1H2AJ; HIST1H2AE; HIST1H2BN; HIST1H2AC; HIST2H4A; HIST1H3I; RAN; POLR2I; RAE1; HIST2H2AC; HIST1H2BC; HIST1H2AB; HIST2H2AA4; HIST3H2BB; HIST1H2BL; HIST4H4; HIST1H3B; POLR2D; HIST1H2BF; HIST2H3D; POLR2A; HIST1H2BA; HIST1H2BB; HIST1H3E; HIST1H3J; POLR2L; HIST1H3H; HIST1H2BO; HIST1H2BH; POLR2H;…	255626; 3018; 5430; 8361; 723790; 8349; 3017; 8355; 8343; 8358; 128312; 3014; 79902; 8357; 8968; 100616282; 8345; 653604; 55766; 85236; 10762; 8348; 8354; 8367; 26523; 126961; 8353; 8370; 8341; 8480; 27161; 8356; 5438; 8335; 3012; 8363; 5437; 79023; 8338; 8351; 8366; 5901; 5440; 121504; 5441; 8365; 8331; 8340; 8359; 5433; 8352; 8334; 8347; 3015; 94239; 8362; 5436
RNA Polymerase I Chain Elongation	Reactome	R-HSA-73777	94	93	52	(55.9%)	1.49508e-17	1.30515e-15	HIST1H4B; HIST1H4A; HIST1H4F; HIST1H4E; HIST1H4K; HIST1H4J; HIST1H4H; HIST1H3I; HIST1H2BL; HIST2H2BE; HIST1H2AJ; HIST1H2AE; CBX3; HIST1H2BN; HIST1H2AC; HIST2H4A; MIR1304; UBTF; HIST1H2BC; HIST2H2AC; HIST1H2AB; HIST2H2AA4; HIST4H4; GTF2H5; HIST1H3B; HIST1H3C; HIST1H2BF; HIST2H3D; HIST3H2BB; HIST1H2BA; HIST1H2BB; HIST1H3E; HIST1H3J; POLR2L; HIST1H3H; HIST1H2BO; HIST1H2BH; POLR2H; POLR2K; HIST1H2BK;…	255626; 3018; 8361; 85236; 723790; 8349; 3017; 8355; 5440; 30834; 8343; 8358; 128312; 3014; 8357; 8968; 100302240; 8345; 653604; 55766; 404672; 8348; 8354; 8367; 126961; 8353; 8370; 8341; 8356; 6908; 8335; 3012; 8363; 5437; 7343; 11335; 8338; 8351; 8366; 8352; 5441; 8365; 8331; 8340; 100616282; 8359; 121504; 8334; 8347; 3015; 94239; 8362
PRC2 methylates histones and DNA	Reactome	R-HSA-212300	77	76	46	(60.5%)	1.50411e-17	1.30515e-15	HIST1H4B; HIST1H4A; HIST1H4F; HIST1H4E; HIST1H4K; HIST1H4J; HIST1H4H; HIST1H3I; HIST1H2BL; HIST2H2BE; HIST1H2AJ; HIST1H2AE; EED; HIST1H2BN; HIST1H2AC; HIST2H4A; HIST4H4; AEBP2; HIST1H2BC; SUZ12; HIST1H2AB; HIST2H2AA4; HIST1H2BD; HIST1H3C; HIST1H2BF; HIST2H3D; HIST1H3F; HIST1H3G; HIST1H2BB; HIST1H3E; HIST1H3J; HIST1H3H; HIST1H2BO; HIST1H2BH; HIST2H2AC; HIST1H2BK; HIST1H3B; H2AFV; HIST2H3C; MIR4738…	8366; 8365; 8355; 3014; 8359; 23512; 8370; 8357; 3018; 8361; 85236; 8356; 723790; 8341; 8352; 8968; 8353; 8345; 653604; 8331; 55766; 8349; 8351; 8340; 121536; 8335; 100616282; 3012; 8348; 121504; 8363; 8343; 8354; 8334; 8367; 3017; 8347; 8358; 128312; 3015; 8338; 94239; 8362; 126961; 8726; 255626
Senescence-Associated Secretory Phenotype (SASP)	Reactome	R-HSA-2559582	113	112	58	(51.8%)	2.63163e-17	2.18425e-15	HIST1H4B; HIST1H4A; HIST1H4F; HIST1H4E; HIST1H4K; HIST1H4J; HIST1H4H; UBE2D1; HIST1H2BL; HIST2H2BE; HIST1H2AJ; HIST1H2AE; HIST1H2BN; HIST1H2AC; HIST2H4A; CEBPB; HIST1H3I; CDC16; JUN; UBA52; HIST1H2BC; MAPK1; HIST1H2AB; HIST2H2AA4; HIST3H2BB; CDKN2C; CDKN2D; RPS6KA1; UBE2E1; HIST4H4; HIST1H3B; HIST1H3C; HIST1H2BF; HIST2H3D; HIST1H3F; HIST1H2BA; HIST1H2BB; HIST1H3E; HIST1H3J; HIST1H3H; HIST1H2BO; H…	255626; 3725; 1017; 3018; 8361; 85236; 723790; 8349; 3017; 8355; 5594; 126961; 8343; 1051; 8358; 128312; 7316; 3014; 8357; 8968; 1031; 8345; 653604; 55766; 8359; 8348; 8354; 8367; 996; 6195; 3569; 8353; 8370; 7324; 7321; 8341; 8356; 8881; 7311; 3012; 8363; 8338; 8351; 8366; 51343; 1032; 8335; 8352; 8365; 8331; 8340; 100616282; 121504; 8334; 8347; 3015; 94239; 8362
mRNA Splicing - Major Pathway	Reactome	R-HSA-72163	185	185	80	(43.2%)	2.85509e-17	2.27099e-15	RBM5; ELAVL1; ELAVL2; SF3B5; SF3B4; SF3B1; SF3A3; POLR2L; PUF60; HNRNPH1; SRSF10; DHX15; TXNL4A; NUDT21; MIR1234; BCAS2; CPSF2; PRPF6; PRPF3; SRSF1; SRSF7; SRSF3; AQR; PRPF19; POLR2I; HNRNPR; U2AF2; PCBP1; PRPF40A; SNRPG; SNRPN; LSM4; RBM17; HNRNPM; LSM5; NCBP2; HNRNPC; HNRNPD; HNRNPF; HNRNPA2B1; POLR2K; DHX9; MIR4444-1; SMNDC1; HNRNPA3; LSM6; LSM7; U2SURP; LSM2; LSM3; POLR2D; POLR2G; SNRPB2; POL…	10286; 6426; 6636; 5430; 11157; 3183; 10285; 4670; 10181; 10236; 1993; 84844; 5440; 6634; 6428; 9879; 6434; 51503; 3185; 27339; 6632; 55660; 23350; 6626; 6625; 6635; 84991; 11051; 23451; 3181; 10772; 22827; 53981; 24148; 220988; 55110; 3184; 100616394; 9129; 9716; 6432; 83443; 5438; 55696; 23658; 1994; 6638; 5437; 22916; 9775; 27258; 1665; 25804; 6637; 1655; 22826; 10262; 51593; 11338; 10978; 100…
Meiosis	Reactome	R-HSA-1500620	79	78	46	(59.0%)	6.38022e-17	4.87194e-15	HIST1H4B; HIST1H4A; HIST1H4F; HIST1H4E; HIST1H4K; HIST1H4J; HIST1H4H; HIST1H3I; HIST1H2BL; HIST2H2BE; HIST1H2AJ; HIST1H2AE; HIST1H2BN; HIST1H2AC; HIST2H4A; HIST4H4; SMC3; HIST1H2BC; HIST1H2AB; HIST2H2AA4; RAD21; STAG1; HIST1H2BD; HIST1H3C; HIST1H2BF; HIST2H3D; HIST1H3F; HIST1H3G; HIST1H2BB; HIST1H3E; HIST1H3J; HIST1H3H; HIST1H2BO; HIST1H2BH; HIST2H2AC; HIST1H2BK; HIST1H3B; H2AFV; HIST2H3C; MIR473…	8366; 8365; 8353; 3014; 8370; 8357; 3018; 5885; 8968; 8361; 85236; 8356; 723790; 8341; 8352; 3017; 8345; 653604; 10274; 8331; 55766; 8349; 8351; 8340; 8355; 8335; 100616282; 8359; 3012; 8348; 121504; 8363; 8343; 8354; 8334; 8367; 8347; 8358; 128312; 3015; 8338; 94239; 8362; 126961; 255626; 9126
RNA Polymerase I Transcription	Reactome	R-HSA-73864	115	114	58	(50.9%)	7.70889e-17	5.6601e-15	HDAC1; HIST1H4B; HIST1H4A; HDAC2; HIST1H4F; HIST1H4E; HIST1H4K; HIST1H4J; HIST1H4H; HIST1H3I; HIST1H2BL; HIST2H2BE; HIST1H2AJ; HIST1H2AE; CBX3; HIST1H2BN; HIST1H2AC; HIST2H4A; HIST1H2BO; CHD4; UBTF; HIST1H2BC; POLR2H; HIST1H2AB; HIST2H2AA4; MTA1; MTA2; HIST4H4; H2AFV; GTF2H5; HIST1H3B; HIST1H3C; HIST1H2BF; HIST2H3D; HIST3H2BB; HIST1H2BA; HIST1H2BB; HIST1H3E; HIST1H3J; POLR2L; HIST1H3H; MIR1304; H…	255626; 3065; 3018; 8361; 85236; 723790; 8349; 3017; 8355; 5440; 9112; 30834; 8343; 8358; 128312; 3014; 8357; 8338; 8968; 100302240; 8345; 653604; 55766; 404672; 8359; 8348; 8354; 7343; 126961; 1108; 8353; 8370; 9219; 8341; 8356; 6908; 8335; 3012; 8363; 5437; 8367; 11335; 8351; 8366; 8352; 5441; 8365; 8331; 94239; 8340; 100616282; 121504; 8334; 3066; 8347; 3015; 8932; 8362
Condensation of Prophase Chromosomes	Reactome	R-HSA-2299718	77	76	45	(59.2%)	1.12168e-16	7.93073e-15	HIST1H4B; HIST1H4A; HIST1H4F; HIST1H4E; HIST1H4K; HIST1H4J; HIST1H4H; HIST1H3I; HIST1H2BL; HIST2H2BE; HIST1H2AJ; HIST1H2AE; HIST1H2BN; HIST1H2AC; HIST2H4A; SET; HIST1H2BC; HIST1H2AB; HIST2H2AA4; HIST4H4; HIST1H2BD; HIST1H3C; HIST1H2BF; HIST2H3D; HIST1H3F; HIST1H3G; HIST1H2BB; HIST1H3E; HIST1H3J; HIST1H3H; HIST1H2BO; HIST1H2BH; HIST2H2AC; HIST1H2BK; HIST1H3B; H2AFV; HIST2H3C; MIR4738; H2AFX; H2AFZ…	8366; 8353; 3014; 8370; 8357; 6418; 3018; 8968; 983; 8361; 85236; 8356; 723790; 8341; 8352; 3017; 8365; 8345; 653604; 8331; 55766; 8349; 94239; 8340; 8355; 8335; 100616282; 8359; 3012; 8348; 121504; 8363; 8343; 8354; 8334; 8367; 8347; 8358; 128312; 3015; 8338; 8351; 8362; 126961; 255626
RNA Polymerase I Promoter Clearance	Reactome	R-HSA-73854	113	112	57	(50.9%)	1.39939e-16	9.54082e-15	HDAC1; HIST1H4B; HIST1H4A; HDAC2; HIST1H4F; HIST1H4E; HIST1H4K; HIST1H4J; HIST1H4H; HIST1H3I; HIST1H2BL; HIST2H2BE; HIST1H2AJ; HIST1H2AE; HIST1H2BN; HIST1H2AC; HIST2H4A; HIST1H2BO; CHD4; UBTF; HIST1H2BC; POLR2H; HIST1H2AB; HIST2H2AA4; MTA1; MTA2; HIST4H4; H2AFV; GTF2H5; HIST1H3B; HIST1H3C; HIST1H2BF; HIST2H3D; HIST3H2BB; HIST1H2BA; HIST1H2BB; HIST1H3E; HIST1H3J; POLR2L; HIST1H3H; MIR1304; HIST1H2…	255626; 3065; 3018; 8361; 85236; 723790; 8349; 3017; 8355; 5440; 9112; 30834; 8343; 8358; 128312; 3014; 8357; 8338; 8968; 100302240; 8345; 653604; 55766; 404672; 8359; 8348; 8354; 7343; 126961; 1108; 8353; 8370; 9219; 8341; 8356; 6908; 8335; 3012; 8363; 5437; 8367; 8351; 8366; 8352; 5441; 8365; 8331; 94239; 8340; 100616282; 121504; 8334; 3066; 8347; 3015; 8932; 8362
mRNA Splicing	Reactome	R-HSA-72172	193	193	81	(42.0%)	1.52392e-16	1.00316e-14	RBM5; ELAVL1; ELAVL2; SF3B5; SF3B4; SF3B1; SF3A3; POLR2L; PUF60; HNRNPH1; SRSF10; DHX15; SNRPB2; NUDT21; MIR1234; BCAS2; CPSF2; PRPF6; PRPF3; SRSF1; SRSF7; SRSF3; AQR; PRPF19; POLR2I; HNRNPR; U2AF2; PCBP1; PRPF40A; SNRPG; SNRPN; LSM4; RBM17; HNRNPM; LSM5; NCBP2; HNRNPC; HNRNPD; HNRNPF; HNRNPA2B1; POLR2K; DHX9; MIR4444-1; SMNDC1; HNRNPA3; LSM6; LSM7; U2SURP; LSM2; LSM3; POLR2D; POLR2G; ZCRB1; POLR…	10286; 6426; 6636; 5430; 11157; 3183; 10285; 4670; 10181; 10236; 1993; 84844; 5440; 6634; 6428; 9879; 6434; 51503; 3185; 27339; 6632; 55660; 23350; 6626; 6625; 6635; 84991; 11051; 23451; 3181; 10772; 22827; 53981; 24148; 220988; 55110; 3184; 100616394; 9129; 9716; 85437; 6432; 83443; 5438; 55696; 23658; 1994; 6638; 5437; 22916; 9775; 27258; 1665; 25804; 6637; 1655; 22826; 10262; 51593; 11338; 109…
Formation of the beta-catenin:TCF transactivating complex	Reactome	R-HSA-201722	95	94	51	(54.3%)	1.70496e-16	1.08493e-14	HDAC1; HIST1H4B; HIST1H4A; HIST1H4F; HIST1H4E; TLE3; HIST1H4J; HIST1H4H; CTNNB1; HIST1H2BL; H2AFZ; HIST2H2BE; HIST1H2AJ; HIST1H2AE; SMARCA4; HIST1H2BN; HIST1H2AC; HIST2H4A; HIST1H2BO; RUVBL1; HIST1H2BC; HIST1H4K; HIST1H2AB; HIST2H2AA4; KMT2D; HIST4H4; HIST1H3B; HIST1H3C; HIST1H2BF; HIST2H3D; HIST3H2BB; HIST1H2BA; HIST1H2BB; HIST1H3E; HIST1H3J; HIST1H3H; HIST1H3I; HIST1H2BH; HIST2H2AC; HIST1H2BK; …	255626; 7090; 3065; 3018; 8361; 85236; 723790; 8085; 8349; 3017; 8355; 8343; 8358; 128312; 8607; 3014; 8357; 8968; 8345; 653604; 6597; 55766; 8354; 8367; 126961; 8353; 8370; 8348; 8341; 8356; 100302237; 8335; 3012; 8363; 8338; 8351; 8366; 5929; 8352; 1499; 8365; 8331; 8340; 100616282; 8359; 121504; 8334; 8347; 3015; 94239; 8362
HATs acetylate histones	Reactome	R-HSA-3214847	143	143	66	(46.2%)	3.34833e-16	2.06193e-14	HIST1H4B; HIST1H4A; HIST1H4F; HIST1H4E; HIST1H2BN; HIST1H4J; MRGBP; HIST1H2AM; TAF12; HIST2H2BF; HIST2H2BE; HIST1H2AJ; HIST1H2AE; HIST1H2AA; HIST1H3H; SAP130; MSL1; KANSL3; KANSL2; HIST1H3I; RUVBL1; RUVBL2; HIST2H2AB; HIST1H2BC; USP22; HIST1H4K; BRPF1; HIST1H2AC; DMAP1; ENY2; ING3; HIST2H2AA4; MORF4L1; HIST1H4H; HIST1H2BL; HIST4H4; HIST1H2AB; HIST1H3B; HIST1H3C; HIST1H2BF; HIST2H3D; HIST3H2BB; HI…	255626; 54556; 3018; 79595; 8089; 8361; 85236; 723790; 56943; 8336; 1386; 8349; 3017; 8355; 8343; 92815; 8358; 128312; 8607; 8357; 8338; 7862; 55257; 8968; 339287; 221613; 8345; 653604; 10933; 8348; 8354; 8367; 64769; 317772; 1810; 126961; 60; 6883; 8353; 8370; 8341; 8356; 100302237; 3012; 8363; 84148; 8351; 440689; 51147; 8366; 55929; 23326; 8335; 55683; 8352; 84289; 8365; 8331; 8340; 8362; 8359…
mRNA Processing	Wikipathways	WP411	127	127	60	(47.2%)	1.95178e-15	1.16436e-13	RBM5; NCBP2; SF3B5; SF3B4; CELF4; SF3B1; CELF2; HNRNPH1; SRSF10; HNRNPA3P1; DHX15; TXNL4A; NUDT21; CPSF2; PRPF6; PPM1G; PRPF3; SRSF1; HNRNPC; SRSF3; U2AF1; PRPF18; HNRNPR; U2AF2; PRPF40A; TMED10; RBM17; HNRNPM; SF3A3; PTBP2; SNRNP70; RBM39; TRA2B; HNRNPA2B1; DHX9; PRMT1; SNRPE; SPOP; LSM7; SRSF7; LSM2; SFPQ; POLR2A; PHF5A; SNRPD3; SNRPA; SNRPF; SNRPG; SRPK2; SNRNP40; SNRPB2; DNAJC8; SNRPD2; SNRPD…	84991; 11051; 53981; 1196; 7307; 83443; 4670; 1665; 1660; 51690; 10236; 22916; 5496; 58155; 10978; 10181; 6426; 6421; 6428; 9410; 10907; 10151; 56853; 10659; 9129; 5430; 6434; 6432; 9584; 8559; 11338; 3276; 6629; 6626; 6625; 8405; 1198; 24148; 3184; 22826; 3187; 3181; 3183; 55660; 10262; 10972; 6638; 6733; 23451; 6633; 6632; 6635; 6634; 6637; 6636; 84844; 57819; 10772; 1479; 10946
Cellular Senescence	Reactome	R-HSA-2559583	192	191	78	(40.8%)	3.4634e-15	2.00352e-13	HIST1H4B; HIST1H4A; FZR1; HIST1H4F; HIST1H4E; HIST1H2BN; HIST1H4J; HIST1H3E; UBE2D1; HIST1H2BL; TNIK; MAPK10; TNRC6B; HIST2H2BE; MAP2K4; HIST1H2AE; EED; CBX4; MAPKAPK3; HIST1H3H; HIST1H2AC; HIST2H4A; TXN; HIST1H2BO; CDC16; HIST1H4H; JUN; UBA52; HIST1H2BC; HIST1H4K; MAPK1; MAPK11; SUZ12; HIST1H2AB; HIST2H2AA4; HIST3H2BB; CDKN2C; H1F0; CDKN2D; CEBPB; MAP2K7; UBE2E1; HIST4H4; HMGA1; HIST1H3B; HIST1H…	255626; 3725; 192670; 7029; 3018; 8345; 8361; 85236; 723790; 192669; 3017; 8355; 5594; 4193; 1869; 126961; 7295; 1017; 23112; 8343; 1051; 8358; 128312; 5608; 7316; 3014; 8357; 8968; 8535; 5602; 1031; 653604; 55766; 7324; 3005; 23043; 8354; 8367; 26523; 996; 6195; 3569; 8353; 23512; 8370; 8348; 7321; 8341; 8356; 8881; 8335; 3012; 8363; 8349; 5600; 8338; 8351; 8726; 8366; 7867; 51343; 1032; 3159; 7…
TCF dependent signaling in response to WNT	Reactome	R-HSA-201681	195	192	78	(40.6%)	4.88185e-15	2.74101e-13	HDAC1; WNT3A; HIST1H4A; SOST; HIST1H4F; HIST1H4E; HIST1H4B; TLE3; HIST1H4J; HIST1H3E; CTNNB1; AKT1; CSNK1G2; H2AFZ; HIST2H2BE; HIST1H2AJ; HIST1H2AE; GSK3B; SMARCA4; HIST1H2BN; HIST1H2AC; HIST2H4A; XPO1; FZD1; HIST1H3I; RUVBL1; CHD8; UBA52; HIST1H2BC; HIST2H2AC; DVL3; WNT8B; HIST1H2AB; HIST2H2AA4; CUL3; YWHAZ; HIST1H4H; SMURF2; KMT2D; CXXC4; HIST1H2BL; HIST4H4; HIST1H3B; HIST1H3C; HIST1H2BF; HIST2…	255626; 7090; 3065; 80319; 3018; 8361; 85236; 723790; 8085; 6597; 8349; 3017; 8355; 8343; 23401; 8358; 128312; 57680; 7316; 3014; 7474; 8357; 8968; 8345; 653604; 7473; 55766; 7514; 8348; 8354; 64750; 8367; 9978; 126961; 25776; 89780; 8353; 8370; 8452; 8341; 8356; 100302237; 50964; 7311; 1452; 10023; 3012; 8363; 5527; 8321; 8338; 1459; 8351; 7479; 8366; 207; 8335; 2932; 8352; 5516; 1499; 8365; 833…
Gene Silencing by RNA	Reactome	R-HSA-211000	134	133	61	(45.9%)	6.40451e-15	3.4932e-13	HIST1H4B; HIST1H4A; HIST1H4F; HIST1H4E; HIST1H4K; HIST1H4J; HIST1H3E; NUP85; MIR4738; TNRC6B; HIST2H2BE; HIST1H2AJ; HIST1H2AE; HIST1H2BN; HIST1H2AC; HIST2H4A; POLR2G; HIST1H3I; RAN; POLR2I; RAE1; HIST2H2AC; HIST1H2BC; H2AFZ; HIST1H2AB; HIST1H3F; HIST1H4H; HIST1H2BL; HIST4H4; HIST1H2BD; HIST1H3C; HIST1H2BF; HIST2H3D; HIST3H2BB; HIST1H3G; HIST1H2BB; AGO4; HIST1H3J; POLR2L; HIST1H3H; HIST1H2BO; HIST…	192670; 3018; 5430; 8361; 723790; 8349; 3017; 8355; 255626; 23112; 8343; 201164; 8358; 128312; 3014; 79902; 8357; 8968; 100616282; 8345; 653604; 55766; 85236; 10762; 8348; 8354; 8367; 26523; 126961; 8353; 8370; 8341; 8480; 27161; 8356; 5438; 8335; 3012; 8363; 5437; 79023; 192669; 8338; 8351; 8366; 5901; 5440; 8352; 5441; 8365; 8331; 8340; 8359; 5433; 121504; 8334; 8347; 3015; 94239; 8362; 5436
Spliceosome - Homo sapiens (human)	KEGG	path:hsa03040	134	134	61	(45.5%)	9.83861e-15	5.2172e-13	NCBP2; SF3B5; SF3B4; SF3B1; PUF60; ZMAT2; SRSF10; DHX15; TXNL4A; PRPF3; BCAS2; PRPF6; SRSF7; SRSF1; SRSF3; AQR; U2AF1; PRPF18; U2AF2; SRSF8; PRPF40A; LSM4; SNRNP27; RBM17; HNRNPM; SF3A3; HNRNPC; TRA2A; TRA2B; LSM7; SMNDC1; LSM5; LSM6; PCBP1; U2SURP; LSM2; LSM3; SNRPB2; PHF5A; THOC1; SNRPA; SNRPF; SNRPG; CWC15; SNRPE; DDX23; SNRNP40; SNRNP70; SNRPD3; SNRPD2; SNRPD1; MAGOHB; SLU7; HNRNPA3; DDX46; D…	10262; 10285; 10286; 9775; 4670; 11338; 24148; 23658; 3183; 1655; 10772; 27258; 1665; 55660; 7307; 10946; 58517; 9879; 10907; 10929; 9410; 9416; 27339; 25804; 9984; 11017; 22916; 6426; 6428; 6432; 6434; 22827; 51503; 23350; 220988; 55110; 10569; 84844; 8559; 5093; 6634; 6635; 6636; 55696; 11157; 23451; 9129; 29896; 153527; 10189; 57819; 6625; 6626; 6629; 6632; 6633; 51690; 6637; 83443; 9716; 84991
RNA Polymerase I, RNA Polymerase III, and Mitochondrial Transcription	Reactome	R-HSA-504046	153	151	65	(43.0%)	3.60336e-14	1.85914e-12	HDAC1; HIST1H4B; HIST1H4A; HDAC2; HIST1H4F; HIST1H4E; HIST1H2BN; HIST1H4J; HIST1H4H; HIST1H3I; POLR3F; GTF3C2; GTF3C6; HIST2H2BE; HIST1H2AJ; HIST1H2AE; CBX3; POLR3K; HIST1H2AC; HIST2H4A; ZNF143; HIST1H2BO; POLR3G; CHD4; UBTF; HIST1H2BC; POLR2H; HIST1H4K; HIST1H2AB; HIST2H2AA4; MTA1; MTA2; HIST1H2BL; HIST4H4; GTF2H5; HIST1H2BD; HIST1H3C; HIST1H2BF; HIST2H3D; HIST3H2BB; HIST1H2BA; HIST1H2BB; HIST1H…	255626; 3065; 3018; 10621; 8361; 85236; 723790; 8349; 3017; 8355; 5440; 9112; 30834; 8343; 128312; 8358; 3014; 8357; 8338; 8968; 100302240; 8345; 653604; 51728; 55766; 404672; 8348; 8354; 112495; 7343; 126961; 1108; 8353; 8366; 8370; 9219; 8341; 8356; 6908; 8335; 3012; 8363; 5437; 8367; 11335; 121504; 8351; 7702; 2976; 8352; 5441; 8365; 8331; 94239; 8340; 100616282; 8359; 4784; 8334; 3066; 8347; …
RHO GTPase Effectors	Reactome	R-HSA-195258	299	298	103	(34.6%)	7.73311e-14	3.88487e-12	HIST1H4B; HIST1H4A; HIST1H4F; HIST1H4E; HIST1H4K; HIST1H4J; HIST1H4H; BRK1; KIF2A; MYL9; CALM2; CALM1; CENPM; CENPH; RANGAP1; HIST3H2BB; PAFAH1B1; H2AFV; ARPC1A; PPP2CB; H2AFX; H2AFZ; SFN; GRB2; ACTB; PAK1; H2AFJ; SPC24; EVL; NUP85; NCKAP1; XPO1; BUB3; ARPC5; HIST1H2BD; HIST1H2BF; HIST2H3D; HIST2H3C; HIST1H2BA; HIST1H2BB; HIST1H2BC; HIST1H2BL; RHOB; HIST1H2BN; HIST1H2BO; HIST1H2BH; HIST1H2BK; CDC…	64946; 805; 3018; 79019; 5594; 85236; 723790; 998; 8349; 3017; 8355; 5217; 2885; 10787; 255626; 57405; 8343; 10152; 8358; 147841; 10552; 5879; 10398; 6722; 3796; 4085; 10092; 128312; 7534; 79902; 8357; 7529; 8968; 10971; 8345; 653604; 5500; 55766; 8361; 7514; 8348; 8354; 5216; 79023; 2810; 7531; 126961; 60; 8353; 8370; 55845; 55920; 5905; 644150; 23028; 8341; 100616122; 801; 8356; 7532; 991; 3014…
Processing of Capped Intron-Containing Pre-mRNA	Reactome	R-HSA-72203	248	248	90	(36.3%)	1.20931e-13	5.91941e-12	NCBP2; PUF60; SRSF10; DHX15; NUDT21; PRPF6; METTL14; DHX9; SF3A3; NUP50; RAE1; THOC1; CWC15; SNRPD3; SNRPD2; SNRPD1; GTF2F2; SNRNP70; DDX46; DDX5; SNRNP27; ELAVL1; ELAVL2; NUP85; PRPF3; SRSF7; SRSF1; SRSF3; U2AF1; U2AF2; PCBP1; ALYREF; POLR2D; POLR2G; POLR2A; EIF4E; POLR2L; POLR2I; POLR2H; POLR2K; SNRPB2; DNAJC8; SRRT; MAGOHB; RBM22; PHF5A; EIF4A3; HNRNPH1; BCAS2; HNRNPR; PRPF40A; RBM17; HNRNPM; …	10286; 6426; 6636; 5430; 11157; 3183; 4670; 6434; 10236; 1993; 84844; 5440; 6634; 10285; 6428; 9879; 51503; 3185; 27339; 6632; 55660; 79902; 23350; 6626; 10946; 57721; 10569; 6625; 84991; 11051; 79023; 23451; 3181; 10772; 22827; 53981; 24148; 10762; 8480; 55110; 1994; 3184; 100616394; 9129; 9716; 6432; 83443; 5438; 55696; 23658; 6635; 6638; 1977; 5437; 85437; 22916; 9775; 27258; 1665; 25804; 6637…
Chromatin modifying enzymes	Reactome	R-HSA-3247509	274	274	96	(35.0%)	2.17125e-13	1.01095e-11	HIST1H4B; HIST1H4A; HIST1H4F; HIST1H4E; HIST1H4K; HIST1H4J; MRGBP; USP22; SAP18; KDM2A; HMG20B; HIST1H4H; DPY30; PRMT1; PRMT5; HIST3H2BB; SMARCD2; SETD7; KAT8; CCND1; SAP30L; RBBP5; MIR1281; DR1; BRMS1; YEATS4; ACTB; MSL1; SUDS3; SMARCE1; EED; ING4; SAP130; KANSL3; KANSL2; SAP30; CHD4; RUVBL2; DMAP1; HIST1H2BD; HIST1H2BF; HIST2H3D; HIST2H3C; HIST1H2BA; HIST1H2BB; HIST1H2BC; HIST1H2BL; ING5; HIST1…	255626; 3065; 79595; 8089; 8361; 85236; 723790; 8085; 56943; 6597; 8336; 121504; 3017; 8355; 9112; 23030; 8343; 8358; 128312; 55257; 1386; 10419; 8607; 51412; 3018; 8357; 8338; 54556; 8968; 339287; 79718; 221613; 8345; 653604; 595; 10933; 121536; 10284; 51147; 8348; 8354; 8367; 317772; 1810; 64426; 126961; 60; 1108; 6883; 8353; 23512; 8370; 23028; 9219; 8341; 64769; 8356; 79685; 100302237; 8335; …
Chromatin organization	Reactome	R-HSA-4839726	274	274	96	(35.0%)	2.17125e-13	1.01095e-11	HIST1H4B; HIST1H4A; HIST1H4F; HIST1H4E; HIST1H4K; HIST1H4J; MRGBP; USP22; SAP18; KDM2A; HMG20B; HIST1H4H; DPY30; PRMT1; PRMT5; HIST3H2BB; SMARCD2; SETD7; KAT8; CCND1; SAP30L; RBBP5; MIR1281; DR1; BRMS1; YEATS4; ACTB; MSL1; SUDS3; SMARCE1; EED; ING4; SAP130; KANSL3; KANSL2; SAP30; CHD4; RUVBL2; DMAP1; HIST1H2BD; HIST1H2BF; HIST2H3D; HIST2H3C; HIST1H2BA; HIST1H2BB; HIST1H2BC; HIST1H2BL; ING5; HIST1…	255626; 3065; 79595; 8089; 8361; 85236; 723790; 8085; 56943; 6597; 8336; 121504; 3017; 8355; 9112; 23030; 8343; 8358; 128312; 55257; 1386; 10419; 8607; 51412; 3018; 8357; 8338; 54556; 8968; 339287; 79718; 221613; 8345; 653604; 595; 10933; 121536; 10284; 51147; 8348; 8354; 8367; 317772; 1810; 64426; 126961; 60; 1108; 6883; 8353; 23512; 8370; 23028; 9219; 8341; 64769; 8356; 79685; 100302237; 8335; …
Packaging Of Telomere Ends	Reactome	R-HSA-171306	54	53	32	(60.4%)	1.41208e-12	6.41826e-11	HIST1H4B; HIST1H4A; HIST1H4F; HIST1H4E; HIST1H4K; HIST1H4J; HIST1H4H; HIST2H2BE; HIST1H2AJ; HIST1H2AE; HIST1H2AC; HIST1H2AB; HIST4H4; HIST2H4A; HIST2H2AA4; HIST1H2BD; HIST1H2BF; HIST3H2BB; HIST1H2BA; HIST1H2BB; HIST1H2BC; HIST1H2BL; HIST1H2BN; HIST1H2BO; HIST1H2BH; HIST2H2AC; HIST1H2BK; H2AFV; H2AFX; H2AFZ; TERF1; H2AFJ	8366; 3014; 8370; 3018; 8361; 85236; 723790; 8341; 121504; 8365; 8345; 8331; 55766; 8349; 8340; 8335; 8359; 3012; 7013; 8348; 8363; 8343; 8334; 8367; 8347; 128312; 3015; 8338; 94239; 8362; 3017; 255626
Mitotic Prophase	Reactome	R-HSA-68875	143	142	59	(41.5%)	3.3821e-12	1.5015e-10	HIST1H4B; HIST1H4A; HIST1H4F; HIST1H4E; HIST1H4K; HIST1H4J; HIST1H4H; NUP85; MIR4738; HIST1H2AE; H2AFZ; HIST2H2BE; HIST1H2AJ; USO1; HIST1H2BN; HIST1H2AC; HIST2H4A; HIST1H3I; CTDNEP1; RAE1; ARPP19; HIST1H2BC; MAPK1; HIST1H2AB; HIST2H2AA4; VRK1; CNEP1R1; PPP2R2D; PRKCB; HIST1H2BL; HIST4H4; HIST1H3B; HIST1H3C; HIST1H2BF; HIST2H3D; HIST3H2BB; HIST1H2BA; HIST1H2BB; HIST1H3E; HIST1H3J; HIST1H3H; HIST1H…	255626; 23399; 3018; 8361; 723790; 8349; 3017; 8355; 5594; 7443; 8343; 8358; 128312; 3014; 79902; 8357; 8968; 100616282; 8345; 653604; 55766; 85236; 8615; 10762; 8348; 8354; 8367; 6418; 126961; 8353; 8370; 8341; 8480; 5862; 8356; 8335; 3012; 8363; 79023; 8338; 8351; 983; 5579; 8366; 121504; 5516; 8365; 55844; 8331; 8340; 10776; 8359; 8352; 8334; 255919; 8347; 3015; 94239; 8362
Ub-specific processing proteases	Reactome	R-HSA-5689880	225	224	80	(35.7%)	7.29147e-12	3.1635e-10	SNX3; HIST3H2A; PSMD8; MAP3K7; SMAD4; PSMD7; SMAD7; SMAD2; SUDS3; HIST1H2AM; ARRB2; RHOT1; HIST2H2BE; HIST1H2AJ; HIST1H2AE; VDAC2; VDAC1; USP24; HIST1H2AA; HIST1H2BN; HIST1H2AC; HIST1H2AB; SMURF2; RUVBL1; TRAF6; HIST2H2AB; STAM2; UBC; UBA52; HIST1H2BC; GATA3; PSMA2; PSMA3; TOMM20; PSMA1; PSMA6; PSMA7; PSMA4; HIST2H2AA4; PSMC1; PSMA8; PSMC3; PSMC4; PSMC6; USP17L9P; TGFBR1; FKBP8; SIAH2; HIST2H2AC;…	55288; 5702; 4089; 3018; 85236; 6478; 143471; 5701; 8336; 5718; 8349; 3017; 8724; 64750; 4193; 100287238; 10213; 5704; 8343; 10254; 5717; 128312; 4087; 8607; 5687; 5688; 2625; 6502; 221613; 5714; 8345; 100287144; 723790; 5700; 5713; 8348; 10197; 317772; 5683; 64426; 7417; 100287178; 5686; 8341; 9958; 23358; 991; 5685; 8335; 23770; 100287404; 3012; 4092; 100287205; 23326; 8338; 440689; 391627; 255…
RMTs methylate histone arginines	Reactome	R-HSA-3214858	74	74	38	(51.4%)	1.1465e-11	4.86369e-10	HIST1H4B; HIST1H4A; HIST1H4F; HIST1H4E; HIST1H4K; HIST1H4J; HIST1H4H; HIST1H2AM; SMARCE1; HIST1H2AJ; HIST1H2AE; SMARCA4; HIST1H2AC; HIST1H2AB; HIST4H4; HIST1H2AA; HIST2H4A; HIST2H2AA4; PRMT1; PRMT5; HIST1H3B; HIST1H3C; HIST2H3D; HIST1H3F; HIST1H3G; HIST1H3D; HIST1H3E; HIST1H3J; HIST1H3H; HIST1H3I; HIST2H2AB; HIST2H2AC; CCND1; ACTL6B; PBRM1; HIST2H3C; HIST3H2A; SMARCD2	51412; 8366; 221613; 8353; 8370; 8357; 8968; 8361; 8356; 723790; 8352; 8365; 55193; 653604; 6597; 8336; 8355; 8335; 10419; 6605; 8359; 3012; 8331; 121504; 8363; 8354; 8334; 8367; 92815; 595; 3276; 8358; 8338; 317772; 8351; 8362; 126961; 6603
Alcoholism - Homo sapiens (human)	KEGG	path:hsa05034	180	180	68	(37.8%)	1.51646e-11	6.2933e-10	HDAC1; HIST1H4B; HIST1H4A; HDAC2; HIST1H4F; HIST1H4E; HIST1H4K; HIST1H4J; HRAS; HIST1H3E; HIST1H2AA; HIST1H2AM; HIST1H2BL; MAP2K1; HIST2H2BF; HIST2H2BE; HIST1H2AJ; HIST1H2AE; CRH; GNAI2; HIST1H2BN; HIST1H2AC; HIST2H4A; HIST1H2BO; CALM2; CALM1; HIST1H2BB; HIST2H2AB; NRAS; GNG11; MAPK1; GNAO1; HIST1H2AB; HIST2H2AA4; H2AFJ; HIST2H3C; HIST1H4H; GNB1; HIST4H4; HIST1H3B; HIST1H3C; HIST1H2BF; HIST2H3D; …	4893; 8367; 54331; 8331; 8334; 92815; 8336; 8338; 8340; 8341; 8343; 8345; 8347; 8348; 8349; 8351; 8352; 8353; 8354; 8355; 8356; 8357; 8358; 8359; 8361; 8362; 8363; 8365; 8366; 8370; 94239; 3265; 2771; 2775; 2782; 2786; 2791; 2792; 85236; 673; 8968; 801; 653604; 805; 128312; 255626; 2885; 317772; 723790; 5569; 8335; 1386; 1392; 440689; 5500; 221613; 121504; 3012; 3014; 3015; 3017; 3018; 55766; 559…
Translation	Reactome	R-HSA-72766	177	175	66	(37.7%)	3.29147e-11	1.3369e-09	RPS13; RPS12; RPS11; RPL37A; SPCS2; RPL9; EIF3D; RPS19; RPS18; RPL18A; EIF5; RPS15A; RPS7; EEF1A1; RPS14; SEC61G; RPL36AL; EIF2S1; RPL41; RPS8; RPL22L1; EIF3L; RPL28; RPL24; RPL27; EIF3C; RPL21; EIF3E; RPL23; RPL22; ETF1; RPS9; RPL7; RPS3A; SRP19; EIF2S2; EEF1A2; RPS26; EIF3H; RPS23; RPS20; RPLP1; RPS28; EEF1B2; UBA52; EIF4H; EIF4E; RPL29; RPS29; SEC61B; RPL19; SEC11A; SEC11C; SPCS3; RPL38; RPL36…	4736; 6203; 1983; 1917; 8663; 9789; 6176; 6189; 6206; 6155; 6164; 8664; 6205; 6728; 7458; 6158; 6171; 6210; 200916; 6133; 6144; 6223; 29927; 51065; 1937; 6746; 6202; 6209; 1965; 6201; 6143; 6167; 9349; 6129; 51386; 6228; 1933; 25873; 6222; 6156; 6235; 3646; 6169; 6208; 7311; 90701; 1977; 23478; 6142; 6224; 6166; 6207; 6152; 6231; 60559; 8667; 8894; 6135; 6146; 6159; 6234; 1915; 6168; 10952; 2107;…
Telomere Maintenance	Reactome	R-HSA-157579	85	84	40	(47.6%)	6.92671e-11	2.75481e-09	HIST1H4B; HIST1H4A; HIST1H4F; HIST1H4E; HIST1H4K; HIST1H4J; HIST1H4H; RFC2; NHP2; H2AFZ; HIST2H2BE; HIST1H2AJ; HIST1H2AE; HIST1H2AC; HIST1H2AB; HIST4H4; RUVBL1; RUVBL2; POLE4; PRIM2; HIST2H4A; HIST2H2AA4; PCNA; HIST1H2BD; HIST1H2BF; HIST3H2BB; HIST1H2BA; HIST1H2BB; HIST1H2BC; HIST1H2BL; HIST1H2BN; HIST1H2BO; HIST1H2BH; HIST2H2AC; HIST1H2BK; H2AFV; H2AFX; RPA3; TERF1; H2AFJ	55651; 8366; 3014; 8370; 8607; 3018; 5558; 10856; 8361; 85236; 723790; 8341; 6119; 8365; 8345; 8331; 55766; 8349; 5111; 3017; 8340; 8335; 8359; 3012; 5982; 7013; 8348; 121504; 8343; 8363; 8334; 8367; 8347; 128312; 3015; 8338; 56655; 94239; 8362; 255626
M Phase	Reactome	R-HSA-68886	267	266	88	(33.1%)	7.42567e-11	2.89298e-09	HIST1H4B; HIST1H4A; HIST1H4F; HIST1H4E; HIST1H4K; HIST1H4J; HIST1H4H; KIF2A; CENPM; VRK1; CENPH; PPP2R2D; PPP2R2A; RANGAP1; HIST3H2BB; RAE1; PAFAH1B1; CSNK2A2; H2AFV; PPP2CB; H2AFX; H2AFZ; UBA52; UBC; H2AFJ; SPC24; PDS5A; NUP85; PDS5B; XPO1; CDC16; MAU2; BUB3; STAG1; UBE2E1; HIST1H2BD; HIST1H2BF; HIST2H3D; HIST2H3C; HIST1H2BA; HIST1H2BB; HIST1H2BC; HIST1H2BL; HIST1H2BN; HIST1H2BO; HIST1H2BH; HIST…	255626; 23399; 3018; 983; 8361; 85236; 723790; 8349; 3017; 8355; 7443; 64946; 8343; 57405; 8358; 147841; 3796; 7316; 4085; 128312; 3014; 79902; 8357; 5885; 8968; 23383; 653604; 23047; 9232; 55766; 7514; 8615; 8348; 8480; 8354; 8367; 6418; 996; 126961; 10762; 8353; 8370; 7324; 55920; 5905; 7321; 8341; 100616122; 5862; 8356; 5520; 991; 8881; 8335; 3012; 8363; 5527; 10274; 79023; 9184; 23244; 9126; …
Cytoplasmic Ribosomal Proteins	Wikipathways	WP477	88	88	41	(46.6%)	9.50569e-11	3.62927e-09	RPS13; RPS12; RPS11; RPL37A; RPS15; RPS14; RPL7; RPLP1; RPS18; RPL18A; RPS15A; RPS7; RPL41; RPS8; RPL29; RPL28; RPL24; RPL27; RPL9; RPL21; RPL23; RPL22; RPS9; RPS3A; RPS19; RPS26; RPS23; RPS20; RPS6KB1; RPS28; RPS29; RPL11; RPL19; RPS6KA1; RPL38; RPL36; RPL37; RPL34; RPL30; UBA52; RPL10A	6129; 6222; 6224; 6152; 6155; 6156; 6158; 6159; 4736; 7311; 6143; 6142; 6146; 6144; 6176; 6171; 25873; 6169; 6168; 6164; 6167; 6205; 6206; 6207; 6201; 6202; 6203; 6208; 6209; 6195; 6210; 6198; 9349; 6223; 6228; 6189; 6133; 6135; 6235; 6234; 6231
GTP hydrolysis and joining of the 60S ribosomal subunit	Reactome	R-HSA-72706	129	127	52	(40.9%)	1.23846e-10	4.63572e-09	RPS13; RPS12; RPS11; RPL37A; RPS27L; RPL9; EIF3D; RPS19; RPS18; RPL18A; EIF5; RPS15A; RPS7; RPS14; RPL36AL; EIF2S1; RPL41; RPS8; RPL22L1; EIF3L; RPL28; RPL24; RPL27; EIF3C; RPL21; EIF3E; RPL23; RPL22; RPS9; RPL7; RPS3A; EIF2S2; RPLP1; RPS26; EIF3H; RPS23; RPS20; RPS28; RPS29; EIF4H; EIF4E; RPL29; RPL19; RPL38; RPL36; RPL37; RPL34; RPL30; UBA52; RPL10A; RPS15; RPL11	4736; 6203; 1983; 8663; 6176; 51386; 6189; 3646; 6155; 6164; 8664; 6205; 7458; 6158; 6171; 6210; 200916; 6133; 6144; 6223; 51065; 6202; 6209; 1965; 6201; 6143; 6167; 9349; 6129; 6228; 25873; 6222; 6156; 6235; 6206; 6169; 6208; 7311; 1977; 6142; 6224; 6166; 6207; 6152; 6231; 8667; 8894; 6135; 6146; 6159; 6234; 6168
Eukaryotic Translation Elongation	Reactome	R-HSA-156842	108	107	46	(43.0%)	2.06776e-10	7.59106e-09	RPS13; RPS12; RPS11; RPL37A; RPS27L; RPL9; RPL7; RPS19; RPS18; RPL18A; RPS15A; RPS7; RPL36AL; RPL41; RPS8; RPL22L1; RPL29; RPL28; RPL24; RPL27; RPS14; RPL21; RPL23; RPL22; RPS9; EEF1A1; RPL10A; EEF1A2; RPS26; RPS23; RPS20; RPLP1; RPS28; EEF1B2; RPL11; RPS29; RPL19; RPL38; RPL36; EEF1G; RPL34; RPL30; UBA52; RPS3A; RPS15; RPL37	4736; 6203; 1917; 6176; 6189; 6206; 6155; 6164; 6205; 6158; 6171; 6210; 200916; 6133; 6144; 6223; 51065; 1937; 6202; 6209; 6201; 6143; 6167; 9349; 6129; 6228; 1933; 25873; 6222; 6156; 6235; 6169; 6208; 7311; 6142; 6224; 6166; 6207; 6152; 6231; 6135; 6146; 6159; 6234; 1915; 6168
SRP-dependent cotranslational protein targeting to membrane	Reactome	R-HSA-1799339	126	125	51	(40.8%)	2.17155e-10	7.82168e-09	RPS13; RPS12; RPS11; RPL37A; SPCS2; RPL9; RPL7; RPS19; RPS18; RPL18A; RPS15A; RPS7; RPL36AL; RPL41; RPS8; RPL22L1; RPL29; RPL28; RPL24; RPL27; RPS14; RPL21; UBA52; RPL23; RPL22; RPS9; RPL10A; SRP19; RPLP1; RPS26; RPS23; RPS20; RPS28; RPS29; RPL11; SEC61G; SEC61B; RPL19; SEC11A; SEC11C; SPCS3; RPL38; RPL36; RPL37; RPL34; RPL30; SSR2; RPS3A; RPS15; SEC61A1; RPS27L	4736; 6203; 9789; 6176; 6189; 6206; 6155; 6164; 6205; 6728; 6158; 6171; 6210; 200916; 6133; 6144; 6223; 29927; 51065; 6746; 6202; 6209; 6222; 6201; 6143; 6167; 9349; 6235; 6228; 25873; 6156; 6169; 6208; 60559; 90701; 6142; 6224; 6166; 6207; 23478; 6152; 6231; 7311; 6135; 6146; 6159; 6234; 6129; 6168; 10952; 23480
Deubiquitination	Reactome	R-HSA-5688426	302	301	95	(31.6%)	2.41888e-10	8.55119e-09	USP24; FKBP8; USP22; JOSD2; MAP3K7; SMAD7; HIST3H2BB; MDM2; GATA3; MIR1281; UBA52; UBC; ACTB; SNX3; SUDS3; TOMM20; SMURF2; RUVBL1; FAM175B; USP17L9P; HIST1H2BD; HIST1H2BF; HIST1H2BA; HIST1H2BB; HIST1H2BC; HIST1H2BL; HIST1H2BN; HIST1H2BO; HIST1H2BH; HIST1H2BK; USP12; PSMD14; PSMD11; PSMD12; USP17L17; USP17L15; USP17L13; USP17L12; USP17L11; USP17L10; USP17L19; YY1; SMAD4; STAMBP; SMAD2; ARRB2; RHOT…	5702; 4089; 3018; 85236; 6478; 143471; 5701; 8336; 4087; 8349; 3017; 8724; 64750; 4193; 100287238; 10213; 5704; 8343; 10254; 5717; 92815; 128312; 7415; 7347; 8607; 5687; 5688; 10617; 2625; 6502; 221613; 5714; 8345; 100287144; 723790; 5713; 8348; 5700; 10197; 317772; 64426; 60; 7528; 7417; 100287178; 5686; 55432; 7321; 8341; 9958; 23358; 991; 100302237; 5685; 8335; 23770; 100287404; 3012; 4092; 10…
L13a-mediated translational silencing of Ceruloplasmin expression	Reactome	R-HSA-156827	129	127	51	(40.2%)	4.27247e-10	1.45646e-08	RPS13; RPS12; RPS11; RPL37A; RPS15; RPL9; EIF3D; RPS19; RPS18; RPL18A; RPS15A; RPS7; RPS14; RPL36AL; EIF2S1; RPL41; RPS8; RPL22L1; EIF3L; RPL28; RPL24; RPL27; EIF3C; RPL21; EIF3E; RPL23; RPL22; RPS9; RPL7; RPS3A; EIF2S2; RPLP1; RPS26; EIF3H; RPS23; RPS20; RPS28; RPS29; EIF4H; EIF4E; RPL29; RPL19; RPL38; RPL36; RPL37; RPL34; RPL30; UBA52; RPL10A; RPS27L; RPL11	4736; 6203; 8663; 6176; 51386; 6189; 3646; 6155; 6164; 8664; 6205; 7458; 6158; 6171; 6210; 200916; 6133; 6144; 6223; 51065; 6202; 6209; 1965; 6201; 6143; 6167; 9349; 6129; 6228; 25873; 6222; 6156; 6235; 6206; 6169; 6208; 7311; 1977; 6142; 6224; 6166; 6207; 6152; 6231; 8667; 8894; 6135; 6146; 6159; 6234; 6168
3, -UTR-mediated translational regulation	Reactome	R-HSA-157279	129	127	51	(40.2%)	4.27247e-10	1.45646e-08	RPS13; RPS12; RPS11; RPL37A; RPS15; RPL9; EIF3D; RPS19; RPS18; RPL18A; RPS15A; RPS7; RPS14; RPL36AL; EIF2S1; RPL41; RPS8; RPL22L1; EIF3L; RPL28; RPL24; RPL27; EIF3C; RPL21; EIF3E; RPL23; RPL22; RPS9; RPL7; RPS3A; EIF2S2; RPLP1; RPS26; EIF3H; RPS23; RPS20; RPS28; RPS29; EIF4H; EIF4E; RPL29; RPL19; RPL38; RPL36; RPL37; RPL34; RPL30; UBA52; RPL10A; RPS27L; RPL11	4736; 6203; 8663; 6176; 51386; 6189; 3646; 6155; 6164; 8664; 6205; 7458; 6158; 6171; 6210; 200916; 6133; 6144; 6223; 51065; 6202; 6209; 1965; 6201; 6143; 6167; 9349; 6129; 6228; 25873; 6222; 6156; 6235; 6206; 6169; 6208; 7311; 1977; 6142; 6224; 6166; 6207; 6152; 6231; 8667; 8894; 6135; 6146; 6159; 6234; 6168
Systemic lupus erythematosus - Homo sapiens (human)	KEGG	path:hsa05322	133	132	52	(39.4%)	6.55104e-10	2.19403e-08	HIST1H4B; HIST1H4A; HIST1H4F; HIST1H4E; HIST1H4K; HIST1H4J; HIST1H3E; HIST1H2AM; HIST1H2BL; HIST2H2BF; HIST2H2BE; HIST1H2AJ; HIST1H2AE; HIST1H2AA; HIST1H2BN; HIST1H2AC; HIST1H2AB; HIST1H2BO; HIST2H2AB; HIST2H4A; HIST2H2AA4; H2AFJ; HIST2H3C; HIST1H4H; IFNG; HIST4H4; ACTN1; HIST1H3B; HIST1H3C; HIST1H2BF; HIST2H3D; HIST1H3F; HIST1H3G; HIST1H3D; HIST1H2BC; HIST1H3J; HIST1H3H; HIST1H3I; HIST1H2BH; HIS…	94239; 87; 8331; 8334; 8335; 8336; 8338; 8340; 8341; 8343; 8345; 8347; 8348; 8349; 8351; 8352; 8353; 8354; 8355; 8356; 8357; 8358; 8359; 8361; 8362; 8363; 8365; 8366; 8367; 8370; 85236; 8968; 653604; 128312; 255626; 317772; 723790; 92815; 440689; 3458; 221613; 121504; 3012; 3014; 3015; 3017; 3018; 7124; 55766; 6632; 6634; 126961
Infectious disease	Reactome	R-HSA-5663205	254	253	82	(32.4%)	1.01002e-09	3.32437e-08	STX1A; TSG101; STX1B; UBC; NCBP2; AP1S1; CHMP4A; CHMP4B; AP1M1; NUP85; CHMP2B; MAP2K2; B2M; CHMP2A; CLTA; CBLL1; GTF2A2; MAP2K4; GTF2A1; CCNT2; CD247; CHMP5; XRCC6; XPO1; AP2S1; CALM2; TAF11; CALM1; RAN; NPM1; ARF1; VPS37D; FYN; VPS37B; AP2M1; CTNNB1; KPNA4; SH3GL3; CXCR4; CUL5; EIF2AK2; RANBP1; MIR3960; RAC1; SUPT16H; MAP2K7; KPNB1; RANGAP1; GTF2H5; TCEA1; GTF2F2; POLR2D; POLR2G; NUP50; POLR2A; …	5430; 11198; 2547; 6879; 375; 5605; 1175; 10254; 25978; 8065; 6917; 6844; 8907; 5608; 567; 6804; 79872; 801; 22916; 79902; 27243; 3837; 51510; 100616250; 5478; 5879; 404672; 7514; 10762; 6457; 2958; 79023; 9978; 5604; 23327; 1174; 79720; 2534; 6883; 5440; 5905; 128866; 805; 1173; 8480; 29082; 2885; 5438; 1211; 4869; 7251; 7311; 6908; 7852; 155382; 5437; 919; 5902; 27183; 6873; 6500; 2957; 6857; 9…
Formation of a pool of free 40S subunits	Reactome	R-HSA-72689	117	115	47	(40.9%)	1.02969e-09	3.33165e-08	RPS13; RPS12; RPS11; RPL37A; RPS15; RPL9; EIF3D; RPS19; RPS18; RPL18A; RPS15A; RPS7; RPS14; RPL36AL; RPL41; RPS8; RPL22L1; EIF3L; RPL28; RPL24; RPL27; EIF3C; RPL21; EIF3E; RPL23; RPL22; RPS9; RPL7; RPS3A; RPLP1; RPS26; EIF3H; RPS23; RPS20; RPS28; RPS29; RPL11; RPL29; RPL19; RPL38; RPL36; RPL37; RPL34; RPL30; UBA52; RPL10A; RPS27L	4736; 6203; 8663; 6176; 51386; 6189; 3646; 6155; 6164; 8664; 6205; 6158; 6171; 6210; 200916; 6133; 6144; 6223; 51065; 6202; 6209; 6201; 6143; 6167; 9349; 6129; 6228; 25873; 6222; 6156; 6235; 6206; 6169; 6208; 7311; 6142; 6224; 6166; 6207; 6152; 6231; 8667; 6135; 6146; 6159; 6234; 6168
Nonsense Mediated Decay (NMD) independent of the Exon Junction Complex (EJC)	Reactome	R-HSA-975956	109	108	45	(41.7%)	1.10931e-09	3.52947e-08	RPS13; RPS12; RPS11; RPL37A; RPS27L; RPL9; RPL7; RPS19; RPS18; RPL18A; RPS15A; RPS7; UPF1; RPL36AL; RPL41; RPS8; RPL22L1; RPL29; RPL28; RPL24; RPL27; RPS14; RPL21; RPL23; RPL22; ETF1; RPS9; RPL10A; NCBP2; RPLP1; RPS26; RPS23; RPS20; RPS28; RPS29; RPL11; RPL19; RPL38; RPL36; RPL37; RPL34; RPL30; UBA52; RPS3A; RPS15	4736; 6203; 6176; 6189; 6206; 6155; 6164; 6205; 6158; 6171; 6210; 200916; 6133; 6144; 6223; 51065; 22916; 6202; 6209; 6201; 6143; 6167; 9349; 6129; 6228; 25873; 6222; 6156; 6235; 6169; 6208; 7311; 6142; 6224; 6166; 5976; 6207; 6152; 6231; 6135; 6146; 6159; 6234; 6168; 2107
Peptide chain elongation	Reactome	R-HSA-156902	103	102	43	(42.2%)	1.67669e-09	5.08298e-08	RPS13; RPS12; RPS11; RPL37A; RPS27L; RPL9; RPL7; RPS19; RPS18; RPL18A; RPS15A; RPS7; RPL36AL; RPL41; RPS8; RPL22L1; RPL29; RPL28; RPL24; RPL27; RPS14; RPL21; RPL23; RPL22; RPS9; EEF1A1; RPL10A; RPLP1; RPS26; RPS23; RPS20; RPS28; RPS29; RPL11; RPL19; RPL38; RPL36; RPL37; RPL34; RPL30; UBA52; RPS3A; RPS15	4736; 6203; 6176; 6189; 6206; 6155; 6164; 6205; 6158; 6171; 6210; 200916; 6133; 6144; 6223; 51065; 6202; 6209; 6201; 6143; 6167; 9349; 6129; 6228; 25873; 6222; 6156; 6235; 6169; 6208; 7311; 6142; 6224; 6166; 6207; 6152; 6231; 6135; 6146; 6159; 6234; 1915; 6168
Cap-dependent Translation Initiation	Reactome	R-HSA-72737	137	135	52	(38.5%)	1.67746e-09	5.08298e-08	RPS13; RPS12; RPS11; RPL37A; RPS27L; RPL9; EIF3D; RPS19; RPS18; RPL18A; EIF5; RPS15A; RPS7; RPS14; RPL36AL; EIF2S1; RPL41; RPS8; RPL22L1; EIF3L; RPL28; RPL24; RPL27; EIF3C; RPL21; EIF3E; RPL23; RPL22; RPS9; RPL7; RPS3A; EIF2S2; RPLP1; RPS26; EIF3H; RPS23; RPS20; RPS28; RPS29; EIF4H; EIF4E; RPL29; RPL19; RPL38; RPL36; RPL37; RPL34; RPL30; UBA52; RPL10A; RPS15; RPL11	4736; 6203; 1983; 8663; 6176; 51386; 6189; 3646; 6155; 6164; 8664; 6205; 7458; 6158; 6171; 6210; 200916; 6133; 6144; 6223; 51065; 6202; 6209; 1965; 6201; 6143; 6167; 9349; 6129; 6228; 25873; 6222; 6156; 6235; 6206; 6169; 6208; 7311; 1977; 6142; 6224; 6166; 6207; 6152; 6231; 8667; 8894; 6135; 6146; 6159; 6234; 6168
Eukaryotic Translation Initiation	Reactome	R-HSA-72613	137	135	52	(38.5%)	1.67746e-09	5.08298e-08	RPS13; RPS12; RPS11; RPL37A; RPS27L; RPL9; EIF3D; RPS19; RPS18; RPL18A; EIF5; RPS15A; RPS7; RPS14; RPL36AL; EIF2S1; RPL41; RPS8; RPL22L1; EIF3L; RPL28; RPL24; RPL27; EIF3C; RPL21; EIF3E; RPL23; RPL22; RPS9; RPL7; RPS3A; EIF2S2; RPLP1; RPS26; EIF3H; RPS23; RPS20; RPS28; RPS29; EIF4H; EIF4E; RPL29; RPL19; RPL38; RPL36; RPL37; RPL34; RPL30; UBA52; RPL10A; RPS15; RPL11	4736; 6203; 1983; 8663; 6176; 51386; 6189; 3646; 6155; 6164; 8664; 6205; 7458; 6158; 6171; 6210; 200916; 6133; 6144; 6223; 51065; 6202; 6209; 1965; 6201; 6143; 6167; 9349; 6129; 6228; 25873; 6222; 6156; 6235; 6206; 6169; 6208; 7311; 1977; 6142; 6224; 6166; 6207; 6152; 6231; 8667; 8894; 6135; 6146; 6159; 6234; 6168
Disease	Reactome	R-HSA-1643685	514	513	139	(27.1%)	2.86925e-09	8.55843e-08	STX1A; NCBP2; FYN; AP1M1; CHMP2B; AKT1; B2M; CHMP2A; GTF2A1; CCNT2; EGF; CALM2; CALM1; RAN; RBPJ; HDAC2; CUL5; MIR3960; RANGAP1; RAE1; MDM2; GTF2F2; RNF185; SYT1; MIR1281; UBA52; GRB2; KPNA3; CCNC; MAPK1; TSG101; HRAS; NUP85; FRS2; CLTA; PSENEN; GSK3B; XRCC6; XPO1; AP2S1; VPS37D; JUN; VPS37B; DERL1; DERL2; KPNA4; CHMP5; PIK3R1; KSR2; OS9; UBC; CHUK; POLR2D; POLR2G; POLR2A; PAPD7; FGF8; SHH; POLR2…	207; 7251; 2255; 4193; 5605; 25978; 8065; 9965; 6917; 8817; 79872; 79902; 11044; 7529; 3082; 283455; 9542; 128866; 8480; 29082; 2885; 2249; 155382; 919; 5295; 6873; 6882; 7852; 4893; 4087; 7316; 79139; 5433; 1499; 3065; 5430; 3265; 2534; 375; 10254; 5608; 892; 7415; 2958; 5906; 23327; 1174; 79720; 673; 5245; 6879; 2248; 5609; 6857; 7311; 5440; 27183; 23462; 100302168; 6884; 409; 6416; 5610; 11052…
Selenocysteine synthesis	Reactome	R-HSA-2408557	105	104	43	(41.3%)	3.44211e-09	1.01092e-07	RPS13; RPS12; RPS11; RPL37A; RPS27L; RPL9; RPL7; RPS19; RPS18; RPL18A; RPS15A; RPS7; RPL36AL; RPL41; RPS8; RPL22L1; RPL29; RPL28; RPL24; RPL27; RPS14; RPL21; RPL23; RPL22; RPS9; RPL10A; RPLP1; RPS26; RPS23; RPS20; RPS28; RPS29; RPL11; RPL19; RPL38; RPL36; RPL37; RPL34; RPL30; UBA52; RPS3A; RPS15; SEPSECS	4736; 6203; 6176; 6189; 6206; 6155; 6164; 6205; 6158; 6171; 6210; 200916; 6133; 6144; 6223; 51065; 6202; 6209; 6201; 6143; 6167; 9349; 6129; 6228; 25873; 6222; 6156; 6235; 6169; 6208; 7311; 6142; 6224; 6166; 6207; 6152; 6231; 6135; 6146; 6159; 6234; 6168; 51091
MicroRNAs in cancer - Homo sapiens (human)	KEGG	path:hsa05206	299	299	91	(30.4%)	4.50166e-09	1.30207e-07	HDAC1; MIRLET7E; MIR30A; CRKL; MIR30B; MIR193B; MIR29A; MIRLET7I; MIR494; MIRLET7F1; MIR30C2; MIR451A; MDM2; MIR29C; SOCS1; CCND1; CCND2; MIR150; VIM; MIR135B; GRB2; STMN1; MIR146A; HRAS; MIR9-3; CRK; MIR143; MIR141; MIR331; PRKCB; MIR135A2; RHOA; ZEB2; UBE2I; MIR29B1; MIR345; MIR602; MIR520H; MIR520B; MIR520C; MIR520A; MIR520G; MIR520E; WNT3A; MIR192; MIR7-2; MIR34A; MIR34C; MIR34B; CCNG1; FZD3;…	7168; 407040; 407044; 442890; 442891; 574476; 442903; 442910; 442918; 5594; 407051; 574455; 595; 4193; 9839; 6774; 574484; 5579; 574467; 406891; 406893; 693187; 7329; 574493; 407041; 89780; 3265; 574411; 406902; 406903; 5335; 494324; 894; 7431; 4363; 6624; 387; 131405; 4893; 7976; 7473; 574473; 407053; 2885; 1869; 407042; 5962; 3925; 5605; 406881; 406887; 406888; 1398; 1399; 406906; 406907; 40690…
Eukaryotic Translation Termination	Reactome	R-HSA-72764	106	105	43	(41.0%)	4.88233e-09	1.3911e-07	RPS13; RPS12; RPS11; RPL37A; RPS27L; RPL9; RPL7; RPS19; RPS18; RPL18A; RPS15A; RPS7; RPL36AL; RPL41; RPS8; RPL22L1; RPL29; RPL28; RPL24; RPL27; RPS14; RPL21; RPL23; RPL22; ETF1; RPS9; RPL10A; RPLP1; RPS26; RPS23; RPS20; RPS28; RPS29; RPL11; RPL19; RPL38; RPL36; RPL37; RPL34; RPL30; UBA52; RPS3A; RPS15	4736; 6203; 6176; 6189; 6206; 6155; 6164; 6205; 6158; 6171; 6210; 200916; 6133; 6144; 6223; 51065; 6202; 6209; 6201; 6143; 6167; 9349; 6129; 6228; 25873; 6222; 6156; 6235; 6169; 6208; 7311; 6142; 6224; 6166; 6207; 6152; 6231; 6135; 6146; 6159; 6234; 6168; 2107
Cell Cycle, Mitotic	Reactome	R-HSA-69278	468	466	128	(27.5%)	5.04618e-09	1.41664e-07	HIST1H4B; HIST1H4A; DYNLL1; HIST1H4F; HIST1H4E; HIST1H4K; HIST1H4J; HIST1H4H; FZR1; AKT1; KIF2A; CSNK1D; PRIM2; CUL1; CDKN2C; CENPM; VRK1; CDKN2D; CENPH; PPP2R2D; PPP2R2A; RANGAP1; HIST3H2BB; RAE1; PAFAH1B1; CSNK2A2; H2AFV; FKBPL; CCND3; PPP2CB; H2AFX; H2AFZ; MIR1281; CCND1; UBA52; UBC; RBX1; TUBB4A; H2AFJ; SPC24; CCND2; CDKN1C; PDS5A; NUP85; UBE2D1; FBXL7; XPO1; CDC16; TUBA1A; MAU2; BUB3; STAG1;…	207; 3017; 1869; 27175; 4085; 3014; 79902; 23383; 6502; 896; 8353; 8341; 8480; 5520; 8881; 79019; 8338; 1459; 8365; 8331; 8345; 7316; 126961; 63943; 8362; 1017; 1028; 723790; 5577; 8355; 8343; 147841; 7846; 8968; 1453; 7321; 9232; 8367; 996; 3796; 7029; 55957; 100616122; 5862; 4999; 8356; 7311; 5527; 9126; 5579; 6119; 5558; 51343; 5516; 1874; 55844; 100616282; 10776; 8334; 3015; 894; 94239; 8361;…
Viral carcinogenesis - Homo sapiens (human)	KEGG	path:hsa05203	203	203	68	(33.5%)	5.99653e-09	1.65904e-07	GTF2A2; HIST1H4B; HIST1H4A; EIF2AK2; PMAIP1; HIST1H4F; HIST1H4E; HIST1H4K; HIST1H4J; HRAS; HIST1H4H; CDC42; HDAC2; HIST2H2BF; HIST2H2BE; GTF2A1; HIST1H2BN; HIST2H4A; YWHAZ; HIST4H4; SKP2; CHD4; CDK1; RBPJ; YWHAQ; NRAS; MAPK1; UBE3A; PIK3R1; YWHAB; PSMC1; ATP6V0D1; RANBP1; YWHAG; PKM; TRAF3; SRF; RAC1; RHOA; TBPL1; HIST1H2BD; HIST1H2BF; JUN; HIST3H2BB; HIST1H2BA; HIST1H2BB; HIST1H2BC; HIST1H2BL; S…	7187; 8366; 8367; 5700; 595; 1108; 87; 4193; 7529; 255626; 6850; 8340; 8341; 8343; 8345; 8347; 8348; 8349; 121504; 440689; 8361; 8363; 8365; 5295; 8370; 3265; 5315; 10971; 6722; 85236; 5366; 5879; 983; 5902; 728340; 4893; 9519; 128312; 2885; 3725; 6502; 6774; 1386; 7531; 7532; 7534; 894; 896; 387; 2957; 2958; 3065; 9114; 3516; 5567; 3017; 3018; 5594; 991; 4067; 998; 6908; 5610; 8359; 7337; 1017; …
Nonsense Mediated Decay (NMD) enhanced by the Exon Junction Complex (EJC)	Reactome	R-HSA-975957	122	121	47	(38.8%)	7.36384e-09	1.97994e-07	RPS13; RPS12; RPS11; RPL37A; RPS27L; RPL9; RPL7; RPS19; RPS18; RPL18A; RPS15A; RPS7; UPF1; RPL36AL; RPL41; RPS8; RPL22L1; RPL29; RPL28; RPL24; RPL27; RPS14; RPL21; RPL23; RPL22; ETF1; RPS9; RPL10A; NCBP2; RPLP1; RPS26; RPS23; RPS20; RPS28; RPS29; RPL11; RPL19; RPL38; RPL36; RPL37; RPL34; MAGOHB; RPL30; UBA52; RPS3A; RPS15; EIF4A3	4736; 2107; 6176; 6189; 6206; 6155; 6205; 6158; 6171; 6210; 200916; 6133; 6144; 6223; 51065; 22916; 6202; 6209; 6201; 6143; 6167; 9349; 6129; 6228; 55110; 25873; 6222; 6156; 6235; 6169; 6208; 7311; 6203; 9775; 6142; 6224; 6166; 6164; 5976; 6207; 6152; 6231; 6135; 6146; 6159; 6234; 6168
Nonsense-Mediated Decay (NMD)	Reactome	R-HSA-927802	122	121	47	(38.8%)	7.36384e-09	1.97994e-07	RPS13; RPS12; RPS11; RPL37A; RPS27L; RPL9; RPL7; RPS19; RPS18; RPL18A; RPS15A; RPS7; UPF1; RPL36AL; RPL41; RPS8; RPL22L1; RPL29; RPL28; RPL24; RPL27; RPS14; RPL21; RPL23; RPL22; ETF1; RPS9; RPL10A; NCBP2; RPLP1; RPS26; RPS23; RPS20; RPS28; RPS29; RPL11; RPL19; RPL38; RPL36; RPL37; RPL34; MAGOHB; RPL30; UBA52; RPS3A; RPS15; EIF4A3	4736; 2107; 6176; 6189; 6206; 6155; 6205; 6158; 6171; 6210; 200916; 6133; 6144; 6223; 51065; 22916; 6202; 6209; 6201; 6143; 6167; 9349; 6129; 6228; 55110; 25873; 6222; 6156; 6235; 6169; 6208; 7311; 6203; 9775; 6142; 6224; 6166; 6164; 5976; 6207; 6152; 6231; 6135; 6146; 6159; 6234; 6168
Cell Cycle	Reactome	R-HSA-1640170	551	549	145	(26.4%)	8.15978e-09	2.16348e-07	HIST1H4B; HIST1H4A; DYNLL1; HIST1H4F; HIST1H4E; HIST1H4K; HIST1H4J; HIST1H4H; AKT1; KIF2A; SUMO1; CSNK1D; PRIM2; CUL1; CDKN2C; CENPM; VRK1; CDKN2D; CENPH; PPP2R2D; PPP2R2A; RANGAP1; HIST3H2BB; RAE1; MDM2; PAFAH1B1; CSNK2A2; H2AFV; FKBPL; CCND3; PPP2CB; H2AFX; H2AFZ; MIR1281; SFN; CCND1; UBA52; TERF1; RNF8; UBC; RBX1; TUBB4A; H2AFJ; SPC24; FZR1; CDKN1C; PDS5A; NUP85; UBE2D1; NHP2; FBXL7; XPO1; RUV…	8345; 207; 3017; 4193; 1869; 27175; 7334; 4869; 4085; 3014; 79902; 23383; 6502; 896; 8353; 8341; 8480; 5520; 8881; 79019; 8338; 1459; 83695; 8365; 8331; 7316; 126961; 63943; 8362; 10856; 1017; 1028; 723790; 5577; 8355; 1163; 8343; 147841; 7846; 8607; 8968; 10971; 1453; 7321; 9232; 8367; 2810; 996; 3796; 7029; 55957; 100616122; 5862; 4999; 8356; 7311; 5527; 9126; 5579; 6119; 5558; 51343; 5516; 187…
Hedgehog signaling events mediated by Gli proteins	PID	hedgehog_glipathway	50	49	26	(53.1%)	8.36402e-09	2.18725e-07	HDAC1; HDAC2; MIR197; GNAO1; AKT1; MAP2K1; ARRB2; GNAI2; XPO1; SAP30; CSNK1D; SAP18; SIN3A; SPOP; GNB1; PRKCD; CSNK1G2; CSNK1G3; LGALS3; KIF3A; RAB23; CSNK1A1; SHH; GSK3B; PIAS1; GNG2	1456; 207; 54331; 3065; 2771; 2775; 2932; 5604; 1453; 406974; 409; 8819; 6469; 8554; 25942; 11127; 7514; 51715; 1452; 2782; 3958; 10284; 1455; 8405; 3066; 5580
Ubiquitin mediated proteolysis - Homo sapiens (human)	KEGG	path:hsa04120	137	137	51	(37.2%)	9.36054e-09	2.41477e-07	UBE2Q1; UBE2B; RFWD2; ITCH; UBE2QL1; UBE2D2; UBE2D1; UBE2L6; VHL; UBE2F; RCHY1; SMURF2; CDC16; SKP1; PRPF19; UBE3C; UBE3A; CDC34; PIAS1; UBE2G2; UBE2G1; CUL5; CUL1; CUL2; CUL3; TRAF6; UBE2E1; UBE2R2; UBE2E2; UBE2E3; RNF7; DET1; SKP2; MDM2; UBR5; UBE2I; UBE2H; UBE2K; SOCS1; UBE2M; SOCS3; UBE2N; CDC27; FZR1; CDC20; NEDD4L; SAE1; UBE2Z; RBX1; UBE2S; UBE2W	7189; 8452; 9246; 991; 6500; 4193; 3093; 54926; 51343; 7321; 7322; 7324; 7325; 7326; 7327; 7328; 7329; 7334; 7337; 8881; 27338; 27339; 10477; 64750; 65264; 9978; 7428; 8453; 8454; 83737; 55070; 23327; 55585; 25898; 134111; 9021; 64326; 10055; 9040; 997; 6502; 8554; 8065; 9616; 7320; 140739; 8651; 9690; 996; 51366; 55284
Meiotic synapsis	Reactome	R-HSA-1221632	48	47	25	(53.2%)	1.51697e-08	3.86121e-07	HIST1H4B; HIST1H4A; HIST1H4F; HIST1H4E; HIST1H4K; HIST1H4J; HIST1H4H; HIST2H2BE; HIST2H4A; HIST4H4; SMC3; RAD21; STAG1; HIST1H2BD; HIST1H2BF; HIST3H2BB; HIST1H2BA; HIST1H2BB; HIST1H2BC; HIST1H2BL; HIST1H2BN; HIST1H2BO; HIST1H2BH; HIST1H2BK; H2AFX	8366; 255626; 3014; 8370; 3018; 5885; 8361; 85236; 8341; 121504; 8365; 8345; 8349; 8340; 8359; 8348; 8363; 8343; 10274; 8367; 8347; 9126; 128312; 8362; 3017
Transcriptional Regulation by TP53	Reactome	R-HSA-3700989	376	373	106	(28.4%)	1.57149e-08	3.94735e-07	PMAIP1; STK11; AKT1; TNRC6B; CCNT2; GADD45A; BRPF1; MIR3960; PIP4K2C; PLK2; RFFL; PRMT1; PRMT5; MDM2; GTF2F2; COX6A1; CSNK2A2; CCNG1; PPP2CB; MIR1281; SFN; UBA52; UBC; HIPK2; CHD4; JUN; RRM2B; COX6C; TXNRD1; PRKAB2; PRKAB1; CNOT11; RHNO1; POLR2D; POLR2G; POLR2A; POLR2L; POLR2I; POLR2H; POLR2K; TAF7; TAF2; TBP; AGO4; COX14; TFDP2; LAMTOR2; LAMTOR3; HDAC1; HDAC2; SESN1; SESN3; MIR1257; RFC2; TAF13;…	207; 5876; 1647; 4193; 1869; 55571; 6794; 10419; 6917; 7862; 665; 5565; 50484; 3622; 1108; 1350; 6879; 7832; 6873; 1459; 7531; 6882; 83695; 84289; 7316; 1337; 7161; 5430; 983; 1386; 5440; 28984; 5111; 246175; 5608; 4869; 5433; 2810; 26523; 7029; 7311; 84987; 3065; 5527; 100302168; 6119; 5516; 1874; 80196; 3725; 10769; 1020; 192669; 90809; 5982; 7295; 28956; 1017; 7529; 192670; 116028; 10670; 5441…
TGF-beta Signaling Pathway	Wikipathways	WP366	132	132	49	(37.1%)	2.02291e-08	5.01525e-07	HDAC1; PTK2; MMP12; SUMO1; SMAD7; JUND; SMAD2; COPS5; MAP2K2; MAP2K1; MAP2K6; DCP1A; MAP2K4; SKI; CAV1; PDK1; SMURF2; ITCH; PPM1A; NEDD4L; JUN; MAP3K7; SMAD4; MAPK1; PIK3R1; TGFB1I1; YAP1; CUL1; SIN3A; ITGB1; TGFBR1; TRAF6; RAC1; PIAS1; RHOA; ZEB2; UBE2I; E2F5; E2F4; AKT1; CCND1; APP; SKP1; MEF2C; CDK1; GRB2; RBX1; CDC42; ATF2	7329; 5747; 9839; 83737; 25942; 998; 7046; 7041; 5594; 1386; 595; 4321; 983; 5605; 5604; 4208; 5494; 5608; 64750; 55802; 8454; 10987; 2885; 5879; 23327; 10413; 8554; 387; 1874; 1875; 7341; 857; 9978; 6885; 3725; 3727; 6497; 6500; 4087; 4089; 5295; 3065; 6416; 4092; 5163; 207; 3688; 7189; 351
Chromosome Maintenance	Reactome	R-HSA-73886	113	112	43	(38.4%)	4.74216e-08	1.16061e-06	HIST1H4B; HIST1H4A; HIST1H4F; HIST1H4E; HIST1H4K; HIST1H4J; HIST1H4H; RFC2; NHP2; H2AFZ; HIST2H2BE; HIST1H2AJ; HIST1H2AE; HIST1H2AC; HIST2H4A; HIST4H4; RUVBL1; RUVBL2; NPM1; POLE4; PRIM2; HIST1H2AB; HIST2H2AA4; PCNA; CENPM; CENPH; HIST1H2BD; HIST1H2BF; HIST3H2BB; HIST1H2BA; HIST1H2BB; HIST1H2BC; HIST1H2BL; HIST1H2BN; HIST1H2BO; HIST1H2BH; HIST2H2AC; HIST1H2BK; H2AFV; H2AFX; RPA3; TERF1; H2AFJ	255626; 64946; 3018; 79019; 8361; 85236; 723790; 8349; 5982; 8343; 128312; 4869; 8607; 55651; 3014; 8345; 55766; 7013; 8348; 8367; 8370; 8341; 8335; 6119; 3012; 8363; 8338; 3017; 8366; 56655; 5558; 121504; 8365; 8331; 5111; 94239; 8340; 8359; 8334; 8347; 3015; 8362; 10856
mRNA Splicing - Minor Pathway	Reactome	R-HSA-72165	53	53	26	(49.1%)	6.92196e-08	1.67266e-06	NCBP2; SF3B5; SF3B4; SF3B1; TXNL4A; PRPF6; SRSF7; SRSF1; SNRPF; POLR2H; LSM2; POLR2D; POLR2G; POLR2A; POLR2L; POLR2I; SNRPG; POLR2K; SNRPE; DDX23; SNRNP40; ZCRB1; SNRPD3; SNRPD2; SNRPD1; GTF2F2	24148; 5441; 22916; 6635; 5430; 6432; 6426; 83443; 57819; 6636; 5438; 6634; 85437; 5440; 5433; 2963; 5437; 9416; 6633; 10907; 6637; 23451; 5436; 10262; 6632; 9410
Post-translational protein modification	Reactome	R-HSA-597592	1026	1025	237	(23.1%)	8.08287e-08	1.92877e-06	SSPO; DYNLL1; DYNLL2; SUMO1; SUMO3; MLEC; MUC20; LYPD8; USP24; FKBP8; USP22; TMED10; B3GNT6; JOSD2; CALM2; ST8SIA3; CALM1; UCHL1; FUOM; MAP3K7; GATA3; CSNK1D; PTP4A2; GP2; SUMO2; RAB5C; SP3; UBE2R2; NUP50; HIST3H2BB; RAE1; MDM2; RAB40C; NANS; TRAPPC1; LMAN2L; TRAPPC5; TRAPPC4; MIR1281; RNF185; UBA52; RAB42; RAB43; LSAMP; UBC; COPB1; EIF5A2; SNX3; ST3GAL3; PRSS41; UBE2D2; NUP85; RAB6B; SUDS3; TOMM…	58485; 646627; 8345; 8336; 4092; 3017; 4193; 9958; 122553; 10890; 360226; 7334; 118430; 83871; 10282; 7322; 966; 79902; 381; 6502; 6478; 56913; 50863; 64426; 339122; 374; 8341; 5701; 5685; 92815; 23770; 83475; 6885; 51762; 8338; 7327; 10981; 29880; 5682; 23172; 4905; 7328; 9100; 8331; 10825; 7316; 1315; 4045; 54926; 51552; 51128; 7341; 10959; 5537; 128637; 140735; 79823; 10484; 723790; 375; 1798;…
Epstein-Barr virus infection - Homo sapiens (human)	KEGG	path:hsa05169	204	200	64	(32.0%)	1.16712e-07	2.745e-06	HDAC1; HDAC2; PSMD8; PSMD7; POLR3F; AKT1; PLCG1; MAPK10; MAPK11; CSNK2A2; MAP2K4; SYK; VIM; POLR3K; SKP2; XPO1; SPI1; STAT3; RAN; RBPJ; YWHAQ; JUN; MAP3K7; POLR2H; AKAP8L; PIK3R1; YWHAB; PSMC1; PSMC2; PSMC3; PSMC4; YWHAG; PSMC6; YWHAE; YWHAZ; TRAF3; TRAF6; HSPB1; IFNG; CHUK; POLR2D; POLR2G; POLR2A; GSK3B; POLR2L; MDM2; PSMD14; POLR2I; LYN; POLR2K; TBPL1; POLR3G; MAP2K6; TBP; EIF2AK2; PSMD11; PSMD…	51728; 7187; 7189; 6688; 5700; 5701; 5702; 5704; 5706; 5713; 5714; 5717; 5718; 4193; 6774; 1147; 7531; 3725; 5295; 207; 5335; 10971; 6885; 3315; 6908; 7431; 5901; 4067; 6416; 548644; 9519; 5430; 5433; 5436; 5437; 5438; 5440; 5441; 5602; 1017; 7514; 6502; 7529; 1386; 7532; 7534; 26993; 2932; 10621; 10622; 3458; 1459; 3516; 5567; 246721; 983; 5600; 10213; 5608; 5609; 5610; 3065; 3066; 6850
TGF_beta_Receptor	NetPath	Pathway_TGF_beta_Receptor	176	175	58	(33.1%)	1.1791e-07	2.745e-06	HDAC1; SNX1; PTK2; SNX6; SNX4; SMAD4; SMAD7; UBE2D2; JUND; SMAD2; UBE2D1; CTNNB1; AKT1; ARRB2; MAP2K6; DCP1A; CRK; GSK3B; SKI; MAP3K7; CAV1; XPO1; IRF2BP1; SMURF2; CDC16; PPM1A; SKP1; JUN; CDC27; SUMO1; MAPK1; PIK3R1; ZEB2; CUL1; TGFBR1; STK11; KPNB1; PPP2R2A; PDK1; PDPK1; RHOA; COPS5; ING2; OLIG1; UBE2I; E2F5; E2F4; NFYB; CCND1; FZR1; TP73; MIR1281; MEF2C; CDK1; CDK2; RBX1; TFDP2; ATF2	3725; 3065; 595; 1017; 10987; 7321; 983; 207; 9839; 4801; 1386; 4092; 64750; 5594; 8454; 6794; 116448; 1875; 5608; 7322; 58533; 3837; 5494; 7514; 6642; 7161; 1398; 5295; 9978; 3622; 857; 996; 4089; 7029; 1499; 7329; 4208; 5520; 8881; 100302237; 3727; 6497; 8723; 6885; 6500; 26145; 5170; 51343; 2932; 387; 7341; 1874; 409; 5747; 4087; 7046; 5163; 55802
protein ubiquitylation	HumanCyc	PWY-7511	48	48	24	(50.0%)	1.39208e-07	3.20179e-06	UBE2Q1; UBE2QL1; UBE2D2; UBE2D1; UBE2L6; CDC34; UBE2G2; UBE2G1; UBE2E1; UBE2R2; UBE2E2; UBE2E3; UBE2V1; UBE2V2; UBE2I; UBE2H; UBE2K; UBE2M; UBE2N; UBE2B; NEDD4L; UBE2Z; UBE2S; UBE2W	55585; 7322; 9246; 65264; 27338; 55284; 7328; 7329; 7321; 134111; 7325; 7336; 23327; 7320; 7335; 3093; 7324; 54926; 7334; 10477; 7326; 997; 9040; 7327
Recruitment and ATM-mediated phosphorylation of repair and signaling proteins at DNA double strand breaks	Reactome	R-HSA-5693565	77	76	32	(42.1%)	2.06899e-07	4.70203e-06	HIST1H4B; HIST1H4A; HIST1H4F; HIST1H4E; HIST1H4K; HIST1H4J; HIST1H4H; HIST2H2BE; UBE2V2; SMARCA5; HIST2H4A; HIST4H4; KDM4B; SUMO1; HIST1H2BD; HIST1H2BF; HIST3H2BB; HIST1H2BA; HIST1H2BB; HIST1H2BC; HIST1H2BL; HIST1H2BN; HIST1H2BO; HIST1H2BH; HIST1H2BK; UBE2I; UBE2N; H2AFX; UBA52; RNF8; UBC; BAP1	7316; 8366; 255626; 7329; 128312; 3014; 8370; 3018; 23030; 8361; 85236; 8341; 121504; 9025; 8365; 8345; 8467; 8349; 8340; 7311; 8359; 8348; 8363; 8343; 8367; 8314; 8347; 7334; 7336; 8362; 3017; 7341
HIV Infection	Reactome	R-HSA-162906	196	195	62	(31.8%)	2.36869e-07	5.23088e-06	TSG101; NCBP2; CHMP4A; CHMP4B; AP1M1; NUP85; CHMP2B; TAF12; B2M; CHMP2A; GTF2A1; GTF2A2; CCNT2; CHMP5; XRCC6; XPO1; AP2S1; SKP1; RAN; NPM1; ARF1; VPS37D; FYN; VPS37B; AP2M1; CXCR4; CUL5; RANBP1; MIR3960; RAC1; SUPT16H; KPNB1; RANGAP1; GTF2H5; TCEA1; POLR2D; POLR2G; POLR2A; RAE1; CDK9; POLR2L; HMGA1; POLR2I; POLR2H; POLR2K; TAF7; TAF13; NUP50; TAF2; VPS4A; GTF2F2; TBP; MIR1257; TAF11; NUP37; NEDD4…	7251; 5430; 2534; 11198; 2547; 6879; 375; 2957; 7852; 1175; 25978; 8065; 6917; 8907; 567; 22916; 79902; 27243; 3837; 51510; 100616250; 5478; 5879; 404672; 7514; 10762; 2958; 9978; 23327; 1174; 79720; 6883; 5440; 5905; 128866; 1173; 8480; 29082; 5438; 4869; 7311; 6908; 905; 155382; 5437; 919; 79023; 5902; 27183; 6873; 6500; 5901; 100302168; 3159; 6882; 5441; 7316; 5433; 2963; 1025; 6884; 5436
UCH proteinases	Reactome	R-HSA-5689603	107	106	40	(37.7%)	2.37913e-07	5.23088e-06	YY1; PSMD8; PSMD7; SMAD7; HIST1H2AM; HIST1H2AJ; HIST1H2AE; HIST1H2AA; HIST1H2AC; PSMC2; RUVBL1; UCHL1; PSMA2; PSMA3; PSMA1; PSMA6; PSMA7; PSMA4; HIST2H2AA4; PSMC1; PSMA8; PSMC3; PSMC4; PSMC6; TGFBR1; PSMA5; PSME3; USP15; HIST2H2AB; HIST2H2AC; UCHL3; HIST1H2AB; ACTB; PSMD14; PSMD11; PSMD12; UBA52; UBC; BAP1; HIST3H2A	5702; 723790; 143471; 5701; 8336; 4092; 5718; 10213; 5704; 5717; 7347; 8607; 5687; 7316; 8338; 221613; 5714; 7311; 5713; 5700; 10197; 317772; 5683; 7528; 5686; 9958; 7345; 5685; 8335; 3012; 8314; 5688; 5682; 5706; 92815; 8331; 7046; 60; 5684; 8334
Signaling by Rho GTPases	Reactome	R-HSA-194315	434	429	114	(26.6%)	2.3839e-07	5.23088e-06	HIST1H4B; HIST1H4A; ACTG1; HIST1H4E; HIST1H4K; HIST1H4J; HIST1H4H; BRK1; CHN1; KIF2A; HIST1H4F; CALM2; CALM1; CENPM; CENPH; RANGAP1; HIST3H2BB; PAFAH1B1; H2AFV; ARPC1A; PPP2CB; H2AFX; H2AFZ; SFN; GRB2; ACTB; PAK1; H2AFJ; SPC24; EVL; NUP85; NCKAP1; XPO1; MYL9; ARHGEF35; ARHGEF33; BUB3; RHOV; ARPC5; HIST1H2BD; RHOJ; HIST1H2BF; HIST2H3D; HIST2H3C; HIST1H2BA; HIST1H2BB; HIST1H2BC; HIST1H2BL; RHOB; RH…	653604; 3017; 805; 4085; 10092; 79902; 171177; 10672; 8348; 5216; 8353; 5881; 8341; 79019; 8349; 8338; 10097; 286205; 1499; 8365; 8331; 126961; 51466; 8362; 723790; 8343; 147841; 10552; 998; 8968; 10971; 55288; 10787; 8367; 2810; 60; 5058; 397; 100616122; 8356; 3014; 5527; 71; 10163; 8936; 387; 5516; 100616282; 8334; 3015; 94239; 8361; 5217; 255626; 7529; 8358; 10398; 6722; 3796; 388; 5500; 55766…
IL-6 signaling pathway	Wikipathways	WP364	43	43	22	(51.2%)	2.75068e-07	5.96709e-06	HDAC1; BCL2L1; CRP; AKT1; MAP2K1; MAP2K4; STAT3; NR2F6; RPS6KB1; MAP3K7; MAPK1; PIK3R1; NLK; RAC1; PRKCD; IRF1; SOCS3; MAP2K2; GSK3B; IL6; VIP; GRB2	3569; 5295; 5605; 5604; 3659; 3065; 5580; 2885; 6416; 7432; 598; 1401; 2063; 207; 2932; 6885; 9021; 51701; 5594; 6774; 5879; 6198
DNA Double Strand Break Response	Reactome	R-HSA-5693606	78	77	32	(41.6%)	2.96901e-07	6.36837e-06	HIST1H4B; HIST1H4A; HIST1H4F; HIST1H4E; HIST1H4K; HIST1H4J; HIST1H4H; HIST2H2BE; UBE2V2; SMARCA5; HIST2H4A; HIST4H4; KDM4B; SUMO1; HIST1H2BD; HIST1H2BF; HIST3H2BB; HIST1H2BA; HIST1H2BB; HIST1H2BC; HIST1H2BL; HIST1H2BN; HIST1H2BO; HIST1H2BH; HIST1H2BK; UBE2I; UBE2N; H2AFX; UBA52; RNF8; UBC; BAP1	7316; 8366; 255626; 7329; 128312; 3014; 8370; 3018; 23030; 8361; 85236; 8341; 121504; 9025; 8365; 8345; 8467; 8349; 8340; 7311; 8359; 8348; 8363; 8343; 8367; 8314; 8347; 7334; 7336; 8362; 3017; 7341
IL-1 JNK	INOH	None	63	63	28	(44.4%)	3.05877e-07	6.48799e-06	PSMD8; PSMD7; MAP2K2; MAP2K1; MAP2K7; MAP2K6; MAP2K5; MAP2K4; IL1B; JUN; MAP3K7; PSMA2; PSMA3; PSMA1; PSMA6; PSMA7; PSMA4; PSMA5; PSMC1; PSMC2; PSMC3; PSMC4; TRAF6; UBE2V1; UBE2N; PSMD11; PSMD12; MAPK10	7335; 3725; 5607; 5602; 5685; 5686; 5604; 7189; 5704; 3553; 5714; 5701; 6416; 5718; 5702; 5700; 5605; 5682; 5713; 5609; 5684; 5717; 7334; 5688; 5683; 6885; 5608; 5687
Signaling events mediated by Hepatocyte Growth Factor Receptor (c-Met)	PID	met_pathway	82	81	33	(40.7%)	3.39542e-07	7.12292e-06	PTK2; CRKL; HRAS; MAP2K1; RAP1B; RAP1A; CTNNB1; AKT1; PLCG1; MAP2K4; CRK; PTPN1; HGF; JUN; ARF6; MAPK1; RANBP9; PIK3R1; PRKCI; RAC1; KPNB1; RANBP10; NUMB; EIF4E; RHOA; SNAI1; NCK2; MAP2K2; MUC20; GRB2; PDPK1; PAK1; CDC42	1399; 3725; 5170; 8650; 10048; 3837; 6615; 207; 387; 1398; 1499; 998; 8440; 382; 5335; 5747; 6416; 5879; 5908; 5594; 2885; 1977; 5605; 200958; 57610; 5295; 3082; 3265; 5584; 5906; 5604; 5770; 5058
G2/M DNA damage checkpoint	Reactome	R-HSA-69473	97	96	37	(38.5%)	3.59945e-07	7.46885e-06	HIST1H4B; HIST1H4A; HIST1H4F; HIST1H4E; SUMO1; HIST1H4J; HIST1H4H; RFC2; HIST2H2BE; HIST1H2BN; RMI2; HIST2H4A; YWHAZ; HIST4H4; YWHAQ; HIST1H4K; YWHAB; YWHAG; YWHAE; RHNO1; HIST1H2BD; HIST1H2BF; HIST3H2BB; HIST1H2BA; HIST1H2BB; HIST1H2BC; HIST1H2BL; UBE2V2; HIST1H2BO; HIST1H2BH; HIST1H2BK; UBE2N; H2AFX; RPA3; SFN; CDK1; RNF8	8365; 3018; 983; 8361; 85236; 8349; 3017; 5982; 8370; 255626; 8343; 7334; 128312; 7532; 3014; 10971; 8345; 7336; 7529; 8348; 8367; 2810; 8341; 8363; 8366; 6119; 7531; 121504; 83695; 9025; 7341; 8340; 7534; 8359; 8347; 8362; 116028
VEGFA-VEGFR2 Signaling Pathway	Wikipathways	WP3888	236	236	71	(30.1%)	3.64224e-07	7.47639e-06	BCL2L1; ITGB1; NCF1; PTK2; ACP1; ITCH; RPS6KB1; HRAS; RCAN2; RAP1B; RAP1A; FRS2; CTNNB1; MAP2K2; MAP2K1; ERG; MYL2; MAP2K6; MAP2K4; CRK; PTPN1; CAV1; PGF; TXN; HERPUD1; STAT3; WASF1; RND1; RAC1; JUN; EIF2A; RAB11A; MAPK1; PIK3R1; FADD; ERN1; YWHAE; PRKCI; SRF; HSPB1; FAF1; MAP2K7; PRKCB; EPN1; PRKCD; ARRB2; RHOJ; PTPN9; DLL4; ARF6; CFL1; PPP3CA; OCLN; RHOA; EIF4E; PTPN6; HDAC1; FYN; PLA2G5; AKT1;…	5170; 100506658; 9475; 5747; 5780; 3725; 5584; 5580; 83737; 5906; 5908; 10818; 9709; 1499; 5594; 6722; 52; 1386; 595; 598; 5605; 5604; 4208; 5608; 83939; 2078; 1398; 7531; 5322; 29924; 2932; 382; 3265; 387; 3315; 5579; 6774; 2885; 11124; 5879; 1072; 4633; 5335; 5770; 857; 653361; 7295; 8772; 54567; 3688; 10231; 8936; 409; 6198; 5295; 5216; 5058; 3065; 5609; 6416; 207; 998; 5777; 5530; 27289; 1977…
IL-1 p38	INOH	None	67	67	29	(43.3%)	3.77053e-07	7.65737e-06	PSMD8; PSMD7; MAP2K2; MAP2K1; MAP2K7; MAPK11; MAP2K5; MAP2K4; IL1B; MAP3K7; PSMA2; PSMA3; PSMA1; PSMA6; PSMA7; PSMA4; PSMA5; PSMC1; PSMC2; PSMC3; PSMC4; TRAF6; UBE2V1; UBE2N; MAP2K6; PSMD11; PSMD12; MAPK10; ATF2	7335; 5607; 5602; 5685; 5686; 7189; 5704; 3553; 5714; 5701; 6416; 1386; 5718; 5702; 5700; 5605; 5682; 5713; 5609; 5684; 5717; 5600; 7334; 5688; 5604; 5683; 6885; 5608; 5687
miR-targeted genes in lymphocytes - TarBase	Wikipathways	WP2004	486	486	125	(25.7%)	4.34008e-07	8.72127e-06	MIRLET7E; MIR30A; PPP3R1; MIR192; MIR138-1; FADS1; CHMP2A; SRSF10; DHX15; BRI3BP; TMED10; TUSC2; CSNK1D; TMEM59; MIR196A2; MIR196A1; SLC38A1; RAB5C; SCAMP1; MIR138-2; SERP1; KCNN4; IFRD1; NXN; PAFAH1B2; SYPL1; CCND1; MIR150; DDX5; KPNA3; TXNRD1; PXDN; SNX6; CDKN1C; SEC62; MIR9-3; CSDE1; MIR143; MIR141; CAP1; MIR130A; MIR124-1; PKM; GNPNAT1; RCN2; EIF4E; RHOB; GALNT1; TMED2; DHX40; MIR520H; POLE4;…	8301; 406881; 406887; 80335; 3992; 3337; 5955; 81539; 595; 4651; 528; 79665; 9528; 64422; 64359; 406972; 406973; 134266; 9415; 83871; 285598; 84191; 26973; 5813; 574457; 56655; 1051; 58533; 406935; 7398; 5530; 5534; 8649; 406985; 1499; 5584; 407051; 25828; 192669; 10282; 3839; 7474; 574493; 378; 6856; 396; 10238; 9019; 10971; 10972; 5315; 64841; 1655; 406930; 3159; 406933; 1665; 27314; 406967; 44…
Proteasome Degradation	Wikipathways	WP183	64	64	28	(43.8%)	4.56331e-07	9.07434e-06	HLA-H; PSMD8; H2AFX; PSMD7; UBE2D2; UBE2D1; HIST1H2AB; PSMA2; PSMA3; PSMA1; PSMA6; PSMA7; PSMA4; PSMA5; PSMC1; PSMC2; PSMC3; PSMC4; PSMC6; IFNG; PSME3; UCHL1; UCHL3; UBE2B; PSMD11; H2AFZ; PSMD12; UBC	7347; 7345; 7320; 7322; 5704; 5706; 5700; 5701; 5702; 5688; 5685; 5684; 5687; 5686; 5683; 5682; 3136; 8335; 7321; 10197; 5718; 5717; 5714; 5713; 3014; 3015; 7316; 3458
CD4 T cell receptor signaling	INOH	None	128	128	45	(35.2%)	4.68263e-07	9.21561e-06	PSMA4; PSMD8; PPP3R1; FYN; HRAS; MAP2K2; MAP2K1; CD247; MAPK10; PSMA6; CALM2; CALM1; PSMA1; NRAS; JUN; MAP3K7; PSMA2; PSMA3; MAPK1; AKT1; PSMA7; PIK3R1; HLA-DQB2; PSMC1; PSMC2; PSMC3; PSMC4; PSMD7; MALT1; RAC2; RAC3; TRAF6; RAC1; PSMA5; CHUK; PPP3CA; PRKCQ; UBE2V1; UBE2N; PSMD11; PLCG1; PSMD12; GRB2; BRAF; PDPK1	207; 5702; 3725; 805; 3265; 2534; 5701; 5718; 5594; 5605; 3120; 5704; 5717; 7334; 5687; 801; 5602; 10892; 5714; 5879; 1147; 5700; 5713; 5295; 5604; 5683; 673; 5881; 5534; 5686; 5335; 2885; 5685; 6885; 5170; 919; 5688; 5588; 5530; 5682; 7189; 5880; 4893; 7335; 5684
Signaling by FGFR2	Reactome	R-HSA-5654738	75	75	31	(41.3%)	5.23697e-07	1.02014e-05	NCBP2; HRAS; FRS2; PLCG1; HNRNPH1; FGF3; NRAS; MAPK1; HNRNPM; PIK3R1; FGF18; FGF10; FGF17; HNRNPF; POLR2D; POLR2G; POLR2A; FGF8; POLR2L; FGF4; POLR2I; POLR2H; POLR2K; RBFOX2; GTF2F2; PPP2CB; UBA52; GRB2; BRAF; TIAL1; UBC	2255; 7073; 22916; 5440; 5430; 5335; 3265; 5516; 673; 4670; 3187; 5438; 2885; 8817; 4893; 2249; 7316; 7311; 5594; 2253; 5433; 2963; 8822; 5437; 2248; 5295; 5441; 23543; 3185; 5436; 10818
RAB geranylgeranylation	Reactome	R-HSA-8873719	65	65	28	(43.1%)	6.72779e-07	1.29731e-05	RAB39A; RAB6B; RAB2A; RAB2B; RAB8B; RAB35; RAB8A; RAB32; RAB31; RAB30; RAB11A; RAB22A; PTP4A2; RAB10; RAB14; RAB7A; RAB5C; RAB34; RAB3C; RAB3A; RAB40C; RAB23; RAB24; RABGGTB; RAB44; RABGGTA; RAB42; RAB43	57403; 11021; 339122; 57799; 51762; 5876; 115827; 11031; 5875; 8766; 401258; 53917; 51715; 115273; 54734; 84932; 10981; 27314; 10890; 51552; 5878; 4218; 51560; 7879; 83871; 8073; 5864; 5862
TNFalpha	NetPath	Pathway_TNFalpha	241	241	71	(29.5%)	8.7199e-07	1.66463e-05	HDAC1; DPF2; NCF1; PTK2; RNF11; ITCH; SUMO1; JUN; PSMD7; UBE2D2; RPS11; AKT1; ZFAND5; HDAC2; DIABLO; MAP2K5; MAP3K2; EED; MIR1281; SMARCA4; CAV1; YWHAZ; TXN; TRAF6; SKP1; COPS3; YWHAQ; CDC34; MAP3K7; MAPK1; PPP6C; PIK3R1; FADD; YWHAB; PSMC1; PSMC2; PSMC3; PDCD2; MIR3960; BCL7A; YWHAE; RPS13; TRAF3; HSPB1; RPS6KB1; FAF1; YWHAG; RFFL; PRKCD; CHUK; SMARCE1; TNF; RFK; POLR2L; POLR2H; UBE2I; GTF2I; SY…	207; 5537; 5702; 3725; 3065; 2885; 10238; 83737; 5701; 5718; 7529; 56616; 5594; 8454; 653361; 997; 7295; 6205; 5134; 7763; 5580; 100616250; 117584; 5608; 7322; 7532; 10971; 6597; 55312; 1147; 5700; 5713; 5295; 5977; 7329; 23633; 8772; 5163; 6198; 6156; 3315; 100302237; 26994; 7187; 6885; 598; 9908; 8533; 10746; 5437; 6500; 8726; 605; 7124; 5607; 6207; 7531; 857; 11124; 7189; 5441; 7341; 2969; 574…
Selenoamino acid metabolism	Reactome	R-HSA-2408522	132	131	45	(34.4%)	9.8506e-07	1.86186e-05	RPS13; RPS12; RPS11; RPL37A; RPS27L; RPL9; RPL7; RPS19; RPS18; RPL18A; RPS15A; RPS7; RPL36AL; CTH; RPL41; RPS8; RPL22L1; RPL29; RPL28; RPL24; RPL27; RPS14; RPL21; RPL23; RPL22; RPS9; RPS3A; RPLP1; TXNRD1; RPS26; RPS23; RPS20; RPS28; RPS29; RPL11; RPL19; RPL38; RPL36; RPL37; RPL34; RPL30; UBA52; RPL10A; RPS15; SEPSECS	4736; 6203; 7296; 6176; 6206; 6155; 6164; 6205; 6158; 6171; 6210; 200916; 6133; 6144; 6223; 51065; 1491; 6202; 6209; 6201; 6143; 6167; 9349; 6129; 6228; 6189; 25873; 6222; 6156; 6235; 6169; 6208; 7311; 6142; 6224; 6166; 6207; 6152; 6231; 6135; 6146; 6159; 6234; 6168; 51091
IL6	NetPath	Pathway_IL6	77	77	31	(40.3%)	1.04185e-06	1.94989e-05	HDAC1; FYN; HRAS; MAP2K2; PLCG1; MAP2K6; MAP2K4; GSK3B; CEBPB; STAT3; TEC; RPS6KB1; MAP3K7; MAPK1; PIK3R1; NLK; MIR3960; HSPB1; PRKCD; JUN; EIF4E; LYN; SOCS3; AKT1; MAP2K1; EIF2A; MIR1281; IL6; GRB2; RAC1; CDK9	83939; 207; 3725; 51701; 4067; 6198; 5335; 3265; 2534; 6774; 3315; 2885; 6416; 100302237; 5879; 2932; 5594; 6885; 1977; 7006; 5605; 3065; 9021; 5295; 1025; 5580; 1051; 100616250; 5604; 3569; 5608
TLR JNK	INOH	None	63	63	27	(42.9%)	1.19952e-06	2.22319e-05	PSMD8; PSMD7; MAP2K2; MAP2K1; MAP2K7; MAP2K6; MAP2K5; MAP2K4; JUN; MAP3K7; PSMA2; PSMA3; PSMA1; PSMA6; PSMA7; PSMA4; PSMA5; PSMC1; PSMC2; PSMC3; PSMC4; TRAF6; UBE2V1; UBE2N; PSMD11; PSMD12; MAPK10	7335; 3725; 5607; 5682; 5685; 5686; 5602; 7189; 5704; 5714; 5701; 6416; 5718; 5702; 5700; 5605; 5713; 5609; 5684; 5717; 7334; 5688; 5604; 5683; 6885; 5608; 5687
Signaling by FGFR	Reactome	R-HSA-190236	89	89	34	(38.2%)	1.34756e-06	2.47356e-05	NCBP2; HRAS; SPRED1; SPRED2; FRS2; PLCG1; HNRNPH1; FGF3; NRAS; FGF19; MAPK1; HNRNPM; PIK3R1; FGF18; FGF10; FGF17; HNRNPF; POLR2D; POLR2G; POLR2A; FGF8; POLR2L; FGF4; POLR2I; POLR2H; POLR2K; RBFOX2; GTF2F2; PPP2CB; UBA52; GRB2; BRAF; TIAL1; UBC	2255; 7073; 5430; 3265; 4670; 5440; 5594; 5335; 9965; 3185; 10818; 22916; 200734; 2253; 5295; 673; 5438; 2885; 2249; 7311; 5437; 161742; 5441; 5516; 3187; 4893; 23543; 7316; 5433; 2963; 8822; 2248; 5436; 8817
IFN-gamma pathway	PID	ifngpathway	43	43	21	(48.8%)	1.38561e-06	2.51916e-05	CAMK2A; IRF1; CAMK2G; CALM2; CEBPB; CRKL; CALM1; IFNG; PRKCD; SMAD7; RAP1B; CAMK2B; MIR1281; AKT1; MAP2K1; PIAS1; RAP1A; PIK3R1; MAPK1; IL1B; SOCS1	207; 801; 818; 805; 8554; 4092; 100302237; 1399; 3458; 5908; 5594; 3553; 816; 8651; 815; 5295; 5580; 1051; 5906; 5604; 3659
FGF	INOH	None	67	67	28	(41.8%)	1.41409e-06	2.5229e-05	HRAS; FRS2; MAP2K2; PLCG1; ERG; YWHAZ; SPI1; YWHAQ; NRAS; FGF19; MAPK1; PIK3R1; YWHAB; FGF18; FGF11; FGF10; FGF17; YWHAG; YWHAE; PRKCD; FGF8; FGF4; FGF3; ETV6; MAP2K1; SFN; GRB2; BRAF	2255; 673; 7532; 2078; 7531; 5335; 6688; 2248; 2885; 4893; 2249; 7534; 5594; 2253; 9965; 10971; 8822; 2120; 7529; 5295; 2810; 3265; 5604; 5605; 2256; 10818; 8817; 5580
Ribosomal scanning and start codon recognition	Reactome	R-HSA-72702	69	67	28	(41.8%)	1.41409e-06	2.5229e-05	RPS13; RPS12; RPS11; RPS27L; RPS14; RPS19; RPS18; EIF5; RPS15A; RPS7; EIF2S1; RPS9; EIF2S2; EIF3H; EIF3L; RPS15; EIF3C; EIF3D; EIF3E; RPS8; RPS26; RPS23; RPS20; RPS28; RPS29; EIF4H; EIF4E; RPS3A	6228; 1965; 6223; 6203; 8664; 51065; 1983; 8894; 8663; 6222; 6234; 51386; 6209; 8667; 6189; 3646; 6231; 6206; 6208; 6235; 6201; 6205; 7458; 6202; 1977; 6224; 6210; 6207
FoxO family signaling	PID	foxopathway	52	50	23	(46.0%)	1.65797e-06	2.93062e-05	CTNNB1; AKT1; ZFAND5; MAPK10; YWHAZ; SKP2; RAN; GADD45A; YWHAQ; CSNK1D; YWHAB; YWHAG; YWHAE; XPO1; CHUK; CSNK1G2; CSNK1G3; CSNK1A1; G6PC; MIR1281; SFN; CDK2; RALB	7532; 5901; 1017; 7763; 7531; 207; 5602; 1647; 1499; 6502; 1453; 2538; 5899; 100302237; 7534; 7514; 1452; 1147; 1456; 7529; 1455; 2810; 10971
TLR p38	INOH	None	64	64	27	(42.2%)	1.74184e-06	3.05063e-05	PSMD8; PSMD7; MAP2K2; MAP2K1; MAP2K7; MAPK11; MAP2K5; MAP2K4; MAP3K7; PSMA2; PSMA3; PSMA1; PSMA6; PSMA7; PSMA4; PSMA5; PSMC1; PSMC2; PSMC3; PSMC4; TRAF6; UBE2V1; UBE2N; MAP2K6; PSMD11; PSMD12; ATF2	7335; 5607; 5682; 5685; 5686; 7189; 5704; 5714; 5701; 6416; 1386; 5718; 5702; 6885; 5700; 5605; 5713; 5609; 5684; 5717; 5600; 7334; 5688; 5604; 5683; 5608; 5687
Synthesis of active ubiquitin: roles of E1 and E2 enzymes	Reactome	R-HSA-8866652	31	31	17	(54.8%)	1.79209e-06	3.11009e-05	UBE2H; UBE2K; UBE2E1; CDC34; UBE2B; UBE2D2; UBE2R2; UBE2D1; UBA52; UBE2Z; UCHL3; UBE2E3; UBE2G1; UBC; UBE2S; UBE2W; UBE2G2	7322; 7326; 65264; 27338; 55284; 7328; 7321; 3093; 7316; 7311; 7320; 997; 7324; 54926; 10477; 7347; 7327
miR-targeted genes in muscle cell - TarBase	Wikipathways	WP2005	398	398	104	(26.1%)	1.87353e-06	3.22214e-05	MIRLET7E; MIR30A; TUSC2; CHMP2A; SRSF10; DHX15; TMED10; MIRLET7F1; CSNK1D; PTBP2; SLC38A1; SCAMP1; SERP1; IFRD1; NXN; PAFAH1B2; SYPL1; CCND1; KPNA3; TXNRD1; PXDN; SNX6; ACVR1B; SEC62; MIR9-3; CSDE1; MIR143; MIR141; MIR130B; MIR130A; PKM; GNPNAT1; RCN2; EIF4E; GALNT1; SEC23A; DHX40; MIR520H; POLE4; HES1; WNT5A; MIR206; AGO3; LAMTOR3; MIR29C; GRPEL2; VSNL1; MIR34C; MIR34B; CCNG1; BET1; ADIPOR2; TME…	6722; 8301; 406881; 406887; 406888; 80335; 3337; 1499; 81539; 595; 4651; 528; 79665; 9522; 134266; 9415; 83871; 84191; 26973; 91; 56655; 1051; 58533; 406935; 5530; 8649; 406985; 5584; 407051; 25828; 192669; 10282; 3839; 7474; 406893; 574493; 378; 6856; 396; 407042; 407041; 9019; 10971; 10972; 5315; 64841; 3159; 406933; 1665; 27314; 11334; 3280; 406991; 5955; 5937; 7812; 406920; 2483; 6009; 7398; …
B Cell Receptor Signaling Pathway	Wikipathways	WP23	98	98	36	(36.7%)	1.97979e-06	3.34462e-05	CRKL; FYN; HRAS; MAP2K2; MAP2K1; MAP2K6; CRK; CD79B; TEC; JUN; MAP3K7; MAPK1; AKT1; PIK3R1; LYN; GTF2I; MALT1; RAC2; RAC1; PRKCB; PRKCD; CAMK2A; CHUK; PTPN6; RPS6KA1; IRF4; SYK; DAPP1; PLCG1; GSK3B; MEF2C; GRB2; BRAF; PDPK1; CDC42; ATF2	5170; 1147; 2969; 5580; 10892; 815; 998; 673; 27071; 5594; 1386; 6850; 5605; 5604; 4208; 5608; 1399; 1398; 3662; 2932; 3265; 5777; 5579; 5879; 5335; 974; 4067; 2885; 5295; 3725; 7006; 6195; 5880; 207; 6885; 2534
B Cell Receptor Signaling Pathway	Wikipathways	WP3884	98	98	36	(36.7%)	1.97979e-06	3.34462e-05	CRKL; FYN; HRAS; MAP2K2; MAP2K1; MAP2K6; CRK; CD79B; TEC; JUN; MAP3K7; MAPK1; AKT1; PIK3R1; LYN; GTF2I; MALT1; RAC2; RAC1; PRKCB; PRKCD; CAMK2A; CHUK; PTPN6; RPS6KA1; IRF4; SYK; DAPP1; PLCG1; GSK3B; MEF2C; GRB2; BRAF; PDPK1; CDC42; ATF2	5170; 1147; 2969; 5580; 10892; 815; 998; 673; 27071; 5594; 1386; 6850; 5605; 5604; 4208; 5608; 1399; 1398; 3662; 2932; 3265; 5777; 5579; 5879; 5335; 974; 4067; 2885; 5295; 3725; 7006; 6195; 5880; 207; 6885; 2534
ErbB1 downstream signaling	PID	erbb1_downstream_pathway	107	106	38	(35.8%)	2.07728e-06	3.47853e-05	BCL2L1; NRAS; HRAS; BRK1; MAP2K2; MAP2K1; MAP2K5; MAP2K4; EGF; NCKAP1; YWHAZ; MEF2C; CALM2; WASF2; CALM1; MAP3K2; YWHAQ; JUN; ARF4; MAPK1; PIK3R1; YWHAB; YWHAG; YWHAE; SRF; RAC1; PPP2R2A; PRKCD; ARPC5; STAT3; AKT1; SFN; GRB2; BRAF; PDPK1; CDC42; ACTR2; ATF2	207; 3725; 805; 3265; 998; 1386; 598; 7529; 5594; 5605; 378; 5580; 6722; 801; 7532; 7534; 10971; 5879; 10787; 5295; 2810; 5604; 673; 1950; 55845; 4208; 6774; 10092; 2885; 5520; 10163; 10097; 5607; 5170; 7531; 6416; 4893; 10746
Myometrial Relaxation and Contraction Pathways	Wikipathways	WP289	155	155	50	(32.3%)	2.11799e-06	3.51587e-05	ACTA1; ACTG1; ACTC1; PLCG1; PRKAR2B; MYL2; CRH; IL1B; MAFF; YWHAZ; SFN; RGS20; CALM2; CALM1; GRK4; YWHAQ; JUN; GNG11; PRKCB; RGS4; RGS7; YWHAB; YWHAG; YWHAE; PRKCH; GABPB1; OXT; GNB1; CAMK2G; RAMP1; CAMK2A; CAMK2B; PRKCD; IGFBP4; PRKCQ; RGS17; RGS10; CNN2; PKIA; PKIB; IL6; GNG4; GNG2; GNGT1; PRKACB; ARRB2; ACTB; PDE4D; GPR182; ATF2	1265; 5583; 6000; 26575; 5588; 818; 815; 816; 5144; 23764; 3487; 5999; 60; 2553; 58; 3569; 2792; 1386; 2791; 8601; 54331; 2786; 5569; 5567; 7534; 7531; 1392; 7532; 3553; 7529; 5580; 5579; 5577; 6001; 5570; 71; 10267; 70; 4633; 5335; 2810; 5020; 3725; 409; 2868; 11318; 2782; 10971; 801; 805
Regulation of Actin Cytoskeleton	Wikipathways	WP51	151	151	49	(32.5%)	2.20456e-06	3.62803e-05	MRAS; PTK2; ACTG1; RRAS2; BRK1; MAP2K2; MAP2K1; MYL3; CRK; EGF; NCKAP1; FGF18; WASF1; WASF2; NRAS; FGF19; MAPK1; PIK3R1; FGF12; FGF11; FGF10; FGF17; PIP4K2C; GIT1; RAC2; RAC3; RAC1; CHRM4; CHRM3; RDX; CHRM1; CHRM2; CFL2; CFL1; FGF8; RHOA; FGF4; FGF3; ARPC5; ACTN1; ABI2; ROCK2; PFN1; GNA12; BRAF; ACTB; GNA13; PAK1; CDC42	9475; 5747; 1072; 1073; 2249; 998; 673; 1950; 5962; 5594; 2257; 2256; 2255; 2253; 1128; 1129; 4893; 5605; 5604; 87; 1398; 2768; 1132; 1131; 10787; 387; 8817; 9965; 5879; 60; 4634; 8822; 2248; 10152; 22800; 79837; 22808; 10092; 28964; 8936; 5880; 10672; 5295; 10163; 5216; 5881; 5058; 55845; 71
Proteasome - Homo sapiens (human)	KEGG	path:hsa03050	44	44	21	(47.7%)	2.22865e-06	3.63632e-05	POMP; PSMD8; IFNG; PSMD14; PSMD7; PSMD11; PSME3; PSMD12; PSMA2; PSMA3; PSMA1; PSMA6; PSMA7; PSMA4; PSMA5; PSMC1; PSMC2; PSMC3; PSMC4; PSMA8; PSMC6	3458; 51371; 5682; 5683; 5684; 5685; 5686; 5687; 5688; 5700; 5701; 5702; 5704; 5706; 5713; 5714; 5717; 5718; 10213; 143471; 10197
Antigen processing: Ubiquitination & Proteasome degradation	Reactome	R-HSA-983168	266	265	75	(28.3%)	2.33804e-06	3.78248e-05	UBE2Q1; RNF14; FZR1; KCTD7; KCTD6; ITCH; KLHL22; UBE2D2; TRIM36; UBE2D1; UBE2L6; VHL; UBE2V1; FBXO9; RNF34; UBE2F; KLHL20; RCHY1; SMURF2; SKP2; SIAH2; TRIM71; SKP1; UBE3C; UBE3A; CDC34; FBXO21; SOCS1; FBXO27; UBE2G2; UBE2G1; FBXL16; FBXL19; CUL5; UBE2R2; CUL1; CUL2; CUL3; WSB1; KLHL2; LONRF1; UBE2E1; UBE2E3; UBE2E2; ASB1; KBTBD13; KLHL3; RNF7; DET1; CDC16; UBE2V2; RNF19B; UBE2S; ASB7; UBE2H; UBE2…	91694; 200845; 84861; 7337; 6478; 23014; 64750; 9690; 140460; 8454; 997; 8452; 7327; 8065; 7334; 10477; 7326; 8453; 6047; 26249; 51665; 23194; 55585; 127544; 9604; 9246; 27252; 6500; 6502; 84961; 9040; 100616150; 7322; 126433; 80196; 9978; 154881; 996; 23327; 7428; 26268; 26224; 27338; 54620; 83737; 7321; 55284; 146330; 991; 8881; 9616; 26118; 7320; 54926; 9021; 7325; 25898; 65264; 7324; 57542; 5…
Processing of DNA double-strand break ends	Reactome	R-HSA-5693607	100	99	36	(36.4%)	2.60865e-06	4.18479e-05	HIST1H4B; HIST1H4A; HIST1H4F; HIST1H4E; SUMO1; HIST1H4J; SUMO2; RFC2; HIST2H2BE; HIST1H2BN; RMI2; HIST2H4A; HIST4H4; UBA52; HIST1H4K; HIST1H4H; RHNO1; HIST1H2BD; HIST1H2BF; HIST3H2BB; HIST1H2BA; HIST1H2BB; HIST1H2BC; HIST1H2BL; UBE2V2; HIST1H2BO; HIST1H2BH; HIST1H2BK; UBE2I; UBE2N; H2AFX; RPA3; CDK2; RNF8; UBC; RNF4	8365; 1017; 3018; 8361; 85236; 8349; 3017; 5982; 255626; 8343; 7334; 128312; 6047; 8340; 3014; 8345; 7336; 8348; 6613; 8367; 7329; 8366; 8370; 8341; 7311; 8363; 6119; 83695; 9025; 7341; 7316; 8359; 121504; 8347; 8362; 116028
Alzheimers Disease	Wikipathways	WP2059	144	144	47	(32.6%)	2.94624e-06	4.68697e-05	MIR29C; PPP3R1; MIR34C; MIR34B; CHP1; MIR138-2; MIR138-1; MIR9-3; MIR495; CYCS; PSENEN; IL1B; MIR181D; MIR101-1; MIR375; MIR377; CALM2; CALM1; MIR323A; MAPK1; MIR30C2; FADD; MIR410; ERN1; MIR124-3; MIR129-1; MIR124-1; MIR124-2; MIR129-2; MIR182; MIR329-2; TNF; MIR329-1; MIR10A; MIR135A2; MIR21; MIR769; MIR29B1; MIR125A; APP; MIR381; GSK3B; CDK5; SNCA; PPP3CA; MIR134; MIR132	55851; 406929; 406921; 406926; 406924; 3553; 11261; 574408; 574409; 54205; 494326; 494324; 406958; 7124; 407051; 5594; 406893; 494330; 407042; 407041; 406930; 2932; 442897; 407032; 574434; 5534; 407024; 407026; 406910; 406917; 8772; 406918; 768217; 1020; 406991; 574453; 574457; 406902; 406907; 406909; 406908; 6622; 5530; 801; 2081; 351; 805
il-2 receptor beta chain in t cell activation	BioCarta	il2rbpathway	48	48	22	(45.8%)	3.00209e-06	4.73636e-05	BCL2L1; CRKL; HRAS; MAP2K2; MAP2K1; IKZF3; RPS6KB1; MAPK1; PIK3R1; PCNA; PTPN6; SOCS1; E2F1; SOCS3; AKT1; CCND1; CCND3; CCND2; GRB2; IL2; PDPK1; PPIA	896; 207; 5170; 5777; 6198; 5604; 3265; 3558; 2885; 598; 5111; 5594; 1869; 5605; 9021; 5295; 595; 1399; 894; 8651; 22806; 5478
Interleukin-7 signaling	Reactome	R-HSA-1266695	26	26	15	(57.7%)	3.12399e-06	4.88827e-05	HGF; HIST1H3D; IL7; HIST1H3B; HIST1H3C; HIST2H3D; HIST1H3F; HIST1H3G; PIK3R1; HIST1H3E; HIST1H3J; HIST2H3C; HIST1H3H; HIST1H3I; SMARCA4	8353; 8357; 8968; 8356; 8352; 653604; 6597; 8355; 3082; 3574; 8354; 5295; 8358; 8351; 126961
Cell Cycle Checkpoints	Reactome	R-HSA-69620	158	157	50	(31.8%)	3.20909e-06	4.98062e-05	HIST1H4B; HIST1H4A; MAD2L1; RFWD2; HIST1H4F; HIST1H4E; SUMO1; HIST1H4J; HIST1H4H; RFC2; HIST2H2BE; MDM2; RMI2; HIST2H4A; YWHAZ; UBE2D1; HIST4H4; CDC16; YWHAQ; UBA52; HIST1H4K; YWHAB; YWHAG; YWHAE; BUB3; ORC2; UBE2E1; RHNO1; HIST1H2BD; HIST1H2BF; HIST3H2BB; HIST1H2BA; HIST1H2BB; HIST1H2BC; HIST1H2BL; UBE2V2; HIST1H2BO; HIST1H2BH; HIST1H2BK; UBE2N; CDC27; H2AFX; RPA3; CDC20; SFN; CDK1; CDK2; HIST1H…	7341; 3018; 8345; 983; 8361; 85236; 8349; 3017; 4193; 5982; 8370; 255626; 1017; 8343; 7334; 8340; 4085; 7532; 128312; 3014; 10971; 7336; 7529; 8348; 8367; 2810; 996; 64326; 7324; 7321; 8341; 4999; 8881; 8366; 991; 7311; 8363; 9184; 121504; 6119; 7531; 83695; 9025; 8365; 7316; 7534; 8362; 8359; 8347; 116028
Cell cycle - Homo sapiens (human)	KEGG	path:hsa04110	124	124	42	(33.9%)	3.385e-06	5.21126e-05	HDAC1; CCND2; CDKN1C; SMAD2; MAD2L1; GSK3B; CDK1; YWHAZ; CDC16; BUB3; SKP1; GADD45A; GADD45B; YWHAQ; SMAD4; HDAC2; YWHAB; PTTG1; CUL1; YWHAE; PCNA; CDKN2C; CDKN2D; RAD21; STAG1; ORC2; SKP2; MDM2; E2F5; E2F4; E2F1; CCND1; CCND3; FZR1; YWHAG; SFN; CDC27; CDK2; RBX1; SMC3; TFDP2; CDC20	1028; 1031; 1032; 9232; 4616; 595; 4193; 1647; 51343; 8881; 10274; 10971; 9978; 5885; 8454; 1869; 1874; 1875; 996; 6500; 6502; 7529; 7531; 7532; 7534; 2932; 7029; 894; 896; 4999; 3065; 5111; 9126; 4089; 4087; 983; 2810; 991; 9184; 4085; 1017; 3066
Regulation of nuclear beta catenin signaling and target gene transcription	PID	betacatenin_nuc_pathway	81	81	31	(38.3%)	3.7294e-06	5.69554e-05	HDAC1; AES; HDAC2; MYF5; VCAN; CTNNB1; IGF2BP1; TNIK; PITX2; SMARCA4; YWHAZ; RUVBL2; CHD8; YWHAQ; JUN; DVL3; YWHAB; CUL1; YWHAE; XPO1; YWHAG; CCND2; SNAI2; FGF4; CBY1; TBL1XR1; CCND1; SKP1; MIR1281; SFN; CTBP1	595; 6591; 7531; 1462; 7529; 1487; 1857; 1499; 79718; 7532; 6597; 2249; 7534; 3725; 7514; 23043; 8454; 10971; 3065; 100302237; 3066; 2810; 10856; 166; 10642; 6500; 894; 57680; 5308; 25776; 4617
Formation of the ternary complex, and subsequently, the 43S complex	Reactome	R-HSA-72695	61	59	25	(42.4%)	3.80323e-06	5.74795e-05	RPS13; RPS12; RPS11; RPS27L; RPS14; RPS19; RPS18; RPS15A; RPS7; EIF2S1; RPS9; EIF2S2; EIF3H; EIF3L; RPS15; EIF3C; EIF3D; EIF3E; RPS8; RPS26; RPS23; RPS20; RPS28; RPS29; RPS3A	6228; 1965; 6223; 6203; 8664; 51065; 6207; 8894; 8663; 6222; 6234; 51386; 6209; 8667; 6189; 3646; 6231; 6206; 6208; 6235; 6201; 6205; 6202; 6224; 6210
HDMs demethylate histones	Reactome	R-HSA-3214842	52	52	23	(44.2%)	3.82394e-06	5.74795e-05	HIST1H4B; HIST1H4A; HIST1H4F; HIST1H4E; KDM1A; HIST1H4K; HIST1H4J; HIST1H4H; HIST2H4A; HIST4H4; KDM4B; KDM2A; HIST1H3B; HIST1H3C; HIST2H3D; HIST1H3F; HIST1H3G; HIST1H3D; HIST1H3E; HIST1H3J; HIST1H3H; HIST1H3I; HIST2H3C	8366; 8353; 8370; 8357; 8363; 8968; 8361; 23028; 8356; 8352; 8365; 653604; 8355; 8362; 8359; 121504; 23030; 8354; 8367; 8358; 22992; 8351; 126961
Cytokine Signaling in Immune system	Reactome	R-HSA-1280215	487	486	121	(24.9%)	3.87078e-06	5.7729e-05	CRKL; SUMO1; NRAS; SPRED1; SPRED2; RASAL3; EGF; CALM2; CALM1; MAP3K7; IFNA13; LYN; CUL1; CUL3; IFNG; CAMK2G; CAMK2A; CAMK2B; SOCS5; SOCS1; SOCS3; SYK; PHB; PPP2CB; PLCG1; CSF3; UBA52; GRB2; EIF4G2; MAPK1; HRAS; FRS2; UBE2L6; EIF4A3; CRK; TNFRSF12A; IFNL2; TRAF6; MIR630; TNFRSF9; PIK3R1; KSR2; UBC; UBE2E1; CHUK; PRKCD; HIST2H3D; HIST2H3C; FGF8; EIF4E; STAT3; PTPN1; FGF4; FGF3; PTPN6; RBX1; UBE2N; …	2255; 7006; 815; 7334; 9965; 8817; 200734; 57162; 1982; 6597; 3082; 3569; 8353; 9542; 1398; 2885; 2249; 6885; 816; 9048; 5777; 4893; 7316; 5605; 28956; 3265; 2534; 673; 3604; 8355; 64926; 818; 8968; 282616; 1271; 3553; 944; 5906; 126961; 8452; 5245; 8356; 51330; 7311; 5527; 7189; 5516; 409; 6416; 7335; 1849; 8822; 246330; 7187; 4684; 805; 1846; 3458; 10048; 8454; 5770; 317649; 3574; 7529; 5580; 8…
Beta-catenin independent WNT signaling	Reactome	R-HSA-3858494	97	97	35	(36.1%)	4.38337e-06	6.4867e-05	PPP3R1; GNAO1; MAP3K7; CTNNB1; CLTA; CLTB; GNAT2; FZD1; AP2S1; FZD3; CALM2; CALM1; GNG11; AP2M1; DVL3; GNG4; NLK; RAC2; RAC3; RAC1; PRKCB; GNB1; CAMK2A; ARRB2; SMURF2; PPP3CA; RHOA; PFN1; UBA52; GNG2; PDE6G; GNGT1; UBC; WNT5B; WNT5A	54331; 805; 7976; 64750; 1175; 815; 1212; 51701; 801; 2791; 7474; 5879; 2782; 5216; 81029; 5881; 5534; 2775; 1173; 7311; 6885; 5148; 8321; 5579; 2792; 5530; 1211; 2780; 2786; 387; 1857; 1499; 5880; 409; 7316
Protein ubiquitination	Reactome	R-HSA-8852135	39	39	19	(48.7%)	4.61576e-06	6.77807e-05	UBE2H; UBE2K; RRAGA; UBE2N; CDC34; UBE2B; UBE2D2; UBE2E1; UBE2R2; UBE2D1; UBA52; UBE2Z; UCHL3; UBE2E3; UBE2G1; UBC; UBE2S; UBE2W; UBE2G2	10670; 7322; 7326; 65264; 27338; 7321; 55284; 7328; 3093; 7316; 7311; 7320; 54926; 997; 7334; 10477; 7347; 7327; 7324
Wnt signaling pathway - Homo sapiens (human)	KEGG	path:hsa04310	143	142	46	(32.4%)	4.70115e-06	6.85076e-05	WNT3A; SOST; PPP3R1; SMAD4; CHD8; CTNNB1; PPP3CA; MAPK10; CACYBP; CXXC4; FZD1; FZD3; RUVBL1; SKP1; WNT3; JUN; MAP3K7; DVL3; WNT8B; NLK; CUL1; CAMK2G; RAC2; RAC3; RAC1; PRKCB; CAMK2A; CAMK2B; PPARD; CCND2; CTBP1; RHOA; CSNK2A2; CSNK1A1; SFRP2; TBL1XR1; CCND1; CCND3; WNT5B; ROCK2; GSK3B; FRAT1; FRAT2; PRKACB; RBX1; WNT5A	595; 5567; 8321; 81029; 3725; 89780; 2932; 5579; 1487; 6885; 5879; 5880; 5881; 9978; 9475; 8454; 50964; 6423; 815; 816; 10023; 7976; 818; 7473; 7474; 7479; 57680; 5467; 6500; 79718; 23401; 894; 896; 387; 1857; 5530; 5534; 1452; 1459; 8607; 80319; 1499; 27101; 51701; 4089; 5602
miR-targeted genes in epithelium - TarBase	Wikipathways	WP2002	330	330	88	(26.7%)	4.82016e-06	6.97097e-05	MIR30D; MIRLET7E; BRI3BP; MIR30B; MIR138-2; MIR138-1; CHMP2A; SRSF10; DHX15; MIR30A; TMED10; CSNK1D; MIR30C2; TMEM59; MIR196A2; MIR196A1; SLC38A1; RAB5C; SERP1; IFRD1; NXN; SYPL1; CCND1; DDX5; PXDN; HOXC8; SNX6; CDKN1C; SEC62; MIR9-3; CSDE1; TUBA1A; PKM; RCN2; RHOB; GALNT1; DHX40; HES1; WNT5A; DNAJB1; LAMTOR3; MIR29C; GRPEL2; CCNG1; TPM1; GNAI2; ADIPOR2; TMED2; MPZL1; MIR206; TPPP3; PRPF40A; ARF4…	406929; 7812; 57282; 8301; 406881; 5584; 6009; 10959; 80335; 3992; 25828; 51673; 494324; 442890; 81539; 3224; 406893; 378; 140707; 6856; 595; 2771; 4651; 396; 10238; 9019; 3475; 10972; 5315; 9464; 79602; 406973; 1655; 79665; 3280; 9528; 64422; 1453; 64359; 7095; 388; 406972; 1665; 134266; 406887; 407032; 407033; 407030; 5878; 3759; 83871; 27243; 407029; 407026; 84191; 406908; 10971; 900; 2589; 40…
MAPK Signaling Pathway	Wikipathways	WP382	168	168	52	(31.0%)	5.23865e-06	7.51924e-05	STMN1; CRKL; ACVR1B; JUN; RAP1B; RAP1A; LAMTOR3; MAP2K2; MAP2K1; ARRB2; MAP2K6; MAP2K5; MAP2K4; MAPK10; CRK; IL1B; RAC2; EGF; PPP3R1; PPM1A; MAP3K2; GADD45A; RAC1; NRAS; MAP3K7; MAPK1; DUSP4; DUSP7; PRKCH; TGFBR1; SRF; TRAF6; HSPB1; JUND; PRKCB; PRKCD; MRAS; TNF; PPP3CA; FGF4; NLK; PLA2G5; PLA2G10; AKT1; MEF2C; GRB2; GNA12; BRAF; MAP2K7; CDC42; PAK1; ATF2	3925; 6722; 3725; 5583; 5580; 5906; 2249; 10746; 5908; 409; 998; 673; 7046; 1950; 7124; 5594; 1386; 4893; 5605; 5604; 5607; 5494; 5609; 5608; 1399; 1398; 2768; 5322; 3315; 1647; 5579; 1846; 5879; 2885; 1849; 6885; 3553; 91; 22808; 3727; 4208; 5602; 5880; 5058; 6416; 8399; 207; 5530; 5534; 51701; 7189; 8649
Insulin Signaling	Wikipathways	WP481	160	160	50	(31.2%)	5.85563e-06	8.34208e-05	CAP1; MAP4K5; EHD1; RRAD; JUN; HRAS; MAP3K7; STXBP1; MAP2K2; MAP2K1; MAP2K7; MAP2K6; MAP2K5; MAP2K4; CRK; RAC2; PTPN1; MAP3K2; ARF1; RPS6KB1; ARF6; MAPK1; AKT1; PIK3R1; PRKCI; PRKCH; SRF; REG1A; RAC1; PRKCB; PRKCD; RHOJ; SH2B2; PDPK1; PRKCQ; CYTH3; EIF4E; KIF3A; RPS6KA1; VAMP2; SOCS1; SOCS3; STX4; STXBP3; GSK3B; GRB2; FLOT1; MAPK10; RHEB; MAPK11	5170; 6722; 10211; 5584; 5583; 9021; 5588; 6009; 8651; 10746; 11183; 6844; 5594; 375; 9265; 5605; 5604; 5607; 5600; 5602; 5609; 5608; 10603; 1398; 5967; 2932; 382; 3265; 11127; 5770; 5580; 5579; 6198; 5879; 2885; 5295; 6814; 6885; 3725; 6195; 6810; 6812; 5880; 6416; 10938; 10487; 207; 1977; 6236; 57381
Translation initiation complex formation	Reactome	R-HSA-72649	70	68	27	(39.7%)	6.96202e-06	9.84481e-05	RPS13; RPS12; RPS11; RPS27L; RPS14; RPS19; RPS18; RPS15A; RPS7; EIF2S1; RPS9; EIF2S2; EIF3H; EIF3L; RPS15; EIF3C; EIF3D; EIF3E; RPS8; RPS26; RPS23; RPS20; RPS28; RPS29; EIF4H; EIF4E; RPS3A	6228; 1965; 6223; 6203; 8664; 51065; 6207; 8894; 8663; 6222; 6234; 51386; 6209; 8667; 6189; 3646; 6231; 6206; 6208; 6235; 6201; 6205; 7458; 6202; 1977; 6224; 6210
MAPK signaling pathway - Homo sapiens (human)	KEGG	path:hsa04010	255	255	71	(27.8%)	8.05067e-06	0.000112707	PPP3CA; STMN1; CRKL; MKNK2; NRAS; HRAS; RRAS2; JUND; RAP1A; LAMTOR3; CDC42; AKT1; MAP2K1; MAPK10; MAPK11; MAP2K5; MAP2K4; RAC2; CACNG7; MAPKAPK3; EGF; CACNG8; PPP3R1; PPM1A; MAP3K2; GADD45A; GADD45B; RAC1; JUN; MAP3K7; CACNB4; FGF19; FGF18; FGF12; FGF11; FGF10; FGF17; DUSP3; TGFBR1; PRKCB; SRF; RAC3; TRAF6; HSPB1; DUSP7; CHUK; RAP1B; ARRB2; TNF; DUSP4; FGF8; CRK; FGF4; FGF3; NLK; RPS6KA1; MRAS; M…	4616; 7189; 6195; 6722; 22800; 5906; 1647; 4208; 8817; 8822; 10368; 10369; 3725; 3727; 5494; 673; 6416; 7867; 2768; 3265; 2248; 2249; 2253; 2255; 2256; 1147; 6885; 2257; 9965; 3315; 5879; 5880; 51701; 785; 5908; 22808; 4893; 1845; 1846; 2872; 1849; 5600; 2885; 5602; 1399; 3925; 1386; 1398; 5609; 7046; 207; 59283; 59284; 409; 5530; 5534; 1950; 7124; 5567; 5058; 8649; 5579; 5881; 5594; 3553; 5604; …
Generic Transcription Pathway	Reactome	R-HSA-212436	861	856	193	(22.5%)	8.11371e-06	0.000112707	PMAIP1; YWHAE; SUMO1; STK11; AKT1; HDAC2; TNRC6B; ZNF702P; CCNT2; ZNF354A; GADD45A; RBPJ; ZNF707; ZNF706; RORA; TMEM55B; ZNF668; ZNF705G; ZNF705D; MIR3960; PIP4K2C; ZNF688; PLK2; RFFL; PRMT1; ZNF730; PRMT5; MEAF6; NR2C1; MDM2; RFC2; COX6A1; CSNK2A2; HIPK2; GTF2F2; ZNF34; MIR1281; SFN; UBA52; YEATS4; CCNC; ZNF776; ZNF564; ZNF529; ZNF771; PPP2CB; ZNF691; MED20; MED27; DEK; ZFP90; ZNF595; MED8; SKI;…	207; 148203; 7549; 5876; 1647; 5467; 100131827; 6879; 4092; 4193; 1869; 55571; 6794; 10419; 6917; 5308; 9477; 7862; 665; 126375; 5565; 163049; 50484; 3622; 7528; 1108; 1350; 9219; 7101; 54807; 7832; 113835; 192669; 6873; 1459; 6882; 83695; 84289; 93659; 100129543; 8089; 51333; 7316; 1337; 27244; 90589; 10413; 7161; 28956; 5430; 728957; 983; 1386; 5440; 349075; 28984; 5111; 246175; 84246; 5608; 44…
Signaling by Interleukins	Reactome	R-HSA-449147	373	372	96	(25.8%)	8.14748e-06	0.000112707	CRKL; NRAS; SPRED1; SPRED2; RASAL3; EGF; CALM2; CALM1; MAP3K7; LYN; CUL1; CUL3; CAMK2G; CAMK2A; CAMK2B; SOCS5; SOCS1; SOCS3; SYK; PHB; PPP2CB; CSF3; UBA52; GRB2; UBC; RBX1; HRAS; FRS2; CRK; IFNL2; IL7; PIK3R1; KSR2; CHUK; HIST2H3D; HIST2H3C; FGF8; CNTFR; STAT3; FGF4; FGF3; PTPN6; UBE2N; LAMTOR2; LAMTOR3; STX1A; RAP1B; RAP1A; HGF; ARRB2; IL1B; NCAM1; PELI1; PELI3; SKP1; TEC; FGF19; FGF18; RANBP9; …	2255; 7006; 5605; 815; 7334; 9965; 8817; 200734; 57162; 246330; 6597; 3082; 3569; 8353; 9542; 2885; 2249; 6885; 816; 9048; 5777; 4893; 7316; 28956; 3265; 2534; 8355; 818; 8968; 282616; 1271; 3553; 1398; 5906; 126961; 673; 8452; 64926; 5245; 8356; 7311; 5527; 7189; 5516; 409; 6416; 7335; 1849; 8822; 4684; 805; 1846; 10048; 8454; 3574; 7529; 8358; 10818; 5604; 1489; 9021; 8809; 8351; 8352; 5747; 22…
Class I MHC mediated antigen processing & presentation	Reactome	R-HSA-983169	326	325	86	(26.5%)	8.53126e-06	0.000117167	UBE2Q1; RNF14; B2M; SAR1B; ASB1; ASB7; CUL5; CUL1; CUL2; CUL3; UBE2R2; KLHL2; KLHL3; RNF19B; SOCS1; SOCS3; FBXL3; FZR1; FBXL7; UBA52; UBC; RNF7; RNF4; HLA-H; UBE2D2; TRIM36; UBE2D1; UBE2L6; CD207; SMURF2; CDC16; UBE3C; UBE3A; WSB1; FBXL16; FBXL19; UBE2E1; CHUK; UBE2E3; UBE2E2; RBX1; SEC23A; UBE2H; UBE2K; UBE2M; UBE2N; CDC27; UBE2B; UBE2F; KLHL42; UBE2Z; UBE2S; FBXL20; UBE2W; NCF1; KLHL20; KLHL22;…	91694; 200845; 84861; 7337; 6478; 23014; 64750; 9690; 140460; 8454; 997; 8452; 7327; 8065; 7334; 7326; 8453; 6047; 567; 26249; 51665; 10477; 23194; 55585; 9604; 9246; 27252; 6500; 6502; 84961; 1147; 9040; 100616150; 7322; 126433; 80196; 9978; 154881; 6810; 996; 23327; 51128; 7428; 26268; 26224; 27338; 54620; 83737; 7321; 55284; 146330; 991; 8881; 9616; 3136; 26118; 7320; 54926; 9021; 7325; 25898;…
Late Phase of HIV Life Cycle	Reactome	R-HSA-162599	142	141	45	(31.9%)	9.1987e-06	0.000125431	TSG101; NCBP2; CHMP4A; CHMP4B; NUP85; CHMP2B; TAF12; TAF11; CHMP2A; GTF2A1; GTF2A2; CCNT2; CHMP5; XPO1; RAN; VPS37D; VPS37B; RANBP1; MIR3960; SUPT16H; RANGAP1; GTF2H5; TCEA1; POLR2D; POLR2G; POLR2A; RAE1; POLR2L; POLR2I; POLR2H; POLR2K; TAF7; TAF13; NUP50; TAF2; GTF2F2; TBP; MIR1257; NUP37; NEDD4L; UBA52; UBC; CDK9; PPIA; VPS4A	7251; 5430; 11198; 6879; 25978; 6917; 22916; 79902; 27243; 51510; 100616250; 5478; 404672; 7514; 10762; 2958; 79023; 79720; 6883; 2957; 5905; 128866; 8480; 29082; 5438; 6908; 7311; 155382; 5437; 5902; 27183; 6873; 905; 5901; 100302168; 5440; 6882; 6884; 5441; 23327; 7316; 5433; 2963; 1025; 5436
Activation of the mRNA upon binding of the cap-binding complex and eIFs, and subsequent binding to 43S	Reactome	R-HSA-72662	71	69	27	(39.1%)	9.60509e-06	0.000129819	RPS13; RPS12; RPS11; RPS27L; RPS14; RPS19; RPS18; RPS15A; RPS7; EIF2S1; RPS9; EIF2S2; EIF3H; EIF3L; RPS15; EIF3C; EIF3D; EIF3E; RPS8; RPS26; RPS23; RPS20; RPS28; RPS29; EIF4H; EIF4E; RPS3A	6228; 1965; 6223; 6203; 8664; 51065; 6207; 8894; 8663; 6222; 6234; 51386; 6209; 8667; 6189; 3646; 6231; 6206; 6208; 6235; 6201; 6205; 6202; 7458; 1977; 6224; 6210
HIV Life Cycle	Reactome	R-HSA-162587	155	154	48	(31.2%)	9.65651e-06	0.000129819	TSG101; NCBP2; CHMP4A; CHMP4B; NUP85; CHMP2B; TAF12; TAF11; CHMP2A; GTF2A1; GTF2A2; CCNT2; CHMP5; XRCC6; XPO1; RAN; VPS37D; VPS37B; CXCR4; RANBP1; MIR3960; SUPT16H; RANGAP1; GTF2H5; TCEA1; POLR2D; POLR2G; POLR2A; RAE1; POLR2L; HMGA1; POLR2I; POLR2H; POLR2K; TAF7; TAF13; NUP50; TAF2; GTF2F2; TBP; MIR1257; NUP37; NEDD4L; UBA52; UBC; CDK9; PPIA; VPS4A	7251; 5430; 11198; 2547; 6879; 2957; 5440; 7852; 25978; 6917; 79902; 27243; 51510; 100616250; 5478; 404672; 7514; 10762; 2958; 79023; 79720; 6883; 5905; 128866; 8480; 29082; 5438; 7311; 6908; 905; 155382; 5437; 22916; 5902; 27183; 6873; 5901; 100302168; 3159; 6882; 5441; 23327; 7316; 5433; 2963; 1025; 6884; 5436
EGF	INOH	None	28	28	15	(53.6%)	1.07645e-05	0.000143703	YWHAZ; NRAS; HRAS; YWHAQ; JUN; EGF; SFN; MAP2K2; MAP2K1; GRB2; MAP2K4; YWHAB; MAPK1; YWHAG; YWHAE	7532; 3725; 1950; 7531; 3265; 2885; 6416; 4893; 7534; 5594; 5605; 7529; 2810; 5604; 10971
TP53 Regulates Metabolic Genes	Reactome	R-HSA-5628897	86	85	31	(36.5%)	1.18413e-05	0.000156979	COX5A; SESN3; PRDX2; CYCS; AKT1; TNRC6B; PRKAB2; AGO2; YWHAZ; TXN; SESN1; YWHAE; YWHAQ; RRM2B; YWHAB; YWHAG; COX6C; TXNRD1; NDUFA4; RRAGA; PRKAB1; COX6A1; COX14; SFN; AGO3; AGO4; RHEB; AGO1; COX7C; LAMTOR2; LAMTOR3	7296; 207; 192670; 192669; 143686; 8649; 7295; 28956; 23112; 7529; 10670; 7532; 6009; 10971; 54205; 50484; 2810; 26523; 7001; 9377; 1350; 5565; 27161; 84987; 5564; 27244; 7531; 1345; 7534; 1337; 4697
Pathogenic Escherichia coli infection - Homo sapiens (human)	KEGG	path:hsa05130	55	55	23	(41.8%)	1.20105e-05	0.000158124	ACTG1; CTNNB1; YWHAZ; TUBA1B; TUBA1A; YWHAQ; FYN; ITGB1; TUBB6; TUBB3; ARPC5; OCLN; RHOA; TUBB2A; TUBB2B; NCK2; ARPC1A; ARPC5L; TUBB; ROCK2; ACTB; TUBB4A; CDC42	10376; 84617; 10381; 10382; 387; 100506658; 1499; 7846; 10971; 9475; 10552; 203068; 71; 60; 81873; 347733; 998; 2534; 3688; 10092; 7280; 7534; 8440
Human Thyroid Stimulating Hormone (TSH) signaling pathway	Wikipathways	WP2032	66	66	26	(39.4%)	1.21286e-05	0.000158586	GNAO1; HRAS; RAP1B; RAP1A; AKT1; MAP2K1; MAP2K6; GNAI2; STAT3; CGA; JUN; MAPK1; PIK3R1; GNG2; BRAF; RPS6KB1; GNB1; RPS6KA1; MYL12B; E2F1; CCND3; CDK2; GNA12; GNA13; PDPK1; PDE4D	5170; 1081; 10672; 2775; 5604; 54331; 5608; 207; 2782; 5906; 2771; 5908; 1017; 103910; 5295; 896; 5144; 673; 1869; 3725; 2768; 5594; 6774; 6195; 3265; 6198
VEGFA-VEGFR2 Pathway	Reactome	R-HSA-4420097	282	281	76	(27.0%)	1.22728e-05	0.00015938	NCF1; PTK2; NRAS; HRAS; RAP1B; SPRED2; FRS2; BRK1; MAP2K2; PLCG1; ARRB2; MAPK11; CRK; RASAL3; MAPKAPK3; EGF; NCKAP1; CAV1; AHCYL1; WASF1; WASF2; CALM1; UBC; FYN; ABI2; NCAM1; PPP2R5C; FGF19; FGF18; RANBP9; PIK3R1; YWHAB; DUSP4; KSR2; FGF10; FGF17; NRG4; CUL3; PRKCB; PSPN; RAC1; CAMK2G; CAMK2A; CAMK2B; PRKCD; PEA15; RAP1A; FGF8; HGF; CALM2; RHOA; FGF4; FGF3; DUSP7; RBX1; CTNNB1; SPRED1; NRG2; NCK2…	2255; 5567; 1846; 409; 9475; 3265; 2534; 7529; 8649; 5594; 5605; 28956; 815; 5580; 9965; 8817; 10818; 818; 1950; 200734; 283455; 5245; 5335; 5879; 2253; 3082; 1398; 5295; 9978; 5906; 857; 55845; 998; 5058; 10768; 1499; 673; 9542; 8452; 64926; 145957; 805; 3558; 2248; 801; 5747; 2885; 2249; 5908; 7311; 816; 5527; 5600; 10163; 5579; 8936; 7867; 9048; 5170; 8682; 10048; 207; 5604; 161742; 5516; 8440…
Nonhomologous End-Joining (NHEJ)	Reactome	R-HSA-5693571	71	70	27	(38.6%)	1.31319e-05	0.000169384	HIST1H4B; HIST1H4A; HIST1H4F; HIST1H4E; SUMO1; HIST1H4J; HIST1H4H; HIST2H2BE; UBE2V2; HIST2H4A; HIST4H4; HIST1H4K; XRCC6; HIST1H2BD; HIST1H2BF; HIST3H2BB; HIST1H2BA; HIST1H2BB; HIST1H2BC; HIST1H2BL; HIST1H2BN; HIST1H2BO; HIST1H2BH; HIST1H2BK; UBE2N; H2AFX; RNF8	8366; 7341; 255626; 128312; 3014; 8370; 3018; 8361; 85236; 8341; 121504; 9025; 8365; 8345; 7336; 8349; 8340; 8359; 8348; 8363; 8343; 8367; 8347; 7334; 2547; 8362; 3017
PDGFR-beta signaling pathway	PID	pdgfrbpathway	126	126	41	(32.5%)	1.34343e-05	0.000170632	FYN; HRAS; RAP1B; RAP1A; BRK1; MAP2K2; MAP2K1; MAPK10; MAP2K4; CRK; RHOA; NCKAP1; YWHAZ; STAT3; WASF2; YWHAQ; JUN; PIK3R6; MAPK1; PIK3R1; ARHGDIA; YWHAB; LYN; YWHAG; YWHAE; SRF; RAC1; PRKCD; ARPC5; JUND; PTPN1; NCK2; EIF2AK2; PLCG1; ACTR2; SFN; GRB2; BRAF; MAP2K7; PAK1; NRAS	4067; 3725; 3265; 2534; 5594; 5605; 5770; 7529; 5580; 6722; 7532; 7534; 5602; 10971; 5879; 1398; 5295; 2810; 5906; 5604; 5058; 673; 55845; 5335; 10092; 2885; 5908; 3727; 10163; 10097; 7531; 387; 396; 8440; 6416; 5610; 10787; 4893; 6774; 146850; 5609
Intracellular Signalling Through Adenosine Receptor A2b and Adenosine	SMPDB	SMP00321	38	38	18	(47.4%)	1.34969e-05	0.000170632	RPS6KA1; AKT1; MAP2K6; JUN; HRAS; GNB1; CHUK; RAP1A; MAPK11; MAP2K2; MAPK1; MAP2K7; BRAF; PRKACB; PDPK1; ATF2; PAK1; CDC42	2782; 5567; 5906; 673; 5605; 5594; 3265; 998; 5609; 3725; 5058; 5608; 5600; 1386; 5170; 207; 1147; 6195
Intracellular Signalling Through Adenosine Receptor A2a and Adenosine	SMPDB	SMP00320	38	38	18	(47.4%)	1.34969e-05	0.000170632	RPS6KA1; AKT1; MAP2K6; JUN; HRAS; GNB1; CHUK; RAP1A; MAPK11; MAP2K2; MAPK1; MAP2K7; BRAF; PRKACB; PDPK1; ATF2; PAK1; CDC42	2782; 5567; 5906; 5605; 673; 5594; 3265; 998; 5609; 3725; 5058; 5608; 5600; 1386; 6195; 5170; 207; 1147
miR-targeted genes in leukocytes - TarBase	Wikipathways	WP2003	156	156	48	(30.8%)	1.41857e-05	0.000178161	MIR29C; MIR30D; MIR30A; SNX6; TUSC2; MIR30B; USP1; CTNNB1; SRSF10; GNAI2; TMED10; FRG1; HNRNPM; RAB34; ADIPOR2; CHORDC1; TUBA1A; YWHAQ; CAP1; PRPF40A; ARF4; MIR30C2; GOLGA7; MIR200A; DCAF7; MIR200C; MIR200B; PKM; MIR375; MIR124-3; RAB5C; CEBPB; MIR124-1; MIR124-2; ARHGDIA; HMGA1; TXN2; KCNN4; IFRD1; FADS1; DDX5; POLE4; MIR133B; GNA13; ATP6V0E1; TXNRD1; DNAJB1; LAMTOR3	7846; 58533; 3992; 25828; 7398; 3337; 1499; 378; 2771; 3475; 10972; 5315; 79602; 1655; 55660; 3159; 407032; 407033; 407030; 5878; 2483; 83871; 407029; 406907; 407026; 406908; 442890; 26973; 7296; 11334; 4670; 51125; 396; 56655; 406909; 10672; 1051; 10238; 406983; 406985; 406984; 10487; 10971; 494324; 3783; 8992; 10772; 8649
Proteoglycans in cancer - Homo sapiens (human)	KEGG	path:hsa05205	205	205	59	(28.8%)	1.56817e-05	0.000195663	WNT3A; PTK2; ACTG1; RDX; NRAS; HRAS; HGF; SMAD2; FRS2; CTNNB1; AKT1; PLCG1; MAPK11; NUDT16L1; MIR21; CAV1; FZD1; FZD3; STAT3; TWIST1; WNT3; TWIST2; RPS6KB1; PTPN6; WNT8B; MAPK1; PIK3R1; ITGB1; RRAS2; CAMK2G; RAC1; PRKCB; MRAS; CAMK2B; CAMK2A; TNF; MIR10B; MIR10A; WNT5B; SHH; RHOA; WNT5A; HPSE; PPP1CB; TFAP4; MAP2K2; CCND1; SDC4; MAP2K1; ROCK2; DDX5; GRB2; MDM2; BRAF; PRKACB; PDPK1; ACTB; PAK1; CD…	3082; 6198; 60; 10818; 71; 595; 10855; 3688; 5747; 6774; 1655; 7291; 8321; 673; 5295; 89780; 3265; 5579; 7474; 207; 5335; 6469; 6385; 5879; 9475; 22800; 5567; 22808; 4893; 1499; 7473; 7976; 5170; 815; 816; 818; 2885; 5962; 7479; 117581; 84309; 857; 5777; 7023; 406902; 406903; 5500; 387; 5058; 406991; 81029; 7124; 5594; 5600; 5604; 5605; 998; 4193; 4087
Pathogenic Escherichia coli infection	Wikipathways	WP2272	56	56	23	(41.1%)	1.7134e-05	0.000212395	ACTG1; CTNNB1; YWHAZ; TUBA1B; TUBA1A; YWHAQ; FYN; ITGB1; TUBB6; TUBB3; ARPC5; OCLN; RHOA; TUBB2A; TUBB2B; NCK2; TUBB4A; ARPC5L; TUBB; ROCK2; ACTB; ARPC1A; CDC42	7280; 71; 387; 9475; 60; 8440; 10382; 10381; 10971; 347733; 100506658; 203068; 84617; 7534; 998; 10552; 10376; 1499; 7846; 10092; 3688; 81873; 2534
Nongenotropic Androgen signaling	PID	ar_nongenomic_pathway	32	32	16	(50.0%)	1.72774e-05	0.000212791	PTK2; MIR197; GNAO1; HRAS; RAC1; GNB1; MAP2K1; MAP2K2; AKT1; PLCG1; MAPK1; GNG2; PIK3R1; GNRH1; GNAI2; CDC42	207; 2796; 54331; 5335; 3265; 998; 406974; 2775; 5747; 5879; 5594; 2782; 5605; 5295; 2771; 5604
Ribosome - Homo sapiens (human)	KEGG	path:hsa03010	154	153	47	(30.7%)	1.81941e-05	0.000222645	RPS13; RPS12; RPS11; RPL37A; RPS15; RPS14; RPL7; RPLP1; RPS18; RPL18A; MRPL34; RPS15A; RPS7; RPL36AL; RPS9; RPS8; RPL22L1; RPL29; RPL28; RPL24; RPL27; RPL9; RPL21; RPL23; RPL22; RPL41; RPL10A; RPS19; RPS26; MRPL12; MRPL14; RPS23; RPS20; RPS28; RPS29; RPL11; MRPL33; RPL19; RPL38; RPL36; RPL37; RPL34; RPL30; UBA52; RPS3A; RSL24D1; RPS27L	6144; 6146; 6152; 6156; 6158; 6159; 6155; 6164; 6166; 6167; 6168; 6169; 6171; 6176; 6182; 6189; 6201; 6202; 6203; 6205; 6206; 6207; 6209; 6210; 6208; 6222; 6223; 6224; 6228; 6231; 6234; 6235; 4736; 9349; 7311; 200916; 25873; 51065; 64928; 64981; 9553; 6129; 51187; 6133; 6135; 6142; 6143
Signaling by VEGF	Reactome	R-HSA-194138	290	289	77	(26.6%)	1.91982e-05	0.000233436	NCF1; PTK2; NRAS; HRAS; RAP1B; SPRED2; FRS2; BRK1; MAP2K2; PLCG1; ARRB2; MAPK11; CRK; RASAL3; MAPKAPK3; EGF; NCKAP1; CAV1; PGF; AHCYL1; WASF1; WASF2; CALM1; UBC; FYN; ABI2; NCAM1; PPP2R5C; FGF19; FGF18; RANBP9; PIK3R1; YWHAB; DUSP4; KSR2; FGF10; FGF17; NRG4; CUL3; PRKCB; RAC1; PHB; CAMK2G; CAMK2A; CAMK2B; PRKCD; PEA15; RAP1A; FGF8; HGF; CALM2; RHOA; FGF4; FGF3; DUSP7; PSPN; CTNNB1; SPRED1; NRG2; …	2255; 5567; 1846; 409; 9475; 3265; 2534; 7529; 8649; 5594; 5605; 28956; 815; 5580; 9965; 8817; 10818; 818; 1950; 200734; 283455; 5335; 5879; 2253; 3082; 1398; 5295; 9978; 5906; 857; 55845; 998; 5058; 10768; 1499; 673; 9542; 8452; 64926; 145957; 805; 3558; 2248; 801; 2885; 2249; 5908; 7311; 5747; 816; 5527; 5600; 10163; 5579; 8936; 5228; 7867; 9048; 5170; 8682; 10048; 207; 5604; 161742; 5516; 8440…
EGF-EGFR Signaling Pathway	Wikipathways	WP437	162	162	49	(30.2%)	1.9325e-05	0.000233491	PCNA; PTK2; STMN1; ITCH; RPS6KB1; HRAS; STAMBP; JUND; RAP1A; STXBP1; MAP2K2; MAP2K1; MAP2K5; CRK; EGF; SH3GL3; CAV1; AP2S1; STAT3; CRKL; MAP3K2; STAM2; JUN; ARF6; AP2M1; MAPK1; PIK3R1; NDUFA13; PRKCI; RAC1; PRKCB; EPN1; PRKCD; CAMK2A; CFL1; RPS6KA1; NCK2; E2F1; AKT1; PLCG1; PAK1; MEF2C; TWIST1; GRB2; BRAF; PDPK1; RALB; PXDN; CDC42	5170; 3925; 1869; 5899; 5584; 5580; 1072; 83737; 10746; 815; 998; 673; 1950; 5594; 6812; 10617; 51079; 5747; 5605; 5604; 5607; 6457; 1399; 1398; 382; 3265; 5579; 6774; 29924; 5335; 10254; 857; 2885; 5906; 3725; 3727; 4208; 6195; 8440; 6198; 5111; 7291; 5295; 5058; 7837; 1175; 1173; 207; 5879
JAK STAT pathway and regulation	INOH	None	310	308	81	(26.3%)	1.96966e-05	0.000236483	PTK2; PSMD8; ACVR1B; RPS6KB1; HRAS; PRKCQ; MAP2K2; MAP2K1; PRKAR2B; MAPK10; MAP2K6; MAP2K5; MAP2K4; SYK; IL1B; CSF3; MAPKAPK3; STAT3; CDK1; MAP3K2; GRK4; TEC; FYN; MAP3K7; PSMA2; PSMA3; CSNK1D; PSMA1; PSMA6; PSMA7; PSMA4; PSMA5; IFNA13; PSMC1; PSMC2; PSMC3; PSMC4; PSMD7; MAPK1; BRAF; PRKCI; PRKCH; TGFBR1; PRKCB; PRKAB2; PRKAB1; IFNG; IL18R1; CAMK2G; PRKCD; CAMK2B; CAMK2A; CSNK1G2; CSNK1G3; CHUK; …	5777; 207; 1017; 5567; 5747; 5704; 3553; 5701; 1020; 6416; 5718; 5702; 818; 5577; 1271; 7006; 5605; 3574; 5717; 815; 5580; 5682; 5608; 51701; 1024; 5686; 5602; 1440; 1453; 5714; 983; 1147; 5700; 1456; 8651; 5565; 2868; 3265; 5687; 5604; 6195; 3569; 2534; 5058; 5583; 673; 5713; 6198; 91; 6774; 2885; 5684; 1452; 6885; 816; 4049; 9021; 8809; 5600; 5688; 3458; 5564; 5579; 5588; 7867; 5607; 5170; 7124…
Cyclin D associated events in G1	Reactome	R-HSA-69231	39	39	18	(46.2%)	2.11092e-05	0.000250295	CDKN2C; E2F5; E2F4; SKP2; E2F1; CDKN2D; SKP1; CDKN1C; CCND3; PPP2CB; PPP2R2A; CKS1B; CUL1; CCND1; UBA52; CCND2; UBC; TFDP2	7029; 896; 1028; 595; 1032; 5516; 6502; 1031; 1874; 5520; 1163; 8454; 7316; 7311; 1869; 1875; 6500; 894
G1 Phase	Reactome	R-HSA-69236	39	39	18	(46.2%)	2.11092e-05	0.000250295	CDKN2C; E2F5; E2F4; SKP2; E2F1; CDKN2D; SKP1; CDKN1C; CCND3; PPP2CB; PPP2R2A; CKS1B; CUL1; CCND1; UBA52; CCND2; UBC; TFDP2	7029; 896; 1028; 595; 1032; 5516; 6502; 1031; 1874; 5520; 1163; 8454; 7316; 7311; 1869; 1875; 6500; 894
G2/M Checkpoints	Reactome	R-HSA-69481	121	120	39	(32.5%)	2.22966e-05	0.000262742	HIST1H4B; HIST1H4A; HIST1H4F; HIST1H4E; SUMO1; HIST1H4J; HIST1H4H; RFC2; HIST2H2BE; HIST1H2BN; RMI2; HIST2H4A; YWHAZ; HIST4H4; YWHAQ; HIST1H4K; YWHAB; YWHAG; YWHAE; ORC2; RHNO1; HIST1H2BD; HIST1H2BF; HIST3H2BB; HIST1H2BA; HIST1H2BB; HIST1H2BC; HIST1H2BL; UBE2V2; HIST1H2BO; HIST1H2BH; HIST1H2BK; UBE2N; H2AFX; RPA3; SFN; CDK1; CDK2; RNF8	7341; 1017; 3018; 983; 8361; 85236; 8349; 3017; 5982; 8370; 255626; 8343; 7336; 7334; 128312; 7532; 3014; 10971; 8345; 7529; 8348; 8367; 2810; 8366; 8341; 4999; 8363; 6119; 7531; 121504; 83695; 9025; 8365; 8340; 7534; 8359; 8347; 8362; 116028
FoxO signaling pathway - Homo sapiens (human)	KEGG	path:hsa04068	134	133	42	(31.6%)	2.40077e-05	0.00028117	SMAD4; FOXG1; PLK2; SMAD2; AKT1; MAP2K1; MAPK10; MAPK11; SKP2; EGF; STAT3; GABARAPL2; GADD45A; GADD45B; NRAS; GABARAP; MAPK1; KLF2; PIK3R1; HOMER1; NLK; HOMER2; HRAS; TGFBR1; STK11; PRKAB2; CDKN2D; PRKAB1; PRMT1; CHUK; GABARAPL1; MDM2; SETD7; MAP2K2; CCND1; CCND2; G6PC; IL6; CDK2; GRB2; BRAF; PDPK1	1032; 10769; 4616; 5170; 11337; 11345; 4193; 5565; 6774; 1147; 10365; 6794; 1647; 23710; 673; 5295; 3265; 3276; 207; 9455; 9456; 2290; 894; 4893; 2885; 6502; 7046; 1950; 5564; 80854; 1017; 5594; 5600; 5602; 5604; 5605; 2538; 3569; 595; 51701; 4087; 4089
Trk receptor signaling mediated by PI3K and PLC-gamma	PID	pi3kplctrkpathway	36	36	17	(47.2%)	2.46414e-05	0.000286187	YWHAZ; CCND1; HRAS; YWHAQ; NRAS; CAMK2A; PRKCD; GSK3B; SFN; AKT1; PLCG1; GRB2; PIK3R1; YWHAB; PDPK1; YWHAG; YWHAE	207; 7532; 5170; 595; 7531; 5335; 2932; 3265; 10971; 2885; 7534; 5295; 7529; 4893; 815; 2810; 5580
miR-targeted genes in squamous cell - TarBase	Wikipathways	WP2006	159	159	48	(30.2%)	2.47359e-05	0.000286187	MIR29C; SLC4A10; MIR30A; MIR30D; CHMP2A; PRPF40A; GNAI2; TMED10; HNRNPM; BET1; RAB34; ADIPOR2; TMED2; MPZL1; TUBA1A; YWHAQ; TPM1; ARF4; MIR30C2; TMEM59; MIR196A2; MIR196A1; PKM; MIR124-3; SLC38A1; SEC23A; MIR375; MIR124-1; MIR124-2; GOLGA7; FAM96A; HMGA1; MIRLET7A1; ATP6V0E1; MIR30B; MIR21; GALNT1; CSDE1; SPCS3; DHX40; MIR133B; PXDN; DNAJB1; HES1; ATP6V1C1; RHEB; TXNRD1; PICALM	7812; 57282; 8301; 406881; 6009; 10959; 10282; 81539; 378; 2771; 9019; 10971; 10972; 5315; 79602; 528; 79665; 9528; 3159; 406973; 407032; 407033; 407030; 83871; 4670; 406972; 27243; 407029; 406907; 407026; 84191; 442890; 7296; 60559; 2589; 7846; 3280; 7168; 406991; 51125; 406909; 406908; 494324; 7837; 10484; 55660; 8992; 3337
Leptin signaling pathway	Wikipathways	WP2034	76	76	28	(36.8%)	2.49011e-05	0.000286363	BCL2L1; PTK2; FYN; HRAS; KHDRBS1; AKT1; PLCG1; IL1B; PTPN1; STAT3; RPS6KB1; MAPK1; PIK3R1; RAC1; CHUK; CFL2; EIF4E; RHOA; RPS6KA1; KPNA4; SOCS3; MAP2K2; CCND1; MAP2K1; ROCK2; GSK3B; GRB2; CDC42	595; 1147; 10657; 5295; 1073; 5605; 5604; 5335; 3553; 2885; 6198; 207; 2932; 998; 3265; 387; 598; 9475; 9021; 5594; 5879; 1977; 6774; 6195; 3840; 5770; 5747; 2534
Regulation of actin cytoskeleton - Homo sapiens (human)	KEGG	path:hsa04810	214	213	60	(28.2%)	2.71046e-05	0.000309837	PTK2; ACTG1; RDX; HRAS; RRAS2; BRK1; MAP2K2; MAP2K1; MYL2; CRK; EGF; NCKAP1; MYL9; WASF1; WASF2; NRAS; CRKL; FGF19; FGF18; PIK3R1; FGF12; FGF11; FGF10; FGF17; PIP4K2C; GIT1; ITGB1; BRAF; RAC2; RAC3; RAC1; CHRM4; CHRM3; CHRM2; CHRM1; MRAS; CFL2; CFL1; FGF8; RHOA; FGF4; FGF3; ARPC5; ACTN1; PPP1CB; MYL12B; ABI2; ARPC1A; ARPC5L; ROCK2; PFN1; PFN2; PFN3; GNA12; ITGAM; MAPK1; ACTB; GNA13; PAK1; CDC42	5217; 4633; 55845; 1072; 1073; 60; 5216; 87; 3684; 1128; 1129; 1131; 1132; 3688; 5747; 8822; 10398; 8817; 5295; 3265; 2248; 2249; 2253; 2255; 2768; 2257; 2256; 8936; 9965; 5879; 5880; 5881; 9475; 22800; 22808; 4893; 28964; 10787; 5962; 10552; 103910; 10092; 345456; 1398; 1399; 5500; 387; 1950; 10152; 71; 10672; 10163; 5058; 673; 81873; 5594; 79837; 5604; 5605; 998
EGF-Core	Signalink	None	105	105	35	(33.3%)	3.17345e-05	0.000360176	MAP4K5; MKNK2; JUN; HRAS; SMAD2; MAP2K2; MAP2K1; MAPK10; MAPK11; MAP2K5; MAP2K4; CRK; MAPKAPK3; EGF; AREG; MAP3K2; NRAS; MAP3K7; DVL3; MAPK1; NRG2; NRG4; TGFBR1; RAC2; RAC1; RPS6KA1; MAP2K6; GSK3B; MEF2C; BRAF; MAP2K7; CDC42; PAK1; SMAD4; ATF2	145957; 6195; 4208; 3725; 673; 7867; 3265; 6885; 5879; 5880; 6416; 4893; 2872; 1857; 9542; 1386; 2932; 1398; 374; 7046; 1950; 11183; 5058; 5594; 5600; 5602; 5604; 5605; 998; 5607; 5608; 5609; 4087; 4089; 10746
PKMTs methylate histone lysines	Reactome	R-HSA-3214841	73	73	27	(37.0%)	3.18857e-05	0.000360176	HIST1H4B; HIST1H4A; HIST1H4F; HIST1H4E; HIST1H4K; HIST1H4J; HIST1H4H; AEBP2; EED; HIST2H4A; HIST4H4; SUZ12; KMT2D; DPY30; HIST1H3B; HIST1H3C; HIST2H3D; HIST1H3F; HIST1H3G; HIST1H3D; HIST1H3E; HIST1H3J; HIST1H3H; HIST1H3I; SETD7; RBBP5; HIST2H3C	8353; 23512; 8366; 8370; 8357; 5929; 8363; 8968; 8361; 8356; 8085; 8352; 8365; 653604; 80854; 8355; 84661; 121536; 8359; 121504; 8354; 8367; 8358; 8351; 8362; 126961; 8726
Transcriptional activity of SMAD2/SMAD3:SMAD4 heterotrimer	Reactome	R-HSA-2173793	40	40	18	(45.0%)	3.23266e-05	0.000363009	HDAC1; E2F5; E2F4; PPM1A; SMAD4; CCNC; SMAD7; SMAD2; MIR3960; NEDD4L; UBA52; SMURF2; UBC; CDK8; CDK9; CCNT2; SKI; TFDP2	7029; 1024; 3065; 1875; 7311; 100616250; 1874; 4092; 4087; 7316; 64750; 6497; 892; 5494; 4089; 1025; 23327; 905
Histone Modifications	Wikipathways	WP2369	66	66	25	(37.9%)	3.89519e-05	0.000434849	HIST1H4B; HIST1H4A; HIST1H4F; HIST1H4E; HIST1H4K; HIST1H4J; HIST1H4H; EZH1; AEBP2; SET; EED; HIST4H4; KMT2D; HIST1H3B; HIST1H3C; HIST2H3D; HIST2H3C; HIST1H3G; HIST1H3D; HIST1H3E; HIST1H3J; HIST1H3H; HIST1H3I; SETD7; HIST1H3F	8363; 8365; 8367; 8361; 8362; 653604; 121504; 8358; 121536; 8353; 6418; 8366; 8968; 8356; 8357; 8359; 8351; 8352; 126961; 8354; 8355; 8085; 80854; 2145; 8726
TRAF6 Mediated Induction of proinflammatory cytokines	Reactome	R-HSA-168180	74	74	27	(36.5%)	4.21748e-05	0.000468091	HMGB1; MAP2K1; MAP2K7; MAPK11; MAP2K4; MAPKAPK3; S100B; SKP1; JUN; MAP3K7; MAPK1; DUSP4; DUSP7; CUL1; DUSP3; DHX9; TRAF6; CHUK; UBE2V1; RPS6KA1; UBE2N; MAP2K6; APP; PPP2CB; MEF2C; MAPK10; ATF2	7867; 6285; 1845; 6195; 4208; 3146; 1846; 5602; 6500; 7189; 5516; 351; 1386; 1660; 6416; 5594; 1147; 8454; 7335; 1849; 6885; 5609; 5600; 7334; 5604; 3725; 5608
MyD88 cascade initiated on plasma membrane	Reactome	R-HSA-975871	82	82	29	(35.4%)	4.35166e-05	0.000474704	HMGB1; MAP2K1; MAP2K7; MAPK11; MAP2K4; MAPKAPK3; S100B; PELI1; PELI3; SKP1; JUN; MAP3K7; MAPK1; DUSP4; DUSP7; CUL1; DUSP3; DHX9; TRAF6; CHUK; UBE2V1; RPS6KA1; UBE2N; MAP2K6; APP; PPP2CB; MEF2C; MAPK10; ATF2	57162; 3725; 6285; 1845; 6195; 4208; 3146; 7867; 1846; 5602; 6500; 7189; 246330; 5516; 6416; 1386; 1660; 5609; 351; 5594; 1147; 8454; 7335; 6885; 1849; 5600; 7334; 5604; 5608
Toll Like Receptor 10 (TLR10) Cascade	Reactome	R-HSA-168142	82	82	29	(35.4%)	4.35166e-05	0.000474704	HMGB1; MAP2K1; MAP2K7; MAPK11; MAP2K4; MAPKAPK3; S100B; PELI1; PELI3; SKP1; JUN; MAP3K7; MAPK1; DUSP4; DUSP7; CUL1; DUSP3; DHX9; TRAF6; CHUK; UBE2V1; RPS6KA1; UBE2N; MAP2K6; APP; PPP2CB; MEF2C; MAPK10; ATF2	57162; 3725; 6285; 1845; 6195; 4208; 3146; 7867; 1846; 5602; 6500; 7189; 246330; 5516; 6416; 1386; 1660; 5609; 351; 5594; 1147; 8454; 7335; 6885; 1849; 5600; 7334; 5604; 5608
Toll Like Receptor 5 (TLR5) Cascade	Reactome	R-HSA-168176	82	82	29	(35.4%)	4.35166e-05	0.000474704	HMGB1; MAP2K1; MAP2K7; MAPK11; MAP2K4; MAPKAPK3; S100B; PELI1; PELI3; SKP1; JUN; MAP3K7; MAPK1; DUSP4; DUSP7; CUL1; DUSP3; DHX9; TRAF6; CHUK; UBE2V1; RPS6KA1; UBE2N; MAP2K6; APP; PPP2CB; MEF2C; MAPK10; ATF2	57162; 3725; 6285; 1845; 6195; 4208; 3146; 7867; 1846; 5602; 6500; 7189; 246330; 5516; 6416; 1386; 1660; 5609; 351; 5594; 1147; 8454; 7335; 6885; 1849; 5600; 7334; 5604; 5608
Kit receptor signaling pathway	Wikipathways	WP304	59	59	23	(39.0%)	4.63748e-05	0.000503008	CRKL; FYN; HRAS; AKT1; PLCG1; CRK; STAT3; TEC; RPS6KB1; MAPK1; PIK3R1; LYN; PRKCB; SH2B2; SNAI2; SNAI1; PTPN6; RPS6KA1; SOCS6; SOCS1; MAP2K2; MAP2K1; GRB2	6591; 5605; 5604; 5335; 4067; 2885; 9306; 10603; 1399; 1398; 8651; 5295; 207; 3265; 6615; 5777; 7006; 5594; 5579; 6774; 6195; 6198; 2534
Exercise-induced Circadian Regulation	Wikipathways	WP410	48	48	20	(41.7%)	4.694e-05	0.000506263	HERPUD1; CEBPB; QKI; DNAJA1; ETV6; SUMO1; EIF4G2; SUMO3; PPP2CB; TUBB3; CRY1; PURA; GSTP1; KLF9; PSMA4; SF3A3; HIST1H2BN; CBX3; CLDN5; NCKAP1	10381; 7341; 8341; 3301; 1051; 2950; 5685; 1407; 9444; 9709; 11335; 1982; 7122; 5516; 2120; 6612; 10787; 687; 5813; 10946
Synaptic vesicle cycle - Homo sapiens (human)	KEGG	path:hsa04721	63	63	24	(38.1%)	4.96549e-05	0.000532534	STX1A; STX1B; ATP6V1A; RAB3A; STXBP1; CLTA; CLTB; AP2S1; NSF; AP2M1; ATP6V0D1; ATP6V0B; ATP6V0C; CPLX2; CPLX3; CPLX1; CPLX4; VAMP2; SYT1; ATP6V1E1; ATP6V1G2; ATP6V1G1; ATP6V0E1; ATP6V1C1	527; 528; 529; 6804; 1173; 534; 1175; 6812; 9114; 594855; 4905; 1211; 6844; 10814; 10815; 8992; 523; 6857; 9550; 339302; 5864; 1212; 112755; 533
TRAF6 mediated induction of NFkB and MAP kinases upon TLR7/8 or 9 activation	Reactome	R-HSA-975138	83	83	29	(34.9%)	5.61734e-05	0.000599079	HMGB1; MAP2K1; MAPK10; MAPK11; MAP2K4; MAPKAPK3; S100B; PELI1; PELI3; SKP1; JUN; MAP3K7; MAPK1; DUSP4; DUSP7; CUL1; DUSP3; DHX9; TRAF6; CHUK; UBE2V1; RPS6KA1; UBE2N; MAP2K6; APP; PPP2CB; MEF2C; MAP2K7; ATF2	57162; 3725; 1845; 4208; 3146; 7867; 1846; 5602; 6500; 7189; 5594; 246330; 5516; 6416; 1386; 1660; 6195; 351; 1147; 8454; 7335; 6885; 1849; 5609; 5600; 7334; 5604; 6285; 5608
influence of ras and rho proteins on g1 to s transition	BioCarta	raccycdpathway	28	28	14	(50.0%)	5.83732e-05	0.000619081	E2F1; RAC1; CCND1; HRAS; CHUK; MAP2K1; MAP2K2; AKT1; CDK2; MAPK1; PIK3R1; PDPK1; RHOA; PAK1	207; 5170; 1017; 595; 387; 3265; 1147; 5879; 5594; 1869; 5605; 5295; 5604; 5058
Formation of TC-NER Pre-Incision Complex	Reactome	R-HSA-6781823	56	56	22	(39.3%)	5.87325e-05	0.00061945	COPS8; COPS2; COPS3; COPS6; COPS5; AQR; PRPF19; POLR2I; GTF2H5; TCEA1; POLR2D; POLR2G; POLR2A; POLR2L; COPS7B; POLR2H; POLR2K; COPS7A; MIR1281; UBA52; UBC; RBX1	10987; 5430; 50813; 9716; 5437; 5441; 9318; 5438; 100302237; 10920; 7316; 5440; 7311; 64708; 5433; 8533; 9978; 10980; 6917; 404672; 5436; 27339
Interferon gamma signaling	Reactome	R-HSA-877300	19	19	11	(57.9%)	6.49697e-05	0.000681468	SOCS1; SOCS3; SUMO1; CAMK2G; PRKCD; CAMK2B; CAMK2A; IFNG; PIAS1; PTPN1; PTPN6	5777; 815; 5580; 7341; 8554; 818; 816; 5770; 8651; 9021; 3458
Neurotrophin signaling pathway - Homo sapiens (human)	KEGG	path:hsa04722	121	121	38	(31.4%)	6.57414e-05	0.000685794	CRKL; JUN; HRAS; RAP1B; RAP1A; FRS2; AKT1; PLCG1; MAPK10; MAPK11; MAP2K5; CRK; CALM2; CALM1; NRAS; MAPK1; ARHGDIB; PIK3R1; ARHGDIA; YWHAE; TRAF6; RAC1; MAP2K7; CAMK2G; CAMK2A; CAMK2B; PRKCD; SH2B2; RHOA; RPS6KA1; MAP2K2; MAP2K1; TP73; GSK3B; GRB2; BRAF; PDPK1; CDC42	7189; 5170; 6195; 10818; 7531; 3725; 673; 5295; 3265; 207; 5335; 5879; 5906; 5908; 4893; 801; 805; 815; 816; 2885; 10603; 2932; 1398; 1399; 387; 396; 397; 5580; 5594; 5600; 5602; 5604; 5605; 998; 5607; 5609; 7161; 818
HGF	INOH	None	35	35	16	(45.7%)	6.99568e-05	0.000725802	MAP2K1; RAC2; RAC3; CRKL; RAC1; HRAS; NRAS; RAP1B; RAP1A; MAP2K2; PLCG1; GRB2; PIK3R1; CRK; HGF; MAPK1	5881; 5335; 3265; 5880; 2885; 4893; 5879; 5908; 5594; 5605; 3082; 1398; 5295; 5906; 1399; 5604
IL-7 signaling	INOH	None	185	183	52	(28.4%)	7.0721e-05	0.000726673	PTK2; ACVR1B; RPS6KB1; MAP3K7; MAP2K2; MAP2K1; PRKAR2B; MAPK10; MAP2K6; MAP2K5; MAP2K4; MAPKAPK3; IL7; MAP3K2; GRK4; TEC; FYN; YWHAQ; CSNK1D; MAPK1; PIK3R1; NLK; BRAF; PRKCI; PRKCH; TGFBR1; PRKCB; PRKAB2; PRKAB1; MAP2K7; CAMK2G; CAMK2A; CAMK2B; CHUK; CSNK1G2; CSNK1G3; CDK9; PRKCQ; RPS6KA1; CSNK1A1; AKT1; SYK; PRKCD; GSK3B; CDK1; CDK2; CDK5; PRKACB; CDK8; PDPK1; PAK1; MAPK11	207; 1017; 5567; 5747; 1020; 6416; 818; 5577; 7006; 5605; 3574; 815; 5580; 5608; 51701; 1024; 5602; 10971; 1453; 983; 1147; 1456; 5565; 2868; 5295; 5604; 6195; 2534; 5058; 5583; 673; 6198; 91; 1452; 6885; 816; 5600; 5564; 5579; 5588; 7867; 5607; 5170; 2932; 5594; 7046; 5609; 1455; 10746; 1025; 5584; 6850
CXCR4-mediated signaling events	PID	cxcr4_pathway	88	88	30	(34.1%)	7.11715e-05	0.000726673	PTK2; ITCH; MIR197; GNAO1; RAP1B; AKT1; CD247; ARRB2; CRK; GNAI2; STAT3; UBQLN1; FYN; PIK3R6; PIK3R1; CXCR4; LYN; RAC1; GNB1; VPS4A; CFL1; RHOB; RHOA; PTPN6; PAK1; GNG2; GNA13; PDPK1; RALB; CDC42	4067; 207; 54331; 998; 7852; 1072; 388; 406974; 5879; 2782; 10672; 1398; 5295; 2534; 5058; 83737; 2775; 5899; 5908; 919; 27183; 29979; 5170; 2771; 5777; 387; 409; 5747; 6774; 146850
Hedgehog	INOH	None	72	72	26	(36.1%)	7.11828e-05	0.000726673	PSMD8; CDKN1C; PSMD7; PRKAR2B; ARRB2; PSMD12; SKP1; PSMA2; PSMA3; PSMA1; PSMA6; PSMA7; PSMA4; PSMA5; PSMC1; PSMC2; PSMC3; PSMC4; CUL1; CDKN2C; CDKN2D; SHH; KIF3A; PSMD11; GSK3B; PRKACB	5702; 5682; 1028; 5685; 5567; 5686; 1032; 2932; 5704; 1031; 5714; 409; 5718; 5577; 5701; 8454; 5700; 5717; 5713; 5684; 5688; 11127; 6500; 5683; 6469; 5687
Fc Epsilon Receptor I Signaling in Mast Cells	SMPDB	SMP00358	42	42	18	(42.9%)	7.15695e-05	0.000726735	TNF; RAC1; SYK; NRAS; HRAS; FYN; MAP2K1; PDK1; AKT1; PLCG1; GRB2; MAP2K7; MAP2K6; PIK3R1; MAP2K4; MAPK1; LYN; MAP2K2	4067; 2534; 6850; 5335; 5295; 5163; 5879; 207; 6416; 5609; 5608; 2885; 4893; 3265; 5604; 5605; 5594; 7124
Nucleotide Excision Repair	Reactome	R-HSA-5696398	113	113	36	(31.9%)	7.26606e-05	0.000733911	COPS8; YY1; COPS2; COPS3; SUMO3; SUMO2; COPS6; RFC2; RUVBL1; AQR; PRPF19; COPS7B; SUMO1; POLE4; PCNA; GTF2H5; TCEA1; POLR2D; POLR2G; POLR2A; POLR2L; UBE2V2; COPS5; POLR2I; POLR2H; POLR2K; COPS7A; UBE2I; UBE2N; RPA3; MIR1281; UBA52; PIAS1; UBC; RBX1; ACTB	5430; 8554; 5440; 64708; 5982; 8533; 7336; 7334; 6917; 8607; 27339; 7316; 10987; 10920; 9716; 404672; 6613; 9978; 60; 7528; 50813; 5438; 100302237; 7311; 7329; 5437; 6612; 56655; 6119; 5441; 9318; 7341; 5111; 5433; 10980; 5436
Signaling by Insulin receptor	Reactome	R-HSA-74752	278	276	72	(26.1%)	7.38651e-05	0.00074215	PTK2; ATP6V1A; RPS6KB1; HRAS; STK11; RAP1B; SPRED2; FRS2; MAP2K2; MAP2K1; ARRB2; PRKAB2; RASAL3; EGF; CALM2; PPM1A; CALM1; NRAS; FYN; EIF4E; PPP2R5C; FGF19; FGF18; RANBP9; PIK3R1; YWHAB; DUSP4; KSR2; FGF10; FGF17; NRG4; CUL3; ATP6V0B; ATP6V0C; ATP6V0E1; RRAGA; PRKAB1; PHB; CAMK2G; CAMK2A; CAMK2B; SPRED1; PEA15; RAP1A; FGF8; HGF; FGF4; FGF3; ATP6V0D1; CAB39L; PSPN; NRG2; NCAM1; ATP6V1G2; AKT1; PDP…	2255; 529; 1846; 409; 9550; 3265; 2534; 7529; 8649; 5594; 1950; 3558; 5605; 6794; 81617; 28956; 815; 9965; 8817; 10818; 7316; 10670; 6009; 200734; 283455; 2253; 3082; 5494; 528; 9978; 5906; 5604; 673; 9542; 8452; 64926; 145957; 6198; 5245; 805; 8992; 2248; 801; 5747; 2885; 2249; 5908; 7311; 816; 818; 523; 5527; 5295; 5564; 534; 9114; 9048; 5170; 8682; 10048; 207; 161742; 5516; 4893; 5623; 527; 18…
MAPK family signaling cascades	Reactome	R-HSA-5683057	240	239	64	(26.8%)	8.00537e-05	0.000800118	PTK2; UBC; JUN; HRAS; MIR34B; RAP1B; SPRED2; FRS2; MAP2K2; MAP2K1; ARRB2; RASAL3; EGF; HGF; CALM1; DNAJB1; HSPB1; FYN; NCAM1; PPP2R5C; FGF19; FGF18; RANBP9; ARTN; YWHAB; DUSP4; KSR2; FGF10; FGF17; MIR34C; CUL3; RAC1; PHB; CAMK2G; CAMK2A; CAMK2B; SPRED1; PEA15; RAP1A; FGF8; IGF2BP1; CALM2; FGF4; FGF3; DUSP7; PSPN; NRG2; RBX1; CCND3; PPP2CB; NRG4; IL6; CDK1; UBA52; GRB2; IL2; BRAF; PRKACB; NRAS; MA…	2255; 3337; 3725; 5567; 1846; 1950; 3265; 2534; 7529; 8649; 5594; 5605; 28956; 815; 10048; 8452; 9965; 10642; 8817; 10818; 818; 200734; 283455; 983; 5879; 407042; 2253; 9978; 5906; 3569; 998; 5058; 896; 3082; 673; 9542; 64926; 145957; 5245; 3558; 2248; 801; 3315; 2885; 2249; 5908; 7311; 5747; 816; 5527; 805; 9048; 8682; 5604; 161742; 5516; 409; 4893; 5623; 7316; 1849; 8822; 407041; 4684
TRIF-mediated TLR3/TLR4 signaling	Reactome	R-HSA-937061	101	101	33	(32.7%)	8.24761e-05	0.0008087	HMGB1; UBE2D2; UBE2D1; MAP2K1; MAPK10; MAPK11; MAP2K4; MAPKAPK3; S100B; SKP1; JUN; MAP3K7; MAPK1; FADD; DUSP4; DUSP7; CUL1; DUSP3; DHX9; TRAF3; TRAF6; CHUK; UBE2V1; RPS6KA1; UBE2N; APP; PPP2CB; MEF2C; UBA52; UBC; MAP2K7; ATF2; MAP2K6	3725; 1846; 1386; 6285; 5594; 8454; 7334; 5608; 7322; 5602; 7321; 1147; 8772; 5604; 6195; 4208; 7311; 7187; 6885; 5600; 6500; 7867; 1845; 3146; 7189; 5516; 6416; 351; 1660; 7316; 7335; 1849; 5609
MyD88-independent TLR3/TLR4 cascade	Reactome	R-HSA-166166	101	101	33	(32.7%)	8.24761e-05	0.0008087	HMGB1; UBE2D2; UBE2D1; MAP2K1; MAPK10; MAPK11; MAP2K4; MAPKAPK3; S100B; SKP1; JUN; MAP3K7; MAPK1; FADD; DUSP4; DUSP7; CUL1; DUSP3; DHX9; TRAF3; TRAF6; CHUK; UBE2V1; RPS6KA1; UBE2N; APP; PPP2CB; MEF2C; UBA52; UBC; MAP2K7; ATF2; MAP2K6	3725; 1846; 1386; 6285; 5594; 8454; 7334; 5608; 7322; 5602; 7321; 1147; 8772; 5604; 6195; 4208; 7311; 7187; 6885; 5600; 6500; 7867; 1845; 3146; 7189; 5516; 6416; 351; 1660; 7316; 7335; 1849; 5609
Toll Like Receptor 3 (TLR3) Cascade	Reactome	R-HSA-168164	101	101	33	(32.7%)	8.24761e-05	0.0008087	HMGB1; UBE2D2; UBE2D1; MAP2K1; MAPK10; MAPK11; MAP2K4; MAPKAPK3; S100B; SKP1; JUN; MAP3K7; MAPK1; FADD; DUSP4; DUSP7; CUL1; DUSP3; DHX9; TRAF3; TRAF6; CHUK; UBE2V1; RPS6KA1; UBE2N; APP; PPP2CB; MEF2C; UBA52; UBC; MAP2K7; ATF2; MAP2K6	3725; 1846; 1386; 6285; 5594; 8454; 7334; 5608; 7322; 5602; 7321; 1147; 8772; 5604; 6195; 4208; 7311; 7187; 6885; 5600; 6500; 7867; 1845; 3146; 7189; 5516; 6416; 351; 1660; 7316; 7335; 1849; 5609
EPO signaling	INOH	None	186	184	52	(28.3%)	8.26068e-05	0.0008087	PTK2; ACVR1B; RPS6KB1; MAP3K7; MAP2K2; MAP2K1; PRKAR2B; MAPK10; MAP2K6; MAP2K5; MAP2K4; MAPKAPK3; STAT3; MAP3K2; GRK4; TEC; FYN; YWHAQ; CSNK1D; MAPK1; PIK3R1; NLK; BRAF; PRKCI; PRKCH; TGFBR1; PRKCB; PRKAB2; PRKAB1; MAP2K7; CAMK2G; CAMK2A; CAMK2B; PRKCD; CSNK1G2; CSNK1G3; CHUK; CDK9; PRKCQ; RPS6KA1; CSNK1A1; AKT1; SYK; GSK3B; CDK1; CDK2; CDK5; PRKACB; CDK8; PDPK1; PAK1; MAPK11	207; 1017; 5567; 5747; 1020; 6416; 818; 5577; 7006; 5605; 815; 5580; 5608; 51701; 1024; 5602; 10971; 1453; 983; 1147; 1456; 5565; 2868; 5295; 5604; 6195; 2534; 5058; 5583; 673; 6198; 91; 6774; 1452; 6885; 816; 5600; 5564; 5579; 5588; 7867; 5607; 5170; 2932; 5594; 7046; 5609; 1455; 10746; 1025; 5584; 6850
Class I PI3K signaling events	PID	pi3kcipathway	46	46	19	(41.3%)	8.33893e-05	0.000812195	RAC1; SYK; NRAS; HRAS; DAPP1; FYN; ARF6; ARF5; ARF1; CYTH3; PIK3R6; PLCG1; RAP1A; PIK3R1; CYTH1; PDPK1; RHOA; CYTH2; LYN	4067; 9266; 27071; 381; 5335; 387; 3265; 2534; 9267; 9265; 4893; 375; 5170; 146850; 5295; 5906; 5879; 382; 6850
Brain-Derived Neurotrophic Factor (BDNF) signaling pathway	Wikipathways	WP2380	144	144	43	(29.9%)	8.48019e-05	0.000821761	NCF1; RAB3A; RPS6KB1; HRAS; RAP1A; FRS2; CTNNB1; MAP2K2; MAP2K1; MAPK10; MAP2K5; EIF2S1; NCAM1; EIF2S2; STAT3; LINGO1; MAP3K2; JUN; NSF; MAPK1; RANBP9; PIK3R1; TRAF6; RAC1; FYN; CAMK2A; CHUK; SH2B2; CFL1; IGF2BP1; EIF4E; RPS6KA1; NCK2; AKT1; PRKCD; PLCG1; GSK3B; MEF2C; GRB2; SPP1; CDK5; PDPK1; CDC42	1147; 5170; 3725; 10603; 4905; 10746; 10818; 815; 998; 1499; 5594; 10048; 5605; 5604; 8440; 5602; 6195; 2932; 5607; 3265; 1072; 5580; 6774; 5879; 84894; 5335; 2885; 653361; 5906; 10642; 5864; 4684; 1020; 1977; 6198; 6696; 8894; 5295; 1965; 207; 4208; 7189; 2534
CXCR3-mediated signaling events	PID	cxcr3pathway	39	39	17	(43.6%)	8.75498e-05	0.000844104	MIR197; CXCL9; GNAO1; HRAS; NRAS; MAP2K6; MAP2K2; AKT1; MAP2K1; MAPK1; GNG2; MAPK11; PIK3R1; PDPK1; GNAI2; GNB1; PF4	207; 4283; 5170; 2771; 2775; 3265; 406974; 54331; 4893; 5605; 5594; 2782; 5600; 5295; 5196; 5604; 5608
IL-1 NFkB	INOH	None	65	65	24	(36.9%)	8.90451e-05	0.000851189	PSMD8; PSMD7; IL1B; SKP1; JUN; MAP3K7; PSMA2; PSMA3; PSMA1; PSMA6; PSMA7; PSMA4; PSMA5; PSMC1; PSMC2; PSMC3; PSMC4; CUL1; TRAF6; CHUK; UBE2V1; UBE2N; PSMD11; PSMD12	7335; 3725; 5682; 5685; 6500; 7189; 5704; 5686; 5718; 5702; 5701; 3553; 1147; 8454; 5700; 6885; 5713; 5714; 5684; 5717; 5688; 7334; 5683; 5687
RNA Polymerase II Transcription	Reactome	R-HSA-73857	163	162	47	(29.0%)	8.91764e-05	0.000851189	NCBP2; MIR1257; TAF13; TAF12; TAF11; GTF2A1; GTF2A2; NUDT21; CCNT2; CPSF2; SRSF7; MIR1234; SRSF1; SRSF3; U2AF1; SNRPF; U2AF2; MLLT3; WDR61; MIR3960; SUPT16H; ALYREF; GTF2H5; TCEA1; POLR2D; POLR2G; POLR2A; RTF1; POLR2L; THOC1; POLR2I; POLR2H; POLR2K; SNRPE; TAF7; SNRPD3; TAF2; GTF2F2; CLP1; TBP; SNRPG; MAGOHB; SLU7; CSTF3; CTR9; CDK9; EIF4A3	23168; 6426; 5430; 6636; 6879; 6428; 6917; 9646; 22916; 100616250; 11198; 10569; 404672; 11051; 2958; 6883; 55110; 2957; 6432; 5438; 6908; 6635; 5437; 9775; 4300; 6637; 6873; 905; 9984; 100302168; 11338; 5440; 10978; 100302196; 5441; 6882; 6634; 7307; 10189; 5433; 2963; 53981; 1025; 1479; 6884; 5436; 80349
Androgen receptor signaling pathway	Wikipathways	WP138	89	89	30	(33.7%)	9.01611e-05	0.000856306	HDAC1; RNF14; AES; PTK2; KDM1A; SUMO1; CTNNB1; AKT1; SMARCE1; RHOA; CAV1; STAT3; RAN; UBE3A; JUN; SMAD4; PIK3R1; TGFB1I1; SIN3A; RAC1; DSTN; RHOB; MDM2; UBE2I; CCND1; ROCK2; GSK3B; PIAS1; RNF4; CDC42	9475; 5747; 3725; 5901; 25942; 998; 7041; 1499; 595; 11034; 2932; 4193; 387; 388; 6774; 5879; 6605; 7341; 857; 6047; 166; 4089; 5295; 3065; 7329; 9604; 207; 8554; 7337; 23028
MyD88 dependent cascade initiated on endosome	Reactome	R-HSA-975155	85	85	29	(34.1%)	9.18658e-05	0.000863901	HMGB1; MAP2K1; MAPK10; MAPK11; MAP2K4; MAPKAPK3; S100B; PELI1; PELI3; SKP1; JUN; MAP3K7; MAPK1; DUSP4; DUSP7; CUL1; DUSP3; DHX9; TRAF6; CHUK; UBE2V1; RPS6KA1; UBE2N; MAP2K6; APP; PPP2CB; MEF2C; MAP2K7; ATF2	57162; 3725; 1845; 4208; 3146; 7867; 1846; 5602; 6500; 7189; 5594; 246330; 5516; 6416; 1386; 1660; 6195; 351; 1147; 8454; 7335; 6885; 1849; 5609; 5600; 7334; 5604; 6285; 5608
Toll Like Receptor 7/8 (TLR7/8) Cascade	Reactome	R-HSA-168181	85	85	29	(34.1%)	9.18658e-05	0.000863901	HMGB1; MAP2K1; MAPK10; MAPK11; MAP2K4; MAPKAPK3; S100B; PELI1; PELI3; SKP1; JUN; MAP3K7; MAPK1; DUSP4; DUSP7; CUL1; DUSP3; DHX9; TRAF6; CHUK; UBE2V1; RPS6KA1; UBE2N; MAP2K6; APP; PPP2CB; MEF2C; MAP2K7; ATF2	57162; 3725; 1845; 4208; 3146; 7867; 1846; 5602; 6500; 7189; 5594; 246330; 5516; 6416; 1386; 1660; 6195; 351; 1147; 8454; 7335; 6885; 1849; 5609; 5600; 7334; 5604; 6285; 5608
Parkin-Ubiquitin Proteasomal System pathway	Wikipathways	WP2359	73	73	26	(35.6%)	9.29216e-05	0.000869546	HSPA7; PSMD8; PSMD7; UBE2L6; TUBA1B; TUBA1A; HSPA9; UBE2G2; UBE2G1; PSMC1; PSMC2; PSMC3; PSMC4; CUL1; PSMC6; SIAH2; TUBB6; TUBB3; TUBB2A; TUBB2B; PSMD14; TUBB4A; PSMD11; TUBB; PSMD12; SNCA	7280; 10213; 5700; 9246; 10382; 10381; 6622; 7326; 7327; 5704; 5706; 5701; 5702; 6478; 203068; 5713; 84617; 7846; 3311; 347733; 8454; 10376; 5718; 5717; 5714; 3313
Insulin-mediated glucose transport	PID	insulin_glucose_pathway	29	29	14	(48.3%)	9.53019e-05	0.000883162	YWHAZ; PRKCI; VAMP2; CALM2; CALM1; YWHAQ; STX4; GSK3B; SFN; AKT1; YWHAB; YWHAE; YWHAG; ASIP	207; 6810; 801; 7532; 434; 805; 7531; 2932; 10971; 7534; 7529; 2810; 5584; 6844
FGFR2 alternative splicing	Reactome	R-HSA-6803529	29	29	14	(48.3%)	9.53019e-05	0.000883162	HNRNPF; RBFOX2; NCBP2; GTF2F2; POLR2A; POLR2D; POLR2G; HNRNPH1; HNRNPM; TIAL1; POLR2L; POLR2I; POLR2H; POLR2K	7073; 22916; 5430; 5441; 5438; 3187; 4670; 23543; 5440; 5433; 2963; 5437; 3185; 5436
IL2-mediated signaling events	PID	il2_1pathway	54	54	21	(38.9%)	0.000102264	0.0009431	PRKCB; STAT3; SYK; SOCS3; SOCS1; IFNG; JUN; HRAS; NRAS; FYN; MAP2K1; MAP2K2; CDK2; GRB2; IL2; MAPK11; PIK3R1; MAPK1; RHOA; STAM2; IKZF3	3725; 1017; 6774; 387; 3265; 2534; 2885; 4893; 3458; 5594; 5605; 8651; 9021; 10254; 5600; 5295; 5604; 5579; 22806; 3558; 6850
links between pyk2 and map kinases	BioCarta	pyk2pathway	26	26	13	(50.0%)	0.000107609	0.000987622	CRKL; RAC1; HRAS; PRKCB; JUN; MAP2K1; CAMK2B; MAP2K2; PLCG1; GRB2; MAP2K4; MAPK1; PAK1	3725; 5335; 3265; 2885; 6416; 5879; 5594; 5605; 816; 1399; 5604; 5579; 5058
Signaling events mediated by HDAC Class I	PID	hdac_classi_pathway	58	58	22	(37.9%)	0.000109082	0.000991608	HDAC1; HDAC2; YY1; SUMO1; SMAD7; XPO1; SAP30; CHD4; RAN; SAP18; MTA2; SIN3A; RANGAP1; PRMT5; NR2C1; STAT3; UBE2I; MIR1281; TFCP2; TNF; MBD2; MBD3L2	1108; 125997; 7329; 7181; 3065; 7024; 5905; 9219; 8819; 7341; 7124; 4092; 25942; 100302237; 5901; 10284; 6774; 7514; 3066; 8932; 10419; 7528
Role of Calcineurin-dependent NFAT signaling in lymphocytes	PID	nfat_3pathway	58	58	22	(37.9%)	0.000109082	0.000991608	BCL2L1; RCAN2; CHP1; MIR1281; FKBP8; XPO1; CALM2; CALM1; RAN; YWHAQ; YWHAB; YWHAG; YWHAE; PRKCH; PRKCB; KPNB1; PRKCD; PRKCQ; YWHAZ; CSNK1A1; GSK3B; SFN	5583; 801; 7532; 5901; 598; 805; 7531; 11261; 2932; 3837; 7514; 10971; 100302237; 10231; 5588; 7534; 23770; 1452; 7529; 2810; 5580; 5579
MAP kinase activation in TLR cascade	Reactome	R-HSA-450294	62	62	23	(37.1%)	0.000114182	0.00103305	MAP2K1; MAP2K7; MAPK11; MAP2K4; MAPKAPK3; SKP1; JUN; MAP3K7; MAPK1; DUSP4; DUSP7; CUL1; DUSP3; TRAF6; CHUK; UBE2V1; RPS6KA1; UBE2N; MAP2K6; PPP2CB; MEF2C; MAPK10; ATF2	7867; 3725; 1845; 6195; 4208; 1846; 5602; 5604; 7189; 5516; 6416; 1386; 5594; 1147; 8454; 7335; 1849; 6885; 5609; 5600; 7334; 6500; 5608
Wnt Signaling Pathway	Wikipathways	WP428	66	66	24	(36.4%)	0.00011767	0.00105958	WNT3A; CTNNB1; MAPK10; FZD1; FZD3; FRAT1; JUN; DVL3; PRKCI; PRKCH; RAC1; PRKCB; PRKCD; PRKCQ; RHOA; PAFAH1B1; CCND1; CCND3; CCND2; GSK3B; WNT3; WNT5B; WNT5A; PPP2R5C	595; 5602; 5588; 8321; 10023; 3725; 5584; 7976; 5583; 5580; 1857; 5527; 81029; 7473; 7474; 894; 896; 2932; 1499; 387; 5579; 89780; 5048; 5879
Cardiac muscle contraction - Homo sapiens (human)	KEGG	path:hsa04260	78	78	27	(34.6%)	0.000119995	0.00107545	COX5A; UQCR10; UQCR11; UQCRQ; MYL2; TNNC1; COX6B2; COX7B2; TPM2; TPM1; CACNB4; UQCRHL; TNNI3; ACTC1; COX6C; CACNG7; ATP1B3; COX7A1; COX6A1; CACNG8; ATP1A3; ATP1A2; ATP1A1; CACNG2; CACNG3; COX7C; MYL3	10368; 10369; 7169; 785; 59283; 59284; 4633; 4634; 1350; 476; 170712; 478; 1337; 1346; 70; 9377; 440567; 1345; 125965; 27089; 7134; 10975; 7137; 29796; 7168; 483; 477
Trk receptor signaling mediated by the MAPK pathway	PID	mapktrkpathway	33	33	15	(45.5%)	0.000127485	0.00113195	RPS6KA1; SRF; MAP3K2; HRAS; NRAS; RAP1B; RAP1A; PRKCD; MEF2C; MAP2K1; MAPK1; BRAF; MAP2K5; MAP2K6; CDK5	673; 5607; 4208; 5906; 3265; 1020; 4893; 5908; 5594; 10746; 5580; 5604; 6195; 5608; 6722
role of egf receptor transactivation by gpcrs in cardiac hypertrophy	BioCarta	cardiacegfpathway	33	33	15	(45.5%)	0.000127485	0.00113195	RPS6KA1; MAP2K2; GNB1; HRAS; PRKCB; JUN; CHUK; MAP2K1; MAPK1; PLCG1; GRB2; GNGT1; EDNRA; RHOA; EGF	1909; 3725; 1950; 5335; 387; 3265; 2885; 5594; 1147; 2782; 5605; 5604; 6195; 5579; 2792
TGF-beta receptor signaling	PID	tgfbrpathway	51	51	20	(39.2%)	0.000129772	0.00114692	TGFBR1; SMAD7; CAV1; SMURF2; SMAD4; PPP2R2A; PPP2CB; RPS6KB1; MAP3K7; EIF2A; CAMK2A; CTNNB1; NEDD4L; GRB2; ARRB2; SMAD2; OCLN; PDPK1; YAP1; YWHAE	83939; 5170; 4089; 7531; 6198; 5516; 1499; 10413; 409; 2885; 5520; 4092; 4087; 64750; 7046; 6885; 100506658; 815; 857; 23327
ErbB signaling pathway - Homo sapiens (human)	KEGG	path:hsa04012	88	87	29	(33.3%)	0.000146714	0.00129067	PTK2; CRKL; NRAS; HRAS; AKT1; PLCG1; MAPK10; MAP2K4; CRK; EGF; AREG; RPS6KB1; MAPK1; PIK3R1; NRG2; NRG4; PRKCB; CAMK2G; CAMK2A; CAMK2B; JUN; NCK2; MAP2K2; MAP2K1; GSK3B; GRB2; BRAF; MAP2K7; PAK1	145957; 6198; 6416; 5747; 3725; 673; 5295; 3265; 1398; 207; 5335; 8440; 4893; 815; 816; 818; 2885; 9542; 2932; 374; 1399; 1950; 5058; 5579; 5594; 5602; 5604; 5605; 5609
IGF1 pathway	PID	igf1_pathway	30	30	14	(46.7%)	0.000150928	0.00132166	YWHAZ; PTK2; CRKL; NCK2; HRAS; RPS6KB1; PRKCD; AKT1; GRB2; PIK3R1; CRK; PDPK1; PTPN1; YWHAE	207; 5170; 7531; 6198; 3265; 8440; 5747; 2885; 1399; 7534; 5770; 1398; 5295; 5580
TNF	INOH	None	67	67	24	(35.8%)	0.000154196	0.00134411	PSMD8; ITCH; PSMD7; CYCS; MAP2K7; MAP2K4; JUN; PSMA2; PSMA3; PSMA1; PSMA6; PSMA7; PSMA4; PSMA5; PSMC1; PSMC2; PSMC3; PSMC4; FADD; CHUK; TNF; PSMD11; PSMD12; MAPK10	7124; 5702; 3725; 5682; 5685; 5602; 5714; 8772; 83737; 6416; 5718; 5701; 1147; 5686; 5700; 5713; 5704; 5609; 5684; 5717; 5688; 5683; 54205; 5687
RHO GTPases Activate WASPs and WAVEs	Reactome	R-HSA-5663213	37	37	16	(43.2%)	0.000157861	0.00136361	PTK2; ACTG1; WASF2; RAC1; ABI2; GRB2; ARPC1A; ARPC5; BRK1; MAPK1; WIPF3; ACTB; WASF1; ACTR2; NCKAP1; CDC42	10092; 55845; 644150; 998; 5594; 5747; 2885; 10152; 10787; 10552; 71; 5879; 10163; 10097; 60; 8936
Metalloprotease DUBs	Reactome	R-HSA-5689901	37	37	16	(43.2%)	0.000157861	0.00136361	UBC; HIST2H2AA4; FAM175B; STAMBP; HIST2H2AB; MIR1281; HIST1H2AM; UBA52; HIST3H2A; HIST1H2AJ; HIST1H2AE; PSMD14; HIST1H2AA; HIST2H2AC; HIST1H2AC; HIST1H2AB	10617; 23172; 8335; 723790; 221613; 8336; 8331; 100302237; 7316; 7311; 3012; 10213; 8334; 92815; 317772; 8338
Activated TLR4 signalling	Reactome	R-HSA-166054	117	117	36	(30.8%)	0.000160545	0.00138054	HMGB1; UBE2D2; UBE2D1; MAP2K1; MAPK10; MAPK11; MAP2K4; MAPKAPK3; S100B; PELI1; PELI3; SKP1; JUN; MAP3K7; MAPK1; FADD; DUSP4; DUSP7; CUL1; DUSP3; DHX9; TRAF3; TRAF6; CHUK; UBE2V1; RPS6KA1; SOCS1; UBE2N; APP; PPP2CB; MEF2C; UBA52; UBC; MAP2K7; ATF2; MAP2K6	3725; 1846; 1386; 6285; 5594; 8454; 7334; 5608; 7322; 57162; 5602; 246330; 7321; 1147; 8772; 5604; 6195; 4208; 7311; 7187; 6885; 5600; 6500; 8651; 7867; 1845; 3146; 7189; 5516; 6416; 351; 1660; 7316; 7335; 1849; 5609
IL6-mediated signaling events	PID	il6_7pathway	48	48	19	(39.6%)	0.000164391	0.00140728	BCL2L1; CEBPB; CRP; STAT3; SOCS3; RAC1; LMO4; CEBPD; JUN; PRKCD; IL6; AKT1; GRB2; MAPK11; PIK3R1; MAP2K4; IRF1; PIAS1; MAP2K6	207; 3725; 1401; 6774; 2885; 6416; 8543; 8554; 598; 5879; 1052; 9021; 5600; 5295; 5580; 1051; 3569; 3659; 5608
transcription factor creb and its extracellular signals	BioCarta	crebpathway	27	27	13	(48.1%)	0.000175432	0.00148185	RPS6KA1; PRKCB; HRAS; CAMK2G; CAMK2A; CAMK2B; AKT1; GRB2; PIK3R1; PRKACB; PRKAR2B; MAPK1; PDPK1	207; 5170; 5567; 5594; 3265; 2885; 5577; 816; 818; 5295; 6195; 5579; 815
SMAD2/SMAD3:SMAD4 heterotrimer regulates transcription	Reactome	R-HSA-2173796	27	27	13	(48.1%)	0.000175432	0.00148185	E2F5; E2F4; SMAD4; CCNC; SMAD7; SMAD2; MIR3960; UBA52; UBC; CDK8; CDK9; CCNT2; TFDP2	7029; 1024; 4089; 1875; 7311; 100616250; 1874; 4092; 4087; 7316; 892; 1025; 905
Budding and maturation of HIV virion	Reactome	R-HSA-162588	27	27	13	(48.1%)	0.000175432	0.00148185	TSG101; CHMP4A; CHMP4B; VPS37D; VPS37B; CHMP2B; NEDD4L; UBA52; CHMP2A; CHMP5; UBC; PPIA; VPS4A	29082; 7251; 27243; 51510; 128866; 5478; 23327; 7316; 7311; 155382; 27183; 25978; 79720
EGFR1	NetPath	Pathway_EGFR1	458	456	107	(23.5%)	0.000183776	0.0015455	EFNB2; DYNLL1; CRKL; STK11; HIPK2; S100A10; EGF; CAV1; AHCYL1; CALM1; MAP3K2; LYN; PTTG1IP; RAP1A; OTUD6B; SOCS1; SNRPD2; SOCS3; AKT1; APP; PLCG1; VIM; DDX6; GRB2; CTBP1; ACTB; PAK1; ITGB1; RPS27L; HRAS; KHDRBS1; FRS2; CLTA; CRK; GSK3B; AP2S1; CDV3; JUN; EPPK1; PIK3R1; PPP1R14B; PKM; EPHB3; PDLIM1; EPN1; SFPQ; CALM2; PTPN1; PTPN6; RPS6KA1; SDC4; PFN1; FLOT1; RALB; HDAC1; ACP1; STAMBP; SMAD2; LAPT…	207; 83737; 5605; 6794; 966; 10768; 5216; 1487; 9019; 6198; 9219; 2885; 1476; 10236; 5295; 10097; 5607; 5777; 87; 351; 4087; 60; 6633; 11183; 5584; 3065; 1917; 3265; 2534; 9124; 10254; 1051; 5580; 9741; 1398; 5906; 6281; 26472; 5058; 673; 83481; 5899; 5315; 5579; 387; 7431; 28996; 55573; 1948; 6774; 10211; 3725; 805; 998; 1656; 51633; 1020; 5770; 1017; 378; 10818; 51065; 6421; 983; 5879; 857; 560…
Signaling of Hepatocyte Growth Factor Receptor	Wikipathways	WP313	34	34	15	(44.1%)	0.000192579	0.00161243	ITGB1; PTK2; STAT3; CRKL; HRAS; JUN; RAP1B; RAP1A; MAP2K2; MAP2K1; GRB2; HGF; CRK; PAK1; MAPK1	5605; 5604; 5058; 5747; 2885; 5906; 1399; 1398; 5908; 3265; 3725; 3688; 5594; 6774; 3082
RNA polymerase II transcribes snRNA genes	Reactome	R-HSA-6807505	80	80	27	(33.8%)	0.000194369	0.00162031	NCBP2; RPRD1A; TAF11; GTF2A1; GTF2A2; CCNT2; INTS12; ZNF143; RNU12; RNU11; NABP2; MIR3960; INTS2; POLR2D; POLR2G; POLR2A; POLR2L; POLR2I; POLR2H; POLR2K; TAF13; GTF2F2; SRRT; TAF8; TBP; CDK9; POU2F2	2957; 22916; 51593; 5430; 57117; 6882; 129685; 100616250; 5441; 5438; 57508; 79035; 6908; 55197; 267010; 5440; 5433; 2963; 5437; 26824; 2958; 1025; 5452; 6884; 5436; 7702; 905
B cell receptor signaling pathway - Homo sapiens (human)	KEGG	path:hsa04662	73	72	25	(34.7%)	0.000200089	0.00165355	PPP3R1; JUN; HRAS; MAP2K2; MAP2K1; CD79B; NRAS; MAPK1; PIK3R1; LYN; MALT1; IFITM1; RAC2; RAC3; RAC1; PRKCB; FCGR2B; CHUK; PTPN6; AKT1; SYK; DAPP1; GSK3B; GRB2; PPP3CA	207; 10892; 3725; 5777; 5530; 5295; 5534; 2213; 4893; 27071; 3265; 6850; 2885; 8519; 5579; 974; 5594; 4067; 5604; 5605; 2932; 5879; 5880; 5881; 1147
KitReceptor	NetPath	Pathway_KitReceptor	72	72	25	(34.7%)	0.000200089	0.00165355	MAD2L1; CRKL; FYN; HRAS; SPRED1; SPRED2; PLCG1; CRK; MIR1281; STAT3; TEC; RPS6KB1; MAPK1; PIK3R1; LYN; PRKCB; GRAPL; RDX; JUN; RPS6KA1; SOCS1; GSK3B; CDK2; GRB2; ATF2	1399; 4085; 4067; 3725; 1017; 5962; 6198; 5335; 2932; 161742; 3265; 1398; 2534; 400581; 1386; 100302237; 5594; 2885; 7006; 8651; 6774; 5295; 200734; 6195; 5579
S1P4 pathway	PID	s1p_s1p4_pathway	15	15	9	(60.0%)	0.000214524	0.00175762	MIR197; GNAO1; PLCG1; MAPK1; GNA12; GNA13; RHOA; GNAI2; CDC42	387; 5594; 998; 2775; 2771; 406974; 10672; 2768; 5335
mRNA decay by 5, to 3, exoribonuclease	Reactome	R-HSA-430039	15	15	9	(60.0%)	0.000214524	0.00175762	LSM4; LSM5; LSM6; LSM7; LSM2; LSM3; DDX6; DCP1A; PATL1	219988; 11157; 55802; 27258; 25804; 57819; 1656; 51690; 23658
VEGF	INOH	None	188	186	51	(27.4%)	0.000219166	0.00176438	PTK2; ACVR1B; RPS6KB1; MAP2K2; MAP2K1; PRKAR2B; MAPK10; MAP2K6; MAP2K5; MAP2K4; MAPKAPK3; MAP3K2; GRK4; TEC; FYN; MAP3K7; CSNK1D; MAPK1; PIK3R1; NLK; BRAF; PRKCI; PRKCH; TGFBR1; PRKCB; PRKAB2; PRKAB1; MAP2K7; CAMK2G; CAMK2A; CAMK2B; PRKCD; CSNK1G2; CSNK1G3; CHUK; CDK9; PRKCQ; RPS6KA1; CSNK1A1; AKT1; SYK; PLCG1; GSK3B; CDK1; CDK2; CDK5; PRKACB; CDK8; PDPK1; PAK1; MAPK11	207; 1017; 5567; 5747; 1020; 6416; 818; 5577; 7006; 5605; 815; 5580; 5608; 51701; 1024; 5602; 1453; 1147; 1456; 5565; 2868; 5295; 5604; 6195; 2534; 5058; 5583; 673; 6198; 5335; 91; 1452; 816; 5600; 5564; 5579; 5588; 7867; 5607; 5170; 2932; 5594; 7046; 5609; 1455; 10746; 1025; 6885; 5584; 983; 6850
MyD88:Mal cascade initiated on plasma membrane	Reactome	R-HSA-166058	93	93	30	(32.3%)	0.00021997	0.00176438	HMGB1; MAP2K1; MAPK10; MAPK11; MAP2K4; MAPKAPK3; S100B; PELI1; PELI3; SKP1; JUN; MAP3K7; MAPK1; DUSP4; DUSP7; CUL1; DUSP3; DHX9; TRAF6; CHUK; UBE2V1; RPS6KA1; SOCS1; UBE2N; APP; PPP2CB; MEF2C; MAP2K7; ATF2; MAP2K6	3725; 1846; 1386; 6285; 5594; 8454; 7334; 5608; 57162; 5602; 246330; 1147; 5604; 6195; 4208; 6885; 5600; 6500; 8651; 7867; 1845; 3146; 7189; 5516; 6416; 351; 1660; 7335; 1849; 5609
Toll Like Receptor TLR1:TLR2 Cascade	Reactome	R-HSA-168179	93	93	30	(32.3%)	0.00021997	0.00176438	HMGB1; MAP2K1; MAPK10; MAPK11; MAP2K4; MAPKAPK3; S100B; PELI1; PELI3; SKP1; JUN; MAP3K7; MAPK1; DUSP4; DUSP7; CUL1; DUSP3; DHX9; TRAF6; CHUK; UBE2V1; RPS6KA1; SOCS1; UBE2N; APP; PPP2CB; MEF2C; MAP2K7; ATF2; MAP2K6	3725; 1846; 1386; 6285; 5594; 8454; 7334; 5608; 57162; 5602; 246330; 1147; 5604; 6195; 4208; 6885; 5600; 6500; 8651; 7867; 1845; 3146; 7189; 5516; 6416; 351; 1660; 7335; 1849; 5609
Toll Like Receptor TLR6:TLR2 Cascade	Reactome	R-HSA-168188	93	93	30	(32.3%)	0.00021997	0.00176438	HMGB1; MAP2K1; MAPK10; MAPK11; MAP2K4; MAPKAPK3; S100B; PELI1; PELI3; SKP1; JUN; MAP3K7; MAPK1; DUSP4; DUSP7; CUL1; DUSP3; DHX9; TRAF6; CHUK; UBE2V1; RPS6KA1; SOCS1; UBE2N; APP; PPP2CB; MEF2C; MAP2K7; ATF2; MAP2K6	3725; 1846; 1386; 6285; 5594; 8454; 7334; 5608; 57162; 5602; 246330; 1147; 5604; 6195; 4208; 6885; 5600; 6500; 8651; 7867; 1845; 3146; 7189; 5516; 6416; 351; 1660; 7335; 1849; 5609
Toll Like Receptor 2 (TLR2) Cascade	Reactome	R-HSA-181438	93	93	30	(32.3%)	0.00021997	0.00176438	HMGB1; MAP2K1; MAPK10; MAPK11; MAP2K4; MAPKAPK3; S100B; PELI1; PELI3; SKP1; JUN; MAP3K7; MAPK1; DUSP4; DUSP7; CUL1; DUSP3; DHX9; TRAF6; CHUK; UBE2V1; RPS6KA1; SOCS1; UBE2N; APP; PPP2CB; MEF2C; MAP2K7; ATF2; MAP2K6	3725; 1846; 1386; 6285; 5594; 8454; 7334; 5608; 57162; 5602; 246330; 1147; 5604; 6195; 4208; 6885; 5600; 6500; 8651; 7867; 1845; 3146; 7189; 5516; 6416; 351; 1660; 7335; 1849; 5609
Pre-NOTCH Transcription and Translation	Reactome	R-HSA-1912408	18	18	10	(55.6%)	0.000225422	0.00180054	E2F1; CCND1; MIR34C; MIR34B; TNRC6B; AGO4; AGO1; TFDP2; AGO3; AGO2	7029; 407041; 26523; 1869; 27161; 192670; 595; 192669; 23112; 407042
NGF signalling via TRKA from the plasma membrane	Reactome	R-HSA-187037	340	339	83	(24.5%)	0.000226538	0.00180192	PTK2; CRKL; NRAS; HRAS; RAP1B; SPRED2; FRS2; MAP2K2; MAP2K1; PRKAR2B; CLTA; TNRC6B; MAP2K5; CRK; RASAL3; MAPKAPK3; EGF; FGF18; AP2S1; FGF4; CALM2; CALM1; UBC; FYN; NCAM1; AP2M1; PEA15; FGF19; MAPK1; MAPK11; PIK3R1; RANBP9; YWHAB; DUSP4; KSR2; FGF10; FGF17; NRG4; DUSP3; CUL3; LAMTOR3; STAT3; LAMTOR2; PSPN; RHOA; CAMK2G; CHUK; CAMK2B; CAMK2A; ARRB2; RAP1A; FGF8; HGF; AHCYL1; MDM2; PIP4K2C; FGF3; DU…	2255; 805; 5567; 1846; 1147; 3265; 3558; 192669; 1399; 5577; 1845; 8682; 5594; 4193; 5605; 23112; 1175; 7529; 815; 5580; 9965; 64926; 673; 10818; 801; 1950; 192670; 200734; 283455; 5245; 10768; 2253; 3082; 1398; 10126; 5295; 9978; 26523; 5906; 5604; 6195; 2534; 9542; 8452; 145957; 4208; 5335; 1173; 79837; 2248; 27161; 2885; 1211; 5899; 2249; 5908; 7311; 5747; 816; 818; 5527; 5600; 8822; 8649; 881…
Toll Like Receptor 9 (TLR9) Cascade	Reactome	R-HSA-168138	89	89	29	(32.6%)	0.000229125	0.00181493	HMGB1; MAP2K1; MAPK10; MAPK11; MAP2K4; MAPKAPK3; S100B; PELI1; PELI3; SKP1; JUN; MAP3K7; MAPK1; DUSP4; DUSP7; CUL1; DUSP3; DHX9; TRAF6; CHUK; UBE2V1; RPS6KA1; UBE2N; APP; PPP2CB; MEF2C; MAP2K7; ATF2; MAP2K6	6285; 3725; 1846; 1386; 1845; 5594; 8454; 7334; 5608; 57162; 5602; 246330; 1147; 5604; 6195; 4208; 6885; 5600; 6500; 7867; 3146; 7189; 5516; 6416; 351; 1660; 7335; 1849; 5609
Activation of BH3-only proteins	Reactome	R-HSA-114452	31	31	14	(45.2%)	0.000232506	0.00182544	YWHAZ; DYNLL1; E2F1; PPP3R1; DYNLL2; YWHAQ; TP73; YWHAG; SFN; AKT1; YWHAB; PMAIP1; TFDP2; YWHAE	7029; 8655; 7532; 7161; 5534; 140735; 7531; 207; 10971; 7534; 7529; 1869; 5366; 2810
Wnt Canonical	INOH	None	120	119	36	(30.3%)	0.00023332	0.00182544	WNT3A; PSMD8; TLE3; PSMD11; PSMD7; CTNNB1; DVL3; GSK3B; SMARCA4; FZD1; FZD3; SKP1; CBY1; PSMA2; SMAD4; WNT8B; PSMA1; PSMA6; PSMA7; PSMA4; PSMA5; PSMC1; NLK; PSMC3; PSMC4; CUL1; PSMC2; SFRP2; WNT3; SDC4; PSMA3; PSMD12; FRAT1; FRAT2; WNT5B; WNT5A	5702; 7090; 4089; 81029; 5701; 5718; 7976; 8454; 5704; 23401; 5717; 6385; 5687; 51701; 7474; 5714; 6597; 7473; 5700; 5713; 5683; 5686; 5685; 10023; 89780; 8321; 5688; 6500; 7479; 5682; 2932; 1857; 1499; 25776; 6423; 5684
Wnt Mammals	INOH	None	120	119	36	(30.3%)	0.00023332	0.00182544	WNT3A; PSMD8; TLE3; PSMD11; PSMD7; CTNNB1; DVL3; GSK3B; SMARCA4; FZD1; FZD3; SKP1; CBY1; PSMA2; SMAD4; WNT8B; PSMA1; PSMA6; PSMA7; PSMA4; PSMA5; PSMC1; NLK; PSMC3; PSMC4; CUL1; PSMC2; SFRP2; WNT3; SDC4; PSMA3; PSMD12; FRAT1; FRAT2; WNT5B; WNT5A	5702; 7090; 4089; 81029; 5701; 5718; 7976; 8454; 5704; 23401; 5717; 6385; 5687; 51701; 7474; 5714; 6597; 7473; 5700; 5713; 5683; 5686; 5685; 10023; 89780; 8321; 5688; 6500; 7479; 5682; 2932; 1857; 1499; 25776; 6423; 5684
DNA Repair	Reactome	R-HSA-73894	323	320	79	(24.7%)	0.000240453	0.00187357	PARG; HIST1H4B; COPS8; YY1; HIST1H4F; HIST1H4E; HIST1H4K; SUMO1; COPS3; SUMO3; SUMO2; COPS6; HIST1H4A; RFC2; UBE2L6; BAP1; HIST1H4J; HIST2H2BE; HIST1H2BN; RMI2; HIST2H4A; RCHY1; POLR2G; HIST1H2BO; RUVBL1; AQR; PRPF19; COPS7B; UBA52; SMARCA5; KDM4B; POLE4; POLI; USP1; COPS7A; COPS2; PCNA; SMUG1; HIST1H4H; RAD51; XRCC6; RHNO1; GTF2H5; TCEA1; HIST1H2BD; POLR2D; HIST1H2BF; HIST4H4; HIST3H2BB; HIST1H2…	1017; 3018; 8361; 85236; 7329; 116028; 9025; 8554; 8349; 3017; 5440; 54890; 7353; 5982; 8533; 255626; 23030; 8343; 7336; 7334; 128312; 27339; 7316; 3014; 9246; 6047; 10987; 7528; 8345; 6917; 7415; 404672; 25898; 64708; 8348; 10920; 5433; 8367; 9978; 7341; 8370; 50813; 9716; 8341; 11201; 7398; 5438; 100302237; 7311; 6119; 6613; 8363; 5437; 8314; 2547; 6612; 8366; 9100; 5888; 56655; 8607; 121504; 8…
ESC Pluripotency Pathways	Wikipathways	WP3931	115	115	35	(30.4%)	0.00024895	0.0019319	WNT3A; SMAD4; HRAS; SMAD7; CTNNB1; MAP2K2; MAP2K1; MAP2K6; MAP2K5; EGF; FZD1; FZD3; STAT3; JUN; DVL3; FGF19; MAPK1; FGF12; FGF11; FGF10; FGF17; FGF18; FGF8; MDM2; FGF4; FGF3; AKT1; WNT3; NOG; GSK3B; GRB2; BRAF; WNT5B; WNT5A; ACTR2	2248; 2249; 673; 1950; 1499; 5594; 89780; 2257; 2256; 2253; 5605; 5604; 5607; 8321; 5608; 1857; 81029; 2932; 4193; 3265; 2255; 6774; 2885; 8817; 9965; 9241; 8822; 3725; 10097; 4089; 7976; 7473; 7474; 4092; 207
mapkinase signaling pathway	BioCarta	mapkpathway	57	57	21	(36.8%)	0.000250016	0.00193231	RPS6KA1; CEBPA; MAP4K5; RAC1; MAP3K2; HRAS; JUN; CHUK; MAP3K7; MEF2C; MAP2K2; MAP2K1; MAPK1; MAPK10; MAPK11; MAP2K5; MAP2K4; MAP2K7; PAK1; MAP2K6; ATF2	1050; 3725; 5607; 4208; 5602; 3265; 6416; 1386; 5594; 1147; 5605; 5609; 5600; 11183; 10746; 5879; 5604; 6195; 6885; 5608; 5058
Signalling to ERKs	Reactome	R-HSA-187687	216	215	57	(26.5%)	0.000254497	0.00195901	PTK2; CRKL; NRAS; HRAS; RAP1B; SPRED2; FRS2; MAP2K2; PLCG1; ARRB2; MAPK11; CRK; RASAL3; MAPKAPK3; EGF; CALM2; CALM1; FYN; NCAM1; PEA15; FGF19; FGF18; RANBP9; ARTN; YWHAB; DUSP4; KSR2; FGF10; FGF17; NRG4; CUL3; CAMK2G; CAMK2A; CAMK2B; SPRED1; RAP1A; FGF8; HGF; FGF4; FGF3; DUSP7; PSPN; NRG2; PHB; PPP2CB; MAP2K1; MAPK1; UBA52; GRB2; IL2; BRAF; UBC; RBX1; PPP2R5C; RALB; LAMTOR2; LAMTOR3	2255; 1846; 3265; 2534; 7529; 1399; 8649; 5594; 5605; 28956; 815; 9965; 8817; 10818; 1950; 200734; 283455; 5335; 2253; 3082; 1398; 9978; 5906; 3558; 673; 9542; 8452; 64926; 145957; 5245; 805; 2248; 801; 5747; 2885; 5899; 2249; 5908; 7311; 816; 818; 5527; 5600; 7867; 9048; 8682; 10048; 5604; 161742; 5516; 409; 4893; 5623; 7316; 1849; 8822; 4684
BCR signaling pathway	PID	bcr_5pathway	69	69	24	(34.8%)	0.000258523	0.00195989	HRAS; AKT1; MAP2K1; CD79B; CALM2; CALM1; JUN; MAP3K7; MAPK1; PIK3R1; LYN; MALT1; TRAF6; RAC1; CAMK2G; FCGR2B; CHUK; PPP3CA; PTPN6; SYK; DAPP1; GRB2; PDPK1; POU2F2	4067; 207; 5530; 801; 3725; 818; 805; 27071; 5777; 974; 7189; 3265; 10892; 2885; 2213; 1147; 5879; 5594; 6885; 5170; 5295; 5452; 5604; 6850
Signaling events mediated by VEGFR1 and VEGFR2	PID	vegfr1_2_pathway	69	69	24	(34.8%)	0.000258523	0.00195989	PTK2; CTNNB1; AKT1; MAP2K1; MAPK11; CAV1; CALM2; CALM1; ARF1; FYN; MAPK1; PIK3R1; PRKCB; PRKCD; RHOA; PTPN6; NCK2; MAP2K2; MAP2K6; PLCG1; GRB2; BRAF; PDPK1; CDC42	5777; 801; 8440; 5170; 805; 5335; 207; 387; 1499; 2534; 5605; 5747; 2885; 375; 5594; 998; 5600; 5295; 5580; 857; 5604; 5579; 673; 5608
Regulation of retinoblastoma protein	PID	rb_1pathway	65	65	23	(35.4%)	0.000258718	0.00195989	HDAC1; MAPK11; CBX4; SMARCA4; CEBPB; CEBPA; SPI1; SKP2; CEBPD; JUN; RBP2; E2F4; E2F1; CCND1; TBP; CCND3; CCND2; MIR1281; MEF2C; CDK2; CTBP1; ATF7; ATF2	896; 1050; 3725; 3065; 4208; 11016; 8535; 1487; 6502; 1874; 6597; 1386; 6908; 1869; 100302237; 1052; 6688; 1017; 5600; 595; 1051; 894; 5948
Shigellosis - Homo sapiens (human)	KEGG	path:hsa05131	65	65	23	(35.4%)	0.000258718	0.00195989	ACTG1; CRKL; UBE2D2; MAPK10; MAPK11; CRK; WASF1; WASF2; U2AF1; MAPK1; ATG5; ITGB1; RAC1; CHUK; ARPC5; ARPC1A; ARPC5L; ROCK2; PFN1; PFN2; PFN3; ACTB; CDC42	9474; 9475; 7307; 7322; 5217; 10163; 10552; 60; 71; 1399; 81873; 5594; 5216; 5602; 998; 3688; 10092; 345456; 8936; 5600; 1398; 5879; 1147
Interleukin-3, 5 and GM-CSF signaling	Reactome	R-HSA-512988	226	225	59	(26.2%)	0.000274347	0.00207008	PTK2; UBC; CRKL; NRAS; HRAS; RAP1B; SPRED2; FRS2; MAP2K2; MAP2K1; ARRB2; CRK; RASAL3; EGF; YWHAZ; CALM2; CALM1; TEC; FYN; PTPN6; PEA15; FGF19; FGF18; RANBP9; PIK3R1; YWHAB; DUSP4; KSR2; FGF10; FGF17; NRG4; CUL3; DUSP7; CAMK2G; CAMK2A; CAMK2B; SPRED1; RAP1A; FGF8; HGF; FGF4; FGF3; LYN; PSPN; NRG2; NCAM1; SYK; RBX1; PPP2CB; ARTN; UBA52; GRB2; IL2; BRAF; PHB; MAPK1; PPP2R5C; LAMTOR2; LAMTOR3	4067; 2255; 8682; 1846; 3265; 2534; 7529; 1399; 8649; 5594; 7006; 5605; 28956; 815; 9965; 8817; 10818; 1950; 818; 200734; 283455; 2253; 3082; 1398; 5295; 9978; 5906; 3558; 673; 9542; 8452; 64926; 145957; 5245; 805; 2248; 801; 5747; 2885; 2249; 5908; 7311; 816; 5527; 8822; 9048; 5777; 10048; 5604; 161742; 5516; 409; 4893; 5623; 7316; 7534; 1849; 4684; 6850
Signaling by NOTCH	Reactome	R-HSA-157118	108	107	33	(30.8%)	0.000281786	0.00211783	HDAC1; HDAC2; ITCH; TLE3; MIR34C; MIR34B; ARRB2; TNRC6B; PSENEN; NEURL1B; MDK; SKP1; RBPJ; CUL1; ST3GAL3; UBC; DLL4; NUMB; AGO4; HEY1; TBL1XR1; E2F1; CCND1; MIR1281; UBA52; CCNC; CDK8; RBX1; HES1; AGO1; TFDP2; AGO3; AGO2	7090; 3065; 595; 192670; 8650; 83737; 192669; 8454; 1869; 23112; 1024; 6487; 79718; 892; 4192; 9978; 26523; 3280; 7029; 27161; 100302237; 7311; 54567; 23462; 407041; 6500; 3516; 54492; 409; 407042; 7316; 55851; 3066
angiotensin ii mediated activation of jnk pathway via pyk2 dependent signaling	BioCarta	at1rpathway	35	35	15	(42.9%)	0.000284546	0.00213019	CRKL; RAC1; HRAS; PRKCB; JUN; MAP2K1; CAMK2B; MEF2C; MAP2K2; PLCG1; GRB2; MAP2K4; MAPK1; PAK1; ATF2	3725; 4208; 5335; 3265; 2885; 6416; 1386; 5879; 5594; 5605; 816; 1399; 5604; 5579; 5058
Integrin-linked kinase signaling	PID	ilk_pathway	46	46	18	(39.1%)	0.000287779	0.00213763	XPO1; ACTN1; NACA; RUVBL1; SNAI1; NCK2; RAC1; CCND1; RUVBL2; JUN; GSK3B; CTNNB1; AKT1; ILKAP; PARVA; CDC42; PPP1R14B; MYL9	207; 3725; 595; 10398; 2932; 4666; 1499; 998; 8440; 87; 55742; 5879; 7514; 26472; 6615; 8607; 10856; 80895
RNA Polymerase II Promoter Escape	Reactome	R-HSA-73776	46	46	18	(39.1%)	0.000287779	0.00213763	TAF7; TAF2; POLR2D; TBP; MIR1257; GTF2F2; POLR2G; GTF2H5; TAF13; TAF12; TAF11; POLR2A; GTF2A1; GTF2A2; POLR2L; POLR2I; POLR2H; POLR2K	6883; 2957; 100302168; 5430; 6882; 5437; 5441; 5438; 6879; 6908; 5440; 5433; 2963; 2958; 6873; 6884; 404672; 5436
Membrane Trafficking	Reactome	R-HSA-199991	580	579	130	(22.5%)	0.000301438	0.00223041	UBQLN1; DYNLL1; DYNLL2; AP1M1; CHMP2B; AKT1; CHMP2A; KIF2A; EGF; TMED10; BLOC1S6; CALM2; CALM1; GABARAP; CSNK1D; CLINT1; RAB5C; PAFAH1B1; PAFAH1B2; BET1L; TRAPPC1; SYT1; ARPC1A; TRAPPC5; TRAPPC4; SFN; UBA52; GRB2; RAB43; UBC; COPB1; APP; CLVS2; TSG101; COPS8; COPS2; COPS3; COPS6; KIF26A; RAB6B; COPS5; CLTA; CLTB; TMEM115; FNBP1L; COPZ1; AP2S1; VPS37D; VPS37B; RAB11A; FTL; TBC1D20; PPP6C; CHMP5; M…	58485; 207; 7251; 10987; 122553; 10890; 25978; 10920; 10282; 1212; 27348; 10092; 26153; 5565; 8301; 662; 11345; 339122; 729873; 128866; 11267; 2885; 966; 81631; 5049; 10981; 51762; 5878; 10097; 285643; 29082; 4905; 9267; 9265; 7316; 1315; 54874; 51552; 51128; 382; 10959; 5537; 140735; 56894; 351; 22818; 10254; 378; 10552; 55850; 10971; 1453; 126003; 9685; 2810; 7879; 1174; 79720; 9341; 11070; 731…
PCP/CE pathway	Reactome	R-HSA-4086400	50	50	19	(38.0%)	0.000307454	0.00225742	FZD1; AP2S1; FZD3; RAC2; RAC3; RAC1; UBC; CLTB; PRKCB; AP2M1; DVL3; UBA52; SMURF2; CLTA; WNT5B; ARRB2; RHOA; PFN1; WNT5A	1211; 7474; 5881; 387; 1173; 1857; 5880; 409; 81029; 7976; 5879; 7316; 64750; 7311; 1175; 5216; 8321; 1212; 5579
Signaling by FGFR1	Reactome	R-HSA-5654736	50	50	19	(38.0%)	0.000307454	0.00225742	FGF18; FGF8; FGF4; FRS2; FGF3; HRAS; PPP2CB; NRAS; UBA52; SPRED2; SPRED1; PLCG1; GRB2; BRAF; PIK3R1; UBC; MAPK1; FGF10; FGF17	2255; 673; 200734; 5335; 3265; 5516; 2885; 4893; 2249; 7316; 7311; 5594; 2253; 161742; 8822; 2248; 5295; 8817; 10818
VEGFR2 mediated cell proliferation	Reactome	R-HSA-5218921	213	212	56	(26.4%)	0.000317235	0.00231954	PTK2; NRAS; HRAS; RAP1B; SPRED2; FRS2; MAP2K2; PLCG1; ARRB2; RASAL3; SPRED1; EGF; AHCYL1; CALM1; FYN; NCAM1; PEA15; FGF19; FGF18; RANBP9; YWHAB; DUSP4; KSR2; FGF10; FGF17; NRG4; CUL3; PRKCB; CAMK2G; CAMK2A; CAMK2B; PRKCD; RAP1A; FGF8; HGF; CALM2; FGF4; FGF3; DUSP7; RBX1; PSPN; NRG2; PDPK1; PHB; PPP2CB; MAP2K1; ARTN; UBA52; GRB2; IL2; BRAF; UBC; MAPK1; PPP2R5C; LAMTOR2; LAMTOR3	2255; 1846; 3265; 2534; 7529; 8649; 5594; 5605; 28956; 815; 5580; 9965; 8817; 10818; 1950; 818; 200734; 283455; 5245; 5335; 2253; 3082; 9978; 5906; 3558; 10768; 673; 9542; 8452; 64926; 145957; 805; 2248; 801; 5747; 2885; 2249; 5908; 7311; 816; 5527; 5579; 9048; 5170; 8682; 10048; 5604; 161742; 5516; 409; 4893; 5623; 7316; 1849; 8822; 4684
HDR through Homologous Recombination (HR) or Single Strand Annealing (SSA)	Reactome	R-HSA-5693567	136	134	39	(29.1%)	0.000318344	0.00231954	HIST1H4B; HIST1H4A; HIST1H4F; HIST1H4E; SUMO1; HIST1H4J; SUMO2; RFC2; HIST2H2BE; HIST1H2BN; RMI2; HIST2H4A; HIST4H4; UBA52; HIST1H4K; PCNA; HIST1H4H; RNF8; RHNO1; HIST1H2BD; HIST1H2BF; HIST3H2BB; HIST1H2BA; HIST1H2BB; HIST1H2BC; HIST1H2BL; UBE2V2; HIST1H2BO; HIST1H2BH; HIST1H2BK; UBE2I; UBE2N; H2AFX; RPA3; CDK2; POLE4; RAD51; UBC; RNF4	7341; 1017; 3018; 8361; 85236; 8349; 3017; 5982; 255626; 8343; 7334; 128312; 6047; 3014; 8345; 7336; 8348; 6613; 8367; 8370; 7329; 8366; 8341; 7311; 8363; 121504; 5888; 56655; 6119; 83695; 9025; 8365; 5111; 8340; 8359; 7316; 8347; 8362; 116028
RAC1 signaling pathway	PID	rac1_pathway	54	54	20	(37.0%)	0.000321349	0.00233253	CTNNB1; NCF1; STAT3; WASF1; WASF2; RAC1; ABI2; MAP2K4; JUN; ARPC5; PAK1; BRK1; MAP2K7; MAP2K6; CFL1; ARHGDIA; CRK; ACTR2; NCKAP1; ATF2	10092; 3725; 55845; 1398; 396; 1499; 6416; 1386; 653361; 10152; 5879; 10787; 1072; 8936; 6774; 5609; 10163; 10097; 5608; 5058
EPHB forward signaling	PID	ephbfwdpathway	39	39	16	(41.0%)	0.000329196	0.00236628	EFNB2; EPHB3; PTK2; RAC1; EFNA5; NRAS; RAP1B; RAP1A; PAK1; MAP2K1; GRB2; PIK3R1; CRK; MAPK1; HRAS; CDC42	1946; 3265; 998; 5747; 2885; 5879; 5908; 5594; 1948; 1398; 4893; 5295; 2049; 5906; 5604; 5058
Degradation of beta-catenin by the destruction complex	Reactome	R-HSA-195253	39	39	16	(41.0%)	0.000329196	0.00236628	HDAC1; AES; CSNK1A1; SKP1; TLE3; RBX1; PPP2CB; FRAT2; GSK3B; CTNNB1; FRAT1; UBA52; UBC; CTBP1; CUL1; PPP2R5C	7316; 1487; 7090; 3065; 2932; 5516; 1499; 7311; 1452; 8454; 10023; 5527; 23401; 9978; 166; 6500
Formation of the cornified envelope	Reactome	R-HSA-6809371	70	70	24	(34.3%)	0.000330957	0.00236628	LOR; TCHH; LCE1F; LCE1D; LCE1E; LCE1B; LCE1C; LCE1A; LCE3D; LCE3E; LCE5A; LCE3A; LCE3B; LCE3C; SPINK9; SPRR2E; SPRR2D; SPRR2G; SPRR2F; SPRR2A; SPRR2B; LCE2A; LCE4A; LCE6A	4014; 199834; 353132; 6706; 353145; 6701; 353144; 353139; 254910; 6705; 353143; 353134; 448835; 6700; 353131; 6704; 353142; 353135; 6703; 84648; 353133; 353137; 7062; 643394
TLR NFkB	INOH	None	70	70	24	(34.3%)	0.000330957	0.00236628	PSMD8; PSMD7; IL1B; SKP1; JUN; MAP3K7; PSMA2; PSMA3; PSMA1; PSMA6; PSMA7; PSMA4; PSMA5; PSMC1; PSMC2; PSMC3; PSMC4; CUL1; TRAF6; CHUK; UBE2V1; UBE2N; PSMD11; PSMD12	7335; 3725; 5682; 5685; 6500; 7189; 5704; 5686; 5718; 5702; 5701; 3553; 1147; 8454; 5700; 6885; 5713; 5714; 5684; 5717; 5688; 7334; 5683; 5687
Renal cell carcinoma - Homo sapiens (human)	KEGG	path:hsa05211	67	66	23	(34.8%)	0.000334162	0.00237278	CRKL; JUN; HRAS; RAP1B; RAP1A; MAP2K2; MAP2K1; FH; CRK; NRAS; MAPK1; AKT1; PIK3R1; CUL2; RAC1; HGF; EGLN3; VHL; GRB2; BRAF; RBX1; PAK1; CDC42	7428; 8453; 3082; 3725; 112399; 5906; 5908; 4893; 673; 5295; 5879; 3265; 5058; 2885; 207; 5594; 2271; 5604; 5605; 998; 1398; 1399; 9978
Endocytosis - Homo sapiens (human)	KEGG	path:hsa04144	260	260	66	(25.4%)	0.000334352	0.00237278	SNX3; TSG101; SNX1; KIF5C; SNX6; EHD1; SNX4; CHMP4A; HRAS; STAMBP; TGFBR1; SMAD2; ARF6; CHMP2B; MVB12B; CHMP2A; CLTA; RAB5C; CLTB; MDM2; SH3GL3; CAV1; RAB11A; AP2S1; RAB8A; ITCH; RAB31; ARF3; STAM2; VPS37D; VPS37B; ARF5; EGF; AP2M1; RAB22A; VPS29; CHMP5; CXCR4; RAB10; CHMP4B; PRKCI; RAB7A; TRAF6; RHOA; EPN1; RAB35; ARPC5; ARF1; SMURF2; VPS4A; CYTH1; CYTH3; CYTH2; VPS26A; VPS26B; ARPC1A; ARPC5L; N…	11267; 10254; 8723; 8724; 7189; 857; 377; 27183; 9265; 9266; 9267; 644150; 57403; 7251; 4193; 27243; 4218; 81873; 10890; 1173; 1175; 58533; 7852; 381; 10938; 1211; 1212; 3265; 7879; 29924; 64750; 155382; 89853; 11021; 387; 11031; 83737; 23327; 28964; 112936; 2350; 2352; 2868; 6457; 51510; 10552; 9559; 128866; 79720; 10092; 8766; 375; 25978; 382; 10617; 7046; 409; 29082; 1950; 5878; 3800; 5584; 99…
EPHB-mediated forward signaling	Reactome	R-HSA-3928662	43	43	17	(39.5%)	0.000365455	0.0025839	EFNB2; EPHB3; PTK2; PAK1; ARPC1A; ACTB; RAC1; HRAS; FYN; ROCK2; ACTR2; ARPC5; CFL1; RHOA; CDC42; LYN; ACTG1	4067; 10092; 9475; 387; 3265; 2534; 5747; 5879; 1072; 1948; 2049; 10552; 71; 10097; 60; 998; 5058
Signaling Pathways in Glioblastoma	Wikipathways	WP2261	83	83	27	(32.5%)	0.000382714	0.00269595	CDKN2C; HRAS; AKT1; PLCG1; MAP2K7; MAP2K6; MAP2K5; MAP2K4; MIR21; NRAS; MAPK1; PIK3R1; PRKCI; PRKCH; PRKCB; PRKCD; PRKCQ; MDM2; E2F1; MAP2K2; CCND1; CCND2; MAP2K1; CDK2; GRB2; BRAF; PDPK1	5170; 595; 5295; 5605; 5335; 5609; 5608; 5583; 5580; 2885; 6416; 5588; 1017; 894; 207; 5584; 4193; 3265; 1869; 1031; 5594; 5579; 5604; 4893; 406991; 5607; 673
regulation of p27 phosphorylation during cell cycle progression	BioCarta	p27pathway	13	13	8	(61.5%)	0.000388464	0.00270022	UBE2M; E2F1; SKP1; CKS1B; CDK2; SKP2; RBX1; CUL1	9978; 8454; 1869; 1017; 6500; 9040; 1163; 6502
FGFRL1 modulation of FGFR1 signaling	Reactome	R-HSA-5658623	13	13	8	(61.5%)	0.000388464	0.00270022	FGF4; FGF3; SPRED1; SPRED2; FGF18; FGF8; FGF10; FGF17	161742; 2248; 2253; 200734; 8817; 8822; 2255; 2249
RNA Polymerase II Transcription Pre-Initiation And Promoter Opening	Reactome	R-HSA-73779	47	47	18	(38.3%)	0.000393222	0.00270022	TAF7; TAF2; POLR2D; TBP; MIR1257; GTF2F2; POLR2G; GTF2H5; TAF13; TAF12; TAF11; POLR2A; GTF2A1; GTF2A2; POLR2L; POLR2I; POLR2H; POLR2K	6883; 2957; 100302168; 5430; 6882; 5437; 5441; 5438; 6879; 6908; 5440; 5433; 2963; 2958; 6873; 6884; 404672; 5436
RNA Polymerase II Transcription Initiation	Reactome	R-HSA-75953	47	47	18	(38.3%)	0.000393222	0.00270022	TAF7; TAF2; POLR2D; TBP; MIR1257; GTF2F2; POLR2G; GTF2H5; TAF13; TAF12; TAF11; POLR2A; GTF2A1; GTF2A2; POLR2L; POLR2I; POLR2H; POLR2K	6883; 2957; 100302168; 5430; 6882; 5437; 5441; 5438; 6879; 6908; 5440; 5433; 2963; 2958; 6873; 6884; 404672; 5436
RNA Polymerase II Transcription Initiation And Promoter Clearance	Reactome	R-HSA-76042	47	47	18	(38.3%)	0.000393222	0.00270022	TAF7; TAF2; POLR2D; TBP; MIR1257; GTF2F2; POLR2G; GTF2H5; TAF13; TAF12; TAF11; POLR2A; GTF2A1; GTF2A2; POLR2L; POLR2I; POLR2H; POLR2K	6883; 2957; 100302168; 5430; 6882; 5437; 5441; 5438; 6879; 6908; 5440; 5433; 2963; 2958; 6873; 6884; 404672; 5436
HIV Transcription Initiation	Reactome	R-HSA-167161	47	47	18	(38.3%)	0.000393222	0.00270022	TAF7; TAF2; POLR2D; TBP; MIR1257; GTF2F2; POLR2G; GTF2H5; TAF13; TAF12; TAF11; POLR2A; GTF2A1; GTF2A2; POLR2L; POLR2I; POLR2H; POLR2K	6883; 2957; 100302168; 5430; 6882; 5437; 5441; 5438; 6879; 6908; 5440; 5433; 2963; 2958; 6873; 6884; 404672; 5436
RNA Polymerase II HIV Promoter Escape	Reactome	R-HSA-167162	47	47	18	(38.3%)	0.000393222	0.00270022	TAF7; TAF2; POLR2D; TBP; MIR1257; GTF2F2; POLR2G; GTF2H5; TAF13; TAF12; TAF11; POLR2A; GTF2A1; GTF2A2; POLR2L; POLR2I; POLR2H; POLR2K	6883; 2957; 100302168; 5430; 6882; 5437; 5441; 5438; 6879; 6908; 5440; 5433; 2963; 2958; 6873; 6884; 404672; 5436
role of mal in rho-mediated activation of srf	BioCarta	malpathway	19	19	10	(52.6%)	0.000403701	0.00276224	ACTA1; SRF; RAC1; HRAS; MAP2K2; MAP2K1; MAPK1; RHOA; MAL; CDC42	387; 58; 3265; 998; 5594; 5604; 5605; 4118; 5879; 6722
E-cadherin signaling in the nascent adherens junction	PID	ecadherin_nascentaj_pathway	36	36	15	(41.7%)	0.00041193	0.00280848	KLHL20; WASF2; RAC1; CCND1; AP1M1; RAP1B; RAP1A; ARF6; CTNNB1; AKT1; PIK3R1; CRK; RHOA; NCKAP1; CDC42	207; 595; 27252; 387; 1499; 998; 5908; 10787; 8907; 1398; 5295; 5906; 5879; 10163; 382
Signaling by SCF-KIT	Reactome	R-HSA-1433557	292	291	72	(24.7%)	0.000414793	0.00281794	PTK2; KSR2; UBC; NRAS; HRAS; FGF8; RAP1B; SPRED2; FRS2; MAP2K2; MAP2K1; ARRB2; TNRC6B; RASAL3; SPRED1; EGF; AGO2; CALM2; CALM1; TEC; FYN; PTPN6; PPP2R5C; FGF19; FGF18; RANBP9; PIK3R1; YWHAB; DUSP4; LYN; FGF10; FGF17; NRG4; PIP4K2C; BRAF; DUSP7; RAC1; CAMK2G; GRAPL; CAMK2A; CHUK; PEA15; SH2B2; RAP1A; AGO4; HGF; STAT3; MDM2; FGF4; FGF3; NRG2; PSPN; SOCS6; SOCS1; AKT1; PDPK1; RBX1; PPP2CB; CAMK2B; N…	4067; 2255; 5747; 1846; 2534; 400581; 192669; 8649; 7529; 5594; 4193; 2885; 7006; 5605; 28956; 23112; 9965; 192670; 8817; 10818; 1950; 818; 200734; 9306; 79837; 1147; 5879; 10603; 2253; 815; 3082; 5295; 9978; 26523; 3265; 5906; 3558; 673; 9542; 8452; 64926; 145957; 5245; 805; 2248; 801; 27161; 6774; 2249; 5908; 7311; 816; 5527; 8822; 8651; 8682; 283455; 9048; 5170; 5777; 10048; 207; 2932; 5604; 1…
Signaling by TGF-beta Receptor Complex	Reactome	R-HSA-170834	71	71	24	(33.8%)	0.000420639	0.00282964	HDAC1; SMAD4; SMAD7; SMAD2; CCNT2; SKI; XPO1; SMURF2; PPM1A; MIR3960; TGFBR1; CCNC; USP15; UBE2M; RHOA; E2F5; E2F4; PPP1CB; NEDD4L; UBA52; UBC; CDK8; CDK9; TFDP2	7029; 1024; 3065; 1875; 7311; 387; 100616250; 9958; 1874; 4092; 4087; 64750; 7514; 6497; 7046; 5500; 7316; 5494; 4089; 1025; 892; 9040; 23327; 905
fc epsilon receptor i signaling in mast cells	BioCarta	fcer1pathway	29	29	13	(44.8%)	0.000424417	0.00282964	SYK; HRAS; PRKCB; JUN; MAP2K1; MAP2K2; PLCG1; GRB2; MAP2K7; PIK3R1; MAP2K4; MAPK1; LYN	4067; 3725; 5335; 3265; 2885; 6416; 5594; 5605; 5609; 5295; 5604; 5579; 6850
Prefoldin mediated transfer of substrate to CCT/TriC	Reactome	R-HSA-389957	29	29	13	(44.8%)	0.000424417	0.00282964	PFDN1; PFDN5; PFDN6; TUBB6; TUBB4A; CCT7; CCT4; TUBB3; ACTB; TUBB2B; TUBB2A; TUBA1A; CCT6B	5204; 10575; 10381; 10471; 7280; 10574; 10693; 5201; 10382; 347733; 7846; 60; 84617
Endosomal Sorting Complex Required For Transport (ESCRT)	Reactome	R-HSA-917729	29	29	13	(44.8%)	0.000424417	0.00282964	TSG101; CHMP4A; CHMP4B; VPS37D; VPS37B; CHMP2B; UBA52; CHMP2A; SNF8; UBC; STAM2; CHMP5; VPS4A	7316; 29082; 7251; 27243; 51510; 128866; 11267; 7311; 155382; 27183; 10254; 25978; 79720
Regulation of TP53 Activity	Reactome	R-HSA-5633007	163	163	45	(27.6%)	0.000425041	0.00282964	HDAC1; HDAC2; HIPK2; MIR1257; STK11; RFC2; TAF13; TAF12; TAF11; MAP2K6; ING5; RNF34; RMI2; CHD4; TMEM55B; BRPF1; MAPK11; UBA52; MTA2; PRKAB2; PRKAB1; SUPT16H; RFFL; RHNO1; PRMT5; RPA3; MDM2; PIP4K2C; CSNK2A2; ING2; TAF7; TAF2; AKT1; TBP; MEAF6; PPP2CB; TP73; MIR1281; CDK1; CDK2; CDK5; UBC; PDPK1; CCNG1; PPP2R5C	207; 7161; 1017; 983; 11198; 4193; 5982; 6794; 3065; 10419; 117584; 1020; 5608; 900; 7862; 80196; 64769; 90809; 1108; 6883; 9219; 5565; 6879; 7311; 6908; 5527; 100302237; 5600; 6873; 1459; 5564; 3622; 100302168; 6119; 5170; 6882; 84289; 5516; 7316; 28996; 83695; 3066; 6884; 116028; 79837
ErbB Signaling Pathway	Wikipathways	WP673	55	55	20	(36.4%)	0.000425409	0.00282964	AREG; PTK2; NRG4; CCND1; JUN; HRAS; RPS6KB1; PLCG1; CAMK2A; PDK1; MAPK1; MAP2K1; GRB2; MAP2K7; GSK3B; CRK; MIR21; NRG2; EGF; MDM2	406991; 5604; 5335; 5747; 5609; 2885; 6198; 1398; 9542; 815; 595; 5163; 2932; 4193; 3265; 1950; 3725; 5594; 145957; 374
Signaling by PTK6	Reactome	R-HSA-8848021	68	67	23	(34.3%)	0.000428235	0.00283855	HRAS; KHDRBS1; SPRED1; KHDRBS3; KHDRBS2; AKT1; CRK; RASAL3; EGF; STAT3; NRAS; UBA52; PTPN1; NRG2; NRG4; RAC1; SFPQ; SPRED2; RHOA; SOCS3; CCND1; CDK2; UBC	207; 1950; 1017; 64926; 145957; 10657; 202559; 1398; 387; 161742; 6421; 10656; 3265; 4893; 5879; 7316; 7311; 5770; 6774; 9021; 595; 200734; 9542
T-Cell antigen Receptor (TCR) Signaling Pathway	Wikipathways	WP69	92	92	29	(31.5%)	0.000429968	0.00284017	CRKL; FYN; HRAS; MAP2K2; PLCG1; CD247; CRK; IL1B; JUN; MAP3K7; MAPK1; AKT1; TNFRSF9; PIK3R1; MALT1; TRAF6; CHUK; PRKCD; PRKCQ; GATA3; IRF4; MAP2K1; VIM; IL6; GRB2; PDPK1; CDC42; PAK1; ATF2	5170; 1147; 3553; 5580; 10892; 5588; 998; 5594; 1386; 3569; 5605; 5604; 919; 7431; 1399; 1398; 3662; 3265; 5335; 2885; 3604; 6885; 3725; 5295; 5058; 2625; 207; 7189; 2534
Signaling events mediated by focal adhesion kinase	PID	fak_pathway	63	63	22	(34.9%)	0.000432132	0.00284462	ACTA1; JUN; RAP1B; RAP1A; MAP2K1; PTK2; MAP2K4; CRK; FYN; MAPK1; PIK3R1; ITGB1; RAC1; RHOA; ACTN1; NCK2; CCND1; PLCG1; ROCK2; GRB2; BRAF; PAK1	673; 3725; 595; 5335; 58; 387; 2534; 8440; 5747; 6416; 87; 5879; 5908; 5594; 2885; 9475; 1398; 5295; 5906; 5604; 3688; 5058
IRS-mediated signalling	Reactome	R-HSA-112399	250	248	63	(25.4%)	0.000441758	0.00289799	PTK2; UBC; RPS6KB1; HRAS; STK11; RAP1B; SPRED2; FRS2; MAP2K2; MAP2K1; ARRB2; PRKAB2; RASAL3; EGF; CALM2; PPM1A; CALM1; NRAS; FYN; EIF4E; PPP2R5C; FGF19; FGF18; RANBP9; PIK3R1; YWHAB; DUSP4; KSR2; FGF10; FGF17; NRG4; CUL3; RRAGA; PRKAB1; CAMK2G; CAMK2A; CAMK2B; SPRED1; PEA15; RAP1A; FGF8; HGF; FGF4; FGF3; DUSP7; CAB39L; PSPN; NRG2; NCAM1; AKT1; PDPK1; RBX1; PPP2CB; ARTN; UBA52; GRB2; IL2; BRAF; PH…	2255; 1846; 409; 3265; 2534; 7529; 8649; 5594; 3558; 5605; 6794; 81617; 28956; 815; 9965; 8817; 10818; 10670; 1950; 6009; 200734; 283455; 2253; 3082; 5494; 9978; 5906; 673; 9542; 8452; 64926; 145957; 6198; 5245; 805; 2248; 801; 5747; 2885; 2249; 5908; 7311; 1977; 816; 818; 5527; 5295; 5564; 9048; 5170; 8682; 10048; 207; 5604; 161742; 5516; 4893; 5623; 7316; 1849; 8822; 4684; 5565
Wnt Signaling Pathway and Pluripotency	Wikipathways	WP399	101	101	31	(30.7%)	0.00046639	0.00304911	WNT3A; CCND2; CTNNB1; MAPK10; MAP2K4; FZD1; FZD3; WNT3; JUN; MAP3K7; DVL3; NLK; PRKCI; PRKCH; PRKCB; PPP2R2A; PRKCD; FOXD3; PPARD; WNT5B; PRKCQ; RHOA; PAFAH1B1; CCND1; CCND3; PPP2CB; GSK3B; FRAT1; CTBP1; WNT5A; PPP2R5C	6416; 5584; 5583; 5580; 5588; 5467; 1499; 5516; 89780; 595; 1487; 5602; 7976; 8321; 1857; 81029; 2932; 387; 5579; 896; 5048; 10023; 6885; 3725; 5520; 27022; 5527; 7473; 7474; 894; 51701
MAP kinase cascade	HumanCyc	PWY66-14	8	8	6	(75.0%)	0.000485467	0.00316299	HRAS; NRAS; MAP2K2; MAP2K1; MAPK1; YWHAB	5594; 3265; 5604; 5605; 4893; 7529
Prolonged ERK activation events	Reactome	R-HSA-169893	207	206	54	(26.2%)	0.000491633	0.00318662	PTK2; CRKL; NRAS; HRAS; RAP1B; SPRED2; FRS2; MAP2K2; PLCG1; ARRB2; CRK; RASAL3; EGF; CALM2; CALM1; FYN; NCAM1; PEA15; FGF19; FGF18; RANBP9; ARTN; YWHAB; DUSP4; KSR2; FGF10; FGF17; NRG4; CUL3; CAMK2G; CAMK2A; CAMK2B; SPRED1; RAP1A; FGF8; HGF; FGF4; FGF3; DUSP7; PSPN; NRG2; PHB; PPP2CB; MAP2K1; MAPK1; UBA52; GRB2; IL2; BRAF; UBC; RBX1; PPP2R5C; LAMTOR2; LAMTOR3	2255; 1846; 3265; 2534; 7529; 1399; 8649; 5594; 5605; 28956; 815; 9965; 8817; 10818; 1950; 200734; 283455; 5335; 2253; 3082; 1398; 9978; 5906; 3558; 673; 9542; 8452; 64926; 145957; 5245; 805; 2248; 801; 5747; 2885; 2249; 5908; 7311; 816; 818; 5527; 9048; 8682; 10048; 5604; 161742; 5516; 409; 4893; 5623; 7316; 1849; 8822; 4684
DNA Damage Response (only ATM dependent)	Wikipathways	WP710	110	110	33	(30.0%)	0.000492432	0.00318662	WNT3A; PMAIP1; SMAD4; JUN; HMGB1; CTNNB1; AKT1; MAPK10; MDM2; WNT3; NRAS; MAP3K7; DVL3; MAPK1; PIK3R1; HRAS; RAC2; RAC3; RAC1; RHOA; CCND1; CCND3; CCND2; G6PC; TP73; GSK3B; PDK1; FRAT1; GRB2; WNT5B; WNT5A; PPP2R5C; CDC42	998; 1499; 5594; 89780; 595; 4893; 3146; 5602; 207; 1857; 81029; 2932; 4193; 3265; 387; 5879; 10023; 2885; 6885; 3725; 7161; 4089; 5295; 5881; 5880; 5527; 7473; 7474; 5163; 894; 896; 5366; 2538
Transcription-Coupled Nucleotide Excision Repair (TC-NER)	Reactome	R-HSA-6781827	80	80	26	(32.5%)	0.00049495	0.00319209	COPS8; COPS2; COPS3; COPS6; COPS5; AQR; PRPF19; POLR2I; PCNA; GTF2H5; TCEA1; POLR2D; POLR2G; POLR2A; POLR2L; RFC2; COPS7B; POLR2H; POLR2K; COPS7A; RPA3; MIR1281; UBA52; POLE4; UBC; RBX1	7316; 56655; 6119; 10987; 5430; 50813; 9716; 5437; 5441; 9318; 5438; 100302237; 10920; 5111; 5440; 7311; 64708; 5982; 5433; 8533; 9978; 10980; 6917; 404672; 5436; 27339
Intrinsic Pathway for Apoptosis	Reactome	R-HSA-109606	44	44	17	(38.6%)	0.000502416	0.00322933	BCL2L1; YWHAZ; DYNLL1; E2F1; PPP3R1; DYNLL2; YWHAQ; TP73; YWHAG; SFN; AKT1; DIABLO; CYCS; YWHAB; PMAIP1; TFDP2; YWHAE	7029; 8655; 7532; 7161; 5534; 140735; 7531; 207; 54205; 10971; 598; 56616; 7534; 7529; 1869; 5366; 2810
bioactive peptide induced signaling pathway	BioCarta	biopeptidespathway	33	33	14	(42.4%)	0.000512679	0.00327125	PRKCB; STAT3; GNGT1; GNB1; HRAS; CAMK2G; FYN; CAMK2A; CAMK2B; PLCG1; GRB2; CDK5; PIK3R1; MAPK1	818; 5335; 3265; 2534; 2885; 1020; 5594; 2782; 816; 6774; 815; 5295; 5579; 2792
Netrin-mediated signaling events	PID	netrin_pathway	33	33	14	(42.4%)	0.000512679	0.00327125	PTK2; RAC1; NTN1; FYN; CAMK2A; MAP2K1; MAP2K2; PLCG1; MAPK1; PIK3R1; RHOA; MYO10; PAK1; CDC42	9423; 5335; 387; 998; 5747; 5879; 5594; 5605; 4651; 5295; 815; 5604; 2534; 5058
Prolactin Signaling Pathway	Wikipathways	WP2037	76	76	25	(32.9%)	0.000514077	0.00327125	PTK2; RPS6KB1; HRAS; MAP2K2; MAP2K1; YWHAZ; STAT3; TEC; JUN; MAPK1; PIK3R1; YWHAG; ITGB1; RAC1; FYN; PTPN1; PTPN6; IRF1; SOCS1; SOCS3; AKT1; GSK3B; GRB2; PAK1; PPIA	7006; 5295; 5605; 5604; 5058; 5478; 5879; 2885; 9021; 5777; 7534; 5770; 207; 5747; 7532; 2932; 3265; 8651; 3725; 6774; 3688; 5594; 6198; 2534; 3659
Toll Like Receptor 4 (TLR4) Cascade	Reactome	R-HSA-166016	128	128	37	(28.9%)	0.000517325	0.00328097	HMGB1; UBE2D2; UBE2D1; MAP2K1; MAPK10; MAP2K6; MAP2K4; MAPKAPK3; S100B; PELI1; PELI3; SKP1; JUN; MAP3K7; MAPK1; MAPK11; FADD; DUSP4; DUSP7; CUL1; DUSP3; DHX9; TRAF3; TRAF6; CHUK; UBE2V1; RPS6KA1; SOCS1; UBE2N; APP; PPP2CB; MEF2C; UBA52; ITGAM; UBC; MAP2K7; ATF2	3725; 1846; 1386; 6285; 5594; 8454; 7334; 3684; 5608; 7322; 57162; 5602; 246330; 7321; 1147; 8772; 5604; 6195; 4208; 7311; 7187; 6885; 5600; 6500; 8651; 7867; 1845; 3146; 7189; 5516; 6416; 351; 1660; 7316; 7335; 1849; 5609
G alpha (z) signalling events	Reactome	R-HSA-418597	48	48	18	(37.5%)	0.00053052	0.00334493	PRKCH; RGS20; RGS17; RGSL1; PRKCD; MIR197; GNB1; GNG11; ADRA2B; ADRA2C; RGS4; PRKCB; GNG4; GNG2; GNGT1; PRKCQ; GNAT3; GNAI2	5588; 5583; 54331; 2791; 2771; 2786; 26575; 5999; 8601; 406974; 152; 353299; 2782; 151; 5580; 5579; 2792; 346562
Adherens junction - Homo sapiens (human)	KEGG	path:hsa04520	72	72	24	(33.3%)	0.000530913	0.00334493	ACTG1; SMAD4; SMAD2; CTNNB1; PTPN1; ACP1; WASF1; WASF2; FYN; MAP3K7; CSNK2A2; MAPK1; NLK; TGFBR1; RAC2; RAC3; RAC1; SNAI2; RHOA; SNAI1; PTPN6; ACTN1; ACTB; CDC42	387; 6615; 5770; 5777; 5594; 6885; 71; 4089; 1459; 10163; 52; 60; 4087; 87; 1499; 2534; 998; 8936; 51701; 7046; 5879; 5880; 5881; 6591
Signaling events mediated by Stem cell factor receptor (c-Kit)	PID	kitpathway	52	52	19	(36.5%)	0.000548469	0.00344417	SOCS1; STAT3; CRKL; MAP2K2; HRAS; TEC; RPS6KB1; SPRED1; SPRED2; GSK3B; AKT1; MAP2K1; GRB2; SH2B2; PIK3R1; SNAI2; PDPK1; LYN; PTPN6	207; 4067; 5777; 5170; 200734; 6591; 10603; 6198; 161742; 3265; 2885; 1399; 7006; 5605; 6774; 5295; 5604; 2932; 8651
RNA Polymerase II Pre-transcription Events	Reactome	R-HSA-674695	90	89	28	(31.5%)	0.000554865	0.00347291	NCBP2; MIR1257; TAF13; TAF12; TAF11; GTF2A1; GTF2A2; CCNT2; MLLT3; WDR61; MIR3960; SUPT16H; GTF2H5; TCEA1; POLR2D; POLR2G; POLR2A; RTF1; POLR2L; POLR2I; POLR2H; POLR2K; TAF7; TAF2; GTF2F2; TBP; CTR9; CDK9	23168; 5430; 6879; 6917; 9646; 22916; 6873; 100616250; 11198; 404672; 2958; 6883; 2957; 5438; 6908; 5437; 4300; 905; 100302168; 5440; 6882; 5441; 5433; 2963; 1025; 6884; 5436; 80349
Thromboxane A2 receptor signaling	PID	txa2pathway	57	56	20	(35.7%)	0.000557552	0.00347832	PRKCH; SYK; RAC1; RHOA; GNB1; PRKCB; FYN; PIK3R6; PRKCD; RAB11A; AKT1; GNA12; GNG2; GNA13; PRKCQ; ARRB2; LYN; GNAI2; EGF; MAPK11	5588; 4067; 207; 54331; 2771; 1950; 387; 5583; 2534; 409; 8766; 5879; 2782; 10672; 146850; 5600; 5580; 2768; 5579; 6850
Chemokine signaling pathway	Wikipathways	WP3929	165	165	45	(27.3%)	0.000566621	0.00352339	NCF1; PTK2; CRKL; HRAS; RAP1B; RAP1A; AKT1; MAP2K1; ARRB2; PF4; CCR7; CRK; GNAI2; STAT3; GRK4; NRAS; GNG11; PPBP; MAPK1; PIK3R1; CXCR4; CCL21; CCL20; LYN; RAC2; RAC1; PRKCB; GNB1; PRKCD; CHUK; CXCL14; CXCL3; CCL17; CXCL9; CCL19; ROCK2; GSK3B; GNG4; GRB2; GNG2; BRAF; GNGT1; PRKACB; PAK1; CDC42	5196; 1147; 5604; 9475; 5473; 5747; 5580; 5908; 409; 998; 673; 5594; 4893; 2792; 2791; 2771; 54331; 2786; 2782; 5567; 1399; 1398; 9547; 1236; 2932; 3265; 5579; 6774; 2885; 2921; 7852; 4067; 2868; 6363; 5906; 6361; 6366; 6364; 653361; 5880; 5295; 5058; 207; 4283; 5879
Developmental Biology	Reactome	R-HSA-1266738	748	745	160	(21.5%)	0.000590557	0.0036603	STX1A; ACTG1; NRAS; LYPLA2; SPRED1; SPRED2; AKT1; RASAL3; EGF; MYL9; CALM2; CALM1; TYROBP; DRAP1; LYN; CUL3; PSPN; CAMK2G; CAMK2A; CAMK2B; PEA15; RAP1A; SEMA7A; CSNK2A2; PHB; ARPC1A; PPP2CB; MIR1281; UBA52; TCHH; LCE6A; CCNC; MAPK1; ACTB; PAK1; EVL; ACVR1B; MED21; MED20; HRAS; MED27; FRS2; CLTA; MED8; MED9; RBX1; LCE1F; LCE1D; LCE1E; LCE1B; LCE1C; LCE1A; CAP1; GRB2; KSR2; GSK3B; EPHB3; RHOA; UBC;…	2255; 207; 6478; 5605; 815; 9965; 805; 8817; 10589; 199834; 10092; 353145; 200734; 27289; 3082; 100302237; 353142; 27022; 5216; 4617; 9542; 353135; 2249; 9048; 131873; 816; 1459; 10097; 285643; 5906; 1499; 11313; 4893; 7316; 51466; 55997; 5058; 28956; 6704; 10368; 5567; 3265; 2534; 6701; 7529; 8482; 8452; 4087; 84246; 4014; 1173; 818; 3087; 892; 84648; 23097; 448835; 801; 60; 673; 4208; 5245; 731…
ccr3 signaling in eosinophils	BioCarta	ccr3pathway	23	23	11	(47.8%)	0.000598546	0.00369781	PTK2; GNGT1; HRAS; PRKCB; GNB1; ROCK2; MAP2K1; MAPK1; MYL2; CFL1; RHOA	387; 3265; 4633; 5747; 5594; 9475; 2782; 1072; 5604; 5579; 2792
Insulin receptor signalling cascade	Reactome	R-HSA-74751	253	251	63	(25.1%)	0.00062083	0.00382311	PTK2; UBC; RPS6KB1; HRAS; STK11; RAP1B; SPRED2; FRS2; MAP2K2; MAP2K1; ARRB2; PRKAB2; RASAL3; EGF; CALM2; PPM1A; CALM1; NRAS; FYN; EIF4E; PPP2R5C; FGF19; FGF18; RANBP9; PIK3R1; YWHAB; DUSP4; KSR2; FGF10; FGF17; NRG4; CUL3; RRAGA; PRKAB1; CAMK2G; CAMK2A; CAMK2B; SPRED1; PEA15; RAP1A; FGF8; HGF; FGF4; FGF3; DUSP7; CAB39L; PSPN; NRG2; NCAM1; AKT1; PDPK1; RBX1; PPP2CB; ARTN; UBA52; GRB2; IL2; BRAF; PH…	2255; 1846; 409; 3265; 2534; 7529; 8649; 5594; 3558; 5605; 6794; 81617; 28956; 815; 9965; 8817; 10818; 10670; 1950; 6009; 200734; 283455; 2253; 3082; 5494; 9978; 5906; 673; 9542; 8452; 64926; 145957; 6198; 5245; 805; 2248; 801; 5747; 2885; 2249; 5908; 7311; 1977; 816; 818; 5527; 5295; 5564; 9048; 5170; 8682; 10048; 207; 5604; 161742; 5516; 4893; 5623; 7316; 1849; 8822; 4684; 5565
Signalling to RAS	Reactome	R-HSA-167044	209	208	54	(26.0%)	0.000631248	0.00387477	PTK2; NRAS; HRAS; RAP1B; SPRED2; FRS2; MAP2K2; MAP2K1; ARRB2; MAPK11; RASAL3; MAPKAPK3; EGF; CALM2; CALM1; FYN; NCAM1; PEA15; FGF19; FGF18; RANBP9; ARTN; YWHAB; DUSP4; KSR2; FGF10; FGF17; NRG4; CUL3; CAMK2G; CAMK2A; CAMK2B; SPRED1; RAP1A; FGF8; HGF; FGF4; FGF3; DUSP7; PSPN; NRG2; PHB; PPP2CB; MAPK1; UBA52; GRB2; IL2; BRAF; UBC; RBX1; PPP2R5C; RALB; LAMTOR2; LAMTOR3	2255; 1846; 3265; 2534; 7529; 8649; 5594; 5605; 28956; 815; 9965; 8817; 10818; 1950; 200734; 283455; 2253; 3082; 9978; 5906; 3558; 673; 9542; 8452; 64926; 145957; 5245; 805; 2248; 801; 5747; 2885; 5899; 2249; 5908; 7311; 816; 818; 5527; 5600; 7867; 9048; 8682; 10048; 5604; 161742; 5516; 409; 4893; 5623; 7316; 1849; 8822; 4684
Signaling by FGFR4	Reactome	R-HSA-5654743	41	41	16	(39.0%)	0.000641114	0.00392271	FGF18; HRAS; PPP2CB; NRAS; UBA52; FGF8; FRS2; PLCG1; GRB2; BRAF; PIK3R1; UBC; MAPK1; FGF4; FGF17; FGF19	673; 5335; 3265; 5516; 2885; 4893; 2249; 7316; 7311; 5594; 2253; 8822; 5295; 9965; 8817; 10818
Fc epsilon RI signaling pathway - Homo sapiens (human)	KEGG	path:hsa04664	70	69	23	(33.3%)	0.000687738	0.00419002	NRAS; HRAS; AKT1; MAP2K1; ALOX5AP; MAP2K7; MAP2K6; MAP2K4; FYN; MAPK1; PIK3R1; LYN; RAC2; RAC3; RAC1; TNF; PDPK1; MAP2K2; SYK; PLCG1; GRB2; MAPK10; MAPK11	4893; 5605; 241; 5295; 5170; 3265; 6850; 2885; 207; 7124; 5335; 5594; 5600; 6416; 5602; 4067; 5604; 2534; 5608; 5609; 5879; 5880; 5881
Frs2-mediated activation	Reactome	R-HSA-170968	205	204	53	(26.0%)	0.000692216	0.00419002	PTK2; CRKL; NRAS; HRAS; RAP1B; SPRED2; FRS2; MAP2K2; PLCG1; ARRB2; RASAL3; EGF; CALM2; CALM1; FYN; NCAM1; PEA15; FGF19; FGF18; RANBP9; ARTN; YWHAB; DUSP4; KSR2; FGF10; FGF17; NRG4; CUL3; CAMK2G; CAMK2A; CAMK2B; SPRED1; RAP1A; FGF8; HGF; FGF4; FGF3; DUSP7; PSPN; NRG2; PHB; PPP2CB; MAP2K1; MAPK1; UBA52; GRB2; IL2; BRAF; UBC; RBX1; PPP2R5C; LAMTOR2; LAMTOR3	2255; 1846; 3265; 2534; 7529; 1399; 8649; 5594; 5605; 28956; 815; 9965; 8817; 10818; 1950; 200734; 283455; 5335; 2253; 3082; 9978; 5906; 3558; 673; 9542; 8452; 64926; 145957; 5245; 805; 2248; 801; 5747; 2885; 2249; 5908; 7311; 816; 818; 5527; 9048; 8682; 10048; 5604; 161742; 5516; 409; 4893; 5623; 7316; 1849; 8822; 4684
IRS-related events triggered by IGF1R	Reactome	R-HSA-2428928	254	252	63	(25.0%)	0.000693582	0.00419002	PTK2; UBC; RPS6KB1; HRAS; STK11; RAP1B; SPRED2; FRS2; MAP2K2; MAP2K1; ARRB2; PRKAB2; RASAL3; EGF; CALM2; PPM1A; CALM1; NRAS; FYN; EIF4E; PPP2R5C; FGF19; FGF18; RANBP9; PIK3R1; YWHAB; DUSP4; KSR2; FGF10; FGF17; NRG4; CUL3; RRAGA; PRKAB1; CAMK2G; CAMK2A; CAMK2B; SPRED1; PEA15; RAP1A; FGF8; HGF; FGF4; FGF3; DUSP7; CAB39L; PSPN; NRG2; NCAM1; AKT1; PDPK1; RBX1; PPP2CB; ARTN; UBA52; GRB2; IL2; BRAF; PH…	2255; 1846; 3265; 2534; 7529; 8649; 5594; 3558; 5605; 6794; 81617; 28956; 815; 9965; 8817; 10818; 10670; 1950; 6009; 200734; 283455; 2253; 3082; 5494; 9978; 5906; 673; 9542; 8452; 64926; 145957; 6198; 5245; 805; 2248; 801; 5747; 2885; 2249; 5908; 7311; 1977; 816; 818; 5527; 5295; 5564; 9048; 5170; 8682; 10048; 207; 5604; 161742; 409; 5516; 4893; 5623; 7316; 1849; 8822; 4684; 5565
IGF1R signaling cascade	Reactome	R-HSA-2428924	254	252	63	(25.0%)	0.000693582	0.00419002	PTK2; UBC; RPS6KB1; HRAS; STK11; RAP1B; SPRED2; FRS2; MAP2K2; MAP2K1; ARRB2; PRKAB2; RASAL3; EGF; CALM2; PPM1A; CALM1; NRAS; FYN; EIF4E; PPP2R5C; FGF19; FGF18; RANBP9; PIK3R1; YWHAB; DUSP4; KSR2; FGF10; FGF17; NRG4; CUL3; RRAGA; PRKAB1; CAMK2G; CAMK2A; CAMK2B; SPRED1; PEA15; RAP1A; FGF8; HGF; FGF4; FGF3; DUSP7; CAB39L; PSPN; NRG2; NCAM1; AKT1; PDPK1; RBX1; PPP2CB; ARTN; UBA52; GRB2; IL2; BRAF; PH…	2255; 1846; 3265; 2534; 7529; 8649; 5594; 3558; 5605; 6794; 81617; 28956; 815; 9965; 8817; 10818; 10670; 1950; 6009; 200734; 283455; 2253; 3082; 5494; 9978; 5906; 673; 9542; 8452; 64926; 145957; 6198; 5245; 805; 2248; 801; 5747; 2885; 2249; 5908; 7311; 1977; 816; 818; 5527; 5295; 5564; 9048; 5170; 8682; 10048; 207; 5604; 161742; 409; 5516; 4893; 5623; 7316; 1849; 8822; 4684; 5565
MET activates RAS signaling	Reactome	R-HSA-8851805	11	11	7	(63.6%)	0.000699642	0.0042133	HRAS; NRAS; MUC20; GRB2; RANBP9; HGF; RANBP10	10048; 57610; 3265; 200958; 2885; 3082; 4893
mTOR signaling pathway	PID	mtor_4pathway	66	65	22	(33.8%)	0.000705703	0.00423644	YY1; RPS6KB1; HRAS; CYCS; MAP2K2; MAP2K1; YWHAZ; YWHAQ; NRAS; MAPK1; YWHAB; YWHAG; YWHAE; RRAGA; EIF4E; RPS6KA1; AKT1; SFN; CDK2; BRAF; PDPK1; RHEB	207; 673; 7532; 10670; 5170; 1017; 7531; 6198; 7529; 3265; 10971; 6009; 4893; 7534; 5594; 1977; 5605; 54205; 2810; 5604; 6195; 7528
basic mechanisms of sumoylation	BioCarta	sumopathway	6	6	5	(83.3%)	0.000721538	0.00430363	UBE2I; SUMO1; SUMO3; SUMO2; SAE1	6612; 6613; 7329; 7341; 10055
Synthesis, secretion, and inactivation of Glucagon-like Peptide-1 (GLP-1)	Reactome	R-HSA-381771	6	6	5	(83.3%)	0.000721538	0.00430363	SEC11A; SEC11C; SPCS2; GCG; SPCS3	60559; 90701; 2641; 23478; 9789
Cargo recognition for clathrin-mediated endocytosis	Reactome	R-HSA-8856825	99	99	30	(30.3%)	0.000723659	0.00430363	COPS8; COPS2; COPS3; COPS6; COPS5; CLTA; CLTB; EGF; SH3GL3; AP2S1; STAM2; UBQLN1; AP2M1; TOR1B; UBC; EPN1; CHRM2; COPS7B; TACR1; COPS7A; VAMP3; VAMP2; VAMP4; SYT1; UBA52; GRB2; VAMP8; ARRB2; WNT5A; PICALM	10987; 64708; 1175; 10254; 10920; 6844; 27348; 7474; 8674; 9341; 8673; 1212; 6457; 1950; 50813; 1173; 2885; 6857; 7311; 1129; 8533; 29979; 8301; 1211; 29924; 9318; 409; 7316; 6869; 10980
mTOR signaling pathway - Homo sapiens (human)	KEGG	path:hsa04150	154	153	42	(27.5%)	0.000736643	0.00432755	WNT3A; ATP6V1A; NRAS; HRAS; STK11; AKT1; MAP2K1; MIOS; FZD1; FZD3; SKP2; RPS6KB1; DVL3; WNT8B; MAPK1; PIK3R1; BRAF; ULK3; SLC7A5; RRAGA; PRKCB; CHUK; TNF; WNT5B; EIF4E; RHOA; WNT5A; CAB39L; RPS6KA1; MAP2K2; WNT3; ATP6V1E1; GSK3B; GRB2; ATP6V1G2; ATP6V1G1; EIF4E1B; PDPK1; ATP6V1C1; RHEB; LAMTOR2; LAMTOR3	523; 528; 529; 534; 6195; 6198; 1147; 5579; 8321; 81029; 6794; 5170; 673; 89780; 3265; 54468; 207; 81617; 28956; 4893; 7976; 5295; 7473; 7474; 1857; 2885; 7479; 9550; 6502; 2932; 6009; 253314; 387; 25989; 10670; 1977; 8649; 8140; 7124; 5594; 5604; 5605
Cooperation of Prefoldin and TriC/CCT in actin and tubulin folding	Reactome	R-HSA-389958	34	34	14	(41.2%)	0.000736749	0.00432755	PFDN1; PFDN5; PFDN6; TUBB6; TUBA1B; TUBB4A; TUBB3; CCT4; CCT7; ACTB; TUBB2B; TUBB2A; TUBA1A; CCT6B	5204; 10575; 10381; 10471; 7280; 10376; 10574; 10693; 5201; 10382; 347733; 7846; 60; 84617
Translocation of GLUT4 to the plasma membrane	Reactome	R-HSA-1445148	34	34	14	(41.2%)	0.000736749	0.00432755	YWHAZ; RAB8A; CALM2; PRKAB2; CALM1; YWHAQ; RAB14; SFN; YWHAB; RAB10; KIF3A; YWHAG; PRKAB1; YWHAE	10890; 801; 7532; 805; 7531; 10971; 11127; 7534; 5564; 5565; 7529; 51552; 4218; 2810
miR-targeted genes in adipocytes - TarBase	Wikipathways	WP2001	34	34	14	(41.2%)	0.000736749	0.00432755	MIR29C; CEBPB; MIR30A; MIR30D; MIR124-1; MIR124-2; MIR124-3; CAP1; MIR30C2; MIR30B; FADS1; SRSF10; PICALM; TMED10	407026; 406907; 406909; 406908; 8301; 1051; 10972; 407029; 3992; 10487; 407032; 407033; 407030; 10772
Bisphosphonate Pathway, Pharmacodynamics	PharmGKB	PA154423660	17	17	9	(52.9%)	0.000752297	0.00439185	RAC2; RAC3; RAC1; HRAS; NRAS; MRAS; RAP1A; RHOA; CDC42	3265; 387; 998; 5880; 5906; 5879; 22808; 5881; 4893
SUMOylation of transcription factors	Reactome	R-HSA-3232118	17	17	9	(52.9%)	0.000752297	0.00439185	UBE2I; SP3; TFAP2A; SUMO3; SUMO2; SUMO1; PIAS1; MDM2; MTA1	6612; 6613; 7329; 7020; 7341; 9112; 6670; 8554; 4193
Signaling by Type 1 Insulin-like Growth Factor 1 Receptor (IGF1R)	Reactome	R-HSA-2404192	255	253	63	(24.9%)	0.00077386	0.00448608	PTK2; UBC; RPS6KB1; HRAS; STK11; RAP1B; SPRED2; FRS2; MAP2K2; MAP2K1; ARRB2; PRKAB2; RASAL3; EGF; CALM2; PPM1A; CALM1; NRAS; FYN; EIF4E; PPP2R5C; FGF19; FGF18; RANBP9; PIK3R1; YWHAB; DUSP4; KSR2; FGF10; FGF17; NRG4; CUL3; RRAGA; PRKAB1; CAMK2G; CAMK2A; CAMK2B; SPRED1; PEA15; RAP1A; FGF8; HGF; FGF4; FGF3; DUSP7; CAB39L; PSPN; NRG2; NCAM1; AKT1; PDPK1; RBX1; PPP2CB; ARTN; UBA52; GRB2; IL2; BRAF; PH…	2255; 1846; 3265; 2534; 7529; 8649; 5594; 3558; 5605; 6794; 81617; 28956; 815; 9965; 8817; 10818; 10670; 1950; 6009; 200734; 283455; 2253; 3082; 5494; 9978; 5906; 673; 9542; 8452; 64926; 145957; 6198; 5245; 805; 2248; 801; 5747; 2885; 2249; 5908; 7311; 1977; 816; 818; 5527; 5295; 5564; 9048; 5170; 8682; 10048; 207; 5604; 161742; 409; 5516; 4893; 5623; 7316; 1849; 8822; 4684; 5565
role of erk5 in neuronal survival pathway	BioCarta	erk5pathway	27	27	12	(44.4%)	0.000775488	0.00448608	RPS6KA1; PIK3R1; MAP2K2; HRAS; MAP2K1; MEF2C; AKT1; PLCG1; GRB2; MAP2K5; PDPK1; MAPK1	207; 5607; 4208; 5335; 3265; 2885; 5594; 5605; 5170; 5295; 5604; 6195
Signaling by FGFR2 in disease	Reactome	R-HSA-5655253	27	27	12	(44.4%)	0.000775488	0.00448608	FGF4; FGF3; HRAS; NRAS; FRS2; PLCG1; GRB2; PIK3R1; FGF8; FGF18; FGF10; FGF17	2255; 5335; 3265; 2885; 4893; 2249; 2253; 8822; 2248; 5295; 8817; 10818
Pathways in cancer - Homo sapiens (human)	KEGG	path:hsa05200	397	397	92	(23.2%)	0.000779057	0.00449311	BCL2L1; HDAC1; CRKL; AKT1; EGF; PTGER1; FADD; CUL2; MDM2; CCND1; RBX1; GSK3B; GNG4; GRB2; GNG2; CTBP1; HRAS; CRK; JUN; PIK3R1; CHUK; PPARD; FZD3; FGF8; SHH; STAT3; RHOA; FGF4; FGF3; EGLN3; WNT5B; WNT5A; RALB; WNT3A; HDAC2; SMAD4; SMAD2; GNG11; MAPK10; FH; GNAI2; FZD1; SPI1; SKP2; ZBTB16; CKS1B; FGF19; MAPK1; FGF12; FGF11; FGF10; FGF17; TGFBR1; CKS2; GNB1; RXRB; MAP2K2; WNT3; MAP2K1; IL6; CDK2; RA…	4193; 6257; 8321; 2248; 2249; 2253; 2255; 2257; 2271; 8453; 6502; 387; 10672; 6688; 8772; 595; 598; 8817; 6774; 673; 2768; 2771; 2782; 2786; 2791; 2792; 4893; 1499; 2932; 7046; 2885; 54205; 998; 1017; 3066; 3082; 7187; 7189; 1050; 54331; 5228; 1147; 81029; 1163; 1164; 5295; 3265; 5335; 207; 2256; 9475; 2950; 7473; 7474; 7479; 5467; 1398; 1399; 5567; 5579; 1487; 5594; 5602; 5604; 5605; 3569; 7704;…
MAPK1/MAPK3 signaling	Reactome	R-HSA-5684996	206	205	53	(25.9%)	0.000782675	0.00450038	PTK2; NRAS; HRAS; RAP1B; SPRED2; FRS2; MAP2K2; MAP2K1; ARRB2; RASAL3; EGF; CALM2; CALM1; FYN; NCAM1; PEA15; FGF19; FGF18; RANBP9; ARTN; YWHAB; DUSP4; KSR2; FGF10; FGF17; NRG4; MAPK1; CUL3; CAMK2G; CAMK2A; CAMK2B; SPRED1; RAP1A; FGF8; HGF; FGF4; FGF3; DUSP7; PSPN; NRG2; PHB; PPP2CB; IL6; CDK1; UBA52; GRB2; IL2; BRAF; UBC; RBX1; PPP2R5C; LAMTOR2; LAMTOR3	2255; 1846; 3265; 2534; 7529; 8649; 5594; 5605; 28956; 815; 9965; 8817; 10818; 1950; 818; 200734; 283455; 983; 2253; 3082; 9978; 5906; 3569; 3558; 673; 9542; 8452; 64926; 145957; 5245; 2248; 801; 2885; 2249; 5908; 7311; 5747; 816; 5527; 805; 9048; 8682; 10048; 5604; 161742; 5516; 409; 4893; 5623; 7316; 1849; 8822; 4684
Notch	INOH	None	79	78	25	(32.1%)	0.000793	0.00454606	PSMD8; ITCH; DTX3; TLE3; PSMD7; PSENEN; SKI; SKP1; RBPJ; PSMA2; PSMA3; PSMA1; PSMA6; PSMA7; PSMA4; PSMA5; PSMC1; PSMC2; PSMC3; PSMC4; CUL1; DLL4; NUMB; PSMD11; PSMD12	5702; 5682; 5685; 8650; 5686; 5714; 83737; 5701; 6497; 8454; 54567; 5700; 7090; 5713; 55851; 5704; 5718; 5684; 5717; 5683; 5688; 6500; 196403; 3516; 5687
Calcium Regulation in the Cardiac Cell	Wikipathways	WP536	149	149	41	(27.5%)	0.000803604	0.00459305	GNAO1; PRKAR2B; ARRB2; GNAI2; YWHAZ; RGS20; CALM2; CALM1; GRK4; YWHAQ; GNG11; PRKCB; RGS4; RGS7; YWHAB; YWHAG; YWHAE; PRKCH; CHRM4; GNB1; CAMK2G; CHRM3; CHRM2; CHRM1; CAMK2A; CAMK2B; PRKCQ; ATP2B2; ATP1B3; RGS17; ADRA1B; RGS10; PRKCD; PKIA; PKIB; GJC1; SFN; GNG4; GNG2; GNGT1; PRKACB	1131; 491; 5583; 6000; 26575; 5588; 818; 815; 409; 10052; 7534; 5999; 2791; 1128; 1129; 2771; 8601; 2775; 54331; 2786; 5569; 5567; 7531; 7532; 1132; 2792; 7529; 5580; 5577; 6001; 5570; 2810; 5579; 816; 2868; 147; 10971; 483; 2782; 801; 805
T cell receptor signaling pathway - Homo sapiens (human)	KEGG	path:hsa04660	105	104	31	(29.8%)	0.000810096	0.00461634	PPP3R1; NRAS; HRAS; AKT1; PLCG1; CD247; MAP2K7; MAPK11; TEC; FYN; MAP3K7; MAPK1; PIK3R1; MALT1; IFNG; CHUK; JUN; PDPK1; PRKCQ; RHOA; PTPN6; NCK2; MAP2K2; MAP2K1; GSK3B; GRB2; IL2; PPP3CA; PAK1; TNF; CDC42	5170; 2885; 1147; 10892; 3725; 5777; 5295; 3265; 207; 5335; 6885; 8440; 7124; 4893; 7006; 2534; 3558; 2932; 3458; 387; 919; 5530; 5534; 5058; 5588; 5594; 5600; 5604; 5605; 998; 5609
Host Interactions of HIV factors	Reactome	R-HSA-162909	91	91	28	(30.8%)	0.000822419	0.00466477	AP1M1; NUP85; B2M; CD247; AP1S1; XPO1; AP2S1; SKP1; RAN; ARF1; FYN; AP2M1; CUL5; RANBP1; MIR3960; RAC1; KPNB1; RANGAP1; HMGA1; RAE1; CDK9; NPM1; NUP50; NUP37; UBA52; UBC; RBX1; PPIA	2534; 375; 1175; 8065; 4869; 8907; 567; 79902; 3837; 100616250; 5478; 5879; 7514; 10762; 79023; 9978; 1174; 5905; 1173; 8480; 7311; 919; 5902; 6500; 5901; 3159; 7316; 1025
Homology Directed Repair	Reactome	R-HSA-5693538	142	140	39	(27.9%)	0.000823482	0.00466477	HIST1H4B; HIST1H4A; HIST1H4F; HIST1H4E; SUMO1; HIST1H4J; SUMO2; RFC2; HIST2H2BE; HIST1H2BN; RMI2; HIST2H4A; HIST4H4; UBA52; HIST1H4K; PCNA; HIST1H4H; RNF8; RHNO1; HIST1H2BD; HIST1H2BF; HIST3H2BB; HIST1H2BA; HIST1H2BB; HIST1H2BC; HIST1H2BL; UBE2V2; HIST1H2BO; HIST1H2BH; HIST1H2BK; UBE2I; UBE2N; H2AFX; RPA3; CDK2; POLE4; RAD51; UBC; RNF4	7341; 1017; 3018; 8361; 85236; 8349; 3017; 5982; 255626; 8343; 7334; 128312; 6047; 3014; 8345; 7336; 8348; 6613; 8367; 8370; 7329; 8366; 8341; 7311; 8363; 121504; 5888; 56655; 6119; 83695; 9025; 8365; 5111; 8340; 8359; 7316; 8347; 8362; 116028
Fibroblast growth factor-1	NetPath	Pathway_Fibroblast__growth__factor-1	74	74	24	(32.4%)	0.000829086	0.00468262	PTK2; FRS2; CTNNB1; MAP2K2; MAP2K1; XPO1; CDV3; RAN; STAM2; RPS6KB1; RAB11A; MAPK1; CLINT1; SCAMP1; PRKCD; STAT3; PTTG1IP; RPS6KA1; TPCN1; AKT1; APP; PLCG1; GRB2; TOM1L2	207; 5901; 9522; 6198; 9685; 146691; 55573; 5594; 5747; 53373; 5605; 8766; 2885; 7514; 351; 754; 6774; 10254; 5335; 5580; 5604; 6195; 1499; 10818
BCR	NetPath	Pathway_BCR	131	131	37	(28.2%)	0.000836137	0.00470851	PTK2; CRKL; FYN; CYCS; CTNNB1; AKT1; PLCG1; CRK; CD79B; STAT3; TEC; RPS6KB1; MAP3K7; MAPK1; PIK3R1; LYN; GTF2I; MALT1; IFITM1; PRKCB; FCGR2B; PRKCD; CHUK; JUN; SH2B2; PRKCQ; PTPN6; RPS6KA1; SYK; CCL4L2; DAPP1; GSK3B; CDK2; GRB2; PIP4K2C; PDPK1; ATF2	4067; 3725; 1017; 27071; 2969; 207; 2534; 1386; 1399; 5594; 7006; 5580; 8519; 10892; 1147; 1398; 54205; 5295; 6198; 5335; 6774; 2885; 6885; 2213; 5588; 9560; 5170; 5777; 10603; 2932; 1499; 974; 6195; 5747; 5579; 79837; 6850
Chaperonin-mediated protein folding	Reactome	R-HSA-390466	100	100	30	(30.0%)	0.000868904	0.00487864	MIR197; GNAO1; AP3M1; GNG11; GNAT3; GNAT2; GNAI2; STAT3; TUBA1B; TUBA1A; CCT7; CCT4; RGS7; DCAF7; CCT6B; PFDN1; PFDN5; PFDN6; TUBB6; GNB1; TUBB3; TUBB2A; CSNK2A2; TUBB2B; FBXL3; GNG4; GNG2; GNGT1; ACTB; TUBB4A	54331; 10381; 6000; 10574; 26985; 2791; 347733; 7846; 26224; 84617; 10471; 406974; 10693; 2782; 5201; 60; 346562; 5204; 7280; 10376; 2775; 1459; 10238; 2792; 10575; 2771; 2780; 2786; 6774; 10382
IL-2 Signaling Pathway	Wikipathways	WP49	42	42	16	(38.1%)	0.000874427	0.00489525	FYN; STAT3; SOCS3; CRKL; AKT1; SYK; RPS6KB1; HRAS; CCND2; JUN; MAP2K2; MAP2K1; GRB2; IL2; PIK3R1; MAPK1	6850; 5295; 5605; 5604; 2885; 3558; 1399; 894; 207; 3265; 3725; 9021; 5594; 6774; 6198; 2534
Chemokine signaling pathway - Homo sapiens (human)	KEGG	path:hsa04062	187	187	49	(26.2%)	0.00088254	0.00492622	NCF1; PTK2; CRKL; HRAS; RAP1B; RAP1A; AKT1; MAP2K1; ARRB2; PF4; CCR7; CRK; GNAI2; STAT3; GRK4; NRAS; GNG11; PPBP; MAPK1; PIK3R1; CXCR4; CCL21; CCL20; LYN; RAC2; RAC1; PRKCB; GNB1; CHUK; PRKCD; RHOA; CXCL14; CXCL3; CXCL2; CCL17; CXCL9; CCL19; CCL4L2; ROCK2; GSK3B; GNG4; GRB2; GNG2; BRAF; GNGT1; PRKACB; PAK1; CCL3L1; CDC42	653361; 54331; 5196; 207; 6774; 1147; 673; 7852; 5295; 5747; 4283; 3265; 6349; 1236; 6361; 6363; 6364; 6366; 2771; 5879; 5880; 9475; 5906; 5908; 4893; 2868; 2782; 2885; 9547; 2786; 9560; 5473; 2920; 2921; 2791; 2792; 2932; 1398; 1399; 387; 409; 5567; 5058; 5579; 5580; 5594; 4067; 5604; 998
Immune System	Reactome	R-HSA-168256	1950	1936	377	(19.5%)	0.000907253	0.0050494	UBE2Q1; RNF14; PPP3R1; SUMO1; AP1M1; MIR630; DET1; TARM1; SAR1B; CRKL; TYROBP; RETN; IFNA13; HIST1H3F; DHX9; IFNG; CAMK2G; CAMK2A; CAMK2B; TRAPPC1; GM2A; B2M; EVL; UBE2D2; UBE2D1; MGST1; IFNL2; WSB1; FBXL16; FBXL19; KSR2; CHUK; HIST2H3D; HIST2H3C; CNTFR; CYSTM1; FTL; RPS6KA1; PSMD14; PSMD11; PSMD12; ITGAM; KIR2DL4; EIF4A3; KLHL20; KLHL22; RAP1B; RAP1A; HGSNAT; KCMF1; PELI1; PELI3; ARF1; CDC34; HM…	207; 374383; 83737; 7325; 258010; 4193; 8673; 10890; 815; 8817; 7322; 966; 51316; 6502; 126433; 1982; 10768; 84961; 3346; 9437; 25820; 54620; 9616; 6885; 3146; 533; 351; 1660; 2534; 3604; 131405; 5608; 1271; 9474; 10787; 5906; 3805; 673; 5534; 51071; 5527; 200734; 3093; 5516; 409; 10437; 80196; 6286; 124599; 9550; 11275; 192669; 64750; 7295; 8358; 9246; 10892; 403339; 7324; 55284; 4050; 644414; 1…
Regulation of TP53 Activity through Acetylation	Reactome	R-HSA-6804758	31	31	13	(41.9%)	0.000923202	0.00510838	HDAC1; HDAC2; CHD4; MEAF6; TMEM55B; MIR1281; AKT1; BRPF1; ING2; ING5; PIP4K2C; MTA2; MAP2K6	1108; 207; 3065; 7862; 9219; 84289; 100302237; 90809; 3066; 64769; 3622; 79837; 5608
RNA polymerase - Homo sapiens (human)	KEGG	path:hsa03020	32	31	13	(41.9%)	0.000923202	0.00510838	ZNRD1; POLR3G; POLR2H; POLR3F; POLR2D; POLR2G; POLR2A; POLR2J2; POLR2L; POLR2I; POLR3K; POLR2K; POLR2J3	5441; 51728; 548644; 5430; 5433; 5436; 5438; 5440; 246721; 5437; 30834; 10621; 10622
proteasome complex	BioCarta	proteasomepathway	24	24	11	(45.8%)	0.000936752	0.00514301	PSMD14; UBE3A; PSMD11; PSMD12; PSMA2; PSMA3; PSMA1; PSMA6; PSMA7; PSMA4; PSMA5	5682; 5686; 7337; 5718; 5685; 10213; 5684; 5717; 5688; 5683; 5687
Fas	INOH	None	24	24	11	(45.8%)	0.000936752	0.00514301	YWHAZ; FADD; YWHAQ; CYCS; SFN; MAPK10; MAP2K4; YWHAB; MAP2K7; YWHAG; YWHAE	7532; 7531; 5602; 54205; 10971; 6416; 5609; 7534; 8772; 7529; 2810
Cardiac Hypertrophic Response	Wikipathways	WP2795	54	54	19	(35.2%)	0.000937542	0.00514301	TGFBR1; PPP3CA; AKT1; CALM1; MAP3K7; CHUK; GSK3B; MAP2K2; MAP2K1; TNF; MAP2K7; MAP2K6; MAP2K5; MAP2K4; PDPK1; RAC1; EGF; MAPK1; CDK9	5170; 5605; 5604; 5607; 5609; 5608; 207; 6416; 1147; 2932; 5530; 1950; 7046; 7124; 1025; 5594; 6885; 801; 5879
Signaling by Leptin	Reactome	R-HSA-2586552	208	207	53	(25.6%)	0.00099567	0.00544623	PTK2; NRAS; HRAS; RAP1B; SPRED2; FRS2; MAP2K2; MAP2K1; ARRB2; RASAL3; EGF; CALM2; CALM1; FYN; NCAM1; PEA15; FGF19; FGF18; RANBP9; ARTN; YWHAB; DUSP4; KSR2; FGF10; FGF17; NRG4; CUL3; CAMK2G; CAMK2A; CAMK2B; SPRED1; RAP1A; FGF8; HGF; STAT3; FGF4; FGF3; DUSP7; PSPN; NRG2; SOCS3; PHB; PPP2CB; MAPK1; UBA52; GRB2; IL2; BRAF; UBC; RBX1; PPP2R5C; LAMTOR2; LAMTOR3	2255; 1846; 3265; 2534; 7529; 8649; 5594; 5605; 28956; 815; 9965; 8817; 10818; 1950; 818; 200734; 283455; 2253; 3082; 9978; 5906; 3558; 673; 9542; 8452; 64926; 145957; 5245; 805; 2248; 801; 5747; 2885; 2249; 5908; 7311; 816; 9021; 5527; 8822; 9048; 8682; 10048; 5604; 161742; 5516; 409; 4893; 5623; 7316; 1849; 6774; 4684
Neuronal System	Reactome	R-HSA-112316	351	350	82	(23.4%)	0.00104494	0.00569941	STX1A; SLC6A1; KCNJ8; KCNC1; MIR197; GABRG2; HRAS; GABRR3; KCNN1; LIN7C; STXBP1; LRFN1; SLC5A7; RAB3A; KCNA7; GNAT3; GJC1; KCNA2; PANX2; KCNA1; KCND3; AP2S1; DNAJC5; CALM2; NCALD; KCNK4; GNAI2; CHRNB2; GNG11; NSF; CACNB4; AP2M1; LRRTM4; MAPK1; CALM1; KCNG1; HOMER1; GNG2; KCNA4; HOMER2; FLOT1; ERICH1-AS1; CAMK2G; SLC38A1; KCNK3; RPS6KA1; KCNQ5; GNB1; CAMK2A; CAMK2B; PRKCB; CPLX1; KCNF1; GABBR2; KC…	1141; 610; 9066; 4193; 815; 9312; 3759; 346562; 785; 2566; 3736; 816; 56479; 10815; 2786; 4905; 10052; 200959; 10368; 5567; 3265; 6529; 57622; 2791; 818; 9463; 3765; 6812; 3783; 673; 6857; 3755; 3743; 5579; 2792; 80059; 6854; 55327; 805; 3777; 83988; 50801; 27012; 81539; 3737; 56666; 2782; 3746; 170850; 1173; 11094; 10369; 619343; 27133; 9568; 3739; 10211; 54331; 1175; 6506; 5594; 3780; 27345; 37…
Interferon Signaling	Reactome	R-HSA-913531	71	71	23	(32.4%)	0.00107398	0.0058411	SUMO1; UBE2L6; PLCG1; MIR630; IFNA13; ARIH1; IFNG; CAMK2G; UBE2E1; PRKCD; CAMK2B; CAMK2A; EIF4E; PTPN1; PTPN6; EIF4E3; SOCS1; SOCS3; UBE2N; EIF4G2; EIF2AK2; PIAS1; EIF4A3	5770; 818; 9246; 5777; 25820; 5335; 7341; 1982; 693215; 8554; 3447; 3458; 5610; 1977; 816; 317649; 7324; 9021; 9775; 815; 5580; 7334; 8651
ARMS-mediated activation	Reactome	R-HSA-170984	204	203	52	(25.6%)	0.00109279	0.00592655	PTK2; NRAS; HRAS; RAP1B; SPRED2; FRS2; MAP2K2; MAP2K1; ARRB2; CRK; RASAL3; EGF; CALM2; CALM1; FYN; NCAM1; PEA15; FGF19; FGF18; RANBP9; ARTN; YWHAB; DUSP4; KSR2; FGF10; FGF17; NRG4; CUL3; CAMK2G; CAMK2A; CAMK2B; SPRED1; RAP1A; FGF8; HGF; FGF4; FGF3; DUSP7; PSPN; NRG2; PHB; PPP2CB; MAPK1; UBA52; GRB2; IL2; BRAF; UBC; RBX1; PPP2R5C; LAMTOR2; LAMTOR3	2255; 1846; 3265; 2534; 7529; 8649; 5594; 5605; 28956; 815; 9965; 8817; 10818; 1950; 200734; 283455; 2253; 3082; 1398; 9978; 5906; 3558; 673; 9542; 8452; 64926; 145957; 5245; 805; 2248; 801; 5747; 2885; 2249; 5908; 7311; 816; 818; 5527; 9048; 8682; 10048; 5604; 161742; 5516; 409; 4893; 5623; 7316; 1849; 8822; 4684
Cellular roles of Anthrax toxin	PID	anthraxpathway	21	21	10	(47.6%)	0.00111032	0.00598755	CALM2; CALM1; MAP2K2; MAP2K1; TNF; MAP2K7; MAP2K6; MAP2K4; MAPK1; IL1B	7124; 5605; 5594; 3553; 801; 5604; 805; 6416; 5608; 5609
p38 signaling mediated by MAPKAP kinases	PID	p38_mk2pathway	21	21	10	(47.6%)	0.00111032	0.00598755	YWHAZ; SRF; HSPB1; YWHAQ; SFN; MAPK11; YWHAB; MAPKAPK3; YWHAG; YWHAE	7867; 5600; 2810; 7532; 10971; 7534; 3315; 6722; 7531; 7529
T-Cell antigen Receptor (TCR) pathway during Staphylococcus aureus infection	Wikipathways	WP3863	63	63	21	(33.3%)	0.0011564	0.00621852	TNF; CALM1; IFNG; JUN; FYN; CHP1; CHUK; PLCG1; GSK3B; PDK1; MAP2K2; MAP2K1; GRB2; MAP2K7; PTPN6; MAP3K7; PRKCQ; IL2; AKT1; PAK1; MALT1	801; 1147; 5058; 5605; 5604; 5335; 5609; 2885; 10892; 11261; 5588; 3558; 5163; 207; 2932; 3725; 7124; 5777; 6885; 3458; 2534
p53 pathway	PID	p53regulationpathway	60	59	20	(33.9%)	0.00118722	0.00636043	KAT8; SKP2; CSNK1A1; YY1; CCNG1; PRKCD; UBE2D1; CSNK1D; RPL23; GSK3B; CSNK1G2; AKT1; CDK2; RPL11; CSNK1G3; HIPK2; MDM2; PRMT5; SETD7; MIR1281	207; 1017; 900; 2932; 10419; 6502; 1453; 7321; 9349; 80854; 100302237; 6135; 84148; 1452; 28996; 1456; 4193; 1455; 5580; 7528
RAF/MAP kinase cascade	Reactome	R-HSA-5673001	200	199	51	(25.6%)	0.00119945	0.00636043	PTK2; NRAS; HRAS; RAP1B; SPRED2; FRS2; MAP2K2; MAP2K1; ARRB2; RASAL3; EGF; CALM2; CALM1; FYN; NCAM1; PEA15; FGF19; FGF18; RANBP9; ARTN; YWHAB; DUSP4; KSR2; FGF10; FGF17; NRG4; CUL3; CAMK2G; CAMK2A; CAMK2B; SPRED1; RAP1A; FGF8; HGF; FGF4; FGF3; DUSP7; PSPN; NRG2; PHB; PPP2CB; MAPK1; UBA52; GRB2; IL2; BRAF; UBC; RBX1; PPP2R5C; LAMTOR2; LAMTOR3	2255; 1846; 3265; 2534; 7529; 8649; 5594; 5605; 28956; 815; 9965; 8817; 10818; 1950; 818; 200734; 283455; 2253; 3082; 9978; 5906; 3558; 673; 9542; 8452; 64926; 145957; 5245; 805; 2248; 801; 5747; 2885; 2249; 5908; 7311; 816; 5527; 9048; 8682; 10048; 5604; 161742; 5516; 409; 4893; 5623; 7316; 1849; 8822; 4684
SHC1 events in EGFR signaling	Reactome	R-HSA-180336	200	199	51	(25.6%)	0.00119945	0.00636043	PTK2; NRAS; HRAS; RAP1B; SPRED2; FRS2; MAP2K2; MAP2K1; ARRB2; RASAL3; EGF; CALM2; CALM1; FYN; NCAM1; PEA15; FGF19; FGF18; RANBP9; ARTN; YWHAB; DUSP4; KSR2; FGF10; FGF17; NRG4; CUL3; CAMK2G; CAMK2A; CAMK2B; SPRED1; RAP1A; FGF8; HGF; FGF4; FGF3; DUSP7; PSPN; NRG2; PHB; PPP2CB; MAPK1; UBA52; GRB2; IL2; BRAF; UBC; RBX1; PPP2R5C; LAMTOR2; LAMTOR3	2255; 1846; 3265; 2534; 7529; 8649; 5594; 5605; 28956; 815; 9965; 8817; 10818; 1950; 818; 200734; 283455; 2253; 3082; 9978; 5906; 3558; 673; 9542; 8452; 64926; 145957; 5245; 805; 2248; 801; 5747; 2885; 2249; 5908; 7311; 816; 5527; 9048; 8682; 10048; 5604; 161742; 5516; 409; 4893; 5623; 7316; 1849; 8822; 4684
SOS-mediated signalling	Reactome	R-HSA-112412	200	199	51	(25.6%)	0.00119945	0.00636043	PTK2; NRAS; HRAS; RAP1B; SPRED2; FRS2; MAP2K2; MAP2K1; ARRB2; RASAL3; EGF; CALM2; CALM1; FYN; NCAM1; PEA15; FGF19; FGF18; RANBP9; ARTN; YWHAB; DUSP4; KSR2; FGF10; FGF17; NRG4; CUL3; CAMK2G; CAMK2A; CAMK2B; SPRED1; RAP1A; FGF8; HGF; FGF4; FGF3; DUSP7; PSPN; NRG2; PHB; PPP2CB; MAPK1; UBA52; GRB2; IL2; BRAF; UBC; RBX1; PPP2R5C; LAMTOR2; LAMTOR3	2255; 1846; 3265; 2534; 7529; 8649; 5594; 5605; 28956; 815; 9965; 8817; 10818; 1950; 818; 200734; 283455; 2253; 3082; 9978; 5906; 3558; 673; 9542; 8452; 64926; 145957; 5245; 805; 2248; 801; 5747; 2885; 2249; 5908; 7311; 816; 5527; 9048; 8682; 10048; 5604; 161742; 5516; 409; 4893; 5623; 7316; 1849; 8822; 4684
GRB2 events in EGFR signaling	Reactome	R-HSA-179812	200	199	51	(25.6%)	0.00119945	0.00636043	PTK2; NRAS; HRAS; RAP1B; SPRED2; FRS2; MAP2K2; MAP2K1; ARRB2; RASAL3; EGF; CALM2; CALM1; FYN; NCAM1; PEA15; FGF19; FGF18; RANBP9; ARTN; YWHAB; DUSP4; KSR2; FGF10; FGF17; NRG4; CUL3; CAMK2G; CAMK2A; CAMK2B; SPRED1; RAP1A; FGF8; HGF; FGF4; FGF3; DUSP7; PSPN; NRG2; PHB; PPP2CB; MAPK1; UBA52; GRB2; IL2; BRAF; UBC; RBX1; PPP2R5C; LAMTOR2; LAMTOR3	2255; 1846; 3265; 2534; 7529; 8649; 5594; 5605; 28956; 815; 9965; 8817; 10818; 1950; 818; 200734; 283455; 2253; 3082; 9978; 5906; 3558; 673; 9542; 8452; 64926; 145957; 5245; 805; 2248; 801; 5747; 2885; 2249; 5908; 7311; 816; 5527; 9048; 8682; 10048; 5604; 161742; 5516; 409; 4893; 5623; 7316; 1849; 8822; 4684
IL-1 signaling pathway	Wikipathways	WP195	55	55	19	(34.5%)	0.00120783	0.00638713	PELI1; TRAF6; AKT1; MAP3K2; UBE2N; JUN; MAP2K1; CHUK; MAP2K2; PLCG1; MAPK1; MAP2K7; MAP2K6; PIK3R1; MAP2K4; UBE2V1; IL1B; MAP3K7; ATF2	1147; 5295; 5605; 5604; 5335; 5608; 3725; 3553; 5609; 6416; 57162; 10746; 207; 6885; 7335; 7334; 5594; 7189; 1386
TP53 Regulates Transcription of Cell Cycle Genes	Reactome	R-HSA-6791312	51	51	18	(35.3%)	0.00121523	0.00640848	PCNA; CNOT6L; E2F4; BTG2; E2F1; GADD45A; CNOT11; PLK2; NPM1; MIR1281; SFN; CDK1; CDK2; CNOT8; PRMT1; RGCC; CNOT7; TFDP2	7029; 29883; 1017; 10769; 983; 1874; 100302237; 5111; 246175; 1869; 7832; 55571; 9337; 1647; 2810; 3276; 28984; 4869
MET activates RAP1 and RAC1	Reactome	R-HSA-8875555	9	9	6	(66.7%)	0.00124659	0.00655577	CRKL; RAP1B; RAP1A; GRB2; HGF; CRK	5908; 5906; 2885; 3082; 1398; 1399
Interleukin receptor SHC signaling	Reactome	R-HSA-912526	210	209	53	(25.4%)	0.00125847	0.00660007	PTK2; NRAS; HRAS; RAP1B; SPRED2; FRS2; MAP2K2; MAP2K1; ARRB2; RASAL3; EGF; CALM2; CALM1; ARTN; FYN; NCAM1; PEA15; FGF19; FGF18; RANBP9; PIK3R1; YWHAB; DUSP4; KSR2; FGF10; FGF17; NRG4; CUL3; DUSP7; CAMK2G; CAMK2A; CAMK2B; SPRED1; RAP1A; FGF8; HGF; FGF4; FGF3; PTPN6; PSPN; NRG2; PHB; PPP2CB; MAPK1; UBA52; GRB2; IL2; BRAF; UBC; RBX1; PPP2R5C; LAMTOR2; LAMTOR3	2255; 8682; 1846; 3265; 2534; 7529; 8649; 5594; 5605; 28956; 815; 9965; 8817; 10818; 1950; 818; 200734; 283455; 2253; 3082; 5295; 9978; 5906; 3558; 673; 9542; 8452; 64926; 145957; 5245; 805; 2248; 801; 5747; 2885; 2249; 5908; 7311; 816; 5527; 8822; 9048; 5777; 10048; 5604; 161742; 5516; 409; 4893; 5623; 7316; 1849; 4684
GLI3 is processed to GLI3R by the proteasome	Reactome	R-HSA-5610785	15	15	8	(53.3%)	0.00140846	0.00728656	CSNK1A1; SKP1; PRKACB; GSK3B; UBA52; UBC; RBX1; CUL1	2932; 7311; 9978; 1452; 8454; 6500; 7316; 5567
Degradation of GLI2 by the proteasome	Reactome	R-HSA-5610783	15	15	8	(53.3%)	0.00140846	0.00728656	CSNK1A1; SKP1; PRKACB; GSK3B; UBA52; UBC; RBX1; CUL1	7316; 2932; 7311; 9978; 1452; 8454; 6500; 5567
Degradation of GLI1 by the proteasome	Reactome	R-HSA-5610780	16	15	8	(53.3%)	0.00140846	0.00728656	ITCH; SKP1; UBC; UBA52; NUMB; PRKACB; RBX1; CUL1	7316; 7311; 9978; 8454; 6500; 5567; 8650; 83737
Sumoylation by RanBP2 regulates transcriptional repression	PID	ranbp2pathway	15	15	8	(53.3%)	0.00140846	0.00728656	XPO1; UBE2I; SUMO1; RANGAP1; RAN; PIAS1; MDM2; HDAC1	7514; 7329; 7341; 5901; 8554; 5905; 4193; 3065
Activation of BAD and translocation to mitochondria	Reactome	R-HSA-111447	15	15	8	(53.3%)	0.00140846	0.00728656	YWHAZ; PPP3R1; YWHAQ; SFN; AKT1; YWHAB; YWHAG; YWHAE	7534; 2810; 7532; 10971; 7529; 5534; 7531; 207
IL-7 Signaling Pathway	Wikipathways	WP205	25	25	11	(44.0%)	0.00141849	0.00731864	BCL2L1; STAT3; MAP2K2; CCND1; FYN; GSK3B; IL7; MAP2K1; MAPK1; AKT1; PIK3R1	595; 598; 5295; 5605; 5604; 3574; 207; 2932; 5594; 6774; 2534
Uptake and function of anthrax toxins	Reactome	R-HSA-5210891	12	12	7	(58.3%)	0.00143335	0.0073533	CALM2; CALM1; MAP2K2; MAP2K1; MAP2K7; MAP2K6; MAP2K4	5608; 5605; 801; 5604; 805; 6416; 5609
Chk1/Chk2(Cds1) mediated inactivation of Cyclin B:Cdk1 complex	Reactome	R-HSA-75035	12	12	7	(58.3%)	0.00143335	0.0073533	YWHAZ; YWHAQ; SFN; CDK1; YWHAB; YWHAG; YWHAE	7534; 2810; 7532; 10971; 7531; 7529; 983
Regulation of APC/C activators between G1/S and early anaphase	Reactome	R-HSA-176408	36	36	14	(38.9%)	0.00143676	0.0073533	MAD2L1; CDC16; BUB3; SKP1; CDC27; FZR1; UBE2E1; CDK2; CDC20; CDK1; UBA52; UBC; UBE2D1; CUL1	4085; 7321; 983; 51343; 6500; 991; 8881; 7316; 7311; 8454; 7324; 9184; 1017; 996
IL4	NetPath	Pathway_IL4	64	64	21	(32.8%)	0.0014504	0.00740324	CEBPB; CEBPA; SPI1; STAT3; SOCS1; SYK; GRB2; PRKCD; RPS6KB1; CHUK; MIR1281; AKT1; HIST2H3D; HIST2H3C; MAPK11; PIK3R1; CXCR4; MAPK1; PTK2; PTPN6; ATF2	207; 1050; 5777; 6198; 653604; 6688; 5747; 2885; 1386; 100302237; 5594; 7852; 1147; 126961; 6774; 5600; 5295; 5580; 1051; 8651; 6850
Regulation of mRNA stability by proteins that bind AU-rich elements	Reactome	R-HSA-450531	40	40	15	(37.5%)	0.00151649	0.00767899	XPO1; TNPO1; ELAVL1; HSPB1; PARN; KHSRP; PRKCD; AKT1; SET; MAPK11; DCP1A; ANP32A; YWHAB; EXOSC1; HNRNPD	207; 3184; 1994; 3315; 51013; 3842; 7514; 5073; 8125; 7529; 5600; 8570; 55802; 5580; 6418
Signaling by FGFR3	Reactome	R-HSA-5654741	40	40	15	(37.5%)	0.00151649	0.00767899	FGF18; HRAS; PPP2CB; NRAS; UBA52; FGF8; FRS2; PLCG1; GRB2; BRAF; PIK3R1; UBC; MAPK1; FGF4; FGF17	673; 5335; 3265; 5516; 2885; 4893; 2249; 7316; 7311; 5594; 2253; 8822; 5295; 8817; 10818
IL-5 Signaling Pathway	Wikipathways	WP127	40	40	15	(37.5%)	0.00151649	0.00767899	RPS6KA1; STAT3; AKT1; SYK; RPS6KB1; JUN; SPRED1; GSK3B; MAP2K2; MAP2K1; GRB2; IL2; PIK3R1; MAPK1; LYN	6850; 5295; 5605; 5604; 2885; 4067; 161742; 3558; 207; 2932; 3725; 5594; 6774; 6195; 6198
Vesicle-mediated transport	Reactome	R-HSA-5653656	619	618	133	(21.5%)	0.00154333	0.00777914	UBQLN1; DYNLL1; DYNLL2; AP1M1; CYTH2; CHMP2B; AKT1; CHMP2A; KIF2A; EGF; TMED10; BLOC1S6; CALM2; CALM1; GABARAP; CSNK1D; CLINT1; RAB5C; PAFAH1B1; PAFAH1B2; BET1L; TRAPPC1; SYT1; APP; TRAPPC5; TRAPPC4; SFN; UBA52; GRB2; RAB43; UBC; COPB1; ARPC1A; CLVS2; TSG101; COPS8; COPS2; COPS3; COPS6; KIF26A; RAB6B; COPS5; CLTA; CLTB; TMEM115; FNBP1L; COPZ1; AP2S1; VPS37D; VPS37B; RAB11A; FTL; TBC1D20; PPP6C; C…	58485; 207; 7251; 10987; 117156; 122553; 10890; 25978; 10282; 1212; 27348; 10092; 966; 26153; 5565; 8301; 662; 11345; 339122; 729873; 2885; 5049; 10981; 5878; 10097; 285643; 29082; 374; 4905; 351; 9265; 7316; 1315; 54874; 51552; 51128; 382; 10959; 5537; 140735; 56894; 22818; 10254; 55850; 10971; 1453; 10920; 9685; 2810; 7879; 126003; 1174; 79720; 9341; 11070; 7311; 27183; 6857; 11021; 10972; 409;…
RNA degradation - Homo sapiens (human)	KEGG	path:hsa03018	77	77	24	(31.2%)	0.00154442	0.00777914	PARN; HSPA9; DCP1A; EXOSC1; BTG4; BTG2; TOB2; CNOT8; WDR61; CNOT7; PATL1; LSM4; LSM5; LSM6; LSM7; LSM2; LSM3; ENO2; PAPD7; PAPD5; CNOT6L; C1D; DDX6; PABPC4L	10766; 54766; 7832; 64282; 246175; 11044; 3313; 80349; 27258; 29883; 51690; 51013; 10438; 25804; 132430; 5073; 219988; 57819; 2026; 1656; 9337; 55802; 23658; 11157
Tacrolimus/Cyclosporine Pathway, Pharmacodynamics	PharmGKB	PA165985892	44	44	16	(36.4%)	0.00156097	0.00782123	BATF; PPP3R1; NRL; MAP2K6; MAP2K7; MAF; JUN; JUND; MAP3K7; IL2; PPIA; MAP2K4; PPP3CA; ATF2; MAFF; MAFG	4097; 6885; 3725; 3727; 6416; 5530; 5534; 4901; 10538; 23764; 5478; 5608; 3558; 1386; 5609; 4094
nfat and hypertrophy of the heart	BioCarta	nfatpathway	44	44	16	(36.4%)	0.00156097	0.00782123	ACTA1; PIK3R1; CTF1; GRB2; HRAS; RPS6KB1; CAMK2B; GSK3B; MEF2C; AKT1; TNF; MYL2; HAND2; PPP3CA; PDPK1; ADSS	7124; 207; 5530; 5170; 4208; 6198; 2932; 58; 3265; 9464; 4633; 2885; 816; 1489; 5295; 159
Interleukin-2 signaling	Reactome	R-HSA-451927	217	216	54	(25.0%)	0.00160907	0.00804114	PTK2; NRAS; HRAS; RAP1B; SPRED2; FRS2; MAP2K2; MAP2K1; ARRB2; RASAL3; EGF; CALM2; CALM1; ARTN; FYN; NCAM1; PEA15; FGF19; FGF18; RANBP9; PIK3R1; YWHAB; DUSP4; KSR2; FGF10; FGF17; NRG4; CUL3; DUSP7; CAMK2G; CAMK2A; CAMK2B; SPRED1; RAP1A; FGF8; HGF; FGF4; FGF3; PTPN6; PSPN; NRG2; SYK; PHB; PPP2CB; MAPK1; UBA52; GRB2; IL2; BRAF; UBC; RBX1; PPP2R5C; LAMTOR2; LAMTOR3	2255; 8682; 1846; 3265; 2534; 7529; 8649; 5594; 5605; 28956; 815; 9965; 8817; 10818; 1950; 818; 200734; 283455; 2253; 3082; 5295; 9978; 5906; 3558; 673; 9542; 8452; 64926; 145957; 5245; 805; 2248; 801; 5747; 2885; 2249; 5908; 7311; 816; 5527; 8822; 9048; 5777; 10048; 5604; 161742; 5516; 409; 4893; 5623; 7316; 1849; 4684; 6850
Nephrin/Neph1 signaling in the kidney podocyte	PID	nephrin_neph1_pathway	29	29	12	(41.4%)	0.00166122	0.00825853	PRKCI; NCK2; RAC1; JUN; FYN; AKT1; PLCG1; GRB2; MAPK10; PIK3R1; MAP2K4; ARRB2	207; 3725; 5335; 5602; 2534; 8440; 409; 2885; 6416; 5879; 5295; 5584
MAPK Cascade	Wikipathways	WP422	29	29	12	(41.4%)	0.00166122	0.00825853	MAP3K2; NRAS; HRAS; JUN; MAP2K2; MAP2K1; MAPK1; MAP2K7; MAP2K6; MAP2K4; MAPK10; BRAF	4893; 5604; 5602; 5609; 5608; 3725; 6416; 10746; 673; 3265; 5605; 5594
CD4 T cell receptor signaling-NFkB cascade	INOH	None	95	95	28	(29.5%)	0.00170881	0.00847306	PSMD8; PSMD7; AKT1; PLCG1; CD247; FYN; MAP3K7; PSMA2; PSMA3; PSMA1; PSMA6; PSMA7; PIK3R1; PSMA5; PSMC1; PSMC2; PSMC3; PSMC4; MALT1; PSMA4; TRAF6; HLA-DQB2; CHUK; UBE2V1; UBE2N; PSMD11; PSMD12; PDPK1	207; 5702; 2534; 5701; 5718; 3120; 5704; 5717; 7334; 5687; 5686; 10892; 5714; 1147; 5700; 5713; 5295; 5335; 6885; 5170; 919; 5688; 5682; 5685; 7189; 5683; 7335; 5684
Regulation of Telomerase	PID	telomerasepathway	69	69	22	(31.9%)	0.00172184	0.00849103	HDAC1; HDAC2; RPS6KB1; AKT1; EGF; XRCC6; SAP30; UBE3A; JUN; MAPK1; SAP18; HNRNPC; SIN3A; WT1; IFNG; SP3; IRF1; E2F1; CCND1; TERF1; IL2; YWHAE	207; 3725; 3065; 1950; 7531; 6198; 7337; 3183; 7013; 2547; 3558; 8819; 595; 25942; 3458; 5594; 10284; 1869; 6670; 3066; 3659; 7490
Signaling by FGFR3 point mutants in cancer	Reactome	R-HSA-8853338	22	22	10	(45.5%)	0.00172851	0.00849103	HRAS; NRAS; FRS2; PLCG1; GRB2; PIK3R1; FGF8; FGF18; FGF4; FGF17	5335; 3265; 2885; 4893; 2249; 2253; 8822; 5295; 8817; 10818
Signaling by FGFR3 in disease	Reactome	R-HSA-5655332	22	22	10	(45.5%)	0.00172851	0.00849103	HRAS; NRAS; FRS2; PLCG1; GRB2; PIK3R1; FGF8; FGF18; FGF4; FGF17	5335; 3265; 2885; 4893; 2249; 2253; 8822; 5295; 8817; 10818
MicroRNAs in cardiomyocyte hypertrophy	Wikipathways	WP1544	104	104	30	(28.8%)	0.00173434	0.00849103	WNT3A; PPP3CA; CTNNB1; MAP2K2; MAP2K1; MAP2K7; MAP2K6; MAP2K5; MAP2K4; EGF; FZD1; STAT3; CALM1; MIR130B; MAPK1; PIK3R1; CTF1; RAC1; PRKCB; CHUK; MIR21; TNF; PDPK1; RHOA; AKT1; ROCK2; GSK3B; MIR133B; CDK9; WNT5A	5170; 1147; 406920; 9475; 7124; 1950; 1499; 5594; 5605; 5604; 5607; 1489; 5609; 5608; 2932; 442890; 5579; 6774; 89780; 5879; 387; 1025; 406991; 5295; 8321; 6416; 7474; 207; 5530; 801
Axon guidance	Reactome	R-HSA-422475	487	484	107	(22.1%)	0.00173468	0.00849103	ACTG1; NRAS; LYPLA2; SPRED1; SPRED2; RASAL3; EGF; MYL9; CALM2; CALM1; TYROBP; LYN; CUL3; CAMK2G; CAMK2A; CAMK2B; PEA15; SEMA7A; CSNK2A2; PHB; ARPC1A; PPP2CB; GSK3B; UBA52; GRB2; UBC; MAPK1; ACTB; PAK1; EVL; HRAS; FRS2; CLTA; AP2S1; CAP1; KSR2; EPHB3; ARPC5; FGF8; RHOB; RHOA; FGF4; FGF3; RBX1; RPS6KA1; PFN1; PFN2; GIT1; MYO10; ACTR2; LAMTOR2; LAMTOR3; EFNB2; SCN7A; NUMB; RAP1B; RAP1A; PRKCQ; ARRB2…	2255; 9423; 6478; 5605; 815; 9965; 8817; 64926; 10092; 200734; 27289; 3082; 285643; 5216; 9542; 785; 2885; 2249; 9048; 131873; 816; 1459; 10097; 11313; 4893; 7316; 387; 51466; 28956; 10398; 5567; 3265; 2534; 8482; 10552; 818; 5906; 60; 5058; 673; 8452; 5245; 7311; 5527; 71; 5962; 5516; 409; 1849; 1948; 8822; 2049; 4684; 5361; 805; 8650; 1846; 998; 1020; 10048; 5217; 7529; 6332; 10818; 7305; 388; …
Association Between Physico-Chemical Features and Toxicity Associated Pathways	Wikipathways	WP3680	65	65	21	(32.3%)	0.00180582	0.00881666	GPX1; FZD1; PTK2; ACTA1; FZD3; GRB2; JUN; PLCG1; ROCK2; GSK3B; CTNNB1; PFN1; MAP2K1; PFN3; AKT1; MAP2K4; PFN2; RHOA; ACTR2; MAPK1; PAK1	6416; 345456; 5747; 9475; 5216; 5604; 5335; 1499; 8321; 5217; 7976; 2885; 387; 2876; 207; 2932; 3725; 58; 10097; 5058; 5594
Downstream signal transduction	Reactome	R-HSA-186763	307	306	72	(23.5%)	0.00181562	0.0088419	PTK2; CRKL; NRAS; HRAS; RAP1B; SPRED2; FRS2; MAP2K2; MAP2K1; PRKAR2B; ARRB2; TNRC6B; CRK; RASAL3; SPRED1; EGF; FGF18; CALM2; CALM1; UBC; FYN; NCAM1; PEA15; FGF19; MAPK1; RANBP9; PIK3R1; YWHAB; DUSP4; KSR2; NRG2; FGF17; NRG4; PIP4K2C; CUL3; LAMTOR3; STAT3; LAMTOR2; CAMK2G; CHUK; CAMK2B; CAMK2A; RAP1A; FGF8; HGF; AHCYL1; MDM2; FGF4; FGF3; DUSP7; RBX1; PSPN; FGF10; NCK2; AKT1; PDPK1; PHB; PRKCD; PPP…	2255; 805; 5567; 1846; 1147; 3265; 3558; 192669; 9542; 5577; 8682; 5594; 4193; 5605; 23112; 7529; 815; 5580; 9965; 64926; 10818; 801; 1950; 818; 192670; 200734; 283455; 5245; 10768; 2253; 3082; 1398; 5295; 9978; 26523; 5906; 5604; 2534; 673; 8452; 145957; 5335; 79837; 2248; 27161; 2885; 2249; 5908; 7311; 5747; 816; 5527; 1399; 8822; 8649; 8817; 9048; 5170; 10048; 207; 2932; 161742; 5516; 8440; 40…
phospholipids as signalling intermediaries	BioCarta	edg1pathway	33	33	13	(39.4%)	0.00183799	0.00890538	PTK2; GNGT1; RAC1; HRAS; PRKCB; GNB1; MAP2K2; AKT1; MAP2K1; GRB2; PIK3R1; PDPK1; MAPK1	207; 5170; 3265; 5747; 2885; 5879; 5594; 2782; 5605; 5295; 5604; 5579; 2792
Serotonin HTR1 Group and FOS Pathway	Wikipathways	WP722	33	33	13	(39.4%)	0.00183799	0.00890538	MAPKAPK3; SRF; GNAO1; RAP1A; MAP2K2; MAP2K1; MAPK1; MAP2K6; PDPK1; HTR1F; GNAI2; RHOA; BRAF	5170; 2771; 2775; 5605; 5604; 5608; 5906; 673; 3355; 387; 7867; 5594; 6722
Potassium Channels	Reactome	R-HSA-1296071	100	100	29	(29.0%)	0.00187708	0.00905512	HCN2; KCNC1; KCNG1; KCNG3; KCNA7; GABBR2; KCNA2; KCNA4; KCNA1; KCNK4; KCNK3; KCND3; KCNQ5; GNB1; KCNF1; KCNN4; KCNN1; KCNB2; KCNMB4; KCNH5; KCNJ2; KCNJ6; HCN1; KCNJ9; KCNJ8; GNG4; GNG2; GNGT1; KCNV1	54331; 610; 3777; 3780; 27345; 3763; 50801; 27012; 3737; 3752; 3743; 3765; 2782; 3746; 348980; 9312; 3759; 3783; 170850; 3736; 3755; 3764; 56479; 2792; 27133; 2786; 9568; 3739; 3754
Transcription of the HIV genome	Reactome	R-HSA-167172	79	78	24	(30.8%)	0.00187838	0.00905512	NCBP2; MIR1257; TAF13; TAF12; TAF11; GTF2A1; GTF2A2; CCNT2; MIR3960; SUPT16H; GTF2H5; TCEA1; POLR2D; POLR2G; POLR2A; POLR2L; POLR2I; POLR2H; POLR2K; TAF7; TAF2; GTF2F2; TBP; CDK9	6883; 2957; 100302168; 22916; 5430; 6882; 905; 100616250; 5441; 11198; 5438; 6879; 6908; 5440; 5433; 2963; 2958; 1025; 5437; 6873; 6884; 6917; 404672; 5436
Notch	NetPath	Pathway_Notch	62	61	20	(32.8%)	0.00188326	0.00905577	HDAC1; RBPJ; SAP30; PIK3R1; ITCH; SKP1; PSENEN; RBX1; APP; GSK3B; AKT1; MAPK1; NUMB; SKP2; HDAC2; STAT3; MIR1281; CUL1; HES1; YY1	207; 3065; 8819; 8650; 6774; 2932; 6502; 83737; 351; 100302237; 5594; 8454; 55851; 5295; 9978; 6500; 3280; 3516; 3066; 7528
Signal Transduction	Reactome	R-HSA-162582	2538	2524	478	(18.9%)	0.00190473	0.00912362	OR52B2; HIST1H4B; HIST1H4A; HIST1H4F; PPP3R1; HIST1H4K; HIST1H4J; STK11; CRKL; PTGER1; DRAP1; MIR3960; HIST1H4H; CAMK2G; CAMK2A; CAMK2B; MYL12B; ADRA1B; GTF2F2; CCND1; CCND3; CYP26A1; CTBP1; ATP6V1A; ACVR1B; EDNRA; GABBR2; OR2W5; XPO1; BUB3; CCL21; CCL20; KSR2; MYL9; GRM3; OR2AP1; GRAPL; ALDH8A1; PPARD; HIST2H3D; HIST2H3C; RHOU; CBY1; TACR1; RPS6KA1; CSNK1A1; POLR2D; NOG; POLR2G; FRAT1; FRAT2; PD…	221391; 390037; 83737; 4193; 815; 390756; 8817; 1212; 10589; 200734; 2691; 6363; 10768; 346562; 5583; 84894; 6198; 6885; 6001; 5228; 533; 2796; 351; 4087; 1869; 407041; 523; 5440; 151; 10254; 3185; 389090; 2642; 10787; 5494; 2810; 5906; 5058; 7029; 673; 5534; 5899; 401427; 5527; 2792; 5048; 441308; 5516; 8601; 100616282; 152; 6869; 2488; 3015; 1128; 8361; 9550; 192669; 64750; 595; 8358; 10670; 74…
Signalling to p38 via RIT and RIN	Reactome	R-HSA-187706	204	203	51	(25.1%)	0.00190693	0.00912362	PTK2; NRAS; HRAS; RAP1B; SPRED2; FRS2; MAP2K2; MAP2K1; ARRB2; RASAL3; EGF; CALM2; CALM1; FYN; NCAM1; PEA15; FGF19; FGF18; RANBP9; ARTN; YWHAB; DUSP4; KSR2; FGF10; FGF17; NRG4; CUL3; CAMK2G; CAMK2A; CAMK2B; SPRED1; RAP1A; FGF8; HGF; FGF4; FGF3; DUSP7; PSPN; NRG2; PHB; PPP2CB; MAPK1; UBA52; GRB2; IL2; BRAF; UBC; RBX1; PPP2R5C; LAMTOR2; LAMTOR3	2255; 1846; 3265; 2534; 7529; 8649; 5594; 5605; 28956; 815; 9965; 8817; 10818; 1950; 200734; 283455; 2253; 3082; 9978; 5906; 3558; 673; 9542; 8452; 64926; 145957; 5245; 805; 2248; 801; 5747; 2885; 2249; 5908; 7311; 816; 818; 5527; 9048; 8682; 10048; 5604; 161742; 5516; 409; 4893; 5623; 7316; 1849; 8822; 4684
Breast cancer - Homo sapiens (human)	KEGG	path:hsa05224	146	146	39	(26.7%)	0.00193427	0.00923129	WNT3A; RPS6KB1; HRAS; CTNNB1; AKT1; MAP2K1; EGF; FZD1; FZD3; WNT3; NRAS; JUN; WNT8B; DVL3; FGF19; FGF18; PIK3R1; FGF12; FGF11; FGF10; FGF17; MAPK1; DLL4; FGF8; FGF4; FGF3; HEY1; CSNK1A1; E2F1; MAP2K2; CCND1; GSK3B; FRAT1; FRAT2; GRB2; BRAF; WNT5B; WNT5A; HES1	6198; 23401; 595; 8817; 8822; 8321; 81029; 3725; 673; 5295; 89780; 3265; 2248; 2249; 2253; 207; 3280; 2257; 2255; 2256; 10023; 9965; 4893; 1499; 54567; 7976; 7474; 1857; 2885; 7479; 1869; 7473; 2932; 1950; 23462; 1452; 5594; 5604; 5605
Type II interferon signaling (IFNG)	Wikipathways	WP619	37	37	14	(37.8%)	0.00195513	0.0093076	IRF2; IRF1; SPI1; SOCS1; REG1A; SOCS3; IRF4; CXCL9; EIF2AK2; PRKCD; IFNG; IFI6; IL1B; HIST2H4A	3659; 4283; 5580; 3458; 6688; 8651; 3660; 8370; 3662; 2537; 3553; 9021; 5610; 5967
RET signaling	Reactome	R-HSA-8853659	219	218	54	(24.8%)	0.00200227	0.00949322	PTK2; NRAS; HRAS; RAP1B; SPRED2; FRS2; MAP2K2; PLCG1; ARRB2; RASAL3; EGF; CALM2; CALM1; SHANK3; UBC; FYN; NCAM1; PEA15; FGF19; FGF18; RANBP9; YWHAB; DUSP4; KSR2; FGF10; FGF17; NRG4; CUL3; PHB; CAMK2G; CAMK2A; CAMK2B; SPRED1; RAP1A; FGF8; HGF; FGF4; FGF3; DUSP7; PSPN; NRG2; RBX1; PPP2CB; MAP2K1; ARTN; UBA52; GRB2; IL2; BRAF; PRKACB; MAPK1; PPP2R5C; LAMTOR2; LAMTOR3	2255; 5567; 1846; 3265; 2534; 673; 7529; 8649; 5594; 5605; 28956; 815; 9965; 8817; 10818; 1950; 818; 200734; 283455; 5335; 2253; 3082; 9978; 5906; 3558; 9542; 8452; 64926; 145957; 5245; 805; 2248; 801; 5747; 2885; 2249; 5908; 7311; 816; 5527; 8822; 9048; 8682; 10048; 5604; 161742; 5516; 409; 4893; 5623; 7316; 85358; 1849; 4684
Apoptosis-related network due to altered Notch3 in ovarian cancer	Wikipathways	WP2864	53	53	18	(34.0%)	0.00200407	0.00949322	HDAC1; PTK2; SOCS3; HSPB1; ERN1; APP; SMAD7; RPS6KB1; JUND; VIM; AKT1; TNF; CUL5; SERBP1; RNF7; NQO1; CUL1; MAPK1	9616; 3065; 5747; 3315; 26135; 7431; 4092; 207; 8065; 8454; 9021; 7124; 3727; 5594; 1728; 2081; 351; 6198
APC/C-mediated degradation of cell cycle proteins	Reactome	R-HSA-174143	41	41	15	(36.6%)	0.00202151	0.0095051	MAD2L1; CDC16; BUB3; SKP1; CDC27; FZR1; UBE2E1; UBA52; UBE2D1; CDK1; CDK2; UBC; PTTG1; CDC20; CUL1	4085; 1017; 51343; 7321; 983; 7311; 996; 9232; 991; 8881; 8454; 7316; 7324; 9184; 6500
Regulation of mitotic cell cycle	Reactome	R-HSA-453276	41	41	15	(36.6%)	0.00202151	0.0095051	MAD2L1; CDC16; BUB3; SKP1; CDC27; FZR1; UBE2E1; UBA52; UBE2D1; CDK1; CDK2; UBC; PTTG1; CDC20; CUL1	4085; 1017; 51343; 7321; 983; 7311; 996; 9232; 991; 8881; 8454; 7316; 7324; 9184; 6500
Gastrin	NetPath	Pathway_Gastrin	41	41	15	(36.6%)	0.00202151	0.0095051	ITGB1; PTK2; STAT3; ELAVL1; JUN; PRKCD; GSK3B; CTNNB1; AKT1; MAP2K1; GRB2; IL2; PIK3R1; PRKCQ; MAPK1	5588; 207; 2932; 3558; 5747; 2885; 1994; 3725; 5594; 6774; 5295; 5580; 5604; 1499; 3688
RAGE	NetPath	Pathway_RAGE	45	45	16	(35.6%)	0.00204631	0.00959804	RPS6KA1; NCF1; STAT3; MAP2K1; MAP2K2; CCND1; HRAS; JUN; RDX; CYCS; CHUK; AKT1; CDK2; MAPK1; RHOA; PRKCD	207; 3725; 1017; 595; 5962; 387; 3265; 653361; 6195; 5594; 1147; 5605; 6774; 54205; 5580; 5604
SUMO is transferred from E1 to E2 (UBE2I, UBC9)	Reactome	R-HSA-3065678	7	7	5	(71.4%)	0.00217068	0.0101316	UBE2I; SUMO1; SUMO3; SUMO2; SAE1	6612; 6613; 7329; 7341; 10055
Post-transcriptional silencing by small RNAs	Reactome	R-HSA-426496	7	7	5	(71.4%)	0.00217068	0.0101316	AGO4; AGO1; TNRC6B; AGO3; AGO2	26523; 27161; 192670; 192669; 23112
Mitotic G1-G1/S phases	Reactome	R-HSA-453279	92	92	27	(29.3%)	0.00219132	0.0101535	HDAC1; CCND2; CDKN1C; LIN37; CKS1B; AKT1; SKP2; SKP1; CDK2; PRIM2; CUL1; CDKN2C; CDKN2D; ORC2; PPP2R2A; E2F5; E2F4; E2F1; CCND1; CCND3; PPP2CB; RPA3; CDK1; UBA52; POLE4; UBC; TFDP2	207; 3065; 1028; 595; 983; 8454; 1869; 1017; 6502; 1031; 7029; 896; 1875; 55957; 4999; 5520; 7311; 6500; 56655; 6119; 5558; 1032; 5516; 1874; 1163; 7316; 894
Fc gamma R-mediated phagocytosis - Homo sapiens (human)	KEGG	path:hsa04666	93	92	27	(29.3%)	0.00219132	0.0101535	NCF1; CRKL; AKT1; PLCG1; CRK; WASF1; WASF2; RPS6KB1; ARF6; MAPK1; PIK3R1; LYN; RAC2; RAC1; PRKCB; FCGR2B; PRKCD; ARPC5; CFL2; CFL1; SYK; ARPC1A; ARPC5L; MAP2K1; CDC42; PAK1; MYO10	4651; 1072; 1073; 6198; 2213; 5295; 6850; 207; 5335; 8936; 5879; 5880; 653361; 10552; 10092; 1398; 1399; 382; 10163; 5058; 5579; 5580; 81873; 5594; 4067; 5604; 998
Corticotropin-releasing hormone signaling pathway	Wikipathways	WP2355	92	92	27	(29.3%)	0.00219132	0.0101535	PTK2; GNAO1; RAP1B; CTNNB1; AKT1; MAP2K1; ARRB2; ECE1; CRH; GNAI2; TFAP2A; MAPK1; TBX19; ERN1; PRKCI; PRKCB; GNB1; CAMK2A; CRHBP; JUND; PRKCQ; RHOA; PRKCD; PLCG1; GSK3B; IL2; BRAF	5747; 5584; 3727; 5580; 5588; 3558; 5908; 815; 409; 673; 1499; 5594; 2771; 2775; 5604; 2782; 1393; 1392; 2932; 7020; 387; 5579; 5335; 9095; 207; 1889; 2081
Pancreatic cancer - Homo sapiens (human)	KEGG	path:hsa05212	66	66	21	(31.8%)	0.00223252	0.0103193	BCL2L1; TGFBR1; STAT3; RAD51; E2F1; RAC1; CCND1; CHUK; SMAD2; EGF; AKT1; MAP2K1; MAPK1; MAPK10; BRAF; PIK3R1; RAC2; RAC3; RALB; SMAD4; CDC42	5888; 5899; 7046; 1950; 673; 5295; 4087; 1869; 207; 595; 598; 4089; 5594; 5602; 5604; 998; 6774; 5879; 5880; 5881; 1147
PI3K Cascade	Reactome	R-HSA-109704	80	79	24	(30.4%)	0.00227205	0.0104767	STK11; FRS2; AKT1; PRKAB2; PPM1A; RPS6KB1; FGF19; FGF18; PIK3R1; YWHAB; FGF10; FGF17; RRAGA; PRKAB1; FGF8; EIF4E; FGF4; FGF3; CAB39L; GRB2; PDPK1; RHEB; LAMTOR2; LAMTOR3	10670; 2255; 81617; 6009; 6198; 6794; 7529; 5494; 5170; 2885; 2249; 2253; 1977; 5295; 28956; 8822; 2248; 207; 9965; 5565; 8817; 5564; 8649; 10818
vegf hypoxia and angiogenesis	BioCarta	vegfpathway	30	30	12	(40.0%)	0.00234634	0.0106901	PTK2; ACTA1; AKT1; HRAS; PRKCB; CAMK2B; VHL; PLCG1; GRB2; PIK3R1; PDPK1; CAV1	207; 5170; 7428; 5335; 3265; 2885; 5747; 816; 5295; 58; 857; 5579
p38 MAPK signaling pathway	PID	p38_mkk3_6pathway	30	30	12	(40.0%)	0.00234634	0.0106901	TXN; CALM2; TRAF6; MIR4523; GADD45A; GADD45B; CALM1; MAP3K7; CAMK2B; MAPK11; RAC1; MAP2K6	801; 805; 4616; 1647; 100616122; 7189; 816; 7295; 5600; 5608; 5879; 6885
Downstream signaling of activated FGFR2	Reactome	R-HSA-5654696	30	30	12	(40.0%)	0.00234634	0.0106901	FGF4; FGF3; HRAS; NRAS; FRS2; PLCG1; GRB2; PIK3R1; FGF8; FGF18; FGF10; FGF17	2255; 5335; 3265; 2885; 4893; 2249; 2253; 8822; 2248; 5295; 8817; 10818
Disassembly of the destruction complex and recruitment of AXIN to the membrane	Reactome	R-HSA-4641262	30	30	12	(40.0%)	0.00234634	0.0106901	WNT3A; CSNK1G2; CSNK1A1; FRAT1; PPP2CB; WNT8B; GSK3B; CTNNB1; DVL3; FRAT2; FZD1; PPP2R5C	2932; 1857; 5516; 1499; 89780; 1452; 10023; 5527; 23401; 1455; 8321; 7479
fmlp induced chemokine gene expression in hmc-1 cells	BioCarta	fmlppathway	30	30	12	(40.0%)	0.00234634	0.0106901	RAC1; HRAS; PRKCB; GNB1; CAMK2B; MAP2K2; MAP2K1; MAPK1; MAP2K6; GNGT1; PPP3CA; PAK1	5530; 3265; 5879; 5594; 2782; 5605; 816; 2792; 5604; 5579; 5608; 5058
Protein folding	Reactome	R-HSA-391251	106	106	30	(28.3%)	0.00239467	0.0108844	MIR197; GNAO1; AP3M1; GNG11; GNAT3; GNAT2; GNAI2; STAT3; TUBA1B; TUBA1A; CCT7; CCT4; RGS7; DCAF7; CCT6B; PFDN1; PFDN5; PFDN6; TUBB6; GNB1; TUBB3; TUBB2A; CSNK2A2; TUBB2B; FBXL3; GNG4; GNG2; GNGT1; ACTB; TUBB4A	54331; 10381; 6000; 10574; 26985; 2791; 347733; 7846; 7280; 84617; 10471; 406974; 10693; 2782; 5201; 60; 346562; 5204; 26224; 10376; 2775; 1459; 10238; 2792; 10575; 2771; 2780; 2786; 6774; 10382
Negative regulation of FGFR2 signaling	Reactome	R-HSA-5654727	34	34	13	(38.2%)	0.00251971	0.0113984	FGF4; FGF3; PPP2CB; FGF18; FGF8; FRS2; UBA52; GRB2; BRAF; UBC; MAPK1; FGF10; FGF17	2255; 673; 5516; 2885; 2249; 7316; 7311; 5594; 2253; 8822; 2248; 8817; 10818
SNARE interactions in vesicular transport - Homo sapiens (human)	KEGG	path:hsa04130	34	34	13	(38.2%)	0.00251971	0.0113984	STX1A; VAMP3; BET1; VAMP2; VAMP5; VAMP4; VAMP8; STX4; STX6; STX1B; USE1; BET1L; BNIP1	6804; 662; 6810; 10791; 10282; 6844; 8673; 51272; 8674; 9341; 112755; 10228; 55850
Melanoma - Homo sapiens (human)	KEGG	path:hsa05218	71	71	22	(31.0%)	0.00258352	0.0115474	HRAS; MAP2K2; MAP2K1; EGF; NRAS; FGF19; FGF18; PIK3R1; FGF12; FGF11; FGF10; FGF17; FGF8; HGF; MDM2; FGF4; FGF3; E2F1; AKT1; CCND1; BRAF; MAPK1	207; 4893; 1950; 673; 5295; 3082; 3265; 2248; 2249; 2253; 2255; 2256; 2257; 5594; 5604; 5605; 1869; 4193; 9965; 8817; 595; 8822
DAP12 signaling	Reactome	R-HSA-2424491	311	310	72	(23.2%)	0.0025906	0.0115474	PTK2; NRAS; HRAS; RAP1B; SPRED2; FRS2; MAP2K2; B2M; PRKAR2B; ARRB2; TNRC6B; SYK; RASAL3; SPRED1; EGF; FGF18; CALM2; CALM1; TYROBP; UBC; FYN; NCAM1; PEA15; FGF19; MAPK1; RANBP9; PIK3R1; YWHAB; DUSP4; KSR2; FGF10; FGF17; NRG4; PIP4K2C; CUL3; LAMTOR3; LAMTOR2; RAC1; CAMK2G; CHUK; CAMK2B; CAMK2A; RAP1A; FGF8; HGF; AHCYL1; MDM2; FGF4; FGF3; DUSP7; RBX1; PSPN; NRG2; AKT1; PDPK1; PHB; PRKCD; PPP2CB; MAP…	2255; 805; 5567; 1846; 1147; 3265; 3558; 192669; 5577; 8682; 5594; 4193; 5605; 23112; 7529; 815; 5580; 9965; 64926; 10818; 7305; 801; 1950; 818; 192670; 200734; 283455; 567; 5245; 10768; 5879; 2253; 3082; 5295; 9978; 26523; 5906; 5604; 2534; 673; 9542; 8452; 145957; 5335; 79837; 2248; 27161; 2885; 2249; 5908; 7311; 5747; 816; 5527; 8649; 8817; 9048; 5170; 10048; 207; 2932; 161742; 5516; 409; 4893…
Signaling events mediated by PRL	PID	prlsignalingeventspathway	23	23	10	(43.5%)	0.00259771	0.0115474	ITGB1; RAC1; TUBA1B; RABGGTB; CDK2; RABGGTA; PTP4A1; PTP4A2; MAPK1; RHOA	1017; 10376; 5876; 387; 5875; 5879; 5594; 7803; 3688; 8073
Regulation of Hypoxia-inducible Factor (HIF) by oxygen	Reactome	R-HSA-1234174	23	23	10	(43.5%)	0.00259771	0.0115474	EGLN3; HIF1AN; UBE2D2; UBE2D1; VHL; UBA52; UBC; RBX1; WTIP; CUL2	7322; 7428; 112399; 7321; 7316; 55662; 7311; 9978; 126374; 8453
Cellular response to hypoxia	Reactome	R-HSA-2262749	23	23	10	(43.5%)	0.00259771	0.0115474	EGLN3; HIF1AN; UBE2D2; UBE2D1; VHL; UBA52; UBC; RBX1; WTIP; CUL2	7322; 7428; 112399; 7321; 7316; 55662; 7311; 9978; 126374; 8453
Pink/Parkin Mediated Mitophagy	Reactome	R-HSA-5205685	23	23	10	(43.5%)	0.00259771	0.0115474	TOMM6; TOMM7; TOMM40; ATG5; UBA52; TOMM20; UBC; MAP1LC3A; VDAC1; MAP1LC3B	10452; 7311; 7416; 81631; 9474; 7316; 54543; 84557; 9804; 100188893
Mitophagy	Reactome	R-HSA-5205647	23	23	10	(43.5%)	0.00259771	0.0115474	TOMM6; TOMM7; TOMM40; ATG5; UBA52; TOMM20; UBC; MAP1LC3A; VDAC1; MAP1LC3B	10452; 7311; 7416; 81631; 9474; 7316; 54543; 84557; 9804; 100188893
Translation Factors	Wikipathways	WP107	50	50	17	(34.0%)	0.00260774	0.0115474	EIF1; EIF3H; EIF3C; EEF1G; EEF1A2; EIF2AK2; EIF3D; EIF3E; EEF1B2; ETF1; EIF4E; EIF4H; EEF1A1; EIF5; EIF2S2; EIF2S1; EIF5A	8894; 1984; 1965; 7458; 1933; 1937; 3646; 1915; 1917; 10209; 1983; 1977; 5610; 8663; 8664; 8667; 2107
Striated Muscle Contraction	Wikipathways	WP383	38	38	14	(36.8%)	0.00261919	0.0115474	TNNT3; ACTA1; ACTG1; ACTC1; TPM2; TPM1; VIM; MYL2; TNNI3; TNNC2; TNNI1; MYL9; MYL3; TNNC1	71; 4634; 7135; 7134; 7137; 7431; 70; 7125; 4633; 7168; 7169; 58; 7140; 10398
Hedgehog ,on, state	Reactome	R-HSA-5632684	39	38	14	(36.8%)	0.00261919	0.0115474	ULK3; SMURF2; CSNK1A1; ITCH; SPOP; SHH; UBA52; ARRB2; NUMB; UBC; GAS1; RBX1; KIF3A; CUL3	7316; 83737; 2619; 8452; 8650; 7311; 409; 6469; 11127; 64750; 1452; 8405; 9978; 25989
Signaling events mediated by HDAC Class II	PID	hdac_classii_pathway	38	38	14	(36.8%)	0.00261919	0.0115474	UBE2I; XPO1; SRF; RAN; TUBA1B; GNB1; RANGAP1; MEF2C; SUMO1; GNG2; YWHAB; TUBB2A; ANKRA2; YWHAE	7329; 54331; 5901; 4208; 5905; 7531; 10376; 7341; 57763; 7514; 2782; 7529; 7280; 6722
Hedgehog signaling pathway - Homo sapiens (human)	KEGG	path:hsa04340	47	46	16	(34.8%)	0.00265129	0.0115806	SMURF2; SPOP; CSNK1A1; CCND1; CCND2; SHH; GSK3B; CSNK1G2; CSNK1G3; CSNK1D; ARRB2; PRKACB; GAS1; KIF3A; CUL1; CUL3	8452; 8454; 409; 1455; 1452; 1453; 1456; 2619; 5567; 6469; 595; 8405; 64750; 2932; 894; 11127
trka receptor signaling pathway	BioCarta	trkapathway	13	13	7	(53.8%)	0.00265238	0.0115806	HRAS; PRKCB; AKT1; PLCG1; GRB2; PIK3R1; PDPK1	5295; 3265; 2885; 5170; 5579; 5335; 207
IRE1alpha activates chaperones	Reactome	R-HSA-381070	10	10	6	(60.0%)	0.00266919	0.0115806	SEC62; SERP1; SEC61G; SEC61B; SEC61A1; ERN1	2081; 23480; 29927; 27230; 10952; 7095
regulation of splicing through sam68	BioCarta	sam68pathway	10	10	6	(60.0%)	0.00266919	0.0115806	CDK1; HRAS; KHDRBS1; MAP2K2; MAP2K1; MAPK1	5594; 3265; 10657; 5604; 5605; 983
FBXL7 down-regulates AURKA during mitotic entry and in early mitosis	Reactome	R-HSA-8854050	10	10	6	(60.0%)	0.00266919	0.0115806	SKP1; FBXL7; UBA52; UBC; RBX1; CUL1	7316; 9978; 23194; 8454; 6500; 7311
SCF-beta-TrCP mediated degradation of Emi1	Reactome	R-HSA-174113	10	10	6	(60.0%)	0.00266919	0.0115806	SKP1; FZR1; CDC20; UBA52; UBC; CUL1	7316; 51343; 8454; 6500; 991; 7311
e2f1 destruction pathway	BioCarta	skp2e2fpathway	10	10	6	(60.0%)	0.00266919	0.0115806	SKP2; E2F1; SKP1; CDC34; CDK2; CUL1	8454; 1869; 1017; 6500; 997; 6502
Neurotrophic factor-mediated Trk receptor signaling	PID	trkrpathway	63	63	20	(31.7%)	0.00289687	0.0124889	MAP2K1; PRKCI; STAT3; CRKL; RAC1; CCND1; GRB2; HRAS; NRAS; RAP1B; RAP1A; FRS2; NEDD4L; PLCG1; MAPK1; SH2B2; PIK3R1; CRK; RHOA; CDC42	595; 10603; 5335; 3265; 1398; 998; 6774; 4893; 5879; 23327; 5908; 5594; 387; 2885; 5295; 5906; 1399; 5604; 5584; 10818
Signaling by MET	Reactome	R-HSA-6806834	63	63	20	(31.7%)	0.00289687	0.0124889	ITGB1; PTK2; STAT3; CRKL; HRAS; UBC; NRAS; RAP1B; RAP1A; UBA52; GRB2; RANBP9; PIK3R1; CRK; HGF; RANBP10; PTPN1; MUC20; STAM2; SH3GL3	1399; 57610; 10048; 1398; 3265; 5747; 4893; 5908; 7311; 2885; 5770; 7316; 3082; 6774; 6457; 10254; 5295; 5906; 200958; 3688
Signalling by NGF	Reactome	R-HSA-166520	433	429	95	(22.1%)	0.00289816	0.0124889	CRKL; NRAS; SPRED1; SPRED2; AKT1; TNRC6B; RASAL3; EGF; AHCYL1; LINGO1; CALM1; PPP2R5C; PIP4K2C; CUL3; CAMK2G; CAMK2A; CAMK2B; MDM2; PHB; PPP2CB; GSK3B; LAMTOR2; UBA52; GRB2; UBC; RBX1; HRAS; FRS2; CLTA; PSENEN; MAPKAPK3; AP2S1; PIK3R1; KSR2; ARHGEF35; ARHGEF33; CHUK; FGF8; CALM2; RHOA; FGF4; FGF3; RPS6KA1; MEF2C; AGO4; GNA13; AGO1; RALB; AGO3; LAMTOR3; HDAC1; HDAC2; RAP1B; RAP1A; PRKAR2B; ARRB2; …	2255; 207; 4193; 5605; 815; 9965; 8817; 200734; 10768; 2253; 10672; 3082; 9542; 84894; 2885; 5607; 816; 7867; 9048; 4893; 7316; 5584; 28956; 3065; 5567; 3265; 2534; 5577; 64926; 1398; 26523; 5906; 673; 8452; 5245; 5899; 7311; 5527; 387; 7189; 5516; 1849; 8822; 4684; 805; 192669; 10048; 7529; 5580; 192670; 10818; 5879; 1950; 6774; 4208; 7531; 5604; 5594; 5747; 1846; 161742; 55851; 2248; 3558; 1399…
Uptake and actions of bacterial toxins	Reactome	R-HSA-5339562	27	27	11	(40.7%)	0.0029863	0.0127536	STX1A; STX1B; CALM2; CALM1; SYT1; MAP2K2; MAP2K1; VAMP2; MAP2K7; MAP2K6; MAP2K4	801; 805; 112755; 6416; 5609; 6857; 6804; 5605; 5604; 6844; 5608
S1P2 pathway	PID	s1p_s1p2_pathway	27	27	11	(40.7%)	0.0029863	0.0127536	MIR197; GNAO1; RAC1; JUN; MAPK1; GNA12; GNA13; PIK3R1; RHOA; GNAI2; PAK1	3725; 2771; 2775; 387; 406974; 5879; 5594; 10672; 5295; 2768; 5058
Downstream signaling of activated FGFR4	Reactome	R-HSA-5654716	27	27	11	(40.7%)	0.0029863	0.0127536	HRAS; NRAS; FGF19; FRS2; PLCG1; GRB2; PIK3R1; FGF8; FGF18; FGF4; FGF17	5335; 3265; 2885; 4893; 2249; 2253; 9965; 8822; 5295; 8817; 10818
thrombin signaling and protease-activated receptors	BioCarta	par1pathway	27	27	11	(40.7%)	0.0029863	0.0127536	GNGT1; PRKCB; GNB1; MAP3K7; GNA12; GNA13; PIK3R1; CYTH1; RHOA; CYTH2; CYTH3	9266; 387; 9265; 2782; 10672; 5295; 9267; 6885; 2768; 5579; 2792
Global Genome Nucleotide Excision Repair (GG-NER)	Reactome	R-HSA-5696399	85	85	25	(29.4%)	0.00303456	0.0129308	COPS8; YY1; SUMO1; COPS3; SUMO3; SUMO2; COPS6; COPS5; RUVBL1; COPS2; PIAS1; PCNA; GTF2H5; UBE2V2; RFC2; COPS7B; COPS7A; UBE2I; UBE2N; RPA3; UBA52; POLE4; UBC; RBX1; ACTB	7341; 56655; 7329; 6119; 6612; 50813; 9318; 10987; 8554; 10920; 5111; 404672; 7311; 64708; 5982; 6613; 8533; 9978; 7336; 7334; 10980; 8607; 60; 7528; 7316
Spinal Cord Injury	Wikipathways	WP2431	117	117	32	(27.4%)	0.00316589	0.0134462	EFNB2; MMP12; VCAN; CCNG1; NOX4; PRB1; IL1B; BTG2; GADD45A; PLA2G5; RAC1; IFNG; LTB; TNF; PPP3CA; LGALS3; RHOB; RHOA; TACR1; E2F5; CXCL2; E2F1; CCND1; NTN1; ROCK2; VIM; IL6; CDK1; CDK2; IL2; MAPK1; CDC42	9475; 1948; 3553; 3558; 998; 7124; 5594; 3569; 4321; 983; 4050; 1017; 3958; 5322; 387; 388; 7431; 900; 50507; 5879; 2920; 1875; 595; 3458; 1647; 1869; 1462; 5542; 7832; 9423; 5530; 6869
RANKL-RANK (Receptor activator of NFKB (ligand)) Signaling Pathway	Wikipathways	WP2018	55	55	18	(32.7%)	0.00318411	0.0134462	PTK2; TRAF6; RAC1; SYK; JUN; CHUK; PLCG1; MAP3K7; AKT1; MAP2K1; SPI1; MAP2K7; MAP2K6; PIK3R1; MAPK1; LYN; TRAF3; CDC42	6850; 5295; 5604; 5747; 5609; 5608; 1147; 6688; 4067; 207; 998; 6885; 5335; 3725; 5594; 7189; 5879; 7187
Ca2+ pathway	Reactome	R-HSA-4086398	55	55	18	(32.7%)	0.00318411	0.0134462	FZD3; CALM2; PPP3R1; CALM1; GNAO1; GNB1; GNG11; CAMK2A; MAP3K7; CTNNB1; GNG4; GNG2; PDE6G; GNGT1; PPP3CA; NLK; GNAT2; WNT5A	51701; 5530; 801; 54331; 2791; 7474; 5534; 805; 2780; 2775; 2786; 1499; 7976; 2782; 6885; 815; 5148; 2792
ras signaling pathway	BioCarta	raspathway	20	20	9	(45.0%)	0.00319779	0.0134462	BCL2L1; RAC1; HRAS; CHUK; AKT1; PIK3R1; PDPK1; RHOA; CDC42	387; 207; 3265; 998; 5170; 5879; 598; 1147; 5295
egf signaling pathway	BioCarta	egfpathway	20	20	9	(45.0%)	0.00319779	0.0134462	STAT3; HRAS; PRKCB; PLCG1; MAP2K1; GRB2; PIK3R1; MAP2K4; EGF	5295; 3265; 1950; 5604; 2885; 6416; 5579; 6774; 5335
Regulation of cytoplasmic and nuclear SMAD2/3 signaling	PID	smad2_3pathway	20	20	9	(45.0%)	0.00319779	0.0134462	UBE2I; CALM2; PPM1A; CALM1; SMAD4; KPNB1; SMAD2; MAPK1; CTDSP2	10106; 801; 5594; 7329; 4089; 805; 5494; 3837; 4087
DNA Double-Strand Break Repair	Reactome	R-HSA-5693532	171	169	43	(25.4%)	0.00321691	0.0134969	HIST1H4B; HIST1H4A; HIST1H4F; HIST1H4E; SUMO1; HIST1H4J; SUMO2; RFC2; HIST2H2BE; SMARCA5; RMI2; HIST2H4A; HIST4H4; UBA52; KDM4B; XRCC6; PCNA; HIST1H4H; RNF8; RHNO1; HIST1H2BD; HIST1H2BF; HIST1H4K; HIST3H2BB; HIST1H2BA; HIST1H2BB; HIST1H2BC; HIST1H2BL; UBE2V2; HIST1H2BO; HIST1H2BH; BAP1; HIST1H2BK; UBE2I; UBE2N; H2AFX; RPA3; CDK2; POLE4; HIST1H2BN; RAD51; UBC; RNF4	7341; 1017; 3018; 23030; 8361; 85236; 2547; 8349; 3017; 8467; 8370; 255626; 8343; 7336; 7334; 128312; 6047; 3014; 8345; 8348; 6613; 8367; 7329; 8341; 7311; 8363; 8314; 121504; 8366; 5888; 56655; 6119; 83695; 9025; 8365; 5111; 8340; 8359; 7316; 8347; 5982; 8362; 116028
Negative regulation of FGFR4 signaling	Reactome	R-HSA-5654733	31	31	12	(38.7%)	0.00324516	0.0135558	FGF18; PPP2CB; FGF19; FGF8; FRS2; UBA52; GRB2; BRAF; UBC; MAPK1; FGF4; FGF17	673; 5516; 2885; 2249; 7316; 7311; 5594; 2253; 8822; 9965; 8817; 10818
mcalpain and friends in cell motility	BioCarta	mcalpainpathway	31	31	12	(38.7%)	0.00324516	0.0135558	ITGB1; ACTA1; RAC1; GRB2; HRAS; MAP2K2; MAP2K1; PTK2; PRKACB; PRKAR2B; MAPK1; EGF	1950; 5567; 58; 3265; 5747; 5879; 5577; 5594; 2885; 5605; 5604; 3688
Glucocorticoid receptor regulatory network	PID	reg_gr_pathway	81	81	24	(29.6%)	0.00327216	0.0136387	HDAC1; HDAC2; TBX21; SUMO2; AKT1; MAPK10; MAPK11; MIR1281; SMARCA4; IL6; SPI1; CGA; JUN; MAPK1; IFNG; MDM2; GATA3; IRF1; TBP; GSK3B; SFN; IL2; CDK5; PRKACB	6597; 3725; 3065; 5567; 5602; 207; 2932; 5594; 2625; 3558; 1081; 6688; 6908; 4193; 30009; 1020; 100302237; 6613; 5600; 2810; 3066; 3458; 3569; 3659
IL3	NetPath	Pathway_IL3	51	51	17	(33.3%)	0.003304	0.0136819	YWHAZ; PRKCB; SOCS3; CRKL; SYK; HRAS; TEC; GSK3B; AKT1; MAP2K1; GRB2; PIK3R1; YWHAB; CRK; LYN; PTPN6; MAPK1	207; 4067; 6850; 5777; 1398; 2932; 3265; 2885; 1399; 7534; 5594; 7006; 9021; 7529; 5295; 5604; 5579
Vibrio cholerae infection - Homo sapiens (human)	KEGG	path:hsa05110	51	51	17	(33.3%)	0.003304	0.0136819	ATP6V0B; ATP6V0C; ATP6V1A; ACTB; ARF1; PRKACB; ATP6V1E1; SEC61A1; PLCG1; ATP6V1G2; ATP6V1G1; SEC61G; ATP6V0E1; ATP6V1C1; SEC61B; ATP6V0D1; ACTG1	523; 527; 528; 529; 533; 534; 9114; 8992; 23480; 60; 5567; 71; 10952; 9550; 5335; 29927; 375
Synaptic Vesicle Pathway	Wikipathways	WP2267	51	51	17	(33.3%)	0.003304	0.0136819	STX1A; AP2M1; AP2S1; STX1B; CPLX2; SYT1; SLC38A1; NSF; STXBP1; CPLX3; CPLX1; CLTA; ATP1A2; RAB3A; DNM1L; SYN2; VAMP2	6854; 6857; 6812; 594855; 1173; 10059; 4905; 10815; 10814; 5864; 1175; 1211; 6804; 112755; 6844; 81539; 477
Epithelial cell signaling in Helicobacter pylori infection - Homo sapiens (human)	KEGG	path:hsa05120	68	68	21	(30.9%)	0.00334419	0.0138183	ATP6V0B; ATP6V0C; LYN; ATP6V1A; JAM3; ATP6V1E1; RAC1; JUN; CHUK; ATP6V1C1; PLCG1; MAPK11; ATP6V1G2; ATP6V1G1; MAP2K4; MAPK10; ATP6V0E1; ATP6V0D1; CDC42; PAK1; GIT1	523; 3725; 527; 6416; 1147; 534; 9114; 8992; 5058; 9550; 5335; 28964; 5600; 5602; 4067; 998; 529; 83700; 528; 5879; 533
Presenilin action in Notch and Wnt signaling	PID	ps1pathway	47	47	16	(34.0%)	0.00339729	0.0140074	HDAC1; FZD1; AES; CSNK1A1; CCND1; RBPJ; JUN; MAP3K7; GSK3B; CTNNB1; FRAT1; PPARD; MAPK1; PSENEN; CTBP1; NLK	51701; 1487; 3725; 3065; 595; 5467; 2932; 1499; 5594; 1452; 10023; 6885; 55851; 166; 8321; 3516
Fas Ligand (FasL) pathway and Stress induction of Heat Shock Proteins (HSP) regulation	Wikipathways	WP314	43	43	15	(34.9%)	0.00345311	0.0141656	ACTA1; ACTG1; HSPB1; FAF1; MIR34C; MAP2K4; JUN; MAP3K7; CYCS; TNF; ARHGDIB; FADD; ACTB; MAPKAPK3; PAK1	5058; 407042; 8772; 54205; 7867; 6885; 11124; 71; 3725; 7124; 3315; 58; 60; 397; 6416
JAK-STAT	Wikipathways	WP2593	43	43	15	(34.9%)	0.00345311	0.0141656	ITGB1; PTK2; STAT3; SOCS3; RAC1; TWIST1; TEC; KHDRBS1; ROCK2; PDK1; CFL2; RHOA; EGF; PPIA; CDC42	7291; 10657; 9475; 5747; 5478; 1073; 5163; 998; 1950; 387; 9021; 7006; 3688; 6774; 5879
MAPK6/MAPK4 signaling	Reactome	R-HSA-5687128	39	39	14	(35.9%)	0.00345792	0.0141656	MIR34B; UBC; HSPB1; CCND3; RAC1; JUN; PAK1; CDK1; UBA52; PRKACB; IGF2BP1; DNAJB1; MIR34C; CDC42	896; 3725; 5567; 983; 998; 3315; 5879; 407042; 7316; 7311; 10642; 407041; 3337; 5058
LPA receptor mediated events	PID	lysophospholipid_pathway	65	64	20	(31.2%)	0.00355436	0.0145295	PTK2; MIR197; GNB1; GNAO1; HRAS; RAC1; JUN; PRKCD; GNA12; GSK3B; AKT1; PLCG1; ADRA1B; GNG2; GNA13; PIK3R1; CRK; LYN; GNAI2; RHOA	2771; 4067; 207; 54331; 3725; 2775; 2932; 387; 3265; 5335; 5747; 406974; 5879; 147; 2782; 10672; 1398; 5295; 5580; 2768
Salmonella infection - Homo sapiens (human)	KEGG	path:hsa05132	86	86	25	(29.1%)	0.00360288	0.014665	ACTG1; MAPK10; MAPK11; IL1B; WASF1; WASF2; JUN; MAPK1; RAB7A; RAC1; IFNG; ARPC5; CXCL3; CXCL2; ARPC1A; ARPC5L; ROCK2; IL6; PFN1; PFN2; PFN3; ACTB; CCL4L2; CCL3L1; CDC42	60; 71; 5216; 5217; 3725; 7879; 6349; 81873; 8936; 9475; 10552; 5600; 9560; 2920; 2921; 10092; 345456; 3458; 5879; 10163; 5594; 3553; 5602; 998; 3569
C-type lectin receptors (CLRs)	Reactome	R-HSA-5621481	86	86	25	(29.1%)	0.00360288	0.014665	PPP3R1; NRAS; HRAS; MUC20; MUC5B; IL1B; CALM2; CALM1; FYN; MAP3K7; LYN; CUL1; MALT1; TRAF6; PRKCD; CHUK; AHCYL1; SYK; SKP1; MUCL1; CLEC4A; MIR1281; PRKACB; PPP3CA; PAK1	4067; 118430; 805; 5567; 3265; 2534; 5580; 200958; 801; 10892; 10768; 50856; 3553; 1147; 727897; 5058; 5534; 100302237; 6885; 6500; 5530; 7189; 4893; 8454; 6850
Thyroid hormone signaling pathway - Homo sapiens (human)	KEGG	path:hsa04919	118	118	32	(27.1%)	0.00365254	0.0148355	HDAC1; HDAC2; ACTG1; HRAS; RCAN2; MED27; CTNNB1; AKT1; PLCG1; NRAS; MAPK1; DIO1; PIK3R1; DIO3; SIN3A; DIO2; PRKCB; ATP1B3; RXRB; PLCD4; MDM2; MAP2K2; CCND1; MAP2K1; GSK3B; ATP1A3; ATP1A2; ATP1A1; PRKACB; PDPK1; ACTB; RHEB	5170; 71; 595; 4193; 6257; 5295; 3265; 1733; 1734; 1735; 207; 5335; 9442; 4893; 84812; 25942; 1499; 60; 2932; 6009; 5567; 5579; 5594; 476; 477; 478; 483; 5604; 5605; 10231; 3065; 3066
Non-alcoholic fatty liver disease (NAFLD) - Homo sapiens (human)	KEGG	path:hsa04932	151	151	39	(25.8%)	0.00368616	0.0149403	COX5A; ITCH; UQCR10; UQCR11; NDUFB3; NDUFB1; UQCRQ; AKT1; MAPK10; COX6B2; EIF2S1; IL1B; COX7B2; CEBPA; ADIPOR2; ADIPOR1; PRKAB1; JUN; NDUFB10; UQCRHL; PIK3R1; NDUFA13; COX6C; NDUFA4; NDUFA5; PRKAB2; RAC1; MLXIPL; TNF; CYCS; COX7A1; COX6A1; SOCS3; GSK3B; IL6; ERN1; NDUFS6; COX7C; CDC42	125965; 1050; 2081; 4697; 4698; 4707; 4709; 4716; 5565; 4726; 3725; 5295; 440567; 207; 10975; 79602; 5879; 170712; 83737; 1337; 9021; 1345; 1346; 29796; 2932; 51079; 51085; 51094; 1350; 1965; 5564; 54205; 9377; 27089; 7124; 3553; 5602; 998; 3569
Physiological and Pathological Hypertrophy of the Heart	Wikipathways	WP1528	24	24	10	(41.7%)	0.00378412	0.0152725	STAT3; CTF1; CALM1; PRKCB; JUN; MAPK1; MAPK11; RAC1; PPP3CA; RHOA	5600; 1489; 5530; 387; 3725; 5594; 5579; 6774; 801; 5879
Metastatic brain tumor	Wikipathways	WP2249	24	24	10	(41.7%)	0.00378412	0.0152725	MIR29C; MIRLET7F1; MIRLET7E; MIR148A; MIR34C; MIR34B; MIR29B1; MIRLET7A1; MIR101-1; CDC42	407042; 407041; 406940; 406881; 406887; 407024; 407026; 998; 406893; 406888
Insulin Signalling	SMPDB	SMP00391	17	17	8	(47.1%)	0.00386527	0.0155671	AKT1; HRAS; MAP2K2; PIK3R6; MAP2K1; GRB2; PDPK1; MAPK1	146850; 3265; 5170; 207; 2885; 5604; 5605; 5594
DAP12 interactions	Reactome	R-HSA-2172127	326	325	74	(22.8%)	0.00389702	0.0156619	PTK2; NRAS; HRAS; RAP1B; SPRED2; FRS2; MAP2K2; B2M; PRKAR2B; ARRB2; TNRC6B; SYK; RASAL3; SPRED1; EGF; FGF18; CALM2; CALM1; TYROBP; UBC; FYN; NCAM1; PEA15; FGF19; MAPK1; RANBP9; CD300LB; PIK3R1; YWHAB; DUSP4; KSR2; FGF10; FGF17; NRG4; PIP4K2C; CUL3; LAMTOR3; LAMTOR2; RAC1; CAMK2G; CHUK; CAMK2B; CAMK2A; SIGLEC16; RAP1A; FGF8; HGF; AHCYL1; MDM2; FGF4; FGF3; DUSP7; RBX1; PSPN; NRG2; AKT1; PDPK1; PHB;…	2255; 805; 5567; 1846; 1147; 3265; 3558; 192669; 5577; 8682; 5594; 4193; 2885; 5605; 23112; 7529; 815; 5580; 9965; 64926; 10818; 7305; 801; 1950; 818; 192670; 200734; 283455; 567; 5245; 10768; 5879; 2253; 3082; 5295; 9978; 26523; 5906; 5604; 2534; 673; 9542; 8452; 5335; 79837; 2248; 27161; 400709; 2249; 5908; 7311; 5747; 816; 5527; 8649; 8817; 9048; 5170; 10048; 207; 2932; 161742; 5516; 409; 4893…
Macroautophagy	Reactome	R-HSA-1632852	56	56	18	(32.1%)	0.00396207	0.0158899	MAP1LC3B; DYNLL1; GABARAPL3; DYNLL2; PRKAB1; GABARAP; GABARAPL2; ATG3; ATG4B; PRKAB2; GABARAPL1; ATG5; MAP1LC3A; RRAGA; MAP1LC3C; RHEB; LAMTOR2; LAMTOR3	10670; 8655; 11345; 6009; 23710; 140735; 81631; 23766; 9474; 8649; 84557; 23192; 28956; 5565; 440738; 64422; 5564; 11337
RNA transport - Homo sapiens (human)	KEGG	path:hsa03013	171	171	43	(25.1%)	0.00405517	0.0162292	SMN2; NCBP2; SUMO1; EEF1A1; EEF1A2; SUMO2; NUP85; UPF1; GEMIN4; EIF2S1; RGPD8; EIF2S2; XPO1; ALYREF; RAN; EIF3C; EIF3D; EIF3E; SAP18; EIF1; SUMO3; EIF3H; KPNB1; RPP25; RANGAP1; PRMT5; RPP25L; RGPD1; RAE1; EIF4E; THOC1; UBE2I; NUP50; EIF4G2; MAGOHB; NUP37; NXT1; POP7; EIF4E1B; EIF5; GEMIN6; EIF4A3; PABPC4L	10248; 10762; 79902; 10284; 3646; 400966; 8664; 54913; 7329; 7341; 79023; 10419; 8894; 6607; 3837; 9984; 8663; 5901; 5905; 9775; 8480; 727851; 55110; 132430; 5976; 7514; 1915; 1917; 253314; 22916; 1965; 29107; 1977; 1982; 1983; 50628; 10189; 6612; 6613; 79833; 8667; 138716; 10209
Factors involved in megakaryocyte development and platelet production	Reactome	R-HSA-983231	133	133	35	(26.3%)	0.00416318	0.0166266	HDAC1; KDM1A; HDAC2; EHD1; KIF26A; MIR4738; PRKAR2B; CBX5; KIF2A; MAFF; MAFG; KIF4B; HMG20B; SIN3A; RAC1; HIST1H3B; HIST1H3C; HIST2H3D; HIST1H3F; HIST1H3G; HIST1H3D; HIST1H3E; HIST1H3J; HIST1H3H; HIST1H3I; GATA3; KIF3A; IRF2; IRF1; SH2B2; CDK2; CDK5; PRKACB; HIST2H3C; CDC42	3065; 5567; 998; 1020; 11127; 5577; 1017; 8358; 3796; 8357; 8968; 26153; 2625; 653604; 5879; 8354; 10938; 126961; 3659; 23764; 8353; 23028; 8356; 25942; 23468; 3066; 10362; 8351; 285643; 8355; 10603; 100616282; 8352; 4097; 3660
Reelin signaling pathway	PID	reelinpathway	28	28	11	(39.3%)	0.00417485	0.0166384	ITGB1; NCK2; CRKL; FYN; RAP1A; GSK3B; AKT1; MAP2K7; CDK5; PIK3R1; PAFAH1B1	207; 2932; 2534; 8440; 1399; 5609; 5295; 5048; 5906; 1020; 3688
EPH-Ephrin signaling	Reactome	R-HSA-2682334	78	78	23	(29.5%)	0.00420947	0.0167414	EFNB2; PTK2; ACTG1; HRAS; MYL9; FYN; LYN; EPHB3; RAC1; EFNA5; EFNA2; ARPC5; CFL1; RHOA; MYL12B; NCK2; ARPC1A; ROCK2; PAK1; GIT1; ACTB; ACTR2; CDC42	4067; 1946; 10092; 8440; 9475; 10398; 387; 3265; 2534; 28964; 5747; 5879; 1072; 1948; 1943; 103910; 2049; 10552; 71; 10097; 60; 998; 5058
Clathrin-mediated endocytosis	Reactome	R-HSA-8856828	138	138	36	(26.1%)	0.00431199	0.0171135	COPS8; COPS2; COPS3; COPS6; COPS5; CLTA; CLTB; EGF; SH3GL3; FNBP1L; AP2S1; STAM2; UBQLN1; ARF6; AP2M1; TOR1B; RAB5C; UBC; EPN1; CHRM2; ARPC5; COPS7B; TACR1; COPS7A; VAMP3; VAMP2; VAMP4; SYT1; ARPC1A; UBA52; GRB2; VAMP8; ARRB2; WNT5A; ACTR2; PICALM	10987; 2885; 8673; 64708; 8301; 1175; 10254; 10552; 1212; 27348; 10092; 7474; 8674; 10920; 6844; 6457; 9341; 1950; 50813; 1173; 6857; 7311; 5878; 1129; 8533; 29979; 10097; 1211; 29924; 9318; 409; 7316; 54874; 6869; 10980; 382
Oocyte meiosis - Homo sapiens (human)	KEGG	path:hsa04114	124	124	33	(26.6%)	0.00439202	0.0172583	PPP3CA; PPP3R1; SPDYE6; SPDYE3; CPEB2; MAP2K1; MAD2L1; CDC20; YWHAZ; CDC16; SKP1; SMC3; YWHAQ; MAPK1; YWHAB; CALM1; YWHAG; YWHAE; CAMK2G; CAMK2A; CAMK2B; PTTG1; CALM2; RPS6KA1; PPP1CB; CDC27; PPP2CB; CUL1; CDK1; CDK2; PRKACB; RBX1; PPP2R5C	9232; 8881; 10971; 9978; 132864; 8454; 983; 801; 805; 5604; 815; 816; 818; 6195; 6500; 7529; 7531; 7532; 7534; 5500; 5527; 5516; 5530; 5534; 9126; 441272; 5567; 1017; 5594; 991; 996; 4085; 729597
Development and heterogeneity of the ILC family	Wikipathways	WP3893	32	32	12	(37.5%)	0.00440272	0.0172583	AREG; ZBTB16; IL23A; IL7; IFNG; RORA; IL6; TBX21; TNF; TSLP; IL1B; GATA3	3553; 85480; 3458; 2625; 30009; 51561; 7124; 6095; 7704; 3569; 3574; 374
bcr signaling pathway	BioCarta	bcrpathway	32	32	12	(37.5%)	0.00440272	0.0172583	RAC1; SYK; HRAS; PRKCB; JUN; MAP2K1; CAMK2B; PLCG1; GRB2; PPP3CA; LYN; CD79B	4067; 5530; 3725; 5335; 974; 3265; 2885; 5879; 816; 5604; 5579; 6850
Oncogene Induced Senescence	Reactome	R-HSA-2559585	32	32	12	(37.5%)	0.00440272	0.0172583	CDKN2C; E2F1; CDKN2D; UBA52; MAPK1; TNRC6B; UBC; AGO4; MDM2; AGO1; TFDP2; AGO3	7029; 192670; 1032; 5594; 1031; 7316; 7311; 4193; 1869; 23112; 192669; 26523
Trafficking of AMPA receptors	Reactome	R-HSA-399719	32	32	12	(37.5%)	0.00440272	0.0172583	CACNG8; AP2S1; PRKCB; CAMK2G; PICK1; NSF; CAMK2A; AP2M1; CAMK2B; MDM2; CACNG3; CACNG2	10368; 818; 4905; 1173; 1175; 9463; 4193; 59283; 816; 815; 10369; 5579
Glutamate Binding, Activation of AMPA Receptors and Synaptic Plasticity	Reactome	R-HSA-399721	32	32	12	(37.5%)	0.00440272	0.0172583	CACNG8; AP2S1; PRKCB; CAMK2G; PICK1; NSF; CAMK2A; AP2M1; CAMK2B; MDM2; CACNG3; CACNG2	10368; 818; 4905; 1173; 1175; 9463; 4193; 59283; 816; 815; 10369; 5579
PDGF	INOH	None	44	44	15	(34.1%)	0.00443181	0.017266	MAP2K2; NRAS; HRAS; JUN; MAP2K1; AKT1; PLCG1; GRB2; PIK3R1; MAP2K4; CRK; PDPK1; PAK1; MAPK1; CDC42	207; 3725; 5170; 5335; 3265; 998; 2885; 6416; 4893; 5594; 5605; 1398; 5295; 5604; 5058
Interleukin-11 Signaling Pathway	Wikipathways	WP2332	44	44	15	(34.1%)	0.00443181	0.017266	RPS6KA1; STAT3; SOCS3; AKT1; FYN; HRAS; RPS6KB1; CHUK; MAP2K2; MAP2K1; GRB2; PIK3R1; PDPK1; PIAS1; MAPK1	1147; 5295; 5605; 5604; 2885; 5170; 207; 3265; 8554; 9021; 5594; 6774; 6195; 6198; 2534
Cooperation of PDCL (PhLP1) and TRiC/CCT in G-protein beta folding	Reactome	R-HSA-6814122	44	44	15	(34.1%)	0.00443181	0.017266	MIR197; GNAO1; GNB1; GNG11; CCT4; CCT7; GNG4; RGS7; GNG2; GNGT1; GNAT3; GNAT2; GNAI2; CSNK2A2; CCT6B	10575; 54331; 2791; 2771; 6000; 2780; 2775; 2786; 10574; 406974; 10693; 2782; 1459; 2792; 346562
TGF-B Signaling in Thyroid Cells for Epithelial-Mesenchymal Transition	Wikipathways	WP3859	14	14	7	(50.0%)	0.00453306	0.0175761	SMAD4; SMAD2; VIM; AKT1; MAPK1; SNAI2; SNAI1	6591; 5594; 4087; 207; 7431; 6615; 4089
Regulation of IFNG signaling	Reactome	R-HSA-877312	14	14	7	(50.0%)	0.00453306	0.0175761	SOCS1; SOCS3; SUMO1; IFNG; PIAS1; PTPN1; PTPN6	8554; 7341; 8651; 5770; 5777; 9021; 3458
Alpha6Beta4Integrin	NetPath	Pathway_Alpha6Beta4Integrin	74	74	22	(29.7%)	0.00453903	0.0175761	PTK2; JUN; SMAD2; CD151; YWHAZ; YWHAQ; FYN; MAPK1; PIK3R1; YWHAB; YWHAE; RAC1; PRKCD; EIF4E; RHOA; AKT1; NTN1; TP73; VIM; SFN; GRB2; PAK1	207; 3725; 7534; 7531; 9423; 387; 10971; 2534; 7431; 5747; 2885; 7529; 5879; 5594; 1977; 977; 7161; 5295; 2810; 5580; 4087; 5058
TGF-beta super family signaling pathway canonical	INOH	None	115	115	31	(27.0%)	0.004604	0.0177509	HDAC1; HDAC2; PSMD8; ACVR1B; TLE3; PSMD7; SMAD7; SMAD2; MAPK10; MAPK11; SMARCA4; SMURF2; PSMA3; SKI; PSMA2; SMAD4; MAPK1; PSMA6; PSMA7; PSMA4; PSMA5; PSMC1; PSMC2; PSMC3; PSMC4; GDF11; WT1; TGFBR1; PSMD11; PSMD12; PSMA1	10220; 5702; 7090; 4089; 5701; 4092; 5718; 64750; 5594; 5704; 5717; 7490; 5687; 5602; 5714; 6597; 5700; 5713; 3066; 5683; 5686; 91; 5685; 6497; 3065; 5600; 5688; 5682; 4087; 7046; 5684
VEGF Signaling Pathway	PharmGKB	PA2032	61	61	19	(31.1%)	0.00461207	0.0177509	PRKCI; PRKCH; MAP2K2; HRAS; PRKCB; NRAS; PRKCD; MAP2K1; AKT1; PLCG1; MAPK1; MAPK10; MAPK11; MAP2K5; MAP2K4; PRKCQ; MAP2K7; CRK; MAP2K6	5584; 4893; 6416; 5583; 3265; 5579; 5580; 207; 5588; 5335; 5594; 5600; 5602; 5604; 5605; 5608; 5609; 5607; 1398
VEGF signaling pathway - Homo sapiens (human)	KEGG	path:hsa04370	61	61	19	(31.1%)	0.00461207	0.0177509	PTK2; RAC2; RAC3; PPP3R1; HSPB1; HRAS; PRKCB; NRAS; MAP2K1; RAC1; MAP2K2; AKT1; PLCG1; MAPK1; MAPK11; PIK3R1; PPP3CA; MAPKAPK3; CDC42	7867; 207; 5530; 5295; 4893; 5534; 3315; 3265; 5579; 5335; 5594; 5600; 5604; 5605; 998; 5747; 5879; 5880; 5881
Mesodermal Commitment Pathway	Wikipathways	WP2857	153	153	39	(25.5%)	0.00469614	0.0180381	WNT3A; MBTD1; SESN1; TRIM71; SMAD4; SMAD2; AEBP2; PITX2; ARL4A; MIR375; MIR372; TWSG1; MIR141; MEIS1; ZIC5; ZIC2; MIR200A; NLK; NABP2; SRF; PAX6; FGF8; MIXL1; SNAI1; GATA3; UBR5; YAP1; SOX21; RGS10; RPL38; CCND1; NOG; FOXA1; WNT3; PIAS1; TOX3; MIR373; FOXC1; HES7	6722; 6001; 494324; 5308; 89780; 79035; 2253; 595; 10124; 51366; 57045; 4211; 85416; 5080; 83881; 7546; 84667; 10413; 8554; 9241; 2296; 6169; 3169; 131405; 27244; 54799; 27324; 6615; 4087; 4089; 406983; 2625; 121536; 7473; 406933; 51701; 11166; 442917; 442918
NGF	INOH	None	21	21	9	(42.9%)	0.00476339	0.0181866	GRB2; HRAS; NRAS; PRKCD; PLCG1; MAP2K2; MAP2K1; MAPK1; BRAF	5594; 3265; 5580; 673; 5605; 5604; 2885; 4893; 5335
Downregulation of SMAD2/3:SMAD4 transcriptional activity	Reactome	R-HSA-2173795	21	21	9	(42.9%)	0.00476339	0.0181866	HDAC1; SMURF2; PPM1A; SMAD4; SMAD2; NEDD4L; UBA52; UBC; SKI	7316; 6497; 64750; 3065; 23327; 4089; 5494; 4087; 7311
Oxygen-dependent proline hydroxylation of Hypoxia-inducible Factor Alpha	Reactome	R-HSA-1234176	21	21	9	(42.9%)	0.00476339	0.0181866	EGLN3; UBE2D2; UBE2D1; VHL; UBA52; UBC; RBX1; WTIP; CUL2	7316; 7322; 7311; 9978; 126374; 7428; 8453; 112399; 7321
Prolactin	NetPath	Pathway_Prolactin	70	70	21	(30.0%)	0.00488462	0.0185601	YWHAZ; ITGB1; PTK2; STAT3; HMGN2; SOCS3; MAP2K2; CCND1; FYN; TEC; JUN; YWHAG; AKT1; MAP2K1; GRB2; PPIA; MAPK1; GSK3B; PTPN6; SOCS1; PAK1	5777; 207; 7532; 3725; 7534; 595; 3151; 2932; 5747; 2534; 2885; 5605; 5594; 7006; 6774; 9021; 5604; 8651; 3688; 5478; 5058
Wnt	NetPath	Pathway_Wnt	72	70	21	(30.0%)	0.00488462	0.0185601	WNT3A; WNT3; RHOA; FZD3; CSNK1A1; DVL3; CCND1; PRKCD; RAC1; JUN; MAP3K7; PRKCB; GSK3B; CTNNB1; AKT1; ARRB2; YWHAB; CTBP1; NLK; FZD1; WNT5A	89780; 51701; 207; 3725; 7474; 595; 1487; 2932; 387; 409; 1857; 1499; 7473; 7976; 5879; 1452; 6885; 7529; 8321; 5580; 5579
Deadenylation-dependent mRNA decay	Reactome	R-HSA-429914	57	57	18	(31.6%)	0.00489037	0.0185601	CNOT6L; WDR61; LSM4; PARN; LSM6; LSM7; LSM2; LSM3; DDX6; CNOT8; DCP1A; LSM5; EIF4E; EXOSC1; CNOT7; CNOT11; EIF4A3; PATL1	219988; 5073; 11157; 55802; 1656; 51013; 29883; 23658; 57819; 1977; 55571; 51690; 9337; 9775; 27258; 25804; 246175; 80349
HuR (ELAVL1) binds and stabilizes mRNA	Reactome	R-HSA-450520	8	8	5	(62.5%)	0.00497937	0.0187119	XPO1; SET; ELAVL1; ANP32A; PRKCD	1994; 7514; 5580; 6418; 8125
role of parkin in ubiquitin-proteasomal pathway	BioCarta	parkinpathway	8	8	5	(62.5%)	0.00497937	0.0187119	SUMO1; UBE2L6; UBE2G2; UBE2G1; UBE2E2	7341; 9246; 7326; 7327; 7325
XBP1(S) activates chaperone genes	Reactome	R-HSA-381038	8	8	5	(62.5%)	0.00497937	0.0187119	SEC61G; SERP1; SEC61B; SEC61A1; SEC62	23480; 29927; 27230; 10952; 7095
AMPK inhibits chREBP transcriptional activation activity	Reactome	R-HSA-163680	8	8	5	(62.5%)	0.00497937	0.0187119	MLXIPL; PRKAB2; STK11; ADIPOR2; ADIPOR1	51085; 79602; 6794; 51094; 5565
Incretin synthesis, secretion, and inactivation	Reactome	R-HSA-400508	8	8	5	(62.5%)	0.00497937	0.0187119	SEC11A; SEC11C; SPCS2; GCG; SPCS3	60559; 90701; 2641; 23478; 9789
Signaling by FGFR4 in disease	Reactome	R-HSA-5655291	11	11	6	(54.5%)	0.00503264	0.018801	HRAS; NRAS; FRS2; PLCG1; GRB2; PIK3R1	5295; 3265; 2885; 4893; 5335; 10818
cxcr4 signaling pathway	BioCarta	cxcr4pathway	11	11	6	(54.5%)	0.00503264	0.018801	PIK3R1; HRAS; GNB1; PLCG1; GNGT1; CXCR4	5295; 3265; 7852; 2792; 2782; 5335
Cohesin Loading onto Chromatin	Reactome	R-HSA-2470946	11	11	6	(54.5%)	0.00503264	0.018801	MAU2; RAD21; SMC3; STAG1; PDS5A; PDS5B	23244; 9126; 23047; 5885; 23383; 10274
Signaling by EGFR	Reactome	R-HSA-177929	319	318	72	(22.6%)	0.00504269	0.0188018	PTK2; NRAS; HRAS; RAP1B; SPRED2; FRS2; MAP2K2; MAP2K1; PRKAR2B; ARRB2; TNRC6B; RASAL3; SPRED1; EGF; SH3GL3; FGF18; PPP2R5C; CALM2; CALM1; STAM2; UBC; FYN; NCAM1; PEA15; FGF19; MAPK1; RANBP9; PIK3R1; YWHAB; DUSP4; KSR2; FGF10; FGF17; NRG4; PIP4K2C; CUL3; LAMTOR3; LAMTOR2; CAMK2G; EPN1; PRKCD; CAMK2A; CHUK; RAP1A; FGF8; HGF; AHCYL1; MDM2; FGF4; FGF3; DUSP7; RBX1; PSPN; NRG2; AKT1; PDPK1; PHB; PPP2C…	2534; 2255; 805; 5567; 1846; 1147; 3265; 3558; 192669; 5577; 8682; 5594; 4193; 5605; 23112; 7529; 10254; 815; 5580; 9965; 64926; 10818; 801; 1950; 818; 192670; 200734; 283455; 5245; 10768; 2253; 3082; 6457; 5295; 9978; 26523; 5906; 5604; 998; 673; 9542; 8452; 145957; 5335; 79837; 2248; 27161; 2885; 2249; 5908; 7311; 5747; 816; 5527; 8649; 8817; 9048; 5170; 10048; 207; 2932; 161742; 5516; 409; 489…
keratinocyte differentiation	BioCarta	keratinocytepathway	53	53	17	(32.1%)	0.00515908	0.0191982	PRKCH; CEBPA; GRB2; HRAS; PRKCB; JUN; CHUK; PRKCD; MAP2K2; MAP2K1; TNF; MAP2K7; MAP2K6; MAP2K4; PRKCQ; MAPK1; EGF	5583; 1050; 3725; 1950; 5604; 7124; 2885; 6416; 5588; 5594; 1147; 5605; 5609; 5580; 3265; 5579; 5608
Glioma - Homo sapiens (human)	KEGG	path:hsa05214	66	66	20	(30.3%)	0.00524409	0.0194766	MAP2K1; PRKCB; CALM2; E2F1; CALM1; CCND1; HRAS; CAMK2G; NRAS; CAMK2A; CAMK2B; MAP2K2; AKT1; PLCG1; GRB2; BRAF; PIK3R1; MAPK1; MDM2; EGF	5295; 4893; 1950; 801; 805; 815; 816; 818; 3265; 2885; 673; 5579; 1869; 207; 595; 5335; 5594; 4193; 5604; 5605
Huntington,s disease - Homo sapiens (human)	KEGG	path:hsa05016	193	193	47	(24.4%)	0.00531641	0.0197068	HDAC1; HDAC2; COX5A; UQCR10; UQCR11; COX7A1; NDUFB3; NDUFB1; UQCRQ; ATP5H; CLTA; CLTB; VDAC2; COX6B2; VDAC1; ATP5D; AP2S1; SIN3A; COX6A1; NDUFB10; AP2M1; UQCRHL; NDUFA13; COX7B2; ATP5G1; COX6C; ATP5G2; NDUFA4; NDUFA5; POLR2J3; POLR2D; POLR2G; POLR2A; CYCS; POLR2L; POLR2I; POLR2H; POLR2K; TBPL1; TBP; GPX1; NDUFS6; DNAL4; NRF1; COX7C; POLR2J2; DNAL1	516; 513; 125965; 517; 170712; 83544; 4697; 4698; 4707; 4709; 4716; 4726; 1173; 1175; 1211; 1212; 440567; 10975; 10476; 7417; 2876; 4899; 548644; 9519; 5430; 5433; 5436; 5437; 5438; 5440; 5441; 1350; 25942; 1337; 29796; 51079; 1346; 10126; 54205; 246721; 9377; 1345; 27089; 7416; 6908; 3065; 3066
FRS-mediated FGFR2 signaling	Reactome	R-HSA-5654700	25	25	10	(40.0%)	0.0053612	0.019796	FGF4; FGF3; HRAS; NRAS; FRS2; GRB2; FGF8; FGF18; FGF10; FGF17	2255; 2885; 4893; 2249; 2253; 8822; 2248; 3265; 8817; 10818
Downstream signaling of activated FGFR3	Reactome	R-HSA-5654708	25	25	10	(40.0%)	0.0053612	0.019796	HRAS; NRAS; FRS2; PLCG1; GRB2; PIK3R1; FGF8; FGF18; FGF4; FGF17	5335; 2885; 4893; 2249; 2253; 8822; 5295; 3265; 8817; 10818
Sudden Infant Death Syndrome (SIDS) Susceptibility Pathways	Wikipathways	WP706	159	159	40	(25.2%)	0.00539242	0.0198728	HDAC1; YWHAQ; CTNNB1; PRKAR2B; MIR130A; ECE1; IL1B; YWHAZ; MEF2C; TPPP; TAC1; CHRNB2; JUN; RORA; YWHAB; YWHAG; DLX2; YWHAE; POU3F2; SP3; CEBPB; MAZ; ASCL1; CHRM2; LMX1B; FEV; TNF; PHOX2B; GATA3; TACR1; VAMP2; KCNJ8; G6PC; TP73; IL6; SSTR2; ATP1A3; PRKACB; HES1; POU2F2	5567; 11076; 1141; 429; 3553; 3764; 54738; 7534; 1499; 7124; 6095; 3569; 1129; 7531; 7532; 6670; 7529; 5577; 6869; 6844; 2625; 406919; 3725; 3280; 6752; 7161; 4208; 1746; 3065; 1051; 5452; 5454; 8929; 10971; 1889; 6863; 4150; 4010; 2538; 478
IL-3 Signaling Pathway	Wikipathways	WP286	49	49	16	(32.7%)	0.00540826	0.0198928	BCL2L1; STAT3; CRKL; SYK; FYN; HRAS; YWHAQ; JUN; AKT1; MAP2K1; GRB2; PIK3R1; YWHAB; MAPK1; LYN; PTPN6	6850; 5604; 207; 10971; 4067; 2885; 1399; 598; 5295; 3265; 3725; 5777; 5594; 6774; 7529; 2534
Ras signaling pathway - Homo sapiens (human)	KEGG	path:hsa04014	229	228	54	(23.7%)	0.00548656	0.020142	BCL2L1; MAP2K1; HRAS; RRAS2; RAP1B; RAP1A; GNG11; AKT1; PLCG1; MAPK10; RASAL3; EGF; EFNA2; PGF; CALM2; CALM1; PLA2G12B; NRAS; ARF6; FGF19; PLA2G5; PIK3R1; FGF18; FGF11; FGF10; FGF17; RAC2; RAC3; RAB5C; RAC1; EFNA5; PRKCB; GNB1; CHUK; MRAS; PLA2G2C; FGF8; HGF; RHOA; FGF4; FGF3; KSR2; PLA2G10; MAP2K2; FGF12; PAK1; GNG4; GRB2; GNG2; GNGT1; PRKACB; MAPK1; RALB; CDC42	3082; 382; 5899; 207; 598; 5228; 8817; 5908; 1147; 8399; 4893; 5322; 3265; 8822; 2248; 2249; 2253; 2255; 2256; 2257; 2782; 2792; 9965; 5879; 5880; 5335; 22800; 5906; 22808; 801; 805; 5295; 5602; 283455; 2885; 2786; 54331; 391013; 2791; 387; 1943; 1946; 1950; 64926; 5567; 5058; 5878; 5579; 5881; 5594; 5604; 5605; 998; 84647
PAR1-mediated thrombin signaling events	PID	thrombin_par1_pathway	46	45	15	(33.3%)	0.00562455	0.020609	SNX1; MIR197; GNAO1; PRKCB; GNB1; PRKCD; ROCK2; GNG2; GNA13; PIK3R1; ARHGDIA; MYL2; RHOA; GNAI2; GNA12	54331; 2771; 2775; 9475; 396; 4633; 406974; 387; 6642; 2782; 10672; 5295; 5580; 2768; 5579
role of erbb2 in signal transduction and oncology	BioCarta	her2pathway	29	29	11	(37.9%)	0.00571096	0.0208058	STAT3; MAP2K2; HRAS; MIR1281; IL6; AKT1; MAP2K1; GRB2; PIK3R1; PDPK1; MAPK1	207; 5170; 3265; 2885; 100302237; 5594; 5605; 6774; 5295; 5604; 3569
Negative regulation of FGFR3 signaling	Reactome	R-HSA-5654732	29	29	11	(37.9%)	0.00571096	0.0208058	PPP2CB; FGF18; FGF8; FRS2; UBA52; GRB2; BRAF; UBC; MAPK1; FGF4; FGF17	673; 5516; 2885; 2249; 7316; 7311; 5594; 2253; 8822; 8817; 10818
the information processing pathway at the ifn beta enhancer	BioCarta	pcafpathway	29	29	11	(37.9%)	0.00571096	0.0208058	IRF2; IRF1; IRF4; HMGB1; JUN; SMARCE1; POLR2A; GTF2A1; ACTB; SMARCA4; ATF2	3725; 5430; 3662; 3146; 6597; 1386; 2957; 6605; 3660; 60; 3659
Signaling by PDGF	Reactome	R-HSA-186797	331	330	74	(22.4%)	0.00578347	0.0210141	PTK2; CRKL; NRAS; HRAS; RAP1B; SPRED2; FRS2; MAP2K2; MAP2K1; PRKAR2B; ARRB2; TNRC6B; CRK; RASAL3; SPRED1; EGF; FGF18; PPP2R5C; CALM2; CALM1; SPP1; UBC; FYN; NCAM1; PEA15; FGF19; MAPK1; RANBP9; PIK3R1; YWHAB; DUSP4; KSR2; NRG2; FGF17; NRG4; PIP4K2C; CUL3; LAMTOR3; STAT3; LAMTOR2; CAMK2G; CHUK; CAMK2B; CAMK2A; RAP1A; FGF8; HGF; AHCYL1; MDM2; FGF4; FGF3; DUSP7; RBX1; PSPN; FGF10; NCK2; AKT1; PDPK1; …	2255; 805; 5567; 1846; 1147; 3265; 3558; 192669; 9542; 5577; 8682; 5594; 4193; 5605; 23112; 7529; 815; 5580; 9965; 64926; 10818; 801; 1950; 818; 192670; 200734; 283455; 5245; 10768; 2253; 3082; 1398; 5295; 9978; 26523; 5604; 2534; 673; 8452; 145957; 5335; 79837; 2248; 27161; 2885; 6696; 2249; 5908; 7311; 5747; 131873; 816; 5527; 1399; 8822; 8649; 8817; 9048; 5170; 5906; 10048; 207; 2932; 161742; …
TNF related weak inducer of apoptosis (TWEAK) Signaling Pathway	Wikipathways	WP2036	41	41	14	(34.1%)	0.00579016	0.0210141	HDAC1; IL6; TRAF3; RAC1; JUN; CHUK; GSK3B; CTNNB1; AKT1; TNF; FADD; MAPK1; TNFRSF12A; MAP3K7	1147; 3065; 3725; 207; 8772; 2932; 6885; 1499; 7124; 5594; 3569; 5879; 51330; 7187
AndrogenReceptor	NetPath	Pathway_AndrogenReceptor	151	150	38	(25.3%)	0.00581139	0.0210511	HDAC1; RNF14; AES; PTK2; CTNNB1; AKT1; SMARCE1; GSK3B; CAV1; RCHY1; CEBPA; STAT3; RAN; JUN; RANBP9; PIK3R1; TGFB1I1; XRCC6; MIR3960; SIN3A; RAC3; HSPB1; PRMT1; NR2C1; MDM2; UBE2I; GTF2F2; CCND1; CCND3; TOP1; MIR1281; FOXA1; DDX5; VIP; CDK5; CDK9; RNF4; ATF2	207; 3725; 3065; 595; 7329; 2547; 1386; 1020; 10048; 4193; 7041; 166; 6047; 7181; 7432; 5295; 857; 896; 1050; 5881; 3315; 25942; 100302237; 1655; 7150; 5901; 3276; 25898; 2932; 1499; 9604; 3169; 5747; 6605; 2963; 6774; 100616250; 1025
CDC42 signaling events	PID	cdc42_pathway	71	71	21	(29.6%)	0.00585108	0.0211369	PAK1; PIK3R1; RAC1; MAP2K6; JUN; HRAS; MAP2K4; RPS6KB1; ARPC5; GSK3B; CTNNB1; MAP2K7; PAX6; MYL2; BRAF; CFL1; ARHGDIA; MAPK1; CDC42; ACTR2; ATF2	673; 10092; 3725; 5080; 6198; 2932; 3265; 396; 1499; 5594; 4633; 6416; 1386; 5879; 1072; 5609; 5295; 10097; 5608; 998; 5058
Negative regulation of FGFR1 signaling	Reactome	R-HSA-5654726	33	33	12	(36.4%)	0.00586827	0.0211369	FGF4; FGF3; PPP2CB; FGF8; FRS2; UBA52; GRB2; BRAF; UBC; MAPK1; FGF10; FGF17	2255; 673; 5516; 2885; 2249; 7316; 7311; 5594; 2253; 8822; 2248; 10818
BDNF-TrkB Signaling	Wikipathways	WP3676	33	33	12	(36.4%)	0.00586827	0.0211369	RPS6KA1; RPS6KB1; HRAS; NRAS; PLCG1; AKT1; MAP2K1; GRB2; BRAF; HOMER1; MAPK1; RHEB	4893; 5604; 5335; 2885; 6009; 9456; 207; 673; 3265; 5594; 6195; 6198
trefoil factors initiate mucosal healing	BioCarta	tffpathway	37	37	13	(35.1%)	0.00588161	0.021145	RPS6KA1; MAP2K2; HRAS; CHUK; CYCS; CTNNB1; AKT1; MAP2K1; GRB2; PIK3R1; PDPK1; RHOA; MAPK1	207; 5170; 2885; 387; 54205; 3265; 1499; 5594; 1147; 5605; 5295; 5604; 6195
Polycystic Kidney Disease Pathway	Wikipathways	WP2571	18	18	8	(44.4%)	0.00593416	0.0212539	CCND1; STK11; JUN; KCNN4; BRAF; RHEB; EGF; TNF	673; 595; 6794; 3783; 6009; 1950; 3725; 7124
SCF(Skp2)-mediated degradation of p27/p21	Reactome	R-HSA-187577	18	18	8	(44.4%)	0.00593416	0.0212539	SKP2; SKP1; CCND1; CKS1B; UBA52; UBC; CDK2; CUL1	7316; 7311; 8454; 6500; 595; 1163; 1017; 6502
Apoptosis	Reactome	R-HSA-109581	122	122	32	(26.2%)	0.00628199	0.0224575	BCL2L1; PTK2; DYNLL1; PPP3R1; DYNLL2; HMGB2; HMGB1; CYCS; CTNNB1; AKT1; DIABLO; PMAIP1; YWHAZ; YWHAQ; FADD; YWHAB; YWHAG; YWHAE; OCLN; H1F0; KPNB1; PRKCD; SATB1; OPA1; PRKCQ; E2F1; TP73; VIM; SFN; DNM1L; GAS2; TFDP2	207; 7161; 4976; 598; 1869; 7529; 5580; 140735; 7532; 3837; 10971; 8772; 54205; 2810; 7029; 8655; 5534; 3005; 5366; 100506658; 56616; 5588; 3146; 7531; 6304; 1499; 7431; 5747; 7534; 2620; 3148; 10059
EGFR Inhibitor Pathway, Pharmacodynamics	PharmGKB	PA162356267	67	67	20	(29.9%)	0.00630908	0.0225122	AREG; PRKCB; STAT3; CAMK1D; MAP2K1; JUN; HRAS; CAMK2G; NRAS; CAMK2A; CAMK2B; MRAS; AKT1; PLCG1; GRB2; MAP2K7; PIK3R1; MAPK1; NRG2; EGF	3725; 22808; 4893; 1950; 5295; 815; 816; 818; 57118; 3265; 6774; 9542; 5579; 207; 2885; 5335; 5594; 5604; 5609; 374
Elongation arrest and recovery	Reactome	R-HSA-112387	55	54	17	(31.5%)	0.00636367	0.0226646	WDR61; GTF2F2; SUPT16H; MLLT3; TCEA1; MIR3960; POLR2D; CTR9; POLR2A; RTF1; CDK9; POLR2G; POLR2L; CCNT2; POLR2I; POLR2H; POLR2K	9646; 5430; 23168; 905; 5441; 5438; 11198; 5440; 5433; 2963; 5437; 80349; 100616250; 1025; 4300; 6917; 5436
Influenza Infection	Reactome	R-HSA-168254	63	63	19	(30.2%)	0.00678742	0.0241289	XPO1; KPNA3; EIF2AK2; GTF2F2; RAN; KPNB1; NUP85; NUP37; NUP50; CLTA; KPNA4; POLR2A; RAE1; POLR2G; POLR2L; POLR2D; POLR2I; POLR2H; POLR2K	3840; 5901; 79902; 5440; 5430; 3837; 8480; 5441; 5438; 5610; 1211; 3839; 2963; 10762; 5433; 7514; 79023; 5437; 5436
FRS-mediated FGFR4 signaling	Reactome	R-HSA-5654712	22	22	9	(40.9%)	0.00686446	0.0243573	HRAS; NRAS; FRS2; FGF19; GRB2; FGF8; FGF18; FGF4; FGF17	2885; 4893; 2249; 2253; 8822; 3265; 9965; 8817; 10818
Prolactin signaling pathway - Homo sapiens (human)	KEGG	path:hsa04917	72	72	21	(29.2%)	0.00696924	0.0246833	SOCS5; IRF1; SOCS6; SOCS1; SOCS3; AKT1; CCND1; HRAS; STAT3; NRAS; CGA; MAP2K2; CYP17A1; MAP2K1; GRB2; MAPK10; MAPK11; PIK3R1; MAPK1; CCND2; GSK3B	4893; 9655; 5295; 1586; 9306; 9021; 3265; 3659; 2885; 8651; 207; 595; 1081; 5594; 5600; 5602; 5604; 5605; 2932; 6774; 894
WNT5A-dependent internalization of FZD4	Reactome	R-HSA-5099900	15	15	7	(46.7%)	0.00726709	0.025643	AP2S1; PRKCB; AP2M1; ARRB2; CLTB; CLTA; WNT5A	1173; 1211; 7474; 409; 1212; 5579; 1175
Unfolded Protein Response (UPR)	Reactome	R-HSA-381119	15	15	7	(46.7%)	0.00726709	0.025643	SEC61B; SEC62; SERP1; SEC61G; EIF2S1; SEC61A1; ERN1	1965; 2081; 23480; 29927; 7095; 27230; 10952
Preimplantation Embryo	Wikipathways	WP3527	59	59	18	(30.5%)	0.0072819	0.0256479	E2F5; ELAVL1; IRF4; HMGA1; SOX11; KHSRP; FOXD1; BARX2; IRX5; SOX8; AQP3; ATP1A1; MYBL1; SIX3; SMARCA4; GATA3; DLX2; LEUTX	6496; 6597; 2297; 1875; 30812; 2625; 6664; 4603; 342900; 476; 10265; 3662; 8538; 8570; 3159; 1746; 1994; 360
CLEC7A (Dectin-1) signaling	Reactome	R-HSA-5607764	42	42	14	(33.3%)	0.00735585	0.0258131	AHCYL1; PPP3R1; TRAF6; CALM1; SYK; PRKCD; SKP1; CHUK; MAP3K7; PPP3CA; IL1B; CUL1; MALT1; CALM2	5530; 801; 5534; 7189; 10892; 10768; 3553; 1147; 8454; 6885; 5580; 6500; 805; 6850
actions of nitric oxide in the heart	BioCarta	no1pathway	42	42	14	(33.3%)	0.00735585	0.0258131	PIK3R1; TNNI1; GNB1; CAMK2B; SLC7A1; AKT1; PLCG1; PRKAR2B; CHRM1; GUCY1B2; PRKACB; PDPK1; GNGT1; CAV1	6541; 5170; 2974; 5567; 5335; 207; 7135; 5577; 2782; 816; 5295; 1128; 857; 2792
S1P3 pathway	PID	s1p_s1p3_pathway	26	26	10	(38.5%)	0.00740845	0.0258551	MIR197; GNAO1; RAC1; AKT1; MAPK1; GNA12; GNA13; CXCR4; RHOA; GNAI2	207; 2771; 2775; 387; 406974; 5879; 5594; 7852; 10672; 2768
signaling pathway from g-protein families	BioCarta	gpcrpathway	26	26	10	(38.5%)	0.00740845	0.0258551	HRAS; PRKCB; GNB1; MAP2K1; CAMK2B; PLCG1; PRKAR2B; GNGT1; PRKACB; PPP3CA	5530; 5567; 5335; 3265; 5577; 2782; 816; 5604; 5579; 2792
Formation of tubulin folding intermediates by CCT/TriC	Reactome	R-HSA-389960	26	26	10	(38.5%)	0.00740845	0.0258551	TUBB6; TUBA1B; TUBB4A; TUBB3; CCT4; CCT7; TUBB2B; TUBB2A; TUBA1A; CCT6B	10575; 10381; 7280; 10376; 10574; 10693; 10382; 347733; 7846; 84617
Selenium Metabolism and Selenoproteins	Wikipathways	WP28	38	38	13	(34.2%)	0.00757807	0.0263507	FABP1; JUN; SEPSECS; SP3; MSRB1; RPL30; GPX1; GPX3; SEPHS2; DIO1; DIO2; DIO3; TXNRD1	1733; 1735; 1734; 51734; 2876; 7296; 2878; 6670; 6156; 3725; 22928; 51091; 2168
G13 Signaling Pathway	Wikipathways	WP524	38	38	13	(34.2%)	0.00757807	0.0263507	PPP1CB; CALM1; RAC1; RPS6KB1; ROCK2; PFN1; MAPK10; GNA13; CFL1; ARHGDIB; RHOA; CDC42; CFL2	10672; 9475; 5216; 397; 5602; 5500; 1072; 1073; 998; 387; 801; 5879; 6198
Oxidative Stress	Wikipathways	WP408	30	30	11	(36.7%)	0.0076589	0.0265833	GPX1; MT1X; GSTT2; NQO1; TXN2; GPX3; MGST1; MAPK10; NOX4; NFIX; TXNRD1	5602; 4784; 25828; 2876; 7296; 2878; 4501; 4257; 2953; 1728; 50507
IL8- and CXCR2-mediated signaling events	PID	il8cxcr2_pathway	34	34	12	(35.3%)	0.00769477	0.0266111	RAB7A; RAC2; PIK3R6; PRKCB; GNB1; RAB11A; AKT1; ARRB2; PDPK1; GNG2; LYN; GNAI2	207; 4067; 54331; 5170; 2771; 409; 8766; 2782; 5880; 146850; 7879; 5579
TGF-beta receptor signaling activates SMADs	Reactome	R-HSA-2173789	34	34	12	(35.3%)	0.00769477	0.0266111	XPO1; TGFBR1; SMURF2; PPP1CB; SMAD4; SMAD7; SMAD2; NEDD4L; UBA52; USP15; UBC; UBE2M	4089; 9958; 4092; 4087; 7316; 64750; 7311; 7514; 7046; 5500; 9040; 23327
Transmission across Chemical Synapses	Reactome	R-HSA-112315	218	217	51	(23.5%)	0.00796043	0.0274454	STX1A; SLC6A1; MIR197; GABRG2; HRAS; GABRR3; LIN7C; STXBP1; SLC5A7; GNAT3; GNAI2; GABBR2; AP2S1; CALM2; NCALD; CHRNB2; GNG11; NSF; CACNB4; AP2M1; MAPK1; CACFD1; PRKCB; SLC38A1; SYT1; RPS6KA1; CAMK2G; GNB1; CAMK2A; CAMK2B; CPLX1; RAB3A; MDM2; KCNJ2; VAMP2; KCNJ6; DNAJC5; KCNJ9; CALM1; PICK1; CACNG8; GNG4; GNG2; BRAF; GNGT1; PRKACB; PDPK1; CACNG2; CACNG3; SYN2; SLC1A2	10368; 54331; 805; 5567; 673; 6506; 83988; 5594; 4193; 1175; 815; 6529; 3763; 6844; 60482; 2771; 801; 2791; 818; 406974; 1141; 81539; 9463; 3765; 80331; 6812; 3759; 5864; 2782; 6195; 346562; 785; 1173; 11094; 6857; 2566; 816; 10369; 5579; 2792; 6854; 5170; 10815; 2786; 4905; 6804; 59283; 200959; 9568; 3265; 55327
Rap1 signaling pathway - Homo sapiens (human)	KEGG	path:hsa04015	212	212	50	(23.6%)	0.00796478	0.0274454	PRKCI; ACTG1; CRKL; GNAO1; HRAS; RAP1B; RAP1A; CTNNB1; AKT1; PLCG1; MAPK11; CRK; GNAI2; EGF; PGF; CALM2; CALM1; NRAS; FGF19; FGF18; PIK3R1; FGF12; FGF11; FGF10; FGF17; BRAF; ITGB1; RAC2; RAC3; RAC1; EFNA5; PRKCB; MRAS; EFNA2; FGF8; HGF; RHOA; FGF4; FGF3; MAP2K2; MAP2K6; MAP2K1; PFN1; PFN2; PFN3; ITGAM; MAPK1; ACTB; RALB; CDC42	3082; 4893; 60; 5899; 71; 207; 5216; 5217; 3684; 3688; 5228; 8817; 8822; 673; 5295; 3265; 2248; 2249; 2253; 2255; 2256; 2257; 9965; 5879; 5335; 5906; 5908; 2771; 22808; 801; 805; 5600; 5605; 345456; 1398; 1399; 387; 1943; 2775; 1946; 1950; 5579; 5584; 5880; 5881; 5594; 1499; 5604; 998; 5608
Senescence and Autophagy in Cancer	Wikipathways	WP615	105	105	28	(26.7%)	0.00801142	0.0275564	CREG1; SMAD4; HRAS; MAP2K1; IL1B; FKBP8; CEBPB; GABARAPL1; GABARAPL2; JUN; GABARAP; ATG3; MAPK1; ATG5; MAP1LC3A; MAP1LC3C; MAP1LC3B; PCNA; IFNG; HMGA1; MDM2; CXCL14; ING2; IRF1; E2F1; GSK3B; IL6; BRAF	3659; 3553; 84557; 9474; 5594; 3569; 81631; 23770; 5604; 8804; 9547; 64422; 2932; 4193; 3265; 3159; 440738; 11345; 23710; 3458; 11337; 1869; 3725; 5111; 4089; 1051; 3622; 673
Signaling by Hedgehog	Reactome	R-HSA-5358351	83	82	23	(28.0%)	0.00817132	0.0280558	ITCH; PRKAR2B; ARRB2; SMURF2; SKP1; DERL2; CUL1; CUL3; OS9; ULK3; SPOP; PRKACB; VCP; NUMB; SHH; KIF3A; CSNK1A1; GSK3B; UBA52; UBC; GAS1; RBX1; WDR19	83737; 2619; 8452; 5567; 8650; 57728; 7311; 2932; 51009; 409; 6469; 7415; 5577; 7316; 64750; 1452; 8454; 8405; 9978; 10956; 6500; 25989; 11127
Signaling by NOTCH1	Reactome	R-HSA-1980143	74	73	21	(28.8%)	0.00825587	0.028213	HDAC1; NEURL1B; HDAC2; PSENEN; TBL1XR1; ITCH; SKP1; TLE3; RBX1; RBPJ; UBC; MIR1281; UBA52; ARRB2; NUMB; CCNC; CDK8; DLL4; HES1; CUL1; HEY1	1024; 83737; 7090; 3065; 8650; 54492; 79718; 409; 892; 8454; 7316; 7311; 54567; 55851; 100302237; 9978; 3066; 23462; 6500; 3280; 3516
Chronic myeloid leukemia - Homo sapiens (human)	KEGG	path:hsa05220	73	73	21	(28.8%)	0.00825587	0.028213	BCL2L1; HDAC1; TGFBR1; HDAC2; CRKL; E2F1; AKT1; CCND1; HRAS; NRAS; CHUK; MAP2K2; MAP2K1; GRB2; BRAF; PIK3R1; CRK; CTBP1; MDM2; SMAD4; MAPK1	5605; 1487; 7046; 4893; 2885; 673; 5295; 3265; 1869; 207; 595; 598; 4089; 5604; 5594; 4193; 3065; 1398; 1399; 3066; 1147
Wnt Signaling Pathway Netpath	Wikipathways	WP363	51	51	16	(31.4%)	0.00829057	0.028213	PRKCB; CSNK1A1; DVL3; CCND1; FRAT1; MAP3K7; GSK3B; CTNNB1; AKT1; CSNK1D; MAPK1; ARRB2; RAC1; CTBP1; RHOA; NLK	595; 1487; 10023; 1857; 409; 207; 2932; 6885; 387; 1499; 51701; 5594; 5579; 1452; 1453; 5879
Signaling by ERBB2	Reactome	R-HSA-1227986	51	51	16	(31.4%)	0.00829057	0.028213	PRKCD; NRAS; HRAS; FYN; UBA52; NRG4; AKT1; PLCG1; GRB2; PIK3R1; UBC; CUL5; RHOA; NRG2; EGF; MEMO1	51072; 207; 1950; 145957; 5335; 7311; 387; 3265; 2534; 2885; 4893; 9542; 7316; 5295; 8065; 5580
Oxytocin signaling pathway - Homo sapiens (human)	KEGG	path:hsa04921	159	158	39	(24.7%)	0.00829098	0.028213	ACTG1; PPP3R1; GNAO1; HRAS; MAP2K2; MAP2K1; MAP2K5; GNAI2; CAMK1D; CACNG8; CALM2; CALM1; NRAS; CACNB4; MAPK1; PIK3R1; MYL9; PRKCB; PRKAB2; PRKAB1; OXT; CAMK2G; CAMK2A; CAMK2B; JUN; RHOA; CACNG2; KCNJ2; PPP1CB; KCNJ6; CCND1; KCNJ9; ROCK2; MEF2C; PRKACB; PPP3CA; ACTB; CACNG3; CACNG7	5295; 60; 3765; 71; 595; 4208; 10368; 10369; 3725; 10398; 3759; 3763; 57118; 3265; 2775; 2771; 9475; 785; 4893; 801; 805; 815; 816; 818; 5500; 387; 59283; 59284; 5530; 5020; 5534; 5564; 5565; 5567; 5579; 5594; 5604; 5605; 5607
B cell receptor signaling	INOH	None	134	134	34	(25.4%)	0.00852169	0.0289465	PSMD8; NRAS; HRAS; MAP2K2; MAP2K1; CD79B; PSMA1; FYN; MAP3K7; PSMA2; PSMA3; MAPK1; PSMA6; PSMA7; PIK3R1; PSMA5; PSMC1; PSMC2; PSMC3; PSMC4; PSMD7; MALT1; PSMA4; TRAF6; PRKCB; CHUK; UBE2V1; UBE2N; SYK; DAPP1; PSMD11; PSMD12; GRB2; BRAF	5702; 27071; 3265; 2534; 5701; 5718; 5594; 5605; 5704; 5717; 7334; 5687; 10892; 5714; 1147; 5700; 5713; 5295; 5604; 5683; 673; 5686; 2885; 5685; 6885; 5688; 5579; 5682; 974; 7189; 4893; 7335; 5684; 6850
MFAP5-mediated ovarian cancer cell motility and invasiveness	Wikipathways	WP3301	12	12	6	(50.0%)	0.00863194	0.0290624	PTK2; JUN; PLCG1; MAPK1; TNNC1; PRKCQ	5594; 5588; 5335; 5747; 3725; 7134
map kinase inactivation of smrt corepressor	BioCarta	smrtepathway	12	12	6	(50.0%)	0.00863194	0.0290624	RAC1; HRAS; MAP2K1; GRB2; MAP2K4; EGF	5604; 3265; 1950; 2885; 6416; 5879
RalA downstream regulated genes	Wikipathways	WP2290	12	12	6	(50.0%)	0.00863194	0.0290624	RAC2; RAC3; RAC1; HRAS; NRAS; CDC42	5879; 4893; 998; 5881; 5880; 3265
Hh mutants that don,t undergo autocatalytic processing are degraded by ERAD	Reactome	R-HSA-5362768	12	12	6	(50.0%)	0.00863194	0.0290624	OS9; DERL2; VCP; UBA52; UBC; SHH	7316; 7311; 51009; 10956; 6469; 7415
Hh mutants abrogate ligand secretion	Reactome	R-HSA-5387390	12	12	6	(50.0%)	0.00863194	0.0290624	OS9; DERL2; VCP; UBA52; UBC; SHH	7316; 7311; 51009; 10956; 6469; 7415
Degradation of beta catenin	PID	betacatenin_deg_pathway	20	19	8	(42.1%)	0.00874656	0.029242	WNT3A; CSNK1A1; SKP1; GSK3B; CTNNB1; DVL3; CSNK1D; CUL1	2932; 6500; 1857; 1452; 1499; 8454; 1453; 89780
GABA synthesis, release, reuptake and degradation	Reactome	R-HSA-888590	19	19	8	(42.1%)	0.00874656	0.029242	STX1A; SLC6A1; VAMP2; DNAJC5; STXBP1; CPLX1; RAB3A; SYT1	6804; 6529; 80331; 6812; 10815; 6844; 5864; 6857
TP53 Regulates Transcription of Genes Involved in G2 Cell Cycle Arrest	Reactome	R-HSA-6804114	19	19	8	(42.1%)	0.00874656	0.029242	PCNA; E2F4; GADD45A; PRMT1; MIR1281; SFN; CDK1; TFDP2	7029; 1647; 2810; 3276; 1874; 5111; 100302237; 983
Translesion Synthesis by POLH	Reactome	R-HSA-110320	19	19	8	(42.1%)	0.00874656	0.029242	RCHY1; PCNA; RPA3; RFC2; VCP; UBA52; UBC; UFD1L	7316; 7311; 6119; 7415; 5982; 25898; 7353; 5111
Phase 0 - rapid depolarisation	Reactome	R-HSA-5576892	47	47	15	(31.9%)	0.00878164	0.029308	SCN7A; CALM2; CALM1; CAMK2G; SCN8A; CAMK2A; CAMK2B; CACNB4; CACNG8; SCN2B; FGF12; CACNG2; CACNG3; FGF11; CACNG7	10368; 801; 818; 805; 785; 6334; 59284; 59283; 816; 2257; 815; 10369; 2256; 6332; 6327
Neural Crest Differentiation	Wikipathways	WP2064	101	101	27	(26.7%)	0.00879876	0.0293139	WNT3A; HDAC1; HDAC2; CTNNB1; FZD3; SOX10; RBPJ; DVL3; FGF19; ZIC5; ZIC1; DLX5; PHOX2B; ITGB1; ASCL1; FOXD3; TFAP2A; DLL4; FGF8; SNAI2; RHOB; SNAI1; OLIG2; OLIG1; GSK3B; TWIST1; HES1	10215; 1499; 89780; 85416; 2253; 6591; 7976; 6663; 1857; 429; 3280; 2932; 7020; 388; 9965; 7545; 116448; 3516; 7291; 54567; 6615; 3688; 1749; 3065; 3066; 27022; 8929
GPCR signaling-G alpha q	INOH	None	274	274	62	(22.6%)	0.0088994	0.0295975	WNT3A; RGS20; GHRH; MAP2K2; MAP2K1; IL1B; GNAI2; EGF; AREG; FZD3; FSHB; CGA; TAC1; RGS7; RGS4; OXT; FGF19; FGF18; PRKCQ; IFNA13; SCT; FGF11; FGF10; FGF17; NRG4; GDF11; GRM3; PRKCI; PRKCH; CGB7; CGB8; GCG; FZD1; IFNG; CGB5; PRKCB; PRKCD; LTA; TNF; DLL4; FGF8; HGF; FGF4; FGF3; CALCB; WNT8B; RGS17; NRG2; CSH2; RGS10; WNT3; WNT5B; SHH; CSF3; IL6; IL7; VIP; BRAF; CRH; GNRH1; MAPK1; WNT5A	6863; 10220; 6000; 5583; 7976; 3447; 5594; 5605; 3574; 5580; 9965; 8817; 7474; 7432; 1440; 6343; 7473; 2253; 3553; 1081; 3082; 2255; 5604; 2256; 3458; 7124; 26575; 673; 2796; 9542; 2641; 5020; 1950; 145957; 374; 5999; 6469; 2249; 1443; 2913; 54567; 4049; 89780; 8321; 6001; 5579; 7479; 3569; 5588; 94115; 2771; 1392; 8601; 81029; 797; 2691; 8822; 2248; 2488; 5584; 93659; 94027
Regulation of nuclear SMAD2/3 signaling	PID	smad2_3nuclearpathway	79	78	22	(28.2%)	0.00891903	0.0296112	HDAC1; HDAC2; SMAD4; FOXG1; SMAD7; SMAD2; AKT1; DCP1A; SKI; CEBPB; SAP30; JUN; SAP18; DLX1; SIN3A; SP3; GATA3; MIR1281; MEF2C; CDK2; CTBP1; ATF2	3725; 3065; 207; 1487; 2625; 8819; 4092; 4087; 1745; 1386; 6497; 10284; 2290; 4208; 1017; 25942; 6670; 100302237; 55802; 3066; 1051; 4089
p53 signaling pathway - Homo sapiens (human)	KEGG	path:hsa04115	69	69	20	(29.0%)	0.00896915	0.0297259	RCHY1; SFN; CCND2; RFWD2; SESN1; CDK1; CCND1; GADD45A; CCND3; SESN3; CDK2; TP73; EI24; CCNG1; ZMAT3; RRM2B; CYCS; PMAIP1; MDM2; GADD45B	896; 900; 4616; 64393; 983; 7161; 64326; 25898; 50484; 54205; 9538; 143686; 595; 4193; 27244; 1647; 5366; 1017; 2810; 894
Programmed Cell Death	Reactome	R-HSA-5357801	125	125	32	(25.6%)	0.00916035	0.030307	BCL2L1; PTK2; DYNLL1; PPP3R1; DYNLL2; HMGB2; HMGB1; CYCS; CTNNB1; AKT1; DIABLO; PMAIP1; YWHAZ; YWHAQ; FADD; YWHAB; YWHAG; YWHAE; OCLN; H1F0; KPNB1; PRKCD; SATB1; OPA1; PRKCQ; E2F1; TP73; VIM; SFN; DNM1L; GAS2; TFDP2	207; 7161; 4976; 598; 1869; 56616; 7529; 5580; 140735; 7532; 3837; 10971; 8772; 54205; 2810; 7029; 8655; 5534; 3005; 5366; 100506658; 5588; 3146; 7531; 6304; 1499; 7431; 5747; 7534; 2620; 3148; 10059
GnRH signaling pathway - Homo sapiens (human)	KEGG	path:hsa04912	92	92	25	(27.2%)	0.00920755	0.0304104	JUN; HRAS; MAP2K2; MAP2K1; MAPK10; MAP2K6; MAP2K4; CALM2; CALM1; CGA; NRAS; GRB2; PRKCB; MAP2K7; CAMK2G; CAMK2A; CAMK2B; PRKCD; FSHB; MAP3K2; GNRH1; PRKACB; MAPK1; CDC42; MAPK11	1081; 3725; 3265; 2796; 6416; 815; 4893; 801; 805; 816; 818; 2885; 5608; 2488; 5567; 5579; 5580; 5594; 5600; 5602; 5604; 5605; 998; 5609; 10746
Plasma membrane estrogen receptor signaling	PID	er_nongenomic_pathway	43	43	14	(32.6%)	0.00923993	0.0304647	MIR197; GNB1; GNAO1; HRAS; NRAS; ROCK2; AKT1; GRB2; GNG2; GNA13; PIK3R1; RHOA; GNAI2; MAPK11	207; 54331; 2775; 387; 3265; 406974; 2885; 4893; 9475; 2782; 10672; 5600; 5295; 2771
FGF signaling pathway	PID	fgf_pathway	56	56	17	(30.4%)	0.00945299	0.0308586	RPS6KA1; STAT3; SDC4; JUN; CAMK2A; FRS2; AKT1; PLCG1; GRB2; SPP1; FGF19; PIK3R1; HGF; PDPK1; FGF4; NCAM1; MAPK1	207; 3725; 5170; 5335; 2885; 6696; 2249; 5594; 3082; 6774; 815; 5295; 4684; 9965; 6195; 6385; 10818
IL1	NetPath	Pathway_IL1	56	56	17	(30.4%)	0.00945299	0.0308586	PELI1; TRAF6; UBE2N; MAP3K2; MAP2K7; JUN; CHUK; MAP3K7; AKT1; MAPK1; PPP6C; MAP2K6; PIK3R1; MAP2K4; UBE2V1; IL1B; ATF2	207; 5537; 3725; 57162; 7189; 3553; 6416; 1386; 5594; 1147; 7335; 6885; 5609; 5295; 10746; 7334; 5608
Transcriptional misregulation in cancer - Homo sapiens (human)	KEGG	path:hsa05202	180	179	43	(24.0%)	0.00951497	0.0308586	BCL2L1; HDAC1; PTK2; WT1; IL6; ERG; MEIS1; CCR7; CCNT2; HIST1H3H; CEBPB; CEBPA; SPI1; ZBTB16; SIX1; HOXA11; MLLT3; HDAC2; SIN3A; CDKN2C; HHEX; RXRB; HIST1H3B; HIST1H3C; LDB1; HIST1H3F; HIST1H3G; HIST1H3D; HIST1H3E; HIST1H3J; MDM2; HIST1H3I; FEV; HIST2H3C; ETV6; LMO2; CCND2; MEF2C; DDX5; HIST2H3D; ITGAM; MAF; CDK9	1025; 3087; 7704; 1050; 1051; 2078; 6688; 1031; 2120; 598; 4193; 3684; 4208; 6257; 4211; 1655; 3207; 8861; 8351; 8352; 8354; 8355; 8356; 8357; 8358; 5747; 4300; 1236; 8968; 653604; 7490; 25942; 6495; 894; 905; 4005; 3569; 54738; 8353; 126961; 3065; 3066; 4094
insulin Mam	INOH	None	83	83	23	(27.7%)	0.00953295	0.0308586	NRAS; HRAS; MAP2K2; MAP2K1; FKBP8; YWHAZ; YWHAQ; RPS6KB1; MAPK1; PIK3R1; YWHAB; YWHAG; YWHAE; PRKAB2; PRKAB1; EIF4E; AKT1; GSK3B; SFN; GRB2; PDPK1; RHEB; PPP2R5C	5527; 7532; 5170; 6009; 7531; 6198; 207; 2932; 3265; 10971; 5594; 2885; 7529; 7534; 23770; 1977; 5564; 5605; 5565; 5295; 4893; 2810; 5604
PI-3K cascade:FGFR2	Reactome	R-HSA-5654695	23	23	9	(39.1%)	0.00960736	0.0308586	FGF4; FGF17; FRS2; GRB2; PIK3R1; FGF8; FGF18; FGF10; FGF3	2255; 2885; 2249; 2253; 8822; 2248; 5295; 8817; 10818
FRS-mediated FGFR1 signaling	Reactome	R-HSA-5654693	23	23	9	(39.1%)	0.00960736	0.0308586	FGF4; FGF3; HRAS; NRAS; FRS2; GRB2; FGF8; FGF10; FGF17	2255; 2885; 4893; 2249; 2253; 8822; 2248; 3265; 10818
SHC-mediated cascade:FGFR2	Reactome	R-HSA-5654699	23	23	9	(39.1%)	0.00960736	0.0308586	FGF4; FGF3; HRAS; NRAS; GRB2; FGF8; FGF18; FGF10; FGF17	2255; 3265; 2885; 4893; 2249; 2253; 8822; 2248; 8817
Protein export - Homo sapiens (human)	KEGG	path:hsa03060	23	23	9	(39.1%)	0.00960736	0.0308586	SEC11A; SEC11C; SPCS2; SPCS3; SEC62; SEC61G; SRP19; SEC61B; SEC61A1	10952; 23478; 7095; 23480; 9789; 6728; 90701; 60559; 29927
MAP2K and MAPK activation	Reactome	R-HSA-5674135	39	39	13	(33.3%)	0.00963814	0.0308586	HRAS; NRAS; RAP1B; RAP1A; MAP2K2; MAP2K1; MAPK1; ARRB2; BRAF; YWHAB; KSR2; LAMTOR2; LAMTOR3	673; 283455; 7529; 3265; 5594; 409; 4893; 8649; 5908; 5605; 28956; 5906; 5604
mTOR signalling	Reactome	R-HSA-165159	40	39	13	(33.3%)	0.00963814	0.0308586	CAB39L; RRAGA; PPM1A; PRKAB1; STK11; RPS6KB1; AKT1; YWHAB; EIF4E; PRKAB2; RHEB; LAMTOR2; LAMTOR3	10670; 207; 6009; 6198; 8649; 1977; 6794; 81617; 28956; 5494; 5565; 7529; 5564
DNA Damage Recognition in GG-NER	Reactome	R-HSA-5696394	39	39	13	(33.3%)	0.00963814	0.0308586	COPS8; RUVBL1; YY1; COPS2; COPS3; COPS6; COPS5; UBA52; UBC; RBX1; ACTB; COPS7B; COPS7A	50813; 9318; 10987; 10920; 7316; 7311; 64708; 8533; 9978; 10980; 8607; 60; 7528
S1P5 pathway	PID	s1p_s1p5_pathway	9	9	5	(55.6%)	0.00964535	0.0308586	GNAO1; GNA12; RHOA; GNAI2; MIR197	387; 2771; 406974; 2768; 2775
cyclin e destruction pathway	BioCarta	fbw7pathway	9	9	5	(55.6%)	0.00964535	0.0308586	CDK2; CDC34; CUL1; E2F1; SKP1	8454; 1869; 1017; 6500; 997
CRH	NetPath	Pathway_CRH	35	35	12	(34.3%)	0.00993805	0.0308586	PTK2; GNAO1; PRKCB; GNB1; CRHBP; AKT1; PLCG1; MAPK1; ARRB2; ECE1; CRH; GNAI2	207; 2771; 1392; 5335; 5594; 1889; 409; 5747; 2775; 2782; 1393; 5579
Regulation of TP53 Degradation	Reactome	R-HSA-6804757	35	35	12	(34.3%)	0.00993805	0.0308586	CCNG1; RFFL; PPP2CB; UBA52; AKT1; CDK2; UBC; PDPK1; MDM2; PPP2R5C; RNF34; CDK1	207; 5170; 1017; 900; 983; 5516; 7316; 7311; 4193; 80196; 117584; 5527
Detoxification of Reactive Oxygen Species	Reactome	R-HSA-3299685	36	35	12	(34.3%)	0.00993805	0.0308586	GPX1; NCF1; TXN; PRDX6; NUDT2; GPX3; CYCS; PRDX2; TXN2; GSTP1; NOX4; TXNRD1	7296; 9588; 54205; 318; 2878; 2950; 653361; 7001; 25828; 2876; 50507; 7295

## Sheet: Supplementary Table S10B
Supplementary Table S10B. The 427 most significantly enriched GO terms (P < 0.001) are shown.
* m: molecular function; b: biological process; c: cellular compartment
Term name	TermID	TermCategory*	TermLevel	Size	Effective_size	Overlap	Percentage	p-value	q-value	members_input_overlap_GeneSymbols	members_input_overlap_GeneIds
nucleus	GO:0005634	c	4	6988	6957	1401	(20.1%)	2.35376e-24	6.54344e-22	RNF14; HIST1H4B; HIST1H4A; HSPA7; HIST1H4F; HIST1H4E; HIST1H4K; HIST1H4J; HSPA9; HIST1H4H; DET1; SLC50A1; RNF11; ZNF879; ZNF878; ZNF707; ZNF706; CRBN; RNF112; MEMO1; MEIS3P1; IRX5; TMEM57; IRX1; IRX3; IRX2; SP8; DHX9; SP3; PPP2R2A; SP6; MEG3; OPA1; ZNF672; MAZ; ERI1; MAF; CTBP1; TSG101; GTF3C2; MGST1; GTF3C6; SWAP70; XPO1; XPO7; KIAA0907; ZEB2; RPS6KA1; SNRPB2; PSMD14; PSMD11; TOP1; PSMD12; TMEM1…	60; 71; 132; 147; 166; 27338; 207; 210; 241; 325; 351; 360; 374; 379; 388; 396; 403; 409; 93621; 430; 22929; 478; 197135; 595; 598; 344167; 662; 663; 665; 673; 687; 689; 54738; 754; 197370; 793; 794; 805; 815; 816; 818; 892; 894; 896; 900; 905; 974; 983; 991; 996; 997; 1017; 1020; 1024; 1025; 1028; 1031; 1032; 1050; 1051; 1052; 1054; 1059; 1070; 1072; 1073; 1108; 1147; 1163; 1196; 1198; 1382; 138…
gene expression	GO:0010467	b	4	5310	5286	1106	(20.9%)	1.16148e-23	5.77458e-21	RNF14; HIST1H4B; HIST1H4A; KHSRP; HIST1H4F; PPP3R1; SUMO1; HIST1H4J; SCG5; HIST1H4H; MOCS3; GMEB2; SRSF10; ANP32A; PDCD10; MBD3L5; SLC50A1; EBF2; ZNF879; HIST1H4E; ZNF707; ZNF706; SNRPA; HIST1H4K; MEIS3P1; IRX5; YAP1; METTL16; YAF2; IRX2; SP8; DHX9; ZNF688; SLC38A3; IFNG; SP3; CAMK2A; SP6; SPPL3; SERP1; EEF1DP3; MEG3; SMARCD2; TGFB1I1; NEUROD6; GATA3; AKIRIN2; CBX1; ZNF766; ZNF672; WDTC1; GTF2F2;…	58; 60; 70; 72; 91; 101; 132; 166; 207; 351; 378; 409; 430; 197135; 595; 605; 344167; 673; 687; 689; 725; 54738; 815; 857; 871; 892; 905; 944; 966; 983; 998; 1017; 1020; 1024; 1025; 1028; 1050; 1051; 1052; 1054; 1081; 1108; 1147; 1196; 1198; 1265; 1382; 1386; 1392; 1398; 1401; 1407; 1440; 1453; 1459; 1479; 1487; 1491; 1499; 1501; 1602; 1655; 1656; 1660; 54890; 1665; 1734; 1745; 1746; 1749; 132864…
RNA metabolic process	GO:0016070	b	4	4602	4582	980	(21.4%)	1.27062e-23	5.77458e-21	RNF14; HIST1H4B; HIST1H4A; KHSRP; HIST1H4F; PPP3R1; SUMO1; HIST1H4J; HIST1H4H; MOCS3; GMEB2; SRSF10; ANP32A; MBD3L5; ZNF879; HIST1H4E; ZNF707; ZNF706; NEUROD2; MEIS3P1; IRX5; ZNF792; YAP1; METTL16; YAF2; IRX2; SP8; DHX9; ZNF688; SLC38A3; IFNG; SP3; PPP2R2A; CAMK2A; SP6; MEG3; SMARCD2; TGFB1I1; GATA3; AKIRIN2; CBX1; ZNF766; ZNF672; WDTC1; GTF2F2; CCND1; MAZ; ERI3; EIF2A; DDX46; CNOT8; PRR13; SNRNP…	87; 91; 101; 166; 207; 351; 378; 409; 430; 197135; 595; 605; 344167; 687; 689; 54738; 815; 857; 892; 905; 944; 983; 1017; 1020; 1024; 1025; 1028; 1050; 1051; 1052; 1054; 1081; 1108; 1147; 1196; 1198; 1382; 1386; 1398; 1407; 1440; 1453; 1459; 1479; 1487; 1491; 1499; 1501; 1602; 1655; 1656; 1660; 54890; 1665; 1745; 1746; 1749; 1810; 1857; 1869; 1874; 1875; 1879; 1915; 1950; 1961; 1977; 1993; 1994; …
regulation of macromolecule metabolic process	GO:0060255	b	4	5762	5741	1186	(20.7%)	1.28324e-23	5.77458e-21	RNF14; HIST1H4B; HIST1H4A; KHSRP; ATXN1L; HIST1H4F; CRKL; SSPO; SUMO1; HIST1H4J; SUMO2; ZBTB44; HIPK2; SRSF10; UBE2V1; PDCD10; DYNLL1; MBD3L5; SLC50A1; ZNF879; PPP3R1; LRRTM4; ZNF707; ZNF706; HIST1H4K; MEIS3P1; IFNA13; YAP1; IRX1; YAF2; IRX2; SP8; DHX9; ZNF688; STK11; SLC38A3; IFNG; PPP2R2D; SP3; PPP2R2A; CAMK2A; SP6; GABARAPL2; SPPL3; SERP1; TNFAIP8; MEG3; SMARCD2; TGFB1I1; CNOT7; GATA3; RNF187;…	58; 60; 70; 72; 87; 91; 101; 132; 147; 151; 152; 166; 27338; 207; 325; 336; 351; 374; 375; 378; 387; 409; 430; 434; 197135; 595; 605; 344167; 663; 673; 684; 687; 689; 725; 54738; 754; 805; 815; 857; 871; 892; 894; 896; 900; 905; 944; 966; 983; 991; 996; 998; 1017; 1020; 1024; 1025; 1028; 1031; 1032; 1050; 1051; 1052; 1054; 1081; 1108; 1147; 1163; 1164; 1196; 1198; 1236; 1265; 1382; 1386; 1392; 13…
cellular macromolecule catabolic process	GO:0044265	b	4	930	928	271	(29.2%)	2.97925e-23	1.0055e-20	RNF14; KHSRP; PMAIP1; RNF11; ITCH; HNRNPD; SUMO1; PARN; SUMO2; UBE2W; FZR1; AKT1; TNRC6B; USP24; EGF; CAV1; NCBP2; COPS3; PPP1R8; CSNK1D; CRBN; CACUL1; CUL5; CUL1; CUL2; CUL3; SOCS5; PLK2; RFFL; PPP2R2A; UBE2R2; UBXN4; LSM4; RPL11; TGFB1I1; MDM2; RNF19B; RPL19; UBR5; PTTG1IP; SOCS6; RNF185; RBX1; FBXL3; PPP2CB; FBXL7; GSK3B; JKAMP; DDX6; ENC1; RNF8; UBC; UPF1; RNF4; RNF187; CHMP4B; TSG101; ECSCR;…	10952; 27338; 207; 409; 197135; 665; 754; 857; 983; 991; 996; 997; 1050; 1452; 1453; 1499; 1656; 11237; 1950; 1977; 2081; 2107; 2768; 2876; 2932; 3005; 3093; 3146; 3148; 3184; 3646; 3669; 3837; 4085; 4092; 4193; 4736; 5073; 5366; 5433; 5436; 5511; 5516; 5520; 5527; 5682; 5683; 5684; 5685; 5686; 5687; 5688; 5700; 5701; 5702; 5704; 5706; 5713; 5714; 5717; 5718; 5747; 5902; 5962; 5976; 6047; 6050; 6…
regulation of gene expression	GO:0010468	b	5	4304	4289	925	(21.6%)	3.10545e-23	2.95808e-20	RNF14; HIST1H4B; HIST1H4A; KHSRP; HIST1H4F; PPP3R1; SUMO1; HIST1H4J; HIST1H4H; HIPK2; SRSF10; ANP32A; PDCD10; MBD3L5; SLC50A1; ZNF879; HIST1H4E; ZNF707; ZNF706; HIST1H4K; MEIS3P1; IRX5; YAP1; IRX1; YAF2; IRX2; SP8; DHX9; ZNF688; SLC38A3; IFNG; SP3; CAMK2A; SP6; SERP1; NUP50; MEG3; SMARCD2; DLX5; GATA3; AKIRIN2; ZNF672; WDTC1; GTF2F2; CCND1; MAZ; EIF2A; DDX46; CNOT8; PRR13; ENC1; MAF; ZNF776; CTBP…	58; 60; 70; 72; 91; 101; 132; 166; 207; 351; 378; 409; 430; 197135; 595; 605; 344167; 673; 687; 689; 725; 54738; 815; 857; 892; 905; 944; 966; 983; 998; 1017; 1020; 1024; 1025; 1028; 1050; 1051; 1052; 1054; 1081; 1108; 1147; 1196; 1198; 1265; 1382; 1386; 1392; 1398; 1401; 1407; 1440; 1453; 55696; 1459; 1487; 1491; 1499; 1501; 1602; 1655; 1656; 1660; 1734; 1745; 1746; 1749; 132864; 1810; 1857; 186…
cellular macromolecule metabolic process	GO:0044260	b	3	8310	8273	1617	(19.5%)	3.59283e-23	2.4575e-20	RNF14; HIST1H4B; HIST1H4A; HIST1H4F; NCBP2; SSPO; HIST1H4K; HIST1H4J; HIST1H4H; B2M; PDCD10; RNF11; ZNF879; PPP3R1; ZNF707; ZNF706; CRBN; MEIS3P1; KDM2A; IRX1; IRX3; IRX2; SP8; DHX9; PPP2R2D; SP3; PPP2R2A; SP6; SPPL3; MEG3; RAB40C; ZNF672; MAZ; ERI3; ERI1; MAF; CTBP1; TSG101; VPS11; GTF3C2; GTF3C6; SWAP70; APOA2; PHLDA2; XPO1; CSDE1; TIPRL; WSB1; WSB2; TTL; FBXL19; KSR2; CEBPB; ZNF878; KCNH5; RPS…	28; 52; 87; 91; 101; 128; 147; 151; 152; 166; 27338; 27339; 207; 325; 336; 351; 374; 375; 378; 387; 409; 430; 435; 197135; 567; 595; 344167; 663; 665; 673; 684; 687; 689; 725; 54738; 754; 197370; 805; 815; 818; 857; 871; 892; 894; 896; 900; 905; 92999; 944; 966; 983; 991; 996; 997; 998; 1017; 1020; 1024; 1025; 1028; 1031; 1032; 1050; 1051; 1052; 1054; 1081; 1108; 1131; 1147; 1163; 1164; 1196; 119…
RNA biosynthetic process	GO:0032774	b	5	3877	3861	846	(21.9%)	4.65473e-23	2.95808e-20	RNF14; HIST1H4B; HIST1H4A; KHSRP; HIST1H4F; PPP3R1; SUMO1; HIST1H4J; HIST1H4H; HIPK2; SRSF10; ANP32A; MBD3L5; ZNF879; HIST1H4E; ZNF707; ZNF706; HIST1H4K; MEIS3P1; IRX5; OLIG1; IRX1; YAF2; IRX2; SP8; NEUROD2; ZNF688; SLC38A3; IFNG; SP3; CAMK2A; SP6; MEG3; SMARCD2; DLX5; GATA3; AKIRIN2; CBX1; ZNF672; WDTC1; GTF2F2; CCND1; MAZ; EIF2A; ZBTB34; CNOT8; PRR13; MAF; ZNF776; CTBP1; ZNF738; ZNF771; TSG101;…	87; 91; 101; 166; 207; 351; 378; 409; 430; 595; 605; 344167; 687; 689; 54738; 815; 857; 892; 905; 944; 983; 1017; 1020; 1024; 1025; 1028; 1050; 1051; 1052; 1054; 1081; 1108; 1147; 1382; 1386; 1398; 1407; 1440; 1459; 1479; 1487; 1491; 1499; 1501; 1602; 1655; 1745; 1746; 1749; 1810; 1857; 1869; 1874; 1875; 1879; 1915; 1950; 1961; 1993; 2016; 2063; 2078; 2081; 2104; 2120; 2145; 2249; 2253; 2255; 109…
nuclear part	GO:0044428	c	3	3942	3922	850	(21.7%)	1.16463e-21	3.09791e-19	HIST1H4B; HIST1H4A; U2AF2; HSPA7; HIST1H4F; PPP3R1; SUMO1; HIST1H4J; HSPA9; STK11; GMEB2; ANP32E; SRSF10; ANP32A; UBE2V2; BLOC1S6; HIST1H4E; HIST1H4K; CRBN; PRIM2; KDM2A; TMEM57; YAP1; SUMO3; YAF2; DHX9; SUMO2; CAMK2G; PPP2R2A; CAMK2A; CAMK2B; SMARCD2; OPA1; OSBPL3; GATA3; ADRA1B; GTF2F2; CCND1; CCND3; CCND2; DDX46; SNRNP27; POP7; ENC1; CTBP1; NR2E1; ZNF771; TSG101; INTS2; ELAVL1; ELAVL2; NOVA1; …	60; 132; 147; 27338; 27339; 207; 241; 351; 379; 430; 595; 598; 662; 663; 665; 687; 197370; 805; 815; 818; 892; 894; 896; 900; 905; 974; 983; 991; 996; 997; 1017; 1020; 1024; 1025; 1032; 1050; 1051; 1054; 1070; 1072; 1073; 1108; 1147; 1163; 1196; 1198; 1382; 1386; 1452; 1453; 1459; 1479; 1487; 1499; 1647; 1655; 1660; 1665; 11201; 1749; 1810; 1845; 1846; 1849; 1857; 1869; 1874; 1875; 1909; 1915; 19…
nuclear lumen	GO:0031981	c	4	3569	3549	777	(21.9%)	8.83476e-21	1.22803e-18	HIST1H4B; HIST1H4A; U2AF2; HIST1H4F; PPP3R1; SUMO1; HIST1H4J; HSPA9; SUMO2; HIPK2; ANP32E; SRSF10; ANP32A; BLOC1S6; HIST1H4E; HIST1H4K; CRBN; PRIM2; KDM2A; YAP1; SUMO3; YAF2; DHX9; STK11; CAMK2G; PPP2R2A; CAMK2A; CAMK2B; SMARCD2; OPA1; GATA3; GTF2F2; CCND1; CCND3; CCND2; DDX46; SNRNP27; POP7; ENC1; CTBP1; ZNF771; TSG101; INTS2; ELAVL1; ELAVL2; NOVA1; UBE2D2; UBE2D1; GTF3C2; GTF3C6; CRIPT; SAP130;…	60; 132; 207; 379; 595; 687; 197370; 805; 815; 816; 818; 892; 894; 896; 900; 905; 974; 983; 991; 996; 997; 1017; 1020; 1024; 1025; 1032; 1050; 1051; 1054; 1070; 1072; 1073; 1108; 1147; 1163; 1196; 1198; 1382; 1386; 1452; 1453; 1459; 1476; 1479; 1487; 1499; 1647; 1655; 1660; 54890; 1665; 11201; 1749; 1810; 1845; 1846; 1849; 1857; 1869; 1874; 1875; 1915; 1993; 1994; 2063; 2104; 2120; 2145; 2168; 10…
regulation of macromolecule biosynthetic process	GO:0010556	b	5	4071	4059	870	(21.4%)	9.95997e-21	4.21971e-18	RNF14; HIST1H4B; HIST1H4A; KHSRP; HIST1H4F; PPP3R1; SUMO1; HIST1H4J; HIST1H4H; HIPK2; SRSF10; HCRT; MBD3L5; ZNF879; HIST1H4E; ZNF707; ZNF706; HIST1H4K; MEIS3P1; IRX5; OLIG1; IRX1; YAF2; IRX2; SP8; SFRP2; ZNF688; SLC38A3; IFNG; SP3; CAMK2A; SP6; SERP1; MEG3; SMARCD2; TGFB1I1; GATA3; AKIRIN2; IL21; ZNF672; WDTC1; GTF2F2; CCND1; MAZ; EIF2A; ZBTB34; CNOT8; PRR13; ENC1; MAF; ZNF776; CTBP1; EIF5A2; PAI…	87; 91; 101; 166; 207; 336; 351; 374; 378; 409; 430; 197135; 595; 605; 344167; 687; 689; 54738; 815; 857; 892; 905; 944; 983; 998; 1017; 1020; 1024; 1025; 1028; 1050; 1051; 1052; 1054; 1081; 1108; 1147; 1236; 1382; 1386; 1398; 1407; 1440; 1459; 1487; 1491; 1499; 1501; 1602; 1655; 1656; 1734; 1745; 1746; 1749; 132864; 1810; 1857; 1869; 1874; 1875; 1879; 1915; 1950; 1961; 1965; 1977; 1982; 1983; 19…
nucleobase-containing compound biosynthetic process	GO:0034654	b	4	4333	4314	915	(21.2%)	1.61171e-20	4.35162e-18	RNF14; HIST1H4B; HIST1H4A; KHSRP; HIST1H4F; PPP3R1; SUMO1; HIST1H4J; HIST1H4H; HIPK2; SRSF10; ANP32A; MBD3L5; EBF2; ZNF879; HIST1H4E; ZNF707; ZNF706; HIST1H4K; MEIS3P1; IRX5; OLIG1; IRX1; YAF2; IRX2; SP8; NEUROD2; ZNF688; SLC38A3; IFNG; SP3; CAMK2A; SP6; MEG3; SMARCD2; DLX5; GATA3; AKIRIN2; CBX1; ZNF672; WDTC1; GTF2F2; CCND1; MAZ; EIF2A; ZBTB34; CNOT8; PRR13; MAF; ZNF776; CTBP1; ZNF738; ZNF771; T…	87; 91; 101; 132; 159; 166; 207; 262; 351; 378; 409; 430; 513; 516; 517; 595; 605; 344167; 687; 689; 54738; 805; 815; 857; 892; 905; 944; 983; 1017; 1020; 1024; 1025; 1028; 1032; 1050; 1051; 1052; 1054; 1081; 1108; 1147; 1382; 1386; 1392; 1398; 1407; 1440; 1459; 1479; 1487; 1491; 1499; 1501; 1503; 1602; 1655; 11201; 1745; 1746; 1749; 1810; 1857; 1869; 1874; 1875; 1879; 132954; 1889; 1909; 1915; 1…
nucleic acid metabolic process	GO:0090304	b	4	5107	5083	1051	(20.7%)	2.8298e-20	6.36705e-18	RNF14; HIST1H4B; HIST1H4A; KHSRP; HIST1H4F; PPP3R1; SUMO1; HIST1H4J; SUMO3; SUMO2; MOCS3; BRMS1; SRSF10; UBE2V1; MBD3L5; EBF2; ZNF879; HIST1H4E; ZNF707; ZNF706; NEUROD2; MEIS3P1; IRX5; ZNF792; YAP1; METTL16; YAF2; IRX2; SP8; DHX9; ZNF688; HIST1H4H; SLC38A3; IFNG; SP3; PPP2R2A; CAMK2A; SP6; MEG3; SMARCD2; TGFB1I1; GATA3; AKIRIN2; CBX1; ZNF766; ZNF672; WDTC1; GTF2F2; CCND1; SNRNP70; MAZ; ERI3; EIF2…	87; 91; 101; 166; 207; 351; 374; 378; 409; 430; 197135; 595; 605; 344167; 687; 689; 54738; 197370; 815; 857; 892; 905; 944; 983; 997; 998; 1017; 1020; 1024; 1025; 1028; 1032; 1050; 1051; 1052; 1054; 1081; 1108; 1147; 1196; 1198; 1382; 1386; 1398; 1407; 1440; 1453; 1459; 1479; 1487; 1491; 1499; 1501; 1602; 1647; 1655; 1656; 1660; 54890; 1665; 11201; 1745; 1746; 1749; 1810; 1857; 1869; 1874; 1875; …
regulation of RNA metabolic process	GO:0051252	b	5	3727	3714	804	(21.6%)	3.76558e-20	9.82224e-18	RNF14; HIST1H4B; HIST1H4A; KHSRP; HIST1H4F; PPP3R1; SUMO1; HIST1H4J; HIST1H4H; HIPK2; SRSF10; ANP32A; MBD3L5; ZNF879; HIST1H4E; ZNF707; ZNF706; HIST1H4K; MEIS3P1; IRX5; YAP1; IRX1; YAF2; IRX2; SP8; NEUROD2; ZNF688; SLC38A3; IFNG; SP3; CAMK2A; SP6; MEG3; SMARCD2; DLX5; GATA3; AKIRIN2; ZNF672; WDTC1; GTF2F2; CCND1; MAZ; EIF2A; ZBTB34; CNOT8; PRR13; MAF; ZNF776; CTBP1; ZNF738; ZNF771; TSG101; ELAVL2…	87; 91; 101; 166; 207; 351; 378; 409; 430; 595; 605; 344167; 687; 689; 54738; 815; 857; 892; 905; 944; 983; 1017; 1020; 1024; 1025; 1028; 1050; 1051; 1052; 1054; 1081; 1108; 1147; 1196; 1198; 1382; 1386; 1398; 1407; 1440; 55696; 1459; 1487; 1491; 1499; 1501; 1602; 1655; 1745; 1746; 1749; 1810; 1857; 1869; 1874; 1875; 1879; 1915; 1950; 1961; 1993; 2016; 2063; 2078; 2081; 2104; 2120; 2145; 2249; 22…
mRNA metabolic process	GO:0016071	b	5	652	650	200	(30.8%)	3.86398e-20	9.82224e-18	UBL5; U2AF2; NCBP2; PARN; SRSF8; PUF60; SRSF10; DHX15; PRPF3; RBM15B; PRPF6; PNRC2; PRPF39; AHCYL1; USB1; TRUB1; PPP1R8; SAP18; PTBP2; TARDBP; METTL14; LUC7L2; DHX9; SF3A3; PPP2R2A; PRMT5; ZCRB1; RPL11; THOC1; RPL19; CWC15; SNRPD3; SNRPD2; SNRPD1; GTF2F2; APP; AGO4; DDX46; DDX5; DDX6; SNRNP27; UPF1; TNRC6B; RPL37A; ELAVL1; ELAVL2; RPL9; NOVA2; NOVA1; CELF4; KHDRBS1; CELF2; RNH1; DCP1A; ERI1; NUDT…	351; 197135; 1025; 1054; 55696; 1479; 1655; 1656; 1660; 54890; 1665; 1977; 1993; 1994; 2081; 2107; 55015; 2483; 2926; 2963; 3181; 3183; 3184; 3185; 3187; 6050; 3646; 3958; 4670; 4736; 4857; 4858; 5073; 5093; 5430; 5433; 5436; 5437; 5438; 5440; 5441; 5511; 5520; 5976; 6129; 6133; 6135; 6142; 6143; 6144; 6146; 6152; 6155; 6156; 6158; 6159; 6164; 6167; 6168; 6169; 6171; 6176; 6189; 6201; 6202; 6203;…
heterocycle biosynthetic process	GO:0018130	b	4	4398	4379	923	(21.1%)	7.41018e-20	1.28394e-17	RNF14; HIST1H4B; HIST1H4A; KHSRP; HIST1H4F; PPP3R1; SUMO1; HIST1H4J; HIST1H4H; MOCS3; HIPK2; SRSF10; ANP32A; MBD3L5; EBF2; ZNF879; HIST1H4E; ZNF707; ZNF706; HIST1H4K; MEIS3P1; IRX5; OLIG1; IRX1; YAF2; IRX2; SP8; NEUROD2; ZNF688; SLC38A3; IFNG; SP3; CAMK2A; SP6; MEG3; SMARCD2; DLX5; GATA3; AKIRIN2; CBX1; ZNF672; WDTC1; GTF2F2; CCND1; MAZ; EIF2A; ZBTB34; CNOT8; PRR13; MAF; ZNF776; CTBP1; ZNF738; ZN…	87; 91; 101; 132; 159; 166; 207; 210; 262; 351; 378; 409; 430; 513; 516; 517; 595; 605; 344167; 687; 689; 54738; 805; 815; 857; 892; 905; 944; 983; 1017; 1020; 1024; 1025; 1028; 1032; 1050; 1051; 1052; 1054; 1081; 1108; 1147; 1382; 1386; 1392; 1398; 1407; 1440; 1459; 1479; 1487; 1491; 1499; 1501; 1503; 1602; 1655; 11201; 1745; 1746; 1749; 1810; 1857; 1869; 1874; 1875; 1879; 132954; 1889; 1909; 19…
regulation of nitrogen compound metabolic process	GO:0051171	b	4	4360	4346	917	(21.1%)	7.60853e-20	1.28394e-17	RNF14; HIST1H4B; HIST1H4A; KHSRP; HIST1H4F; PPP3R1; SUMO1; HIST1H4J; HIST1H4H; CAP1; HIPK2; SRSF10; UBE2V1; MBD3L5; TGFB1I1; ZNF879; HIST1H4E; ZNF707; ZNF706; HIST1H4K; MEIS3P1; IRX5; YAP1; IRX1; YAF2; IRX2; SP8; SFRP2; ZNF688; SLC38A3; IFNG; SP3; CAMK2A; SP6; SERP1; MEG3; SMARCD2; DLX5; GATA3; AKIRIN2; ZNF672; WDTC1; GTF2F2; CCND1; MAZ; EIF2A; ZBTB34; CNOT8; PRR13; ENC1; MAF; ZNF776; CTBP1; EIF5…	87; 91; 101; 166; 207; 351; 374; 378; 409; 430; 197135; 595; 605; 344167; 687; 689; 54738; 805; 815; 857; 892; 905; 944; 983; 998; 1017; 1020; 1024; 1025; 1028; 1050; 1051; 1052; 1054; 1081; 1108; 1141; 1147; 1196; 1198; 1382; 1386; 1392; 1398; 1407; 1440; 1459; 1487; 1491; 1499; 1501; 1602; 1655; 1656; 1734; 1745; 1746; 1749; 132864; 1810; 1857; 1869; 1874; 1875; 1879; 1889; 1909; 1915; 1950; 19…
regulation of metabolic process	GO:0019222	b	3	6121	6099	1226	(20.1%)	9.02444e-20	3.08636e-17	RNF14; HIST1H4B; HIST1H4A; KHSRP; ATXN1L; HIST1H4F; CRKL; SSPO; SUMO1; HIST1H4J; SUMO2; ZBTB44; CAP1; HIPK2; SRSF10; UBE2V1; PDCD10; DYNLL1; OTX2; MBD3L5; SLC50A1; ZNF879; PPP3R1; LRRTM4; ZNF707; ZNF706; HIST1H4K; MEIS3P1; IFNA13; YAP1; IRX1; YAF2; IRX2; SP8; DHX9; ZNF688; STK11; SLC38A3; IFNG; PPP2R2D; SP3; PPP2R2A; CAMK2A; SP6; TLK2; GABARAPL2; SPPL3; SERP1; TNFAIP8; MEG3; SMARCD2; SCT; CNOT7; …	58; 60; 70; 72; 87; 91; 101; 132; 147; 151; 152; 166; 27338; 27339; 207; 325; 336; 351; 374; 375; 378; 387; 409; 430; 434; 476; 197135; 595; 344167; 663; 673; 684; 687; 689; 725; 54738; 754; 805; 815; 857; 871; 892; 894; 896; 900; 905; 92999; 944; 966; 983; 991; 996; 998; 1017; 1020; 1024; 1025; 1028; 1031; 1032; 1050; 1051; 1052; 1054; 1081; 1108; 1141; 1147; 1163; 1164; 1196; 1198; 1236; 1265; …
aromatic compound biosynthetic process	GO:0019438	b	4	4402	4383	922	(21.0%)	1.48861e-19	2.23291e-17	RNF14; HIST1H4B; HIST1H4A; KHSRP; HIST1H4F; PPP3R1; SUMO1; HIST1H4J; HIST1H4H; HIPK2; SRSF10; ANP32A; MBD3L5; EBF2; ZNF879; HIST1H4E; ZNF707; ZNF706; HIST1H4K; MEIS3P1; IRX5; OLIG1; IRX1; YAF2; IRX2; SP8; NEUROD2; ZNF688; SLC38A3; IFNG; SP3; CAMK2A; SP6; MEG3; SMARCD2; DLX5; GATA3; AKIRIN2; CBX1; ZNF672; WDTC1; GTF2F2; CCND1; MAZ; EIF2A; ZBTB34; CNOT8; PRR13; MAF; ZNF776; CTBP1; ZNF738; ZNF771; T…	87; 91; 101; 132; 159; 166; 207; 210; 262; 351; 378; 409; 430; 434; 513; 516; 517; 595; 605; 344167; 687; 689; 54738; 805; 815; 857; 892; 905; 944; 983; 1017; 1020; 1024; 1025; 1028; 1032; 1050; 1051; 1052; 1054; 1081; 1108; 1147; 1382; 1386; 1392; 1398; 1407; 1440; 1459; 1479; 1487; 1491; 1499; 1501; 1503; 1602; 1655; 11201; 1745; 1746; 1749; 1810; 1857; 1869; 1874; 1875; 1879; 132954; 1889; 190…
regulation of primary metabolic process	GO:0080090	b	4	5752	5732	1160	(20.2%)	2.00964e-19	2.71302e-17	RNF14; HIST1H4B; HIST1H4A; KHSRP; HIST1H4F; CRKL; SSPO; SUMO1; HIST1H4J; SUMO2; ZBTB44; CAP1; HIPK2; SRSF10; UBE2V1; PDCD10; DYNLL1; MBD3L5; ZNF879; PPP3R1; LRRTM4; ZNF707; ZNF706; HIST1H4K; MEIS3P1; IFNA13; YAP1; IRX1; YAF2; IRX2; SP8; SFRP2; ZNF688; STK11; SLC38A3; IFNG; PPP2R2D; SP3; PPP2R2A; CAMK2A; SP6; GABARAPL2; SPPL3; SERP1; TNFAIP8; MEG3; SMARCD2; SCT; GATA3; RNF187; IL21; ADRA1B; ZNF672…	87; 91; 101; 147; 151; 152; 166; 27338; 207; 336; 351; 374; 375; 378; 387; 409; 430; 476; 197135; 595; 605; 344167; 663; 673; 684; 687; 689; 725; 54738; 754; 805; 815; 857; 871; 892; 894; 896; 900; 905; 944; 966; 983; 991; 996; 998; 1017; 1020; 1024; 1025; 1028; 1031; 1032; 1050; 1051; 1052; 1054; 1081; 1108; 1141; 1147; 1163; 1164; 1196; 1198; 1236; 1382; 1386; 1392; 1398; 1399; 1407; 1440; 1452…
catalytic complex	GO:1902494	c	2	1232	1230	323	(26.3%)	2.03329e-19	2.27728e-17	RNF14; UBQLN1; DYNLL1; RNF11; PPP3R1; KLHL24; CHD8; MRGBP; NDUFB3; NDUFB1; FZR1; POLR3F; POLR3G; PUF60; TAF8; CCNT2; POLR3K; PRPF6; PPP1R2; DYNLL2; GNG11; NDUFB10; CRBN; ORMDL3; SAP18; FADD; ZYG11B; CUL5; WDR61; CUL1; CUL2; CUL3; CCNL1; KCTD13; PRPSAP1; DMAP1; PPP2R2D; PRMT1; PPP2R2A; ATP1B3; PRMT5; KLHL2; KLHL3; PSMD14; RNF19B; FBXL7; CWC15; URI1; KAT8; DNAJA1; SNRPD3; SNRPD2; SNRPD1; GTF2F2; CC…	60; 91; 27338; 27339; 476; 477; 478; 483; 593; 595; 892; 894; 896; 905; 991; 996; 1017; 1025; 1108; 1147; 1603; 1655; 1810; 165679; 2026; 2079; 2081; 2145; 2483; 166348; 2730; 2760; 2768; 2771; 2775; 2780; 2782; 2786; 2791; 2792; 2957; 2958; 2963; 3066; 3094; 3181; 3183; 3185; 3187; 3276; 3301; 3315; 3622; 3703; 55257; 5701; 4234; 4670; 4697; 4698; 4707; 4709; 4716; 4726; 5163; 5229; 5295; 5430; …
cellular nitrogen compound biosynthetic process	GO:0044271	b	4	4935	4912	1014	(20.6%)	3.87665e-19	4.62012e-17	RNF14; HIST1H4B; HIST1H4A; KHSRP; HIST1H4F; PPP3R1; MRPL14; SUMO1; HIST1H4J; HIST1H4H; CAP1; HIPK2; SRSF10; ANP32A; MBD3L5; EBF2; ZNF879; HIST1H4E; ZNF707; ZNF706; HIST1H4K; PRIM2; IRX5; OLIG1; IRX1; YAF2; IRX2; SP8; NEUROD2; ZNF688; SLC38A3; IFNG; SP3; CAMK2A; SP6; SERP1; EEF1DP3; MEG3; SMARCD2; DLX5; GATA3; AKIRIN2; CBX1; ZNF672; WDTC1; GTF2F2; CCND1; EIF2D; EIF2A; ZBTB34; CNOT8; PRR13; ENC1; M…	87; 91; 101; 132; 159; 166; 207; 210; 262; 351; 378; 409; 430; 435; 440; 513; 516; 517; 197135; 595; 605; 344167; 687; 689; 54738; 805; 815; 857; 892; 905; 944; 983; 1017; 1020; 1024; 1025; 1028; 1032; 1050; 1051; 1052; 1054; 1081; 1108; 1147; 1382; 1386; 1392; 1398; 1407; 1440; 1459; 1479; 1487; 1491; 1499; 1501; 1503; 1602; 1655; 1656; 11201; 1734; 1745; 1746; 1749; 132864; 1810; 1857; 1869; 18…
macromolecule catabolic process	GO:0009057	b	4	1165	1163	308	(26.5%)	4.10678e-19	4.62012e-17	RNF14; KHSRP; PMAIP1; RNF11; ITCH; SUMO1; PARN; LYPLA2; SUMO2; UBE2W; FZR1; AKT1; RPL23; USP24; EGF; CAV1; PPP1R3E; CALM2; NCBP2; CALM1; COPS3; PPP1R8; CSNK1D; CRBN; VIP; NDUFA13; CREBRF; CUL5; CUL1; CUL2; GUSB; SOCS5; PLK2; IFNG; RFFL; PPP2R2A; UBE2R2; UBXN4; LSM4; RPL11; TGFB1I1; MDM2; RNF19B; RPL19; UBR5; PTTG1IP; SOCS6; RNF185; HYAL2; FBXL3; PPP2CB; ADAM8; GSK3B; JKAMP; DDX6; ENC1; RNF8; UBC;…	101; 10952; 27338; 207; 409; 197135; 665; 725; 754; 805; 857; 11081; 983; 991; 996; 997; 998; 1020; 1050; 1452; 1453; 1462; 1499; 1656; 11237; 1950; 1977; 2081; 2107; 2534; 2538; 2768; 2876; 2932; 2990; 3005; 3093; 3146; 3148; 3184; 3458; 3553; 3646; 3669; 3837; 4085; 4092; 4193; 4736; 801; 4905; 5073; 5366; 5433; 5436; 5500; 5511; 5516; 5520; 5527; 5682; 5683; 5684; 5685; 5686; 5687; 5688; 5700;…
transcription, DNA-templated	GO:0006351	b	5	3738	3723	800	(21.5%)	4.17469e-19	8.84338e-17	RNF14; HIST1H4B; HIST1H4A; U2AF2; HIST1H4F; PPP3R1; SUMO1; HIST1H4J; HIST1H4H; HIPK2; SRSF10; ANP32A; MBD3L5; ZNF879; HIST1H4E; ZNF707; ZNF706; HIST1H4K; MEIS3P1; IRX5; OLIG1; IRX1; YAF2; IRX2; SP8; NEUROD2; ZNF688; SLC38A3; IFNG; SP3; CAMK2A; SP6; MEG3; SMARCD2; DLX5; GATA3; AKIRIN2; ZNF672; WDTC1; GTF2F2; CCND1; MAZ; EIF2A; ZBTB34; CNOT8; PRR13; MAF; ZNF776; CTBP1; ZNF738; ZNF771; TSG101; ELAVL…	91; 101; 166; 207; 351; 378; 409; 430; 595; 605; 344167; 687; 689; 54738; 815; 857; 892; 905; 944; 983; 1017; 1020; 1024; 1025; 1028; 1050; 1051; 1052; 1054; 1081; 1108; 1147; 1382; 1386; 1398; 1407; 1440; 1459; 1479; 1487; 1491; 1499; 1501; 1602; 1655; 1745; 1746; 1749; 1810; 1857; 1869; 1874; 1875; 1879; 1915; 1950; 1961; 1993; 2016; 2063; 2078; 2081; 2104; 2120; 2145; 2249; 2253; 2255; 10987; …
regulation of cellular metabolic process	GO:0031323	b	4	5813	5792	1168	(20.2%)	5.03777e-19	5.23153e-17	RNF14; HIST1H4B; HIST1H4A; KHSRP; HIST1H4F; CRKL; SSPO; SUMO1; HIST1H4J; SUMO2; ZBTB44; CAP1; HIPK2; SRSF10; UBE2V1; PDCD10; DYNLL1; MBD3L5; ZNF879; PPP3R1; LRRTM4; ZNF707; ZNF706; HIST1H4K; MEIS3P1; IFNA13; YAP1; IRX1; YAF2; IRX2; SP8; SFRP2; ZNF688; STK11; SLC38A3; IFNG; PPP2R2D; SP3; PPP2R2A; CAMK2A; SP6; GABARAPL2; SPPL3; SERP1; TNFAIP8; MEG3; SMARCD2; SCT; GATA3; RNF187; IL21; ADRA1B; ZNF672…	87; 91; 101; 147; 151; 152; 166; 27338; 207; 325; 336; 351; 374; 375; 378; 387; 409; 430; 434; 476; 197135; 595; 605; 344167; 663; 673; 684; 687; 689; 725; 54738; 754; 805; 815; 857; 871; 892; 894; 896; 900; 905; 944; 966; 983; 991; 996; 998; 1017; 1020; 1024; 1025; 1028; 1031; 1032; 1050; 1051; 1052; 1054; 1081; 1108; 1141; 1147; 1163; 1164; 1196; 1198; 1236; 1382; 1386; 1392; 1398; 1399; 1401; …
regulation of biosynthetic process	GO:0009889	b	4	4308	4295	902	(21.0%)	7.99062e-19	7.70524e-17	RNF14; HIST1H4B; HIST1H4A; KHSRP; HIST1H4F; PPP3R1; SUMO1; HIST1H4J; STK11; CAP1; HIPK2; SRSF10; UBE2V1; MBD3L5; ZNF879; HIST1H4E; ZNF707; ZNF706; HIST1H4K; MEIS3P1; IRX5; OLIG1; IRX1; YAF2; IRX2; SP8; SFRP2; ZNF688; HIST1H4H; SLC38A3; IFNG; SP3; CAMK2A; SP6; SERP1; MEG3; SMARCD2; DLX5; GATA3; AKIRIN2; IL21; ZNF672; WDTC1; GTF2F2; CCND1; MAZ; EIF2A; ZBTB34; CNOT8; PRR13; ENC1; MAF; ZNF776; CTBP1;…	87; 91; 101; 166; 207; 336; 351; 374; 378; 409; 430; 434; 476; 197135; 595; 605; 344167; 687; 689; 54738; 805; 815; 857; 892; 905; 944; 983; 998; 1017; 1020; 1024; 1025; 1028; 1050; 1051; 1052; 1054; 1081; 1108; 1147; 1196; 1236; 1382; 1386; 1392; 1398; 1407; 1440; 1459; 1487; 1491; 1499; 1501; 1586; 1602; 1655; 1656; 1734; 1745; 1746; 1749; 132864; 1810; 1857; 1869; 1874; 1875; 1879; 1889; 1909;…
regulation of cellular biosynthetic process	GO:0031326	b	5	4256	4243	892	(21.0%)	1.03495e-18	1.87918e-16	RNF14; HIST1H4B; HIST1H4A; KHSRP; HIST1H4F; PPP3R1; SUMO1; HIST1H4J; HIST1H4H; CAP1; HIPK2; SRSF10; UBE2V1; MBD3L5; ZNF879; HIST1H4E; ZNF707; ZNF706; HIST1H4K; MEIS3P1; IRX5; OLIG1; IRX1; YAF2; IRX2; SP8; SFRP2; ZNF688; SLC38A3; IFNG; SP3; CAMK2A; SP6; SERP1; MEG3; SMARCD2; DLX5; GATA3; AKIRIN2; IL21; ZNF672; WDTC1; GTF2F2; CCND1; MAZ; EIF2A; ZBTB34; CNOT8; PRR13; ENC1; MAF; ZNF776; CTBP1; EIF5A2…	87; 91; 101; 166; 207; 336; 351; 374; 378; 409; 430; 434; 476; 197135; 595; 605; 344167; 687; 689; 54738; 805; 815; 857; 892; 905; 944; 983; 998; 1017; 1020; 1024; 1025; 1028; 1050; 1051; 1052; 1054; 1081; 1108; 1147; 1196; 1236; 1382; 1386; 1392; 1398; 1407; 1440; 1459; 1487; 1491; 1499; 1501; 1586; 1602; 1655; 1656; 1734; 1745; 1746; 1749; 132864; 1810; 1857; 1869; 1874; 1875; 1879; 1889; 1909;…
regulation of nucleobase-containing compound metabolic process	GO:0019219	b	5	4066	4052	852	(21.0%)	9.49652e-18	1.50876e-15	RNF14; HIST1H4B; HIST1H4A; KHSRP; HIST1H4F; PPP3R1; SUMO1; HIST1H4J; HIST1H4H; CAP1; HIPK2; SRSF10; HCRT; MBD3L5; TGFB1I1; ZNF879; HIST1H4E; ZNF707; ZNF706; HIST1H4K; MEIS3P1; IRX5; YAP1; IRX1; YAF2; IRX2; SP8; SFRP2; ZNF688; SLC38A3; IFNG; SP3; CAMK2A; SP6; MEG3; SMARCD2; DLX5; GATA3; AKIRIN2; ZNF672; WDTC1; GTF2F2; CCND1; MAZ; EIF2A; ZBTB34; CNOT8; PRR13; MAF; ZNF776; CTBP1; ZNF738; ZNF771; TSG…	87; 91; 101; 166; 207; 351; 374; 378; 409; 430; 595; 605; 344167; 687; 689; 54738; 805; 815; 857; 892; 905; 944; 983; 998; 1017; 1020; 1024; 1025; 1028; 1050; 1051; 1052; 1054; 1081; 1108; 1147; 1196; 1198; 1382; 1386; 1392; 1398; 1407; 1440; 55696; 1459; 1487; 1491; 1499; 1501; 1602; 1655; 1745; 1746; 1749; 1810; 1857; 1869; 1874; 1875; 1879; 1889; 1909; 1915; 1950; 1961; 1993; 2016; 2063; 2078;…
nucleoplasm	GO:0005654	c	4	2980	2962	652	(22.0%)	1.17586e-17	1.08963e-15	HIST1H4B; HIST1H4A; U2AF2; HIST1H4F; PPP3R1; SUMO1; HIST1H4J; SUMO3; HIST1H4H; HIPK2; SRSF10; ANP32A; BLOC1S6; HIST1H4E; HIST1H4K; PRIM2; KDM2A; YAP1; YAF2; DHX9; SUMO2; CAMK2G; PPP2R2A; CAMK2A; CAMK2B; SMARCD2; OPA1; GATA3; GTF2F2; CCND1; CCND3; CCND2; DDX46; SNRNP27; POP7; ENC1; CTBP1; ELAVL1; ELAVL2; UBE2D2; UBE2D1; GTF3C2; GTF3C6; SAP130; XPO1; SOX10; CCT4; DMAP1; ZIC1; GTF2I; GDF11; MAU2; RP…	60; 132; 207; 595; 687; 197370; 805; 815; 816; 818; 892; 894; 896; 900; 905; 974; 983; 991; 996; 997; 1017; 1020; 1024; 1025; 1032; 1051; 1054; 1108; 1147; 1163; 1196; 1198; 1382; 1386; 1452; 1453; 1459; 1479; 1487; 1499; 1647; 1655; 1660; 54890; 11201; 1810; 1845; 1846; 1849; 1869; 1874; 1875; 1993; 1994; 2063; 2104; 2145; 2168; 10987; 54994; 2296; 2483; 2547; 2553; 2625; 2771; 2872; 2885; 2957;…
organic cyclic compound biosynthetic process	GO:1901362	b	4	4515	4496	930	(20.7%)	1.77846e-17	1.60062e-15	RNF14; HIST1H4B; HIST1H4A; KHSRP; HIST1H4F; PPP3R1; SUMO1; HIST1H4J; HIST1H4H; MOCS3; HIPK2; SRSF10; ANP32A; MBD3L5; EBF2; ZNF879; HIST1H4E; ZNF707; ZNF706; HIST1H4K; MEIS3P1; IRX5; OLIG1; IRX1; YAF2; IRX2; SP8; NEUROD2; ZNF688; SLC38A3; IFNG; SP3; CAMK2A; SP6; MEG3; SMARCD2; DLX5; GATA3; AKIRIN2; CBX1; ZNF672; WDTC1; GTF2F2; CCND1; MAZ; EIF2A; ZBTB34; CNOT8; PRR13; MAF; ZNF776; CTBP1; ZNF738; ZN…	87; 91; 101; 132; 159; 166; 207; 210; 262; 351; 378; 409; 430; 434; 476; 513; 516; 517; 595; 605; 344167; 687; 689; 54738; 805; 815; 857; 892; 905; 944; 983; 1017; 1020; 1024; 1025; 1028; 1032; 1050; 1051; 1052; 1054; 1081; 1108; 1147; 1382; 1386; 1392; 1398; 1407; 1440; 1459; 1479; 1487; 1491; 1499; 1501; 1503; 1586; 1602; 1655; 11201; 1745; 1746; 1749; 1810; 1857; 1869; 1874; 1875; 1879; 132954…
cellular macromolecule biosynthetic process	GO:0034645	b	4	4963	4940	1008	(20.4%)	2.409e-17	2.03259e-15	RNF14; HIST1H4B; HIST1H4A; KHSRP; HIST1H4F; PPP3R1; SUMO1; HIST1H4J; HIST1H4H; BRMS1; SRSF10; UBE2V1; MBD3L5; EBF2; ZNF879; HIST1H4E; ZNF707; ZNF706; HIST1H4K; MEIS3P1; IRX5; OLIG1; IRX1; YAF2; IRX2; B3GALT4; NEUROD2; ZNF688; B3GALT1; SLC38A3; IFNG; SP3; CAMK2A; SP6; SERP2; SERP1; EEF1DP3; MEG3; SMARCD2; TGFB1I1; GATA3; AKIRIN2; CBX1; ZNF672; WDTC1; GTF2F2; CCND1; EIF2D; EIF2A; ZBTB34; CNOT8; PRR…	28; 91; 101; 166; 207; 336; 351; 374; 378; 409; 430; 197135; 595; 605; 344167; 687; 689; 54738; 815; 857; 892; 905; 944; 983; 997; 998; 1017; 1020; 1024; 1025; 1028; 1032; 1050; 1051; 1052; 1054; 1081; 1108; 1147; 1236; 1382; 1386; 1398; 1407; 1440; 1459; 1462; 1479; 1487; 1491; 1499; 1501; 1602; 1603; 1655; 1656; 11201; 1734; 1745; 1746; 1749; 132864; 1798; 1810; 1857; 1869; 1874; 1875; 1879; 19…
macromolecule metabolic process	GO:0043170	b	3	9047	9007	1701	(18.9%)	3.43078e-17	7.82217e-15	RNF14; HIST1H4B; HIST1H4A; HIST1H4F; HIST1H4E; SSPO; HIST1H4K; HIST1H4J; HIST1H4H; B2M; PDCD10; SLC50A1; RNF11; ZNF879; PPP3R1; ZNF707; ZNF706; CRBN; MEIS3P1; IRX5; IRX1; IRX3; IRX2; SP8; DHX9; PPP2R2D; SP3; PPP2R2A; SP6; SPPL3; MEG3; RAB40C; ZNF672; MAZ; ERI3; ERI1; MAF; CTBP1; TSG101; VPS11; GTF3C2; GTF3C6; SWAP70; UFSP1; APOA2; PHLDA2; XPO1; CSDE1; TIPRL; WSB1; WSB2; TTL; FBXL19; KSR2; CEBPB; …	28; 52; 58; 60; 70; 72; 87; 91; 101; 128; 132; 147; 151; 152; 166; 27338; 27339; 207; 325; 336; 351; 374; 375; 378; 387; 409; 430; 434; 435; 197135; 567; 595; 344167; 663; 665; 673; 684; 687; 689; 725; 54738; 754; 197370; 131873; 805; 815; 818; 857; 871; 892; 894; 896; 900; 905; 92999; 944; 966; 11086; 983; 991; 164832; 996; 997; 998; 1017; 1020; 1024; 1025; 1028; 1031; 1032; 1050; 1051; 1052; 10…
nucleic acid binding	GO:0003676	m	3	4037	4015	841	(20.9%)	5.13686e-17	9.8114e-15	HIST1H4B; HIST1H4A; KHSRP; HIST1H4F; CRKL; SUMO1; HIST1H4J; HSPA9; SUMO2; CS; SRSF10; MFAP1; ANP32A; RNF11; ZNF879; HIST1H4E; ZNF707; HIST1H4K; MANF; MEIS3P1; IRX5; YAP1; METTL16; IRX3; PCBP3; SP8; DHX9; ZNF688; HIST1H4H; SP3; SP6; EEF1DP3; SMARCD2; GATA3; STRBP; ZNF672; GTF2F2; EIF2D; ERI3; EIF2A; DDX46; SNRNP27; POP7; MAF; ZNF776; DRAP1; EIF5A2; PAIP2B; ZNF738; ZNF771; TSG101; EIF2AK2; ELAVL1; …	60; 87; 132; 351; 375; 430; 197135; 344167; 684; 687; 689; 54738; 871; 905; 92999; 1025; 1050; 1051; 1052; 1054; 1059; 1108; 1198; 10952; 1386; 1399; 1407; 1431; 1479; 1499; 1602; 1647; 1655; 1656; 1660; 1665; 11201; 1745; 1746; 1749; 132864; 1810; 1869; 1874; 1875; 1879; 1915; 1917; 1933; 1937; 1939; 1961; 1965; 1977; 1982; 1983; 1984; 1993; 1994; 1995; 2016; 2063; 2078; 2079; 2104; 2107; 2120; …
macromolecule biosynthetic process	GO:0009059	b	4	5125	5102	1033	(20.2%)	8.74178e-17	6.94201e-15	RNF14; HIST1H4B; HIST1H4A; KHSRP; HIST1H4F; PPP3R1; SUMO1; HIST1H4J; HIST1H4H; BRMS1; SRSF10; UBE2V1; MBD3L5; EBF2; ZNF879; HIST1H4E; ZNF707; ZNF706; HIST1H4K; MEIS3P1; IRX5; OLIG1; IRX1; YAF2; IRX2; B3GALT4; NEUROD2; ZNF688; B3GALT1; SLC38A3; IFNG; SP3; CAMK2A; SP6; SERP2; SERP1; EEF1DP3; MEG3; SMARCD2; TGFB1I1; GATA3; AKIRIN2; IL21; CBX1; ZNF672; WDTC1; GTF2F2; CCND1; EIF2D; EIF2A; ZBTB34; CNOT…	28; 87; 91; 101; 166; 207; 336; 351; 374; 378; 409; 430; 197135; 595; 605; 344167; 687; 689; 54738; 815; 857; 871; 892; 905; 944; 11081; 983; 997; 998; 1017; 1020; 1024; 1025; 1028; 1032; 1050; 1051; 1052; 1054; 1081; 1108; 1147; 1236; 1382; 1386; 1398; 1407; 1440; 1459; 1462; 1479; 1487; 1491; 1499; 1501; 1602; 1603; 1655; 1656; 11201; 1734; 1745; 1746; 1749; 132864; 1798; 1810; 1857; 1869; 1874…
nucleobase-containing compound metabolic process	GO:0006139	b	3	5731	5704	1138	(20.0%)	9.74484e-17	1.66637e-14	RNF14; HIST1H4B; HIST1H4A; U2AF2; HIST1H4F; PPP3R1; SUMO1; HIST1H4J; SUMO3; SUMO2; CAP1; MOCS3; OCLN; SRSF10; UBE2V1; OTX2; MBD3L5; EBF2; ZNF879; HIST1H4E; OARD1; ZNF707; ZNF706; HIST1H4K; UQCRHL; MEIS3P1; IRX5; YAP1; METTL16; YAF2; IRX2; SP8; DHX9; ZNF688; HIST1H4H; SLC38A3; IFNG; SP3; PPP2R2A; CAMK2A; SP6; MEG3; SMARCD2; SCT; SULT1E1; GEMIN6; UQCRQ; COX6A1; GATA3; UBR5; AKIRIN2; CBX1; ZNF766; Z…	87; 91; 101; 132; 159; 166; 27339; 207; 262; 318; 351; 374; 378; 409; 430; 434; 477; 491; 513; 516; 517; 197135; 595; 344167; 687; 689; 54738; 197370; 785; 805; 815; 857; 892; 905; 92999; 944; 983; 997; 998; 1017; 1020; 1024; 1025; 1028; 1032; 1050; 1051; 1052; 1054; 1081; 1108; 1147; 1196; 1198; 1337; 1345; 1350; 1382; 1386; 1392; 1398; 1407; 1440; 1453; 1459; 1479; 1487; 1491; 1499; 1501; 1503;…
negative regulation of macromolecule metabolic process	GO:0010605	b	5	2297	2293	521	(22.7%)	1.23252e-16	1.7406e-14	HIST1H4B; HIST1H4A; U2AF2; HIST1H4F; HIST1H4E; SSPO; SUMO1; HIST1H4J; HIST1H4H; HIPK2; SRSF10; PDCD10; MBD3L5; NCBP2; ZNF706; HIST1H4K; DRAP1; YAF2; NEUROD2; IFNG; SP3; MEG3; GATA3; AKIRIN2; WDTC1; CCND1; ERI1; ENC1; MAF; CTBP1; PAIP2B; TSG101; LMO3; ACVR1B; CDKN1C; CELF4; PDS5A; UBE2D1; FERD3L; SAP130; SERPINE3; XPO1; PPP1R1C; SOX10; SOX11; SOX14; ZIC2; DMAP1; PPARD; HIST2H3D; HIST2H3C; ING4; ZN…	91; 166; 207; 325; 351; 409; 430; 197135; 595; 605; 684; 725; 54738; 805; 857; 871; 966; 983; 991; 996; 998; 1017; 1020; 1025; 1028; 1031; 1032; 1050; 1051; 1108; 1386; 1392; 1407; 1476; 1487; 1499; 1602; 1647; 1655; 1745; 1746; 132864; 1810; 1845; 1846; 1849; 1869; 1965; 1977; 2063; 2120; 2168; 2281; 2290; 2295; 2297; 2534; 2537; 2547; 429; 2619; 2625; 2810; 2876; 2932; 2950; 3012; 3014; 3015; 3…
positive regulation of macromolecule metabolic process	GO:0010604	b	5	2795	2783	612	(22.0%)	2.11192e-16	2.68425e-14	RNF14; HIST1H4B; HIST1H4A; U2AF2; HIST1H4F; CRKL; SUMO1; HIST1H4J; SUMO2; HIPK2; PDCD10; SLC50A1; PPP3R1; RETN; HIST1H4K; IFNA13; YAP1; YAF2; SFRP2; STK11; SLC38A3; IFNG; SP3; SPPL3; SERP1; MEG3; TGFB1I1; GATA3; RNF187; ADRA1B; GTF2F2; CCND1; CCND3; CCND2; EIF2A; MAF; CTBP1; EIF5A2; ACTA1; DIRAS1; ELAVL1; RPS27L; ACVR1B; CDKN1C; VPS11; CELF4; RAB7A; UBE2D1; EDNRA; APOA2; SOX18; BUB3; SOX10; SOX11…	58; 60; 70; 72; 91; 101; 147; 151; 152; 27338; 207; 336; 351; 374; 378; 387; 409; 595; 663; 673; 725; 54738; 754; 805; 857; 892; 894; 896; 905; 944; 983; 991; 996; 998; 1017; 1020; 1024; 1025; 1028; 1050; 1051; 1052; 1054; 1081; 1147; 1236; 1265; 1386; 1392; 1398; 1399; 1401; 1440; 1452; 1453; 55696; 1487; 1489; 1499; 1647; 1655; 1746; 1749; 1849; 1857; 1869; 1874; 1875; 1879; 1889; 1909; 1946; 1…
chromatin	GO:0000785	c	2	451	450	143	(31.8%)	5.20467e-16	2.91462e-14	HIST1H4B; HIST1H4A; HIST1H4F; HIST1H4E; SUMO1; HIST1H4J; HIST1H4H; POLR3G; ANP32E; SCRT2; KDM4B; RAN; EIF3E; HIST1H4K; WDR61; PLK2; LDB1; HIST3H2BB; SMARCD2; SNAI2; GATA3; TRNP1; H2AFV; CCND2; H2AFX; H2AFZ; RFX3; HIST1H3I; CTR9; BRMS1; ENC1; MAF; ACTB; H2AFJ; HMGN2; PDS5A; PDS5B; SMARCE1; EED; SFPQ; KLHDC3; SAP130; SOX18; RUVBL1; CHD4; RUVBL2; JUN; SMARCAD1; DLX5; MAU2; STAG1; HIST1H2BD; HIST1H2B…	60; 894; 1051; 1108; 1499; 1749; 1857; 1869; 1874; 2296; 2625; 3005; 3012; 3014; 3015; 3017; 3018; 3066; 3148; 3151; 3159; 3183; 55766; 3622; 3646; 3659; 3662; 3725; 3727; 4087; 4089; 4094; 23383; 4999; 5080; 5430; 5467; 5619; 5885; 5888; 5901; 5976; 5977; 5991; 317772; 6304; 6421; 6591; 6597; 6603; 6605; 6688; 6722; 6774; 6908; 23028; 7141; 7161; 7320; 7341; 7528; 8331; 8336; 8338; 8340; 8341; 8…
nuclear chromatin	GO:0000790	c	3	300	299	106	(35.5%)	1.0093e-15	1.34237e-13	HDAC1; POLR3G; ANP32E; SCRT2; KDM4B; LDB1; HIST3H2BB; SMARCD2; SNAI2; GATA3; TRNP1; H2AFV; H2AFX; H2AFZ; RFX3; HIST1H3I; BRMS1; ENC1; ACTB; H2AFJ; SUDS3; SMARCE1; EED; KLHDC3; SAP130; SOX18; RUVBL1; CHD4; RUVBL2; JUN; DLX5; HIST1H2BD; PPARD; PAX6; POLR2A; HIST1H2BA; HIST1H2BB; HIST1H2BC; HIST1H2BL; HIST1H2BN; HIST1H2BO; HIST1H2BH; ING2; HIST1H2BK; IRF1; IRF4; TBP; UBE2B; HIST1H2BF; FOXC1; DPF2; K…	60; 1051; 1108; 1499; 1749; 1857; 1869; 1874; 2296; 2625; 3005; 3012; 3014; 3015; 3017; 3018; 3066; 3148; 3183; 55766; 3622; 3659; 3662; 3725; 3727; 4087; 4089; 5080; 5430; 5467; 5977; 5991; 317772; 6304; 6591; 6597; 6603; 6605; 6688; 6722; 6774; 6908; 23028; 7320; 7528; 8331; 8336; 8338; 8340; 8341; 8343; 8345; 8347; 8348; 8349; 8351; 8352; 8353; 8355; 8356; 8357; 8358; 8507; 8607; 8726; 8861; 8…
negative regulation of biosynthetic process	GO:0009890	b	5	1492	1491	361	(24.2%)	1.21411e-15	1.40285e-13	HIST1H4B; HIST1H4A; HIST1H4F; HIST1H4E; SUMO1; HIST1H4J; STK11; HIPK2; ZNF706; HIST1H4K; DRAP1; YAF2; NEUROD2; HIST1H4H; IFNG; SP3; MEG3; GATA3; TBL1XR1; WDTC1; CCND1; ENC1; MAF; CTBP1; PAIP2B; TSG101; CDKN1C; CELF4; PDS5A; UBE2D1; EDNRA; FERD3L; SAP130; XPO1; SOX10; SOX11; SOX14; ZIC2; DMAP1; GRM3; PPARD; HIST2H3D; HIST2H3C; ING4; CBY1; ZEB2; TFAP4; NOG; RIPPLY2; HES1; EIF4A3; HES7; SMAD4; SMAD7…	166; 430; 476; 197135; 595; 605; 54738; 857; 1020; 1028; 1050; 1051; 1108; 1196; 1386; 1407; 1487; 1499; 1602; 1655; 1745; 1746; 132864; 1810; 1869; 1909; 1965; 1977; 2063; 2120; 2290; 2295; 2297; 2547; 429; 2625; 2644; 2771; 2913; 2932; 2950; 3012; 3014; 3015; 3050; 3060; 3065; 3066; 3087; 3146; 3148; 3159; 3166; 3181; 3183; 3184; 3224; 3280; 3281; 3400; 3458; 3516; 3553; 3569; 134701; 3646; 365…
heterocyclic compound binding	GO:1901363	m	2	5944	5910	1166	(19.7%)	1.34868e-15	9.98021e-14	UBE2Q1; HIST1H4B; HIST1H4A; KHSRP; HSPA7; HIST1H4F; CRKL; SUMO1; HIST1H4J; HSPA9; SUMO2; MOCS3; CS; STK19; SRSF10; FKBP2; ANP32A; FKBP8; RNF11; TAT; RAB11A; ZNF879; HIST1H4E; OARD1; ZNF707; HIST1H4K; HNRNPA3; RNF112; MANF; MEIS3P1; IRX5; ABCD3; YAP1; METTL16; SCG5; IRX3; PCBP3; SP8; DHX9; ZNF688; STK11; CAMK2G; PDS5B; CAMK2A; SP6; EEF1DP3; SMARCD2; OPA1; ARL5B; PIP4K2C; RAB40C; GATA3; STRBP; ZNF6…	10923; 58; 60; 70; 71; 72; 87; 91; 132; 159; 27338; 207; 318; 351; 375; 377; 378; 379; 381; 382; 387; 388; 390; 400; 403; 430; 440; 476; 477; 478; 491; 513; 197135; 610; 344167; 673; 684; 687; 689; 54738; 815; 818; 871; 905; 92999; 983; 997; 998; 1017; 1020; 1024; 1025; 1050; 1051; 1052; 1054; 1059; 1108; 1147; 1196; 1198; 10952; 1386; 1399; 1407; 1431; 1452; 1453; 1455; 1456; 1459; 1479; 1487; 1…
cellular protein metabolic process	GO:0044267	b	4	4834	4817	975	(20.2%)	1.36698e-15	1.02524e-13	RNF14; HIST1H4B; HIST1H4A; STK19; HIST1H4F; CRKL; SSPO; SUMO1; HIST1H4J; SUMO3; SUMO2; DUSP28; HIPK2; B2M; FKBP2; UBE2V1; PDCD10; FKBP8; RNF11; PPP3R1; LRRTM4; FKBP11; ZNF706; HIST1H4K; CRBN; TMEM59; IFNA13; METTL14; B3GALT4; NEUROD2; STK11; B3GALT1; PPIAL4E; IFNG; PPP2R2D; CAMK2G; PPP2R2A; CAMK2A; CAMK2B; SPPL3; SERP1; RAB40C; GATA3; AKIRIN2; MOCS3; ADRA1B; WDTC1; ODAM; CCND1; PPP1R14B; CCND3; C…	28; 52; 91; 101; 128; 147; 151; 152; 10952; 27338; 207; 325; 336; 351; 378; 387; 409; 435; 22929; 197135; 567; 595; 663; 665; 673; 684; 725; 754; 197370; 805; 815; 816; 818; 857; 871; 892; 894; 896; 900; 905; 966; 983; 991; 996; 997; 998; 1017; 1020; 1024; 1025; 1028; 1031; 1032; 1050; 1108; 1131; 1147; 1163; 1164; 1196; 1198; 1236; 1386; 1392; 1398; 1399; 1407; 1440; 1452; 1453; 1455; 1456; 1459…
intracellular	GO:0005622	c	2	14076	14022	2487	(17.7%)	2.72441e-15	1.01711e-13	RNF14; HIST1H4B; HIST1H4A; HSPA7; HIST1H4F; HIST1H4E; HIST1H4K; HIST1H4J; HSPA9; HIST1H4H; CS; B2M; PDCD10; SLC50A1; RNF11; ITPKA; ZNF879; ZNF878; GPR182; ZNF707; ZNF706; CRBN; RNF112; MEMO1; MEIS3P1; IRX5; TMEM57; ABCD3; IRX1; IRX3; IRX2; SP8; DHX9; KRTAP19-6; PPP2R2D; GRINA; SP3; PPP2R2A; SP6; SPPL3; MEG3; OPA1; KRTAP21-3; RAB40C; MYL12B; ZNF672; TRAPPC1; KLLN; TRAPPC5; TRAPPC4; ERI1; MAF; SGSM…	10923; 131076; 28; 131118; 52; 58; 60; 70; 71; 72; 87; 101; 126; 128; 132; 147; 152; 159; 166; 27338; 27339; 207; 210; 221; 241; 262; 54664; 318; 325; 336; 351; 360; 362; 374; 375; 377; 378; 379; 381; 382; 387; 388; 390; 396; 397; 400; 403; 409; 93621; 430; 435; 440; 475; 476; 477; 478; 483; 491; 513; 516; 517; 197135; 528; 533; 534; 567; 593; 595; 598; 344167; 662; 663; 665; 673; 684; 687; 689; …
RNA catabolic process	GO:0006401	b	5	242	241	90	(37.3%)	4.17082e-15	4.4176e-13	NCBP2; PARN; TNRC6B; PPP1R8; PPP2R2A; RPL11; RPL19; ERI1; UBA52; RPL37A; PNRC2; RPL9; RPL7; RNH1; DCP1A; EXOSC1; CSDE1; KHSRP; DDX6; RPS9; RPL10A; CNOT11; POLR2D; POLR2G; PAPD5; EIF4E; NANOS3; NANOS2; MAGOHB; AGO4; AGO1; AGO3; AGO2; RPLP1; RPL18A; RPS15A; EIF3E; RPS7; UPF1; RPL41; RPS8; BTG2; HNRNPR; ETF1; HNRNPD; ERN1; PATL1; RPS26; RPS23; RPS20; SLFN14; RPS28; RPS29; CNOT6L; PATL2; RPS3A; ISG20…	197135; 1656; 1977; 2081; 2107; 3184; 6050; 3646; 3669; 4736; 5073; 5433; 5436; 5511; 5520; 5976; 6129; 6133; 6135; 6142; 6143; 6144; 6146; 6152; 6155; 6156; 6158; 6159; 6164; 6167; 6168; 6169; 6171; 6176; 6189; 6201; 6202; 6203; 6205; 6206; 6207; 6208; 6209; 6210; 6222; 6223; 6224; 6228; 6231; 6234; 6235; 7311; 7812; 7832; 8559; 8570; 9337; 9349; 9567; 9775; 10236; 11157; 339345; 342618; 81892; …
nucleosome	GO:0000786	c	3	106	105	52	(49.5%)	4.6876e-15	4.15634e-13	HIST1H4B; HIST1H4A; HIST1H3D; HIST1H4E; HIST1H4K; HIST1H4J; HIST1H3E; HIST1H3I; HIST1H2AM; HIST1H3J; HIST2H2BF; HIST2H2BE; HIST1H2AJ; HIST1H2AE; HIST1H2AA; HIST1H3H; HIST1H4H; HIST1H4F; HIST4H4; HIST2H2AB; HIST1H2AC; HIST2H4A; HIST2H2AA4; HIST2H3C; H1F0; HIST1H2BD; HIST1H3C; HIST1H2BF; HIST2H3D; HIST1H3F; HIST1H3G; HIST1H2BB; HIST1H2BC; HIST1H2BL; HIST1H2BN; HIST1H2BO; HIST1H2BH; HIST2H2AC; HIST2…	3005; 3012; 3014; 3015; 3017; 3018; 55766; 3662; 5619; 317772; 7141; 8331; 8336; 8338; 8340; 8341; 8343; 8345; 8347; 8348; 8349; 8351; 8352; 8353; 8355; 8356; 8357; 8358; 8359; 8361; 8362; 8363; 8365; 8366; 8367; 8370; 8968; 121504; 440689; 128312; 8335; 8354; 723790; 85236; 8334; 221613; 255626; 92815; 337873; 126961; 94239; 653604
organic cyclic compound binding	GO:0097159	m	2	6024	5990	1176	(19.6%)	4.73623e-15	1.7524e-13	UBE2Q1; HIST1H4B; HIST1H4A; KHSRP; HSPA7; HIST1H4F; CRKL; SUMO1; HIST1H4J; HSPA9; SUMO2; MOCS3; CS; STK19; SRSF10; FKBP2; ANP32A; FKBP8; RNF11; TAT; RAB11A; ZNF879; HIST1H4E; OARD1; ZNF707; HIST1H4K; HNRNPA3; RNF112; MANF; MEIS3P1; IRX5; ABCD3; YAP1; METTL16; SCG5; IRX3; PCBP3; SP8; DHX9; ZNF688; STK11; CAMK2G; PDS5B; CAMK2A; SP6; EEF1DP3; SMARCD2; OPA1; SULT1E1; ARL5B; PIP4K2C; RAB40C; GATA3; ST…	10923; 58; 60; 70; 71; 72; 87; 91; 132; 151; 152; 159; 27338; 207; 318; 336; 351; 375; 377; 378; 379; 381; 382; 387; 388; 390; 400; 403; 430; 440; 476; 477; 478; 491; 513; 197135; 610; 344167; 673; 684; 687; 689; 54738; 793; 815; 818; 857; 871; 905; 92999; 983; 997; 998; 1017; 1020; 1024; 1025; 1050; 1051; 1052; 1054; 1059; 1108; 1147; 1196; 1198; 10952; 1386; 1399; 1407; 1431; 1452; 1453; 1455; …
intracellular membrane-bounded organelle	GO:0043231	c	3	10381	10344	1902	(18.4%)	1.13394e-14	7.54067e-13	RNF14; HIST1H4B; HIST1H4A; HSPA7; HIST1H4F; HIST1H4E; HIST1H4K; HIST1H4J; HSPA9; HIST1H4H; LGALS3; B2M; PDCD10; SLC50A1; RNF11; ZNF879; ZNF878; ZNF707; ZNF706; CRBN; RNF112; MEMO1; MEIS3P1; IRX5; TMEM57; ABCD3; IRX1; IRX3; IRX2; SP8; DHX9; GRINA; SP3; PPP2R2A; SP6; SPPL3; MEG3; OPA1; AKIRIN2; ZNF672; TRAPPC1; MAZ; TRAPPC5; TRAPPC4; ERI1; MAF; SGSM1; CTBP1; MAL; TSG101; UGCG; KCNJ8; GOLGA8T; VPS11…	131076; 28; 131118; 60; 71; 101; 128; 132; 147; 166; 27338; 27339; 207; 210; 241; 318; 325; 336; 351; 360; 362; 374; 375; 377; 378; 379; 381; 382; 387; 390; 396; 400; 403; 409; 93621; 430; 476; 477; 478; 491; 513; 516; 517; 197135; 528; 533; 534; 567; 593; 595; 598; 344167; 662; 663; 665; 673; 684; 687; 689; 54738; 754; 757; 197370; 793; 794; 805; 815; 818; 857; 871; 892; 894; 896; 900; 905; 9299…
heterocycle metabolic process	GO:0046483	b	3	5900	5873	1153	(19.6%)	1.16206e-14	1.58969e-12	RNF14; HIST1H4B; HIST1H4A; U2AF2; HIST1H4F; PPP3R1; SUMO1; HIST1H4J; SUMO3; SUMO2; CAP1; MOCS3; OCLN; SRSF10; UBE2V1; OTX2; MBD3L5; EBF2; ZNF879; HIST1H4E; OARD1; ZNF707; ZNF706; HIST1H4K; UQCRHL; PRIM2; IRX5; YAP1; METTL16; YAF2; IRX2; SP8; DHX9; ZNF688; HIST1H4H; SLC38A3; IFNG; SP3; PPP2R2A; CAMK2A; SP6; MEG3; SMARCD2; SCT; SULT1E1; NEUROD6; GEMIN6; UQCRQ; COX6A1; GATA3; UBR5; AKIRIN2; CBX1; ZN…	87; 91; 101; 132; 159; 166; 27339; 207; 210; 262; 318; 351; 374; 378; 409; 430; 434; 477; 491; 513; 516; 517; 197135; 595; 344167; 687; 689; 54738; 197370; 785; 805; 815; 857; 892; 905; 92999; 944; 983; 997; 998; 1017; 1020; 1024; 1025; 1028; 1032; 1050; 1051; 1052; 1054; 1081; 1108; 1147; 1196; 1198; 1337; 1345; 1350; 1382; 1386; 1392; 1398; 1407; 1440; 1453; 1459; 1479; 1487; 1491; 1499; 1501; …
cellular nitrogen compound metabolic process	GO:0034641	b	3	6467	6435	1248	(19.4%)	2.01499e-14	2.06752e-12	RNF14; HIST1H4B; HIST1H4A; KHSRP; HIST1H4F; PPP3R1; MRPL14; SUMO1; HIST1H4J; SCG5; SUMO2; CAP1; MOCS3; OCLN; SRSF10; UBE2V1; OTX2; MBD3L5; EBF2; ZNF879; HIST1H4E; OARD1; ZNF707; ZNF706; HIST1H4K; UQCRHL; PRIM2; IRX5; YAP1; METTL16; SUMO3; YAF2; IRX2; SP8; DHX9; ZNF688; HIST1H4H; SLC38A3; IFNG; SP3; PPP2R2A; CAMK2A; SP6; SPPL3; SERP1; EEF1DP3; MEG3; SMARCD2; SCT; SULT1E1; NEUROD6; GEMIN6; UQCRQ; C…	87; 91; 101; 132; 159; 166; 27339; 207; 210; 262; 318; 351; 374; 378; 409; 430; 434; 435; 440; 477; 491; 513; 516; 517; 197135; 595; 344167; 687; 689; 54738; 197370; 785; 805; 815; 857; 892; 905; 92999; 944; 983; 997; 998; 1017; 1020; 1024; 1025; 1028; 1032; 1050; 1051; 1052; 1054; 1081; 1108; 1141; 1147; 1196; 1198; 1337; 1345; 1350; 1382; 1386; 1392; 1398; 1407; 1440; 1453; 1459; 1479; 1487; 14…
cellular aromatic compound metabolic process	GO:0006725	b	3	5934	5907	1157	(19.6%)	2.11588e-14	2.06752e-12	RNF14; HIST1H4B; HIST1H4A; U2AF2; HIST1H4F; PPP3R1; SUMO1; HIST1H4J; SUMO3; SUMO2; CAP1; MOCS3; OCLN; SRSF10; UBE2V1; OTX2; MBD3L5; EBF2; TAT; ZNF879; HIST1H4E; OARD1; ZNF707; ZNF706; HIST1H4K; UQCRHL; PRIM2; IRX5; YAP1; METTL16; YAF2; IRX2; SP8; DHX9; ZNF688; HIST1H4H; SLC38A3; IFNG; SP3; PPP2R2A; CAMK2A; SP6; MEG3; SMARCD2; SCT; SULT1E1; NEUROD6; GEMIN6; UQCRQ; COX6A1; GATA3; UBR5; AKIRIN2; CBX…	87; 91; 101; 132; 159; 166; 27339; 207; 210; 262; 318; 351; 374; 378; 409; 430; 434; 477; 491; 513; 516; 517; 197135; 595; 344167; 687; 689; 54738; 197370; 785; 805; 815; 857; 892; 905; 92999; 944; 983; 997; 998; 1017; 1020; 1024; 1025; 1028; 1032; 1050; 1051; 1052; 1054; 1081; 1108; 1141; 1147; 1196; 1198; 1337; 1345; 1350; 1382; 1386; 1392; 1398; 1407; 1440; 1453; 1459; 1479; 1487; 1491; 1499; …
negative regulation of nitrogen compound metabolic process	GO:0051172	b	5	1490	1489	355	(23.8%)	2.27819e-14	2.22736e-12	HIST1H4B; HIST1H4A; HIST1H4F; HIST1H4E; SUMO1; HIST1H4J; HIST1H4H; HIPK2; SRSF10; ZNF706; HIST1H4K; DRAP1; YAF2; NEUROD2; IFNG; SP3; MEG3; GATA3; TBL1XR1; WDTC1; CCND1; ENC1; MAF; CTBP1; PAIP2B; TSG101; CDKN1C; CELF4; PDS5A; UBE2D1; EDNRA; FERD3L; SAP130; XPO1; SOX10; SOX11; SOX14; ZIC2; DMAP1; GRM3; PPARD; HIST2H3D; HIST2H3C; ING4; CBY1; ZEB2; TFAP4; NOG; RIPPLY2; HES1; EIF4A3; HES7; SMAD4; SMAD…	166; 430; 197135; 595; 605; 54738; 857; 1020; 1025; 1028; 1050; 1051; 1108; 1386; 1407; 1487; 1499; 1602; 1655; 1745; 1746; 132864; 1810; 1869; 1909; 1965; 1977; 2063; 2120; 2290; 2295; 2297; 2547; 429; 2625; 2771; 2913; 3012; 3014; 3015; 3050; 3060; 3065; 3066; 3087; 3146; 3148; 3159; 3166; 3181; 3183; 3184; 3224; 3280; 3281; 3400; 3458; 3516; 3553; 134701; 3646; 3659; 3660; 3725; 3727; 4004; 40…
proteasomal protein catabolic process	GO:0010498	b	5	377	376	121	(32.2%)	3.49113e-14	3.16945e-12	RNF14; PMAIP1; SUMO1; PLK2; AKT1; CAV1; CSNK1D; CRBN; CUL1; CUL3; KCTD13; SUMO2; RFFL; UBE2R2; HERPUD1; UBXN4; MDM2; RNF19B; SOCS5; SOCS6; RNF185; RNF187; PPP2CB; FBXL7; GSK3B; JKAMP; UBA52; ENC1; UBC; RBX1; RNF4; FBXL3; FZR1; UBE2D1; CDC16; ECSCR; DERL1; DERL2; UBXN8; FBXL19; OS9; BUB3; FAF1; UBE2E1; SGTA; RNF7; SHH; STT3B; UBE2H; UBE2K; CSNK1A1; TLK2; CDC27; PSMD14; UBE2B; PSMD11; PSMD12; GPX1;…	27338; 207; 409; 857; 983; 991; 996; 997; 1050; 1452; 1453; 1499; 11237; 2768; 2876; 2932; 3093; 4085; 4092; 4193; 5366; 5516; 5527; 5682; 5683; 5684; 5685; 5686; 5687; 5688; 5700; 5701; 5702; 5704; 5706; 5713; 5714; 5717; 5718; 6047; 6478; 6449; 6469; 6500; 6502; 6613; 7311; 7316; 7320; 7321; 7324; 7327; 7328; 7336; 7341; 7345; 7353; 7415; 7993; 8405; 8452; 8454; 8507; 8554; 26224; 8881; 9112; 9…
positive regulation of metabolic process	GO:0009893	b	4	2995	2982	635	(21.3%)	5.76565e-14	4.09665e-12	RNF14; HIST1H4B; HIST1H4A; U2AF2; HIST1H4F; CRKL; SUMO1; HIST1H4J; SUMO2; HIPK2; PDCD10; SLC50A1; PPP3R1; RETN; HIST1H4K; IFNA13; YAP1; YAF2; SFRP2; STK11; SLC38A3; IFNG; SP3; SPPL3; SERP1; MEG3; DLX5; GATA3; RNF187; ADRA1B; GTF2F2; CCND1; CCND3; CCND2; EIF2A; MAF; CTBP1; EIF5A2; ACTA1; DIRAS1; ELAVL1; RPS27L; ACVR1B; CDKN1C; VPS11; CELF4; RAB7A; UBE2D1; EDNRA; APOA2; SOX18; BUB3; SOX10; SOX11; C…	58; 60; 70; 72; 91; 101; 147; 151; 152; 27338; 207; 336; 351; 374; 378; 387; 409; 434; 595; 663; 673; 725; 54738; 754; 805; 857; 892; 894; 896; 905; 944; 983; 991; 996; 998; 1017; 1020; 1024; 1025; 1028; 1050; 1051; 1052; 1054; 1081; 1147; 1236; 1265; 1386; 1392; 1398; 1399; 1401; 1440; 1452; 1453; 1487; 1489; 1499; 1586; 1647; 1655; 1746; 1749; 1849; 1857; 1869; 1874; 1875; 1879; 1889; 1909; 191…
DNA packaging complex	GO:0044815	c	2	112	111	52	(46.8%)	8.3033e-14	2.32493e-12	HIST1H4B; HIST1H4A; HIST1H3D; HIST1H4E; HIST1H4K; HIST1H4J; HIST1H3E; HIST1H3I; HIST1H2AM; HIST1H3J; HIST2H2BF; HIST2H2BE; HIST1H2AJ; HIST1H2AE; HIST1H2AA; HIST1H3H; HIST1H2AC; HIST1H4F; HIST4H4; HIST1H4H; HIST2H4A; HIST2H2AA4; HIST2H3C; H1F0; HIST1H2BH; HIST1H2BD; HIST1H3C; HIST1H2BF; HIST2H3D; HIST1H3F; HIST1H3G; HIST1H2BB; HIST1H2BC; HIST1H2BL; HIST1H2BN; HIST1H2BO; HIST2H2AB; HIST2H2AC; HIST2…	3005; 3012; 3014; 3015; 3017; 3018; 55766; 3662; 5619; 317772; 7141; 8331; 8336; 8338; 8340; 8341; 8343; 8347; 8348; 8349; 8351; 8352; 8353; 8355; 8356; 8357; 8358; 8359; 8361; 8362; 8363; 8365; 8366; 8367; 8370; 8968; 121504; 440689; 128312; 8335; 8345; 8354; 723790; 85236; 8334; 221613; 255626; 92815; 337873; 126961; 94239; 653604
negative regulation of metabolic process	GO:0009892	b	4	2497	2492	543	(21.8%)	1.03212e-13	6.96679e-12	HIST1H4B; HIST1H4A; U2AF2; HIST1H4F; HIST1H4E; SSPO; SUMO1; HIST1H4J; STK11; HIPK2; SRSF10; PDCD10; MBD3L5; NCBP2; ZNF706; HIST1H4K; TMEM59; YAF2; NEUROD2; HIST1H4H; IFNG; SP3; MEG3; GATA3; AKIRIN2; WDTC1; CCND1; ERI1; ENC1; MAF; CTBP1; PAIP2B; TSG101; APCS; LMO3; ACVR1B; CDKN1C; CELF4; PDS5A; UBE2D1; EDNRA; GABBR2; APOA2; SERPINE3; XPO1; PPP1R1C; SOX10; SOX11; SOX14; ZIC2; DMAP1; GRM3; PPARD; HI…	91; 166; 207; 325; 336; 351; 409; 430; 476; 197135; 595; 605; 684; 725; 54738; 805; 857; 871; 892; 966; 983; 991; 996; 998; 1017; 1020; 1025; 1028; 1031; 1032; 1050; 1051; 1108; 1196; 1386; 1392; 1407; 1476; 1487; 1499; 1602; 1647; 1655; 1745; 1746; 132864; 1810; 1845; 1846; 1849; 1869; 1909; 1965; 1977; 2063; 2120; 2168; 2281; 2290; 2295; 2297; 2534; 2537; 2547; 429; 2619; 2625; 2644; 2771; 2810…
ribonucleoprotein complex	GO:1990904	c	2	748	744	201	(27.0%)	1.13683e-13	2.54649e-12	MSI2; U2AF2; IGF2BP1; PUF60; TNRC6B; DHX15; PRPF3; PRPF6; RPL22L1; PRPF39; EIF3L; EIF3C; EIF3D; EIF3E; NAA30; LUC7L2; DHX9; MRPL34; MRPL33; SF3A3; SERP1; ZCRB1; RPL11; RPL19; CWC15; SNRPD3; SNRPD2; SNRPD1; EIF2D; GSK3B; DDX5; DDX6; SNRNP27; POP7; TIAL1; UPF1; ACTB; MRPL48; RPL37A; RPS27L; RPL9; RPL7; NHP2; DCP1A; ERI1; XPO1; SRSF1; RUVBL2; U2AF1; TUBA1A; KHSRP; UBA52; MRPL40; RPS9; PCBP1; RPL10A;…	60; 27339; 197135; 998; 1655; 1656; 1660; 1665; 132864; 1939; 1965; 1977; 2078; 55015; 2483; 2926; 2932; 3040; 3181; 3183; 3184; 3185; 3187; 3646; 3958; 5701; 200916; 4504; 4670; 4733; 4736; 5093; 5433; 5436; 5511; 5610; 5682; 5683; 5685; 5687; 5702; 5879; 5976; 6009; 6129; 6133; 6142; 6143; 6144; 6146; 6152; 6155; 6156; 6158; 6159; 6164; 6166; 6167; 6168; 6169; 6171; 6176; 6182; 6189; 6201; 6202…
intracellular ribonucleoprotein complex	GO:0030529	c	3	748	744	201	(27.0%)	1.13683e-13	6.04792e-12	MSI2; U2AF2; IGF2BP1; PUF60; TNRC6B; DHX15; PRPF3; PRPF6; RPL22L1; PRPF39; EIF3L; EIF3C; EIF3D; EIF3E; NAA30; LUC7L2; DHX9; MRPL34; MRPL33; SF3A3; SERP1; ZCRB1; RPL11; RPL19; CWC15; SNRPD3; SNRPD2; SNRPD1; EIF2D; GSK3B; DDX5; DDX6; SNRNP27; POP7; TIAL1; UPF1; ACTB; MRPL48; RPL37A; RPS27L; RPL9; RPL7; NHP2; DCP1A; ERI1; XPO1; SRSF1; RUVBL2; U2AF1; TUBA1A; KHSRP; UBA52; MRPL40; RPS9; PCBP1; RPL10A;…	60; 27339; 197135; 998; 1655; 1656; 1660; 1665; 132864; 1939; 1965; 1977; 2078; 55015; 2483; 2926; 2932; 3040; 3181; 3183; 3184; 3185; 3187; 3646; 3958; 5701; 200916; 4504; 4670; 4733; 4736; 5093; 5433; 5436; 5511; 5610; 5682; 5683; 5685; 5687; 5702; 5879; 5976; 6009; 6129; 6133; 6142; 6143; 6144; 6146; 6152; 6155; 6156; 6158; 6159; 6164; 6166; 6167; 6168; 6169; 6171; 6176; 6182; 6189; 6201; 6202…
RNA binding	GO:0003723	m	4	1630	1623	376	(23.2%)	2.84873e-13	8.7456e-11	HIST1H4B; HIST1H4A; U2AF2; HIST1H4F; CRKL; SUMO1; HIST1H4J; HSPA9; SUMO2; LGALS3; SRSF10; MFAP1; ANP32A; KIAA0907; HIST1H4E; HIST1H4K; MANF; METTL16; METTL14; DHX9; HIST1H4H; STRBP; MAZ; ERI3; EIF2A; DDX46; POP7; EIF5A2; EIF2AK2; ELAVL1; RPS27L; ELAVL3; NOVA2; NOVA1; CELF4; CELF2; PEG10; XPO1; CHCHD1; CSDE1; SOX11; CCT4; EPPK1; FAM133B; NUDT4; SNRPB2; MAGOHB; TOP1; SERBP1; EIF4A3; RPL24; NUDT16L1…	87; 132; 10952; 375; 197135; 684; 689; 871; 905; 1025; 1198; 1399; 1431; 1476; 1479; 1655; 1656; 1660; 54890; 1665; 1746; 132864; 1915; 1917; 1933; 1937; 1939; 1965; 1977; 1982; 1983; 1984; 1993; 1994; 1995; 2079; 2107; 10987; 55015; 2483; 2547; 2885; 2926; 3005; 3066; 3146; 3148; 3151; 3181; 3183; 3184; 3185; 3187; 3276; 3313; 3315; 3646; 3669; 3725; 3837; 3842; 3958; 4150; 4208; 4234; 4236; 124…
modification-dependent macromolecule catabolic process	GO:0043632	b	5	568	567	161	(28.4%)	4.47809e-13	3.79444e-11	RNF14; USP46; RNF11; SUMO1; SUMO2; AKT1; USP24; EGF; CAV1; CSNK1D; CRBN; CACUL1; CUL5; CUL1; CUL2; CUL3; KCTD13; PLK2; RFFL; UBE2R2; UBXN4; KLHL3; MDM2; RNF19B; UBR5; SOCS5; RNF185; FBXL3; PPP2CB; FBXL7; GSK3B; JKAMP; UBA52; RNF8; UBC; RNF7; RNF4; RNF187; TSG101; FZR1; COPS3; UBE2D2; UBE2D1; UBE2L6; SMURF2; CDC16; UBE3C; UBE3A; USP22; DERL1; DERL2; UBXN8; FBXL19; TGFB1I1; USP17L9P; OS9; PCYOX1L; …	27338; 207; 409; 857; 983; 991; 996; 997; 1050; 1452; 1453; 1499; 11237; 1950; 2768; 2932; 3093; 4085; 4092; 4193; 5516; 5527; 5682; 5683; 5684; 5685; 5686; 5687; 5688; 5700; 5701; 5702; 5704; 5706; 5713; 5714; 5717; 5718; 5747; 5902; 6047; 6478; 6449; 6469; 6500; 6502; 6613; 7041; 7251; 7311; 7316; 7320; 7321; 7322; 7324; 7326; 7327; 7328; 7329; 7334; 7336; 7337; 7341; 7345; 7347; 7353; 7398; 74…
intracellular organelle	GO:0043229	c	2	11927	11884	2136	(18.0%)	7.51506e-13	1.40281e-11	RNF14; HIST1H4B; HIST1H4A; HSPA7; HIST1H4F; HIST1H4E; HIST1H4K; HIST1H4J; HSPA9; HIST1H4H; CS; B2M; PDCD10; SLC50A1; RNF11; ZNF879; PPP3R1; ZNF707; ZNF706; CRBN; RNF112; MEMO1; MEIS3P1; IRX5; TMEM57; ABCD3; IRX1; IRX3; IRX2; SP8; DHX9; GRINA; SP3; PPP2R2A; SP6; SPPL3; MEG3; OPA1; KRTAP21-3; KCNJ6; ZNF672; TRAPPC1; KLLN; TRAPPC5; TRAPPC4; ERI1; MAF; SGSM1; CTBP1; MAL; TSG101; UGCG; EIF2AK2; EVL; G…	10923; 131076; 28; 131118; 58; 60; 70; 71; 72; 87; 101; 128; 132; 147; 152; 166; 27338; 27339; 207; 210; 241; 54664; 318; 325; 336; 351; 360; 362; 374; 375; 377; 378; 379; 381; 382; 387; 388; 390; 396; 397; 400; 403; 409; 93621; 430; 476; 477; 478; 483; 491; 513; 516; 517; 197135; 528; 533; 534; 567; 593; 595; 598; 344167; 662; 663; 665; 673; 684; 687; 689; 54738; 754; 757; 197370; 793; 794; 805;…
protein-DNA complex	GO:0032993	c	2	180	179	69	(38.5%)	1.14396e-12	1.83034e-11	HIST1H4B; HIST1H4A; HIST1H3D; HIST1H4E; HIST1H4K; HIST1H4J; HIST1H2AA; HIST1H3E; JUND; HIST1H3I; CTNNB1; NFYB; HHEX; RPA3; HIST2H2BE; HIST1H2AJ; HIST1H2AE; HIST1H4F; HIST1H3H; HIST1H2AC; XRCC6; HIST1H2BH; HIST4H4; CHD4; PRPF19; HIST1H4H; HOXA11; POLE4; HIST1H3J; BCAS2; PRIM2; HIST2H4A; HIST2H2AA4; PCNA; HIST2H3C; H1F0; HIST1H3B; SUZ12; HIST1H2BA; HIST1H2BD; HIST1H3C; HIST1H2BF; HIST2H3D; HIST1H3F…	27339; 1108; 1499; 2547; 3005; 3012; 3014; 3015; 3017; 3018; 3087; 3207; 55766; 3662; 3727; 4801; 5111; 5558; 5619; 5813; 5814; 317772; 6119; 7013; 7141; 8331; 8336; 8338; 8340; 8341; 8343; 8347; 8348; 8349; 8351; 8352; 8353; 8355; 8356; 8357; 8358; 8359; 8361; 8362; 8363; 8365; 8366; 8367; 8370; 8968; 10286; 121504; 440689; 128312; 8335; 8345; 8354; 723790; 85236; 8334; 23512; 56655; 221613; 255…
proteolysis involved in cellular protein catabolic process	GO:0051603	b	5	621	620	171	(27.6%)	1.27634e-12	1.01389e-10	RNF14; USP46; PMAIP1; RNF11; SUMO1; SUMO2; AKT1; USP24; EGF; CAV1; CSNK1D; CRBN; CACUL1; CUL5; CUL1; CUL2; CUL3; KCTD13; PLK2; RFFL; UBE2R2; UBXN4; KLHL3; MDM2; RNF19B; UBR5; SOCS5; SOCS6; RNF185; FBXL3; PPP2CB; FBXL7; GSK3B; JKAMP; UBA52; ENC1; RNF8; UBC; RNF7; RNF4; RNF187; TSG101; FZR1; COPS3; UBE2D2; UBE2D1; UBE2L6; SMURF2; CDC16; ECSCR; UBE3C; UBE3A; USP22; DERL1; DERL2; UBXN8; FBXL19; TGFB1…	27338; 207; 409; 857; 983; 991; 996; 997; 1050; 1452; 1453; 1499; 11237; 1950; 2768; 2876; 2932; 3093; 4085; 4092; 4193; 5366; 5516; 5527; 5682; 5683; 5684; 5685; 5686; 5687; 5688; 5700; 5701; 5702; 5704; 5706; 5713; 5714; 5717; 5718; 5747; 5902; 6047; 6478; 6449; 6469; 6500; 6502; 6613; 7041; 7251; 7311; 7316; 7320; 7321; 7322; 7324; 7326; 7327; 7328; 7329; 7334; 7336; 7337; 7341; 7345; 7347; 73…
intracellular part	GO:0044424	c	2	13719	13666	2414	(17.7%)	1.55095e-12	2.17134e-11	RNF14; HIST1H4B; HIST1H4A; HSPA7; HIST1H4F; HIST1H4E; HIST1H4K; HIST1H4J; HSPA9; HIST1H4H; CS; B2M; PDCD10; SLC50A1; RNF11; ITPKA; ZNF879; PPP3R1; ZNF707; ZNF706; CRBN; RNF112; MEMO1; MEIS3P1; IRX5; TMEM57; ABCD3; IRX1; IRX3; IRX2; SP8; DHX9; KRTAP19-6; PPP2R2D; GRINA; SP3; PPP2R2A; SP6; SPPL3; MEG3; OPA1; KRTAP21-3; RAB40C; MYL12B; ZNF672; TRAPPC1; KLLN; TRAPPC5; TRAPPC4; ERI1; MAF; SGSM1; CTBP1…	10923; 131076; 28; 131118; 52; 58; 60; 70; 71; 72; 87; 101; 126; 128; 132; 147; 152; 159; 166; 27338; 27339; 207; 210; 221; 241; 262; 54664; 318; 325; 336; 351; 360; 362; 374; 375; 377; 378; 379; 381; 382; 387; 388; 390; 396; 397; 400; 403; 409; 93621; 430; 435; 440; 475; 476; 477; 478; 483; 491; 513; 516; 517; 197135; 528; 533; 534; 567; 593; 595; 598; 344167; 662; 663; 665; 673; 684; 687; 689; …
nuclear chromosome part	GO:0044454	c	4	499	498	144	(28.9%)	1.77765e-12	1.23547e-10	HIST1H4B; HIST1H4A; HIST1H4F; HIST1H4E; HIST1H4K; HIST1H4J; HIST1H4H; POLR3G; ANP32E; SCRT2; KDM4B; SYCE3; NABP2; LDB1; HIST3H2BB; SMARCD2; SNAI2; THOC1; GATA3; TRNP1; H2AFV; H2AFX; H2AFZ; RFX3; TERF1; BRMS1; ENC1; ACTB; H2AFJ; SUDS3; NHP2; SMARCE1; EED; KLHDC3; SAP130; XRCC6; SOX18; RUVBL1; CHD4; RUVBL2; CBX3; JUN; SMARCAD1; DLX5; ALYREF; HIST1H2BD; PPARD; PAX6; POLR2A; HIST1H2BA; HIST1H2BB; HIS…	60; 983; 1051; 1108; 1499; 1749; 1857; 1869; 1874; 2296; 2547; 2625; 3005; 3012; 3014; 3015; 3017; 3018; 3066; 3148; 3183; 55766; 3622; 3659; 3662; 3725; 3727; 4087; 4089; 4999; 5080; 5111; 5387; 5430; 5467; 5500; 5813; 5814; 5885; 5888; 5976; 5977; 5991; 317772; 6119; 6304; 6591; 6597; 6603; 6605; 6688; 6722; 6774; 6795; 6908; 7013; 23028; 7150; 7320; 7329; 7528; 8331; 8336; 8338; 8340; 8341; 83…
poly(A) RNA binding	GO:0044822	m	5	1184	1180	285	(24.2%)	2.3299e-12	5.24226e-10	HIST1H4B; HIST1H4A; U2AF2; HIST1H4F; CRKL; SUMO1; PARN; HSPA9; SUMO2; TNRC6B; NQO1; CS; PUF60; SRSF10; MFAP1; DHX15; UNK; PRPF3; RBM15B; SLC25A11; PRPF6; EIF3H; NOSIP; IGF2BP2; EIF3L; HIST1H4E; RAN; ROCK2; EIF3D; EIF3E; HIST1H4K; MANF; HIST1H4J; PTBP2; TARDBP; METTL16; CELF4; DHX9; HIST1H4H; TSNAX; PRMT1; SNRNP40; R3HDM2; ZCRB1; RPL11; RPL19; STXBP1; STRBP; SNRPD3; SNRPD2; SNRPD1; RBM47; FUBP3; E…	132; 375; 684; 689; 871; 1198; 1399; 1431; 55696; 1476; 1479; 1655; 1656; 1660; 54890; 1665; 132864; 1915; 1965; 1977; 1982; 1983; 1984; 1993; 1994; 2079; 2107; 2483; 2547; 2885; 2926; 55651; 3005; 3066; 3146; 3148; 3151; 3181; 3183; 3184; 3185; 3187; 3276; 3313; 3315; 3646; 3725; 3837; 3842; 3958; 4150; 4236; 124540; 4670; 4673; 4676; 4736; 4857; 4858; 5073; 5093; 5216; 5315; 5430; 5478; 5610; 5…
establishment of protein localization to membrane	GO:0090150	b	4	364	363	113	(31.1%)	2.82434e-12	1.81565e-10	BCL2L1; PMAIP1; PPP3R1; DYNLL2; AKT1; NSF; S100A10; TOMM7; TMEM59; WRB; TIMM10; IFNG; RPL11; TSPAN5; RPL19; GOLGA7; SFN; UBA52; EFR3B; ITGB1; RPL37A; RPL9; RPL7; SEC62; MYADM; DYNLL1; RAB11A; FIS1; RPS9; PIK3R1; RPL10A; SRP19; PPP1R9B; GET4; PEX3; TSPAN33; SLC51B; FLOT1; NCF1; RPLP1; RPL18A; RPS15A; RPS7; RPL41; RPS8; RAB8B; TMED2; ARF6; RAB10; REEP2; CHMP4B; RPS26; RPS23; RPS20; NDUFA13; RDX; RP…	207; 382; 598; 673; 1020; 1869; 2810; 3458; 4736; 4905; 5170; 5295; 5366; 5534; 5584; 5962; 6129; 6133; 6135; 6142; 6143; 6144; 6146; 6152; 6155; 6156; 6158; 6159; 6164; 6167; 6168; 6169; 6171; 6176; 6189; 6201; 6202; 6203; 6205; 6206; 6207; 6208; 6209; 6210; 6222; 6223; 6224; 6228; 6231; 6234; 6235; 6281; 6728; 6746; 6810; 6844; 7095; 7124; 7161; 7311; 7485; 7529; 7531; 7532; 7534; 8655; 8674; 8…
transferase complex	GO:1990234	c	3	713	711	189	(26.6%)	3.07856e-12	1.36483e-10	RNF14; RNF11; MRGBP; TRMT61A; POLR3F; POLR3G; PUF60; CCNT2; POLR3K; MAP3K7; CRBN; ORMDL3; CACUL1; ZYG11B; CUL5; WDR61; CUL1; CUL2; CUL3; CCNL1; KCTD13; PRPSAP1; PIK3R1; DPY30; PRMT1; PRMT5; KLHL2; KLHL3; RNF19B; URI1; KAT8; DNAJA1; SNRPD3; SNRPD2; SNRPD1; GTF2F2; CCND1; DR1; CCND3; CCND2; CCNY; RBBP5; PGGT1B; CTR9; ENC1; YEATS4; CCNC; RNF7; RNF4; FBXL3; FZR1; MSL1; ACVR1B; MED21; MED20; METTL14; …	60; 91; 27338; 595; 892; 894; 896; 905; 991; 996; 1017; 1025; 1147; 1603; 1810; 165679; 2079; 2081; 2145; 166348; 2957; 2958; 2963; 3066; 3276; 3301; 3703; 55257; 4234; 5229; 5295; 5430; 5433; 5436; 5437; 5438; 5440; 5441; 5500; 5564; 5565; 5567; 5577; 5635; 5875; 5876; 5929; 6047; 115708; 6500; 6502; 6632; 6633; 6634; 6635; 6636; 6637; 6873; 6879; 6882; 6883; 6884; 6885; 6908; 7046; 7320; 7321; …
cellular protein catabolic process	GO:0044257	b	5	653	652	176	(27.0%)	4.39917e-12	3.28903e-10	RNF14; USP46; PMAIP1; RNF11; SUMO1; SUMO2; AKT1; USP24; EGF; CAV1; KCTD13; CSNK1D; CRBN; CACUL1; CUL5; CUL1; CUL2; CUL3; SOCS5; PLK2; RFFL; UBE2R2; UBXN4; KLHL3; MDM2; RNF19B; UBR5; PTTG1IP; SOCS6; RNF185; FBXL3; PPP2CB; FBXL7; GSK3B; JKAMP; UBA52; ENC1; RNF8; UBC; RNF7; RNF4; RNF187; TSG101; FZR1; COPS3; UBE2D2; UBE2D1; UBE2L6; SMURF2; CDC16; ECSCR; UBE3C; UBE3A; USP22; DERL1; DERL2; UBXN8; FBXL…	27338; 207; 409; 665; 754; 857; 983; 991; 996; 997; 1050; 1452; 1453; 1499; 11237; 1950; 2768; 2876; 2932; 3093; 4085; 4092; 4193; 5366; 5516; 5527; 5682; 5683; 5684; 5685; 5686; 5687; 5688; 5700; 5701; 5702; 5704; 5706; 5713; 5714; 5717; 5718; 5747; 5902; 5962; 6047; 6478; 6449; 6469; 6500; 6502; 6613; 7041; 7251; 7311; 7316; 7320; 7321; 7322; 7324; 7326; 7327; 7328; 7329; 7334; 7336; 7337; 7341…
negative regulation of cellular metabolic process	GO:0031324	b	5	2323	2319	501	(21.6%)	5.19739e-12	3.66993e-10	HIST1H4B; HIST1H4A; HIST1H4F; HIST1H4E; SSPO; SUMO1; HIST1H4J; HIST1H4H; HIPK2; SRSF10; MBD3L5; ZNF706; HIST1H4K; DRAP1; YAF2; NEUROD2; IFNG; SP3; MEG3; GATA3; AKIRIN2; WDTC1; CCND1; ENC1; MAF; CTBP1; PAIP2B; TSG101; LMO3; CDKN1C; CELF4; PDS5A; UBE2D1; EDNRA; GABBR2; SAP130; SERPINE3; XPO1; PPP1R1C; SOX10; SOX11; SOX14; ZIC2; DMAP1; GRM3; PPARD; HIST2H3D; HIST2H3C; ING4; ZNF354A; CBY1; ZEB2; RPS6…	166; 207; 325; 351; 409; 430; 476; 197135; 595; 605; 684; 725; 54738; 805; 857; 871; 892; 966; 983; 991; 996; 1017; 1020; 1025; 1028; 1031; 1032; 1050; 1051; 1108; 1196; 1386; 1407; 1476; 1487; 1499; 1602; 1647; 1655; 1745; 1746; 132864; 1810; 1845; 1846; 1849; 1869; 1909; 1965; 1977; 2063; 2120; 2168; 2281; 2290; 2295; 2297; 2534; 2537; 2547; 429; 2619; 2625; 2771; 2810; 2876; 2913; 2932; 2950; …
establishment of protein localization to endoplasmic reticulum	GO:0072599	b	5	105	104	47	(45.2%)	6.44669e-12	4.3125e-10	RPS13; RPS12; RPS11; RPL37A; RPS15; RPL9; RPL7; RPLP1; RPS18; RPL18A; RPS15A; RPS7; RPL41; RPS8; RPL29; RPL28; RPL24; RPL27; RPS14; RPL21; RPL23; RPL22; RPS9; CHMP4A; RPS3A; SRP19; RPS19; SEC62; RPS26; RPS23; RPS20; RPS28; RPS29; RPL11; RAB10; SEC61G; SPCS2; RPL19; RPL38; RPL36; RPL37; RPL34; RPL30; UBA52; RPL10A; SEC61A1; CHMP4B	4736; 6129; 6133; 6135; 6142; 6143; 6144; 6146; 6152; 6155; 6156; 6158; 6159; 6164; 6167; 6168; 6169; 6171; 6176; 6189; 6201; 6202; 6203; 6205; 6206; 6207; 6208; 6209; 6210; 6222; 6223; 6224; 6228; 6231; 6234; 6235; 6728; 7095; 7311; 9349; 9789; 10890; 23480; 25873; 29082; 29927; 128866
translational initiation	GO:0006413	b	3	196	193	71	(36.8%)	7.38969e-12	5.66912e-10	RPS13; RPS12; RPS11; EIF2D; RPS15; RPL9; RPL7; RPLP1; RPS18; RPL18A; EIF5; RPS15A; COPS5; RPS7; PAIP2B; RPL37A; EIF2A; UHMK1; EIF2S1; RPL41; RPS8; EIF3H; RPL29; RPL28; RPL24; RPL27; RPS14; RPL21; EIF3E; RPL23; RPL22; RPS9; EIF1; RPS3A; NCBP2; EIF2S2; RPS19; RPS26; DENR; RPS23; RPS20; HSPB1; KHDRBS1; EIF4E1B; RPS28; RPS29; POLR2D; POLR2G; TNF; EIF4H; EIF4E; EIF3L; NPM1; RPL19; RPL11; EIF3C; EIF4E3…	1939; 1965; 1977; 1982; 1983; 3315; 3646; 4736; 5433; 5436; 5610; 6129; 6133; 6142; 6143; 6144; 6146; 6152; 6155; 6156; 6158; 6159; 6164; 6167; 6168; 6169; 6171; 6176; 6189; 6198; 6201; 6202; 6203; 6205; 6206; 6207; 6208; 6209; 6210; 6222; 6223; 6224; 6228; 6231; 6234; 6235; 7124; 7311; 7458; 8440; 8562; 8664; 8667; 9349; 10209; 10657; 10987; 4869; 400961; 83939; 51386; 192669; 6135; 8894; 317649…
macromolecular complex subunit organization	GO:0043933	b	3	2332	2324	501	(21.6%)	7.45936e-12	5.66912e-10	HIST1H4B; HIST1H4A; HIST1H4F; HIST1H4E; SUMO1; HIST1H4J; HIST1H4H; ANP32E; SRSF10; NAA60; NAP1L1; HIST1H4K; CRBN; KDM2A; STK11; CAMK2G; KCNF1; SMARCD2; GATA3; GTF2F2; TRAPPC1; EIF2D; TRAPPC5; TRAPPC4; EIF2A; C1QL2; CTBP1; EIF5A2; APCS; EIF2AK2; EVL; RPS27L; LMO4; CELF4; CELF2; MGST1; GEMIN4; SWAP70; APOA2; CHCHD1; PSMG4; TBC1D20; TNFRSF9; DMAP1; CCL21; TMED10; KCNQ5; KCTD8; HIST2H3D; HIST2H3C; IN…	60; 27338; 27339; 210; 241; 325; 336; 374; 375; 382; 435; 197135; 673; 818; 857; 871; 966; 983; 998; 1017; 1025; 1072; 1073; 1108; 1141; 1175; 1236; 1386; 1440; 1452; 1453; 1487; 1491; 1499; 1602; 1656; 51510; 1798; 1810; 1857; 1939; 1946; 1950; 1984; 2006; 2107; 2145; 2271; 2296; 55015; 2547; 2625; 2641; 2644; 2743; 2878; 2932; 2958; 2963; 3005; 3012; 3014; 3015; 3017; 3018; 3040; 3066; 3093; 31…
cellular metabolic process	GO:0044237	b	2	10110	10066	1834	(18.2%)	8.30081e-12	9.62894e-10	RNF14; HIST1H4B; HIST1H4A; HIST1H4F; HIST1H4E; SSPO; HIST1H4K; HIST1H4J; HIST1H4H; LGALS3; B2M; PDCD10; RNF11; ZNF879; PPP3R1; ZNF707; ZNF706; CRBN; MEIS3P1; IRX5; ABCD3; IRX1; IRX3; IRX2; SP8; DHX9; PPP2R2D; SP3; PPP2R2A; SP6; SPPL3; MEG3; RAB40C; ZNF672; MAZ; ERI3; ERI1; MAF; CTBP1; TSG101; UGCG; VPS11; GTF3C2; MGST1; GTF3C6; SWAP70; APOA2; PHLDA2; XPO1; CSDE1; TIPRL; WSB1; WSB2; TTL; FBXL19; K…	10923; 28; 52; 87; 91; 97; 101; 128; 132; 147; 151; 152; 159; 166; 27338; 27339; 207; 210; 221; 241; 262; 318; 325; 336; 351; 374; 375; 377; 378; 387; 400; 409; 430; 434; 435; 440; 476; 477; 491; 513; 516; 517; 197135; 567; 593; 595; 344167; 663; 665; 673; 684; 687; 689; 725; 54738; 754; 197370; 785; 805; 815; 818; 857; 871; 892; 894; 896; 900; 905; 92999; 944; 966; 983; 991; 996; 997; 998; 1017;…
positive regulation of nitrogen compound metabolic process	GO:0051173	b	5	1721	1712	385	(22.5%)	1.1201e-11	7.11821e-10	RNF14; PPP3R1; HIPK2; NCBP2; YAF2; SFRP2; SLC38A3; IFNG; SP3; SERP1; MEG3; DLX5; GATA3; TBL1XR1; GTF2F2; EIF2A; MAF; EIF5A2; ELAVL1; RPS27L; ACVR1B; CDKN1C; CELF4; EDNRA; SOX18; BHLHA15; SOX10; SOX11; CCT7; CCT4; ZIC2; ZIC1; CHUK; PPARD; ING5; ING2; ZEB2; RPS6KA1; TFAP4; NOG; HES1; FOXC1; GHRH; SMAD4; SMAD7; VAPB; SMAD2; TAF11; RGMB; MDK; SPI1; ARF4; TCEA2; RXRB; TCEA1; BARX2; BARX1; UBE2V1; UBE2…	91; 207; 351; 374; 378; 409; 805; 892; 905; 944; 983; 998; 1017; 1024; 1025; 1028; 1050; 1051; 1052; 1054; 1081; 1147; 1386; 1392; 1440; 55696; 1499; 1655; 1746; 1749; 1857; 1869; 1874; 1875; 1879; 1889; 1909; 1950; 1984; 1994; 2081; 2104; 2120; 2145; 2249; 2255; 10987; 2295; 2296; 2297; 2488; 2547; 2553; 429; 2625; 2641; 2691; 2932; 2958; 2963; 3014; 3015; 3065; 3066; 3082; 3087; 3146; 3148; 315…
organic cyclic compound metabolic process	GO:1901360	b	3	6122	6095	1167	(19.1%)	1.6606e-11	1.13585e-09	RNF14; HIST1H4B; HIST1H4A; U2AF2; HIST1H4F; PPP3R1; SUMO1; HIST1H4J; SUMO3; SUMO2; CAP1; MOCS3; OCLN; SRSF10; UBE2V1; OTX2; MBD3L5; EBF2; TAT; ZNF879; HIST1H4E; OARD1; ZNF707; ZNF706; HIST1H4K; UQCRHL; PRIM2; IRX5; YAP1; METTL16; YAF2; IRX2; SP8; DHX9; ZNF688; HIST1H4H; SLC38A3; IFNG; SP3; PPP2R2A; CAMK2A; SP6; MEG3; SMARCD2; SCT; SULT1E1; NEUROD6; GEMIN6; UQCRQ; COX6A1; GATA3; UBR5; AKIRIN2; CBX…	87; 91; 101; 132; 159; 166; 27339; 207; 210; 262; 318; 336; 351; 374; 378; 409; 430; 434; 476; 477; 491; 513; 516; 517; 197135; 595; 344167; 687; 689; 54738; 197370; 785; 805; 815; 857; 892; 905; 92999; 944; 983; 997; 998; 1017; 1020; 1024; 1025; 1028; 1032; 1050; 1051; 1052; 1054; 1081; 1108; 1141; 1147; 1196; 1198; 1337; 1345; 1350; 1382; 1386; 1392; 1398; 1407; 1440; 1453; 1459; 1479; 1487; 14…
DNA binding	GO:0003677	m	4	2530	2515	534	(21.2%)	1.78139e-11	2.73444e-09	HIST1H4B; HIST1H4A; HIST1H4F; HIST1H4E; HIST1H4K; HIST1H4J; HIST1H4H; RNF11; ZNF879; ZNF707; MEIS3P1; IRX5; OLIG1; IRX1; IRX3; IRX2; SP8; DHX9; ZNF688; SP3; SP6; SMARCD2; GATA3; STRBP; ZNF672; GTF2F2; MAZ; ZBTB34; MAF; ZNF776; ZNF738; ZNF771; TSG101; HMGN2; PDS5B; GTF3C2; GTF3C6; FERD3L; PEG10; SOX18; CSDE1; SOX10; SOX11; SOX14; ZIC5; ZIC2; ZIC1; ZNF512; GTF2I; PBRM1; ANHX; PPARD; HIST2H3D; HIST2…	60; 351; 430; 344167; 687; 54738; 1025; 1050; 1051; 1052; 1054; 1059; 1108; 1386; 1407; 1499; 1602; 1647; 1660; 11201; 1745; 1746; 1749; 1810; 1869; 1874; 1875; 1879; 1961; 2016; 2063; 2078; 2079; 2104; 2120; 2290; 2295; 2296; 2297; 2301; 126017; 2547; 2553; 429; 2625; 2636; 2957; 2963; 2969; 2976; 3005; 3012; 3014; 3015; 3017; 3018; 3066; 3087; 3110; 3131; 3146; 3148; 3151; 3159; 3166; 222696; 3…
intracellular organelle lumen	GO:0070013	c	3	4420	4400	872	(19.8%)	2.06793e-11	7.85813e-10	HIST1H4B; HIST1H4A; U2AF2; HIST1H4F; PPP3R1; SUMO1; HIST1H4J; HSPA9; SUMO2; GMEB2; B2M; ANP32E; SRSF10; ANP32A; BLOC1S6; HIST1H4E; HIST1H4K; CRBN; PRIM2; KDM2A; ABCD3; YAP1; SUMO3; YAF2; DHX9; STK11; AGO2; CAMK2G; PPP2R2A; CAMK2A; CAMK2B; SMARCD2; OPA1; GATA3; GTF2F2; CCND1; CCND3; CCND2; DDX46; SNRNP27; POP7; ENC1; CTBP1; NR2E1; ZNF771; TSG101; OS9; INTS2; ELAVL1; ELAVL2; NOVA1; UBE2D2; TXN2; UB…	60; 87; 132; 27339; 207; 318; 336; 351; 379; 513; 567; 593; 595; 598; 687; 197370; 805; 815; 818; 871; 892; 894; 896; 900; 905; 974; 983; 991; 996; 997; 1017; 1020; 1024; 1025; 1032; 1050; 1051; 1054; 1070; 1072; 1073; 1081; 1108; 1147; 1163; 1196; 1198; 1305; 1382; 1386; 1431; 1452; 1453; 1459; 1462; 1479; 1487; 1499; 1647; 1655; 1660; 1665; 11201; 1673; 1749; 1810; 1845; 1846; 1849; 1857; 1869;…
organelle lumen	GO:0043233	c	2	4421	4401	872	(19.8%)	2.18103e-11	2.71417e-10	HIST1H4B; HIST1H4A; U2AF2; HIST1H4F; PPP3R1; SUMO1; HIST1H4J; HSPA9; SUMO2; GMEB2; B2M; ANP32E; SRSF10; ANP32A; BLOC1S6; HIST1H4E; HIST1H4K; CRBN; PRIM2; KDM2A; ABCD3; YAP1; SUMO3; YAF2; DHX9; STK11; AGO2; CAMK2G; PPP2R2A; CAMK2A; CAMK2B; SMARCD2; OPA1; GATA3; GTF2F2; CCND1; CCND3; CCND2; DDX46; SNRNP27; POP7; ENC1; CTBP1; NR2E1; ZNF771; TSG101; OS9; INTS2; ELAVL1; ELAVL2; NOVA1; UBE2D2; TXN2; UB…	10923; 60; 87; 132; 27339; 207; 318; 336; 351; 379; 513; 567; 593; 595; 598; 687; 197370; 805; 815; 818; 871; 892; 894; 896; 900; 905; 974; 983; 991; 996; 997; 1017; 1020; 1024; 1025; 1032; 1050; 1051; 1054; 1070; 1072; 1073; 1081; 1108; 1147; 1163; 1196; 1198; 1305; 1382; 1386; 1431; 1452; 1453; 1459; 1462; 1479; 1487; 1499; 1647; 1655; 1660; 1665; 11201; 1673; 1749; 1810; 1845; 1846; 1849; 1857…
positive regulation of cellular metabolic process	GO:0031325	b	5	2789	2776	581	(20.9%)	2.39617e-11	1.45025e-09	RNF14; U2AF2; CRKL; SUMO1; SUMO2; CAP1; HIPK2; PDCD10; PPP3R1; IFNA13; YAF2; SFRP2; STK11; SLC38A3; IFNG; SP3; SPPL3; SERP1; MEG3; DLX5; GATA3; RNF187; ADRA1B; GTF2F2; CCND1; CCND3; CCND2; EIF2A; MAF; CTBP1; EIF5A2; DIRAS1; ELAVL1; RPS27L; ACVR1B; CDKN1C; VPS11; CELF4; UBE2D1; EDNRA; APOA2; SOX18; BUB3; SOX10; SOX11; CCT7; CCT4; ZIC2; ZIC1; CCL21; CCL20; GDF11; STAG1; CHUK; PPARD; BTBD10; ING5; L…	91; 101; 147; 151; 152; 27338; 207; 336; 351; 374; 378; 387; 409; 434; 595; 663; 673; 754; 805; 857; 892; 894; 896; 905; 944; 983; 991; 996; 998; 1017; 1020; 1024; 1025; 1028; 1050; 1051; 1052; 1054; 1081; 1147; 1236; 1386; 1392; 1398; 1399; 1401; 1440; 1452; 1453; 55696; 1487; 1489; 1499; 1586; 1647; 1655; 1746; 1749; 1849; 1857; 1869; 1874; 1875; 1879; 1889; 1909; 1917; 1946; 1950; 1984; 1994; …
gene silencing	GO:0016458	b	3	246	246	83	(33.7%)	2.49713e-11	1.55276e-09	HIST1H4B; HIST1H4A; HDAC2; HIST1H4F; HIST1H4E; HIST1H4K; HIST1H4J; HIST3H2A; HIST1H4H; TNRC6B; NUP85; SMAD2; HIST1H2AM; MAP2K2; MAP2K1; NUP37; HIST1H2AJ; HIST1H2AE; HIST1H2AA; SMARCA5; HIST1H2AC; HIST2H4A; HIST4H4; STAT3; TRIM71; RAN; POLR2I; WTIP; MBD3L4; HIST2H2AC; MSL3P1; CNOT8; HNRNPA2B1; CNOT7; NCBP2; HIST1H2AB; HIST2H2AA4; MORF4L1; SIN3A; MBD3L3; AGO4; TSNAX; KMT2D; DPY30; CNOT11; CNOT6L; H…	1017; 3012; 3014; 3015; 3066; 3159; 3181; 55766; 4087; 5430; 5433; 5436; 5437; 5438; 5440; 5441; 5604; 5605; 5901; 317772; 6774; 7141; 7257; 7320; 8085; 8331; 8336; 8338; 8351; 8352; 8353; 8355; 8356; 8357; 8358; 8359; 8361; 8362; 8363; 8365; 8366; 8367; 8370; 8467; 8480; 8932; 8968; 9337; 10762; 10933; 10978; 121504; 79023; 131405; 79902; 246175; 8335; 8354; 723790; 90459; 51593; 192669; 84661; …
protein localization to membrane	GO:0072657	b	4	484	483	137	(28.4%)	2.78039e-11	1.66227e-09	BCL2L1; LIN7C; PMAIP1; PPP3R1; DYNLL2; AKT1; NSF; S100A10; CAV1; TOMM7; TMEM59; WRB; TIMM10; IFNG; RAMP1; ATP1B3; CRB3; RPL11; TSPAN5; EMP2; RPL19; STXBP1; GOLGA7; SFN; UBA52; EFR3B; ITGB1; RPL37A; RPL9; RPL7; SEC62; STX4; MYADM; CRIPT; DYNLL1; RAB11A; FIS1; RPS9; PIK3R1; RPS3A; SRP19; PPP1R9B; GET4; PEX3; TSPAN33; SLC51B; FLOT1; WNT3A; NCF1; RPLP1; RPL18A; RPS15A; RPS7; TNIK; RPL41; RPS8; RAB8B;…	207; 382; 483; 598; 673; 857; 1020; 1173; 1869; 2013; 2743; 2810; 3458; 4218; 4736; 4905; 5170; 5295; 5366; 5534; 5584; 5879; 5911; 5962; 6129; 6133; 6135; 6142; 6143; 6144; 6146; 6152; 6155; 6156; 6158; 6159; 6164; 6167; 6168; 6169; 6171; 6176; 6189; 6201; 6202; 6203; 6205; 6206; 6207; 6208; 6209; 6210; 6222; 6223; 6224; 6228; 6231; 6234; 6235; 6281; 6728; 6746; 6810; 6812; 6844; 7095; 7124; 716…
positive regulation of cellular process	GO:0048522	b	4	4629	4611	908	(19.7%)	2.83201e-11	1.66227e-09	RNF14; UBL5; U2AF2; CRKL; SUMO1; SUMO2; TACR1; MVB12B; B2M; UBE2V1; PDCD10; DYNLL1; FKBP8; MLLT11; RAB11A; PPP3R1; PIK3R6; RETN; CXCL14; RNF112; TMEM59; IFNA13; KCTD13; YAP1; YAF2; SFRP2; STK11; SLC38A3; SLITRK1; IFNG; SP3; CAMK2A; CAMK2B; SPPL3; SERP1; MEG3; OPA1; SULT1E1; GATA3; RNF187; ADRA1B; GTF2F2; CCND1; CCND3; CCND2; EIF2A; ENC1; MAF; CTBP1; EIF5A2; MAL; TSG101; UGCG; FAM20C; DIRAS1; ELAV…	91; 101; 132; 147; 151; 152; 166; 27338; 207; 336; 351; 374; 375; 378; 382; 387; 388; 396; 409; 434; 440; 483; 567; 595; 598; 663; 665; 673; 684; 754; 197370; 805; 815; 816; 857; 892; 894; 896; 905; 919; 944; 963; 966; 983; 991; 996; 997; 998; 1017; 1020; 1024; 1025; 1028; 1050; 1051; 1052; 1054; 1072; 1073; 1081; 1123; 1141; 1147; 1236; 1271; 1382; 1386; 1392; 1397; 1398; 1399; 1401; 1440; 1452;…
multi-organism metabolic process	GO:0044033	b	2	207	206	73	(35.4%)	2.95043e-11	1.71125e-09	RPS13; RPS12; RPS11; RPL37A; RPS15; RPL9; RPL7; RPLP1; RPS18; RPL18A; VAPB; RPS15A; EIF3L; RPS7; MAP2K2; MAP2K1; MAP2K7; MAP2K6; MAP2K4; IFITM3; CCNT2; SMARCA4; RPL41; RPS8; NUP85; RPL29; RPL28; RPL24; RPL27; RPS14; JUN; RPL23; POLR2H; USF2; RPS9; USF1; RPL22; PCBP1; RPS3A; NUP37; RPS19; RPS26; RPL11; RPS23; RPS20; ATG5; RPS28; RPS29; POLR2D; POLR2G; POLR2A; RAE1; POLR2L; RPL21; POLR2I; RPL19; PO…	905; 1025; 2963; 3725; 4736; 5093; 5216; 5430; 5433; 5436; 5437; 5438; 5440; 5441; 5604; 5605; 5608; 5609; 6129; 6133; 6142; 6143; 6144; 6146; 6152; 6155; 6156; 6158; 6159; 6164; 6167; 6168; 6169; 6171; 6176; 6189; 6201; 6202; 6203; 6205; 6206; 6207; 6208; 6209; 6210; 6222; 6223; 6224; 6228; 6231; 6234; 6235; 6416; 6597; 6882; 7023; 7311; 7391; 7392; 8480; 8664; 9217; 9349; 9474; 10410; 10762; 79…
chromatin silencing	GO:0006342	b	4	115	115	49	(42.6%)	3.21468e-11	1.80826e-09	HIST1H4B; HIST1H4A; HDAC2; HIST1H4F; HIST1H4E; HIST1H4K; HIST1H4J; HIST1H4H; HIST1H2AM; HIST1H2AJ; HIST1H2AE; HIST1H2AA; SMARCA5; HIST1H2AC; HIST2H4A; HIST4H4; HIST1H2AB; HIST2H2AA4; MORF4L1; SIN3A; KMT2D; DPY30; HMGA1; HIST1H3B; HIST1H3C; HIST2H3D; HIST1H3F; HIST1H3G; HIST1H3D; HIST1H3E; HIST1H3J; HIST1H3H; HIST1H3I; HIST2H2AB; HIST2H2AC; H2AFV; TNP1; MSL3P1; UBE2B; H2AFX; H2AFZ; HIST3H2A; MBD2;…	3012; 3014; 3015; 3066; 3159; 55766; 317772; 7141; 7320; 8085; 8331; 8336; 8338; 8351; 8352; 8353; 8354; 8355; 8356; 8357; 8358; 8359; 8361; 8362; 8363; 8365; 8366; 8367; 8370; 8467; 8932; 8968; 10933; 121504; 8335; 723790; 84661; 151507; 8334; 284428; 221613; 25942; 92815; 125997; 126961; 94239; 653604; 653656; 653657
protein modification process	GO:0036211	b	4	3772	3761	755	(20.1%)	7.03061e-11	3.79653e-09	RNF14; UBE2Q1; STK19; RNF11; CRKL; SUMO1; SUMO3; SUMO2; DUSP28; HIPK2; FKBP2; RNF24; PDCD10; FKBP8; PPP3R1; LRRTM4; CRBN; TMEM59; IFNA13; B3GALT4; NEUROD2; STK11; B3GALT1; PPIAL4E; IFNG; PPP2R2D; CAMK2G; PPP2R2A; CAMK2A; CAMK2B; SPPL3; SERP1; RAB40C; GATA3; MOCS3; ADRA1B; WDTC1; ODAM; CCND1; PPP1R14B; CCND3; CCND2; EIF2A; ENC1; CTBP1; EIF5A2; STK38L; TSG101; OS9; FAM20C; DIRAS1; ACVR1B; CDKN1C; N…	28; 52; 91; 101; 128; 147; 151; 152; 27338; 207; 336; 351; 378; 387; 409; 435; 22929; 595; 663; 673; 754; 197370; 805; 815; 816; 818; 857; 892; 894; 896; 900; 905; 983; 991; 996; 997; 998; 1017; 1020; 1024; 1025; 1028; 1031; 1032; 1050; 1108; 1131; 1147; 1163; 1164; 1196; 1198; 1236; 1386; 1392; 1398; 1399; 1407; 1440; 1452; 1453; 1455; 1456; 1459; 1487; 1489; 1491; 1499; 1603; 1647; 1798; 1810; …
cellular protein modification process	GO:0006464	b	5	3772	3761	755	(20.1%)	7.03061e-11	4.06178e-09	RNF14; UBE2Q1; STK19; RNF11; CRKL; SUMO1; SUMO3; SUMO2; DUSP28; HIPK2; FKBP2; RNF24; PDCD10; FKBP8; PPP3R1; LRRTM4; CRBN; TMEM59; IFNA13; B3GALT4; NEUROD2; STK11; B3GALT1; PPIAL4E; IFNG; PPP2R2D; CAMK2G; PPP2R2A; CAMK2A; CAMK2B; SPPL3; SERP1; RAB40C; GATA3; MOCS3; ADRA1B; WDTC1; ODAM; CCND1; PPP1R14B; CCND3; CCND2; EIF2A; ENC1; CTBP1; EIF5A2; STK38L; TSG101; OS9; FAM20C; DIRAS1; ACVR1B; CDKN1C; N…	28; 52; 91; 101; 128; 147; 151; 152; 27338; 207; 336; 351; 378; 387; 409; 435; 22929; 595; 663; 673; 754; 197370; 805; 815; 816; 818; 857; 892; 894; 896; 900; 905; 983; 991; 996; 997; 998; 1017; 1020; 1024; 1025; 1028; 1031; 1032; 1050; 1108; 1128; 1131; 1147; 1163; 1164; 1196; 1198; 1236; 1386; 1392; 1398; 1399; 1407; 1440; 1452; 1453; 1455; 1456; 1459; 1487; 1489; 1491; 1499; 1603; 1647; 1798; …
spliceosomal complex	GO:0005681	c	4	174	174	64	(36.8%)	7.93511e-11	4.41192e-09	RBM5; SF3B5; SF3B4; SF3B1; HNRNPH1; DHX15; TXNL4A; PRPF3; BCAS2; PRPF6; FRG1; PRPF39; SRSF1; AQR; U2AF1; PRPF18; HNRNPR; U2AF2; PPP1R8; PRPF40A; LSM4; RBM25; RBM17; HNRNPA2B1; SF3A3; PTBP2; SNRNP70; HNRNPF; HNRNPM; LUC7L2; SMNDC1; HNRNPA3; LSM6; LSM7; ALYREF; LSM2; LSM3; PRPF19; ZCRB1; SNRPN; PHF5A; LGALS3; SNRPA; SNRPF; SNRPG; CWC15; SNRPE; DDX23; API5; SNRNP40; SNRPB2; SNRPD3; SNRPD2; SNRPD1; H…	1655; 1665; 55015; 2483; 3181; 3183; 3185; 3187; 3958; 4670; 5511; 5976; 6009; 6426; 6625; 6626; 6629; 6632; 6633; 6634; 6635; 6636; 6637; 6638; 7307; 8539; 8559; 9129; 9410; 9416; 9716; 9775; 10181; 10189; 10236; 10262; 10285; 10286; 10569; 10907; 10946; 11017; 11157; 11338; 83443; 51503; 220988; 51631; 51690; 84844; 85437; 55110; 55660; 55696; 23451; 23658; 24148; 57819; 58155; 58517; 25804; 27…
positive regulation of biological process	GO:0048518	b	3	5198	5179	1003	(19.4%)	8.98293e-11	5.12027e-09	RNF14; HIST1H4B; HIST1H4A; U2AF2; ATXN1L; HIST1H4F; CRKL; SUMO1; HIST1H4J; SUMO2; TACR1; MVB12B; B2M; UBE2V1; PDCD10; DYNLL1; OTX2; FKBP8; MLLT11; RAB11A; PPP3R1; RETN; CXCL14; HIST1H4K; RNF112; TMEM59; IFNA13; KCTD13; YAP1; YAF2; DHX9; STK11; SLC38A3; SLITRK1; IFNG; SP3; CAMK2A; SP6; SPPL3; SERP1; MEG3; OPA1; SULT1E1; RSU1; GATA3; RNF187; IL21; ADRA1B; GTF2F2; CCND1; CCND3; CCND2; EIF2A; ENC1; M…	58; 60; 70; 71; 72; 91; 101; 132; 147; 151; 152; 166; 27338; 27339; 207; 241; 336; 351; 360; 374; 375; 378; 382; 387; 396; 409; 434; 440; 476; 483; 491; 567; 595; 598; 663; 665; 673; 684; 725; 54738; 754; 197370; 785; 805; 815; 857; 892; 894; 896; 905; 919; 944; 963; 966; 974; 983; 991; 996; 997; 998; 1017; 1020; 1024; 1025; 1028; 1050; 1051; 1052; 1054; 1072; 1073; 1081; 1123; 1131; 1141; 1147; …
nuclear chromosome	GO:0000228	c	4	534	533	146	(27.4%)	9.94594e-11	4.60829e-09	HIST1H4B; HIST1H4A; HIST1H4F; HIST1H4E; HIST1H4K; HIST1H4J; HIST1H4H; POLR3G; ANP32E; SCRT2; KDM4B; SYCE3; NABP2; LDB1; HIST3H2BB; SMARCD2; SNAI2; THOC1; GATA3; TRNP1; H2AFV; H2AFX; H2AFZ; RFX3; TERF1; BRMS1; ENC1; ACTB; H2AFJ; SUDS3; NHP2; SMARCE1; EED; KLHDC3; SAP130; XRCC6; SOX18; RUVBL1; CHD4; RUVBL2; CBX3; JUN; SMARCAD1; DLX5; ALYREF; HIST1H2BD; PPARD; PAX6; POLR2A; HIST1H2BA; HIST1H2BB; HIS…	60; 983; 1051; 1108; 1499; 1749; 1857; 1869; 1874; 2296; 2547; 2625; 3005; 3012; 3014; 3015; 3017; 3018; 3066; 3148; 3183; 55766; 3622; 3659; 3662; 3725; 3727; 4087; 4089; 4999; 5080; 5111; 5387; 5430; 5467; 5500; 5813; 5814; 5885; 5888; 5976; 5977; 5991; 317772; 6119; 6304; 6591; 6597; 6603; 6605; 6688; 6722; 6774; 6795; 6908; 7013; 23028; 7150; 7320; 7329; 7528; 8331; 8336; 8338; 8340; 8341; 83…
protein catabolic process	GO:0030163	b	4	779	778	197	(25.3%)	1.11162e-10	5.77185e-09	RNF14; USP46; PMAIP1; RNF11; SUMO1; SUMO2; AKT1; USP24; EGF; CAV1; KCTD13; CSNK1D; CRBN; NDUFA13; CREBRF; CUL5; CUL1; CUL2; CUL3; SOCS5; PLK2; IFNG; RFFL; UBE2R2; UBXN4; KLHL3; MDM2; RNF19B; UBR5; PTTG1IP; SOCS6; RNF185; PHB; FBXL3; PPP2CB; ADAM8; GSK3B; JKAMP; UBA52; ENC1; RNF8; UBC; RNF7; RNF4; RNF187; TSG101; SNX1; FZR1; COPS3; UBE2D2; UBE2D1; UBE2L6; FBXL7; XPO1; SMURF2; CDC16; ECSCR; UBE3C; …	101; 10952; 27338; 207; 409; 665; 725; 754; 857; 983; 991; 996; 997; 998; 1050; 1452; 1453; 1499; 11237; 1950; 2534; 2768; 2876; 2932; 3093; 3458; 3553; 4085; 4092; 4193; 4905; 5366; 5516; 5527; 5682; 5683; 5684; 5685; 5686; 5687; 5688; 5700; 5701; 5702; 5704; 5706; 5713; 5714; 5717; 5718; 5747; 5902; 5962; 6047; 6478; 6449; 6469; 6500; 6502; 6613; 6642; 7041; 7124; 7251; 7311; 7316; 7320; 7321; …
cellular biosynthetic process	GO:0044249	b	3	6068	6043	1151	(19.0%)	1.15248e-10	6.0638e-09	RNF14; HIST1H4B; HIST1H4A; KHSRP; HIST1H4F; PPP3R1; MRPL14; SUMO1; HIST1H4J; HIST1H4H; CAP1; MOCS3; BRMS1; SRSF10; UBE2V1; OTX2; MBD3L5; EBF2; ZNF879; HIST1H4E; ZNF707; ZNF706; HIST1H4K; PRIM2; IRX5; ABCD3; OLIG1; IRX1; YAF2; IRX2; B3GALT4; SFRP2; ZNF688; B3GALT1; SLC38A3; IFNG; SP3; CAMK2A; SP6; SERP2; SERP1; EEF1DP3; MEG3; SMARCD2; SCT; NEUROD6; PIP4K2C; GATA3; AKIRIN2; IL21; CBX1; ZNF672; WDTC…	28; 87; 91; 101; 132; 159; 166; 207; 210; 221; 241; 262; 336; 351; 374; 375; 377; 378; 409; 430; 434; 435; 440; 476; 513; 516; 517; 197135; 595; 344167; 687; 689; 54738; 805; 815; 857; 892; 905; 92999; 944; 983; 997; 998; 1017; 1020; 1024; 1025; 1028; 1032; 1050; 1051; 1052; 1054; 1081; 1108; 1147; 1196; 1236; 1382; 1386; 1392; 1398; 1407; 1440; 1455; 1459; 1462; 1479; 1487; 1491; 1499; 1501; 150…
cytosol	GO:0005829	c	4	3466	3457	699	(20.2%)	1.23787e-10	4.91611e-09	UBE2Q1; CRKL; STK11; HBA2; MOCS3; MVB12B; SRSF10; UBE2V1; PDCD10; DYNLL1; TAT; RAB11A; PPP3R1; GABARAP; MEMO1; ABCD3; PCBP3; DHX9; AP1M1; CAMK2G; PPP2R2A; CAMK2A; CAMK2B; SPPL3; SERP1; SULT1E1; OSBPL3; RSU1; NLK; BET1L; WDTC1; TRAPPC1; TUBB4A; EIF2D; TRAPPC5; TRAPPC4; EIF5A2; TXNRD1; ACTA1; ATP6V1A; ELAVL1; RPS27L; GEMIN6; JOSD2; IL26; UBE2D2; RAB6B; UBE2D1; GEMIN4; TPK1; EDNRA; SWAP70; APOA2; XP…	58; 60; 70; 71; 72; 87; 126; 128; 132; 58485; 159; 10952; 207; 210; 221; 241; 262; 336; 351; 375; 378; 387; 388; 396; 397; 400; 409; 435; 440; 475; 477; 528; 529; 534; 595; 598; 663; 673; 785; 793; 794; 805; 815; 816; 818; 857; 103910; 894; 977; 983; 991; 996; 998; 1017; 1020; 1031; 1032; 1123; 1147; 1173; 1174; 1175; 1211; 1315; 1381; 1382; 1398; 1399; 1452; 1453; 1455; 1459; 1491; 1499; 1503; 1…
chromatin organization	GO:0006325	b	4	693	692	179	(25.9%)	1.32827e-10	6.64134e-09	HIST1H4B; HIST1H4A; HIST1H4F; HIST1H4E; HIST1H4K; HIST1H4J; MRGBP; ANP32E; NAA60; USP22; MAP3K7; UBR5; SAP18; KDM2A; WDR61; HMG20B; TNP1; CENPM; HIST1H4H; VRK1; HIST2H3D; CENPH; DPY30; PRMT1; PRMT5; LDB1; HIST3H2BB; SMARCD2; SNAI2; GATA3; SETD7; KAT8; H2AFV; DR1; SAP30L; H2AFX; TSPY26P; RBBP5; FOXA1; CTR9; BRMS1; YEATS4; PHB; CTBP1; ACTB; H2AFJ; MSL1; SUDS3; DPPA2; SMARCE1; EED; SKI; SAP130; KANS…	60; 983; 1017; 1025; 1108; 1386; 1487; 1499; 1810; 2145; 2625; 2641; 3005; 3012; 3014; 3015; 3017; 3018; 3066; 3146; 3148; 3159; 3183; 3276; 3553; 55766; 3662; 55257; 4089; 4504; 4673; 4676; 5579; 5580; 5929; 317772; 6497; 6304; 6418; 6421; 6500; 6591; 6597; 6603; 6605; 6622; 6688; 6795; 6879; 6883; 6885; 23028; 7141; 7150; 7291; 7320; 7324; 7334; 7443; 7862; 55929; 8085; 8089; 8314; 8331; 8336; …
intracellular transport	GO:0046907	b	3	1663	1659	369	(22.2%)	1.39631e-10	6.82198e-09	UBL5; PPP3R1; HSPA9; AP1M1; SRSF10; ANP32A; RGPD8; BLOC1S6; NCBP2; GABARAP; SCG5; DOC2B; IFNG; SPPL3; OPA1; TRAPPC1; EIF2D; TRAPPC5; TRAPPC4; TSG101; UGCG; RAB6B; XPO1; XPO7; TBC1D20; DMAP1; ZIC1; RPH3AL; DNAJC5; CABP1; USE1; HES1; EIF4A3; KLHL20; SMAD4; VAPB; RAP1A; SHH; DCTN5; GDAP1; SNX13; ARF1; ARF4; NUS1; STYX; RGPD1; RGPD6; SAR1A; SAR1B; GEMIN6; GEMIN4; FAM89B; CDC42; PSMD8; SPCS2; CHMP4A; …	131118; 207; 351; 374; 375; 378; 387; 400; 403; 434; 475; 513; 516; 517; 665; 673; 684; 754; 966; 983; 998; 1020; 1173; 1174; 1175; 1211; 1212; 10952; 1315; 1440; 1453; 1459; 1499; 51510; 1939; 1950; 1977; 1984; 2013; 2619; 2810; 2849; 2932; 3087; 3159; 3181; 3280; 3313; 3458; 3553; 3569; 3725; 3800; 3837; 3840; 3842; 4067; 4089; 4193; 4504; 4651; 4736; 4905; 4976; 5048; 5217; 5295; 5433; 5494; 5…
protein heterodimerization activity	GO:0046982	m	4	482	480	134	(27.9%)	1.49591e-10	1.53081e-08	BCL2L1; HIST1H4B; HIST1H4A; HIST1H4F; HIST1H4E; HIST1H4K; HIST1H4J; HIST1H4H; CAV1; ADRA2C; GTF2A2; DRAP1; HMG20B; CUL3; PRMT8; PRMT5; HIST3H2BB; KCNN1; PAFAH1B2; TENM3; H2AFV; ADRA1B; TAF12; DR1; H2AFX; H2AFZ; SCGB2A1; TERF1; H2AFJ; FOXP2; SNX1; SNX6; HAND2; KHDRBS2; APOA2; SOX18; JUN; MEIS1; LTC4S; PIK3R1; MAFG; JAM3; CHUK; HIST1H2BD; PPARD; HIST2H3D; HIST2H3C; HIST1H2BA; HIST1H2BB; HIST1H2BC; …	147; 152; 241; 336; 22929; 598; 665; 673; 857; 1051; 1054; 1141; 1147; 1386; 1810; 1857; 2553; 2730; 2957; 2958; 3012; 3014; 3015; 3017; 3018; 3082; 55766; 3725; 3777; 3780; 4056; 4087; 4089; 4097; 4208; 4211; 4246; 4617; 4761; 4801; 5049; 5228; 5295; 5467; 5530; 317772; 6257; 6642; 6804; 6882; 6883; 6884; 727857; 7013; 7023; 7165; 7291; 7391; 7392; 7531; 8331; 8336; 8338; 8340; 8341; 8343; 8345;…
protein complex	GO:0043234	c	2	2898	2894	597	(20.6%)	1.5625e-10	1.75e-09	HIST1H4B; HIST1H4A; HSPA7; HIST1H4F; HIST1H4E; SUMO1; HIST1H4J; SUMO3; HIST1H4H; HIPK2; B2M; ANP32E; RGPD8; BLOC1S6; BOD1; GABARAP; HIST1H4K; METTL14; DHX9; AP1M1; CRB3; SMARCD2; GEMIN6; COX6A1; GATA3; GTF2F2; CCND1; CCND3; CCND2; TRAPPC4; EIF2A; CTBP1; EIF5A2; TSG101; ARPC5L; ATP6V1A; ATP6V1E1; UBE2D2; C1QL2; UBE2D1; GTF3C2; GTF3C6; SAP130; COX7B2; XPO1; TNNT3; CSDE1; XPO7; SOX14; CCT7; CCT4; FI…	10923; 131118; 60; 71; 72; 101; 27339; 207; 430; 476; 513; 516; 517; 528; 533; 534; 567; 593; 595; 598; 662; 197370; 131873; 857; 892; 894; 896; 905; 974; 1017; 1024; 1025; 1050; 1051; 1108; 1173; 1174; 1175; 1211; 1212; 10952; 1271; 1305; 1315; 1337; 103910; 1452; 1459; 1487; 1499; 1602; 1660; 1810; 1857; 1869; 1874; 1875; 1915; 1917; 1933; 1965; 1977; 1982; 1984; 2081; 2145; 2271; 2295; 2301; 2…
nitrogen compound metabolic process	GO:0006807	b	2	6897	6865	1289	(18.8%)	1.98347e-10	7.66941e-09	RNF14; HIST1H4B; HIST1H4A; KHSRP; HIST1H4F; PPP3R1; MRPL14; SUMO1; HIST1H4J; SCG5; SUMO2; CAP1; MOCS3; OCLN; SRSF10; UBE2V1; OTX2; MBD3L5; EBF2; TAT; ZNF879; HIST1H4E; OARD1; ZNF707; ZNF706; HIST1H4K; UQCRHL; PRIM2; IRX5; YAP1; METTL16; SUMO3; YAF2; IRX2; SP8; DHX9; ZNF688; HIST1H4H; SLC38A3; IFNG; SP3; PPP2R2A; CAMK2A; SP6; SPPL3; SERP1; EEF1DP3; MEG3; SMARCD2; SCT; SULT1E1; NEUROD6; GEMIN6; UQC…	10923; 87; 91; 101; 132; 159; 166; 27339; 207; 210; 221; 262; 318; 336; 351; 374; 378; 409; 430; 434; 435; 440; 477; 491; 513; 516; 517; 197135; 593; 595; 344167; 687; 689; 54738; 197370; 785; 805; 815; 857; 892; 905; 92999; 944; 983; 997; 998; 1017; 1020; 1024; 1025; 1028; 1032; 1050; 1051; 1052; 1054; 1081; 1108; 1141; 1147; 1196; 1198; 1337; 1345; 1350; 1382; 1386; 1392; 1398; 1407; 1440; 1453…
positive regulation of biosynthetic process	GO:0009891	b	5	1726	1717	379	(22.1%)	2.08766e-10	1.15366e-08	RNF14; PPP3R1; HIPK2; YAF2; SFRP2; SLC38A3; IFNG; SP3; SERP1; MEG3; DLX5; GATA3; TBL1XR1; GTF2F2; EIF2A; MAF; EIF5A2; ELAVL1; RPS27L; ACVR1B; CDKN1C; EDNRA; APOA2; SOX18; BHLHA15; SOX10; SOX11; CCT7; CCT4; ZIC2; ZIC1; CCL21; CCL20; CHUK; PPARD; ING5; ING2; ZEB2; RPS6KA1; TFAP4; NOG; HES1; FOXC1; GHRH; SMAD4; SMAD7; SMAD2; TAF11; RGMB; MDK; SPI1; ARF4; TCEA2; RXRB; BARX2; LTB; BARX1; CNEP1R1; UBE2…	91; 207; 336; 351; 374; 378; 409; 434; 805; 892; 905; 944; 983; 998; 1017; 1024; 1025; 1028; 1050; 1051; 1052; 1054; 1081; 1147; 1236; 1386; 1392; 1440; 1499; 1586; 1655; 1746; 1749; 1857; 1869; 1874; 1875; 1879; 1889; 1909; 1950; 1984; 1994; 2104; 2120; 2145; 2249; 2255; 10987; 2295; 2296; 2297; 2488; 2547; 2553; 429; 2625; 2641; 2691; 2932; 2958; 2963; 3015; 3065; 3066; 3082; 3087; 3146; 3148; …
intracellular organelle part	GO:0044446	c	2	8118	8089	1494	(18.5%)	2.56406e-10	2.61068e-09	HIST1H4B; HIST1H4A; HSPA7; HIST1H4F; HIST1H4E; HIST1H4K; HIST1H4J; HSPA9; HIST1H4H; LGALS3; B2M; PDCD10; SLC50A1; NCBP2; CRBN; TMEM59; KDM2A; TMEM57; ABCD3; DHX9; SP3; PPP2R2A; SPPL3; OPA1; KRTAP16-1; TRAPPC1; KLLN; TRAPPC5; TRAPPC4; ERI1; MAF; CTBP1; TSG101; UGCG; GTF3C2; MGST1; GTF3C6; APOA2; XPO1; CSDE1; XPO7; MOGAT1; CHST1; RPS6KA1; SNRPB2; PSMD14; PSMD11; TOP1; PSMD12; TMEM192; MINPP1; FOXC1…	10923; 28; 131118; 58; 60; 70; 71; 72; 87; 101; 132; 147; 27338; 27339; 207; 241; 54664; 318; 336; 351; 374; 375; 377; 379; 382; 387; 388; 390; 400; 403; 430; 513; 516; 517; 528; 533; 534; 567; 593; 595; 598; 662; 663; 665; 687; 197370; 805; 815; 818; 857; 871; 892; 894; 896; 900; 905; 966; 974; 983; 991; 996; 997; 998; 1017; 1020; 1024; 1025; 1032; 1050; 1051; 1054; 1059; 1070; 1072; 1073; 1081;…
protein metabolic process	GO:0019538	b	3	5403	5385	1034	(19.2%)	3.21555e-10	1.46629e-08	RNF14; HIST1H4B; HIST1H4A; STK19; HIST1H4F; CRKL; SSPO; SUMO1; HIST1H4J; SCG5; SUMO2; MOCS3; HIPK2; B2M; FKBP2; UBE2V1; PDCD10; FKBP8; RNF11; PPP3R1; AMZ2; LRRTM4; UCHL1; FKBP11; ZNF706; HIST1H4K; CRBN; TMEM59; IFNA13; KCTD13; SUMO3; METTL14; B3GALT4; SFRP2; STK11; B3GALT1; PPIAL4E; IFNG; PPP2R2D; CAMK2G; PPP2R2A; CAMK2A; CAMK2B; SPPL3; SERP1; TNFAIP8; PRSS41; RAB40C; GATA3; AKIRIN2; DUSP28; ADRA…	28; 52; 91; 101; 128; 147; 151; 152; 27338; 27339; 207; 325; 336; 351; 378; 387; 409; 435; 197135; 567; 595; 663; 665; 673; 684; 725; 754; 197370; 805; 815; 818; 857; 871; 892; 894; 896; 900; 905; 966; 11086; 983; 991; 164832; 996; 997; 998; 1017; 1020; 1024; 1025; 1028; 1031; 1032; 1050; 1051; 1054; 1081; 1108; 1131; 1147; 1163; 1164; 1196; 1198; 10952; 1236; 1386; 1392; 1398; 1399; 1407; 1440; …
chromosomal part	GO:0044427	c	3	794	793	198	(25.0%)	3.56922e-10	1.18677e-08	DPF2; HIST1H4A; DYNLL1; HIST1H4F; HIST1H4E; HIST1H4B; SUMO1; HIST1H4J; SUMO3; HIST1H4H; POLR3G; ANP32E; SCRT2; HIST1H2BF; KDM4B; RAN; EIF3E; HIST1H4K; SYCE3; PRIM2; WDR61; NABP2; TRNP1; CENPM; PLK2; HIST2H3D; CENPH; DPY30; RANGAP1; LDB1; HIST3H2BB; SMARCD2; SNAI2; THOC1; PAFAH1B1; GATA3; KAT8; H2AFV; PPP2CB; H2AFX; H2AFZ; RFX3; HIST1H3I; CTR9; TERF1; BRMS1; ENC1; RNF8; MAF; ACTB; H2AFJ; SPC24; CC…	60; 27339; 197370; 894; 983; 1017; 1051; 1059; 1108; 1386; 1452; 1499; 1749; 1857; 1869; 1874; 2296; 2547; 2625; 3005; 3012; 3014; 3015; 3017; 3018; 3066; 3148; 3151; 3159; 3183; 134492; 55766; 3622; 3646; 3659; 3662; 3725; 3727; 4085; 4087; 4089; 4094; 23383; 4999; 5048; 5080; 5111; 5387; 5430; 5467; 5500; 5516; 5527; 5558; 5619; 5813; 5814; 5885; 5888; 5901; 5905; 5976; 5977; 5982; 5991; 317772…
nuclear nucleosome	GO:0000788	c	4	43	42	25	(59.5%)	3.59336e-10	1.24869e-08	HIST1H2BB; HIST1H2BC; HIST2H2BC; HIST1H2BL; HIST2H2BF; HIST2H2BE; HIST1H3H; HIST1H2BO; HIST1H3B; HIST1H3C; HIST1H2BF; HIST3H2BB; HIST1H3G; HIST1H3D; HIST1H3E; HIST1H3J; HIST1H2BN; HIST1H3I; HIST1H2BH; HIST1H2BK; HIST1H2BD; IRF4; HIST1H3F; HIST3H2A; HIST1H2BA	3017; 3018; 3662; 8340; 8341; 8343; 8345; 8347; 8348; 8349; 8351; 8352; 8353; 8354; 8355; 8356; 8357; 8358; 8968; 440689; 128312; 85236; 255626; 92815; 337873
cellular macromolecular complex assembly	GO:0034622	b	5	961	954	230	(24.1%)	4.2828e-10	2.2681e-08	HIST1H4B; HIST1H4A; HIST1H4F; HIST2H2BE; TMOD2; HIST1H4K; HIST1H4J; HIST1H4H; NDUFB3; NDUFB1; NDUFA5; BRK1; CHMP2A; SRSF10; NAA60; PRPF3; EGF; CAV1; EIF3H; PRPF39; EIF3L; HIST1H4E; EIF3C; EIF3D; EIF3E; NDUFB10; CSNK1D; TBC1D20; NDUFA13; PTBP2; RSL24D1; LUC7L2; PRPF6; CENPM; HIST2H3D; CENPH; MSRB1; PRMT5; EVL; HIST3H2BB; RPL11; PSMC1; SNRPD3; SNRPD2; SNRPD1; GTF2F2; CNOT7; ARPC1A; EIF2D; H2AFX; TS…	27338; 325; 375; 382; 197135; 857; 1175; 1236; 1440; 1453; 55696; 1602; 1656; 1939; 1946; 1950; 2006; 55015; 2885; 2958; 2963; 3005; 3014; 3017; 3018; 3093; 3146; 3148; 3646; 3837; 3842; 3925; 4087; 4089; 4673; 4676; 4707; 4709; 4716; 4726; 5216; 5217; 5433; 5494; 5580; 5610; 5700; 5701; 5702; 5704; 5706; 5714; 5717; 5747; 5879; 5888; 5899; 5962; 6047; 6119; 6135; 6152; 6169; 6208; 6209; 6223; 63…
intracellular protein transport	GO:0006886	b	4	1026	1025	244	(23.8%)	4.44117e-10	2.14128e-08	UBL5; WNT3A; TOMM40; DYNLL1; PPP3R1; HSPA9; AP1M1; NCF1; UHMK1; IL23A; AKT1; RPL23; SAR1A; MYADM; EGF; TMED10; TOMM7; AHCYL1; DERL1; RAN; CSNK2A2; WASH3P; NDUFA13; SCG5; DMAP1; IFNG; RAMP1; RANGAP1; AP3M1; DSCR3; RPL11; SNAI2; MDM2; GPR26; RPL19; UBR5; PTTG1IP; EVI5L; ARL6IP1; SYK; HYAL2; EIF2D; PKIA; GSK3B; SFN; KPNA6; UBA52; KPNA4; KPNA3; COPB1; YWHAE; CHMP4B; ITGB1; SNX1; RPL37A; SNX6; RPL9; T…	131118; 10952; 207; 387; 388; 403; 665; 754; 983; 998; 1020; 1173; 1174; 1175; 1211; 1212; 1315; 1440; 1459; 1499; 1939; 1950; 1984; 2810; 2849; 2932; 3280; 3313; 3458; 3553; 3569; 3725; 3837; 3840; 3842; 4089; 4193; 4504; 4736; 4905; 5295; 5494; 5530; 5534; 5569; 5580; 5584; 5588; 5594; 5714; 5770; 22818; 5880; 5901; 5902; 5905; 6129; 6133; 6135; 6142; 6143; 6144; 6146; 6152; 6155; 6156; 6158; 6…
guanyl nucleotide binding	GO:0019001	m	5	401	396	114	(28.8%)	4.95314e-10	5.57228e-08	SCG5; SAR1A; RAN; RNF112; RAB5C; OPA1; RAB40C; RERG; TUBB4A; RAB44; RAB42; RAB43; GUCY1B2; MMAA; DIRAS1; RASL10A; RASD1; RRAD; GNAO1; HRAS; RRAS2; RAB6B; RAC2; ARL4D; ARL4C; ARL4A; TUBA1B; TUBA1A; RAB11A; RAB7A; RASL11A; TUBB6; NUDT2; TUBB3; RHOU; MRAS; RHOJ; GIMD1; RHOA; TUBB2A; IRGM; ARL5B; TUBB; PDE6G; GTPBP1; PDE6H; RALB; ADSS; EHD1; RAP1B; RAP1A; RHOT1; RHOB; GNAI2; RAB8B; RAB8A; RASL10B; AR…	159; 318; 375; 377; 378; 379; 381; 382; 387; 388; 390; 400; 403; 22929; 998; 1915; 1917; 1983; 2768; 2771; 2775; 2780; 2974; 3265; 4218; 4733; 4976; 5148; 5149; 5862; 5864; 5878; 5879; 5880; 5881; 5899; 5901; 5906; 5908; 5911; 5912; 6009; 6236; 6447; 203068; 100507096; 7732; 7846; 7879; 401258; 8766; 9364; 9567; 285598; 10059; 10123; 10124; 10376; 10381; 10382; 10633; 10670; 10672; 10890; 7280; 1…
biosynthetic process	GO:0009058	b	2	6247	6222	1175	(18.9%)	6.49321e-10	1.88303e-08	RNF14; HIST1H4B; HIST1H4A; KHSRP; HIST1H4F; PPP3R1; MRPL14; SUMO1; HIST1H4J; STK11; CAP1; MOCS3; BRMS1; SRSF10; UBE2V1; OTX2; MBD3L5; EBF2; TAT; ZNF879; HIST1H4E; ALG14; ZNF707; ZNF706; HIST1H4K; PRIM2; IRX5; ABCD3; OLIG1; IRX1; YAF2; IRX2; B3GALT4; SFRP2; ZNF688; HIST1H4H; B3GALT1; SLC38A3; IFNG; SP3; CAMK2A; SP6; SERP2; SERP1; EEF1DP3; MEG3; SMARCD2; SCT; NEUROD6; PIP4K2C; GATA3; AKIRIN2; IL21;…	10923; 28; 87; 91; 101; 132; 159; 166; 27339; 207; 210; 221; 241; 262; 336; 351; 374; 375; 377; 378; 409; 430; 434; 435; 440; 476; 513; 516; 517; 197135; 595; 344167; 687; 689; 54738; 805; 815; 857; 871; 892; 905; 92999; 944; 983; 997; 998; 1017; 1020; 1024; 1025; 1028; 1032; 1050; 1051; 1052; 1054; 1081; 1108; 1147; 1196; 1236; 1382; 1386; 1392; 1398; 1407; 1440; 1455; 1459; 1462; 1479; 1487; 14…
cornified envelope	GO:0001533	c	3	46	46	26	(56.5%)	7.73654e-10	2.28658e-08	SCEL; LOR; CRCT1; EVPLL; LCE1F; PRR9; LCE1D; LCE1E; LCE1B; LCE1C; LCE1A; LCE3D; LCE3E; LCE5A; LCE3A; LCE3B; LCE3C; SPRR2E; SPRR2D; SPRR2G; SPRR2F; SPRR2A; SPRR2B; LCE2A; LCE4A; CNFN	199834; 4014; 6700; 6701; 6703; 6704; 6705; 6706; 8796; 84518; 574414; 84648; 353131; 353137; 54544; 645027; 353132; 353133; 353134; 353135; 353139; 353142; 353143; 353144; 353145; 254910
sequence-specific DNA binding	GO:0043565	m	5	1054	1046	247	(23.6%)	7.77464e-10	5.83098e-08	DPF2; SOX14; ISL2; SMARCD2; FOXI3; FOXI2; MBD3L5; NKX2-4; MAFG; ASCL5; RBPJ; RORB; RORA; SIX3; ZNF570; ONECUT3; ZNF587B; FOXF2; SUZ12; IRX5; ZSCAN26; HEY1; NABP2; IRX3; KLF2; WT1; TSNAX; HOXD4; PRMT1; CENPB; PRMT5; SHOX2; SMAD2; ZNF793; SNAI2; NEUROD6; SNAI1; NKX6-2; GATA3; RFX8; BARHL2; BARHL1; PCGF6; MAZ; H2AFZ; RFX3; FOXA1; TERF1; MTA2; MAF; ACTB; FOXP2; HOXC8; NHLH1; ZNF691; FUBP3; ZGLP1; ESR…	60; 430; 344167; 54738; 1025; 1050; 1051; 1052; 1054; 1059; 1108; 1386; 1407; 1745; 1746; 1749; 1869; 1874; 2016; 2063; 2078; 2079; 2104; 2120; 2290; 2295; 2296; 2297; 2301; 2547; 429; 2625; 2636; 3015; 3065; 3066; 3087; 3110; 3131; 3148; 3159; 3166; 3181; 3183; 3184; 3201; 3207; 3224; 3233; 3237; 3276; 3280; 3344; 3516; 3659; 3660; 3662; 3725; 3727; 4005; 4009; 4010; 4087; 4089; 4094; 4097; 4150…
positive regulation of catabolic process	GO:0009896	b	5	328	327	98	(30.0%)	7.93153e-10	4.03239e-08	RNF14; HAMP; SUMO1; PLK2; AKT1; TNRC6B; EGF; CAV1; CSNK1D; NDUFA13; CREBRF; CUL1; PTTG1IP; SUMO2; IFNG; HERPUD1; MDM2; RNF19B; SOCS5; CNOT7; FZR1; ADAM8; GSK3B; VIP; UBC; SNX1; UBE2D1; APOA2; CDC16; ECSCR; C4BPB; UBA52; RAB7A; BUB3; UBE2E1; SGTA; POLR2G; PTPN1; CSNK1A1; CDC27; PSMD14; NANOS3; NANOS2; PSMD11; PSMD12; SNCA; WNT5A; AGO2; RFWD2; SMAD7; PTK2; UPF1; FABP1; IL1B; BTG2; SKP1; HNRNPR; PSM…	101; 207; 336; 725; 754; 857; 983; 991; 996; 1050; 1452; 1453; 1950; 2168; 2932; 3146; 3458; 3553; 4085; 4092; 4193; 4905; 5436; 5580; 5682; 5683; 5684; 5685; 5686; 5687; 5688; 5700; 5701; 5702; 5704; 5706; 5713; 5714; 5717; 5718; 5747; 5770; 5962; 5976; 6449; 6500; 6613; 6622; 6642; 7124; 7291; 7311; 7316; 7321; 7324; 7336; 7341; 7415; 7432; 7474; 7832; 7879; 8454; 8554; 8881; 9184; 9337; 9567; …
macromolecule modification	GO:0043412	b	4	3943	3932	777	(19.8%)	8.40391e-10	3.91217e-08	RNF14; UBE2Q1; STK19; RNF11; CRKL; SUMO1; SUMO3; SUMO2; DUSP28; HIPK2; FKBP2; RNF24; PDCD10; FKBP8; PPP3R1; LRRTM4; CRBN; TMEM59; IFNA13; METTL16; METTL14; B3GALT4; NEUROD2; STK11; B3GALT1; PPIAL4E; IFNG; PPP2R2D; CAMK2G; PPP2R2A; CAMK2A; CAMK2B; SPPL3; SERP1; MEG3; RAB40C; GATA3; MOCS3; ADRA1B; WDTC1; ODAM; CCND1; PPP1R14B; CCND3; CCND2; EIF2A; ENC1; CTBP1; EIF5A2; STK38L; TSG101; OS9; FAM20C; D…	28; 52; 91; 101; 128; 147; 151; 152; 27338; 207; 336; 351; 378; 387; 409; 435; 22929; 595; 663; 673; 754; 197370; 805; 815; 816; 818; 857; 892; 894; 896; 900; 905; 983; 991; 996; 997; 998; 1017; 1020; 1024; 1025; 1028; 1031; 1032; 1050; 1108; 1131; 1147; 1163; 1164; 1196; 1198; 1236; 1386; 1392; 1398; 1399; 1407; 1440; 1452; 1453; 1455; 1456; 1459; 1487; 1489; 1491; 1499; 1603; 1647; 54890; 1798;…
primary metabolic process	GO:0044238	b	2	10194	10152	1830	(18.0%)	8.82173e-10	2.04664e-08	RNF14; HIST1H4B; HIST1H4A; HIST1H4F; HIST1H4E; SSPO; HIST1H4K; HIST1H4J; HIST1H4H; LGALS3; B2M; PDCD10; RNF11; ZNF879; PPP3R1; ZNF707; ZNF706; CRBN; MEIS3P1; IRX5; ABCD3; IRX1; IRX3; IRX2; SP8; DHX9; PPP2R2D; SP3; PPP2R2A; SP6; SPPL3; MEG3; RAB40C; ZNF672; MAZ; ERI3; ERI1; MAF; CTBP1; TSG101; UGCG; VPS11; GTF3C2; GTF3C6; SWAP70; UFSP1; APOA2; PHLDA2; XPO1; CSDE1; TIPRL; WSB1; WSB2; TTL; FBXL19; K…	10923; 28; 52; 87; 91; 101; 128; 132; 147; 151; 152; 159; 166; 27338; 27339; 207; 221; 241; 262; 276; 318; 325; 336; 351; 374; 375; 377; 378; 387; 409; 430; 434; 435; 440; 476; 477; 491; 513; 516; 517; 197135; 567; 593; 595; 344167; 663; 665; 673; 684; 687; 689; 725; 54738; 754; 197370; 785; 805; 815; 818; 857; 871; 892; 894; 896; 900; 905; 92999; 944; 966; 11086; 983; 991; 164832; 996; 997; 998;…
regulation of transferase activity	GO:0051338	b	4	942	942	226	(24.0%)	9.75891e-10	4.39151e-08	CRKL; WNT5A; HGF; SPRED1; SPRED2; AKT1; MUC20; PDCD10; CCNT2; EGF; CAV1; PPP1R3G; CALM2; CALM1; MAP3K2; GADD45A; GADD45B; MAP3K7; ADRA2B; ADRA2C; CACUL1; ZYG11B; LYN; NABP2; CUL1; MAPRE3; CCNL1; CDKN2C; STK11; PRPSAP1; CDKN2D; SERINC5; LDB2; PEA15; LDB1; ARRDC3; SOCS5; DNAJA1; SOCS1; SOCS3; CCND1; HYAL2; CCND3; CCND2; PKIA; PKIB; GSK3B; SFN; SYK; UBA52; TERF1; MALT1; CCNC; PAK1; TSG101; COPS8; FZ…	101; 151; 152; 27338; 207; 351; 387; 595; 673; 805; 857; 892; 894; 896; 900; 905; 983; 991; 996; 998; 1017; 1020; 1028; 1031; 1032; 1050; 1163; 1164; 1236; 1398; 1399; 1499; 1647; 1845; 1846; 1849; 1857; 1917; 1946; 1950; 2013; 2081; 285016; 2255; 2641; 2771; 2810; 2932; 2950; 3082; 3087; 3146; 3265; 3301; 3315; 3553; 3569; 4067; 4085; 4092; 142679; 4504; 168448; 4616; 801; 5058; 5121; 5148; 5149…
viral gene expression	GO:0019080	b	3	189	188	65	(34.6%)	1.13221e-09	4.84018e-08	RPS13; RPS12; RPS11; RPL37A; RPS15; RPL9; RPL7; RPLP1; RPS18; RPL18A; NUP85; RPS15A; EIF3L; RPS7; TAF11; NUP37; IFITM3; CCNT2; SMARCA4; RPL41; RPS8; POLR2H; RPL29; RPL28; RPL24; RPL27; RPS14; RPL21; RPL23; RPL22; USF2; USF1; RPS9; RPS3A; RPS19; RPS26; RPL11; RPS23; RPS20; RPS28; RPS29; POLR2D; POLR2G; JUN; POLR2A; RAE1; POLR2L; POLR2I; RPL19; POLR2K; TARDBP; NUP50; TFAP4; RPL38; GTF2F2; RPL36; RP…	905; 1025; 2963; 3725; 4736; 5216; 5430; 5433; 5436; 5437; 5438; 5440; 5441; 6129; 6133; 6142; 6143; 6144; 6146; 6152; 6155; 6156; 6158; 6159; 6164; 6167; 6168; 6169; 6171; 6176; 6189; 6201; 6202; 6203; 6205; 6206; 6207; 6208; 6209; 6210; 6222; 6223; 6224; 6228; 6231; 6234; 6235; 6597; 6882; 7023; 7311; 7391; 7392; 8480; 8664; 9349; 10410; 10762; 79023; 79902; 3065; 51386; 6135; 23435; 25873
organic substance biosynthetic process	GO:1901576	b	3	6162	6137	1158	(18.9%)	1.22038e-09	4.91022e-08	RNF14; HIST1H4B; HIST1H4A; KHSRP; HIST1H4F; PPP3R1; MRPL14; SUMO1; HIST1H4J; STK11; CAP1; MOCS3; BRMS1; SRSF10; UBE2V1; OTX2; MBD3L5; EBF2; ZNF879; HIST1H4E; ALG14; ZNF707; ZNF706; HIST1H4K; PRIM2; IRX5; ABCD3; OLIG1; IRX1; YAF2; IRX2; B3GALT4; SFRP2; ZNF688; HIST1H4H; B3GALT1; SLC38A3; IFNG; SP3; CAMK2A; SP6; SERP2; SERP1; EEF1DP3; MEG3; SMARCD2; SCT; NEUROD6; PIP4K2C; GATA3; AKIRIN2; IL21; CBX1…	28; 87; 91; 101; 132; 159; 166; 27339; 207; 210; 221; 241; 262; 336; 351; 374; 375; 377; 378; 409; 430; 434; 435; 440; 476; 513; 516; 517; 197135; 595; 344167; 687; 689; 54738; 805; 815; 857; 871; 892; 905; 92999; 944; 983; 997; 998; 1017; 1020; 1024; 1025; 1028; 1032; 1050; 1051; 1052; 1054; 1081; 1108; 1147; 1196; 1236; 1382; 1386; 1392; 1398; 1407; 1440; 1455; 1459; 1462; 1479; 1487; 1491; 149…
spliceosomal snRNP complex	GO:0097525	c	5	56	56	29	(51.8%)	1.33305e-09	7.53778e-08	SF3B5; SF3B1; ZMAT2; TXNL4A; PRPF3; PRPF6; PRPF39; PRPF18; PRPF40A; SNRNP70; LUC7L2; LSM4; LSM5; LSM6; LSM7; LSM2; LSM3; SNRPN; SNRPA; SNRPF; SNRPG; SNRPE; DDX23; SNRNP40; SNRPB2; SNRPD3; SNRPD2; SNRPD1; PHF5A	55015; 6625; 6626; 6629; 6632; 6633; 6634; 6635; 6636; 6637; 6638; 8559; 9129; 9410; 9416; 10907; 11157; 83443; 153527; 51631; 51690; 84844; 55660; 23451; 23658; 24148; 57819; 25804; 27258
cytosolic ribosome	GO:0022626	c	5	123	122	48	(39.3%)	1.34603e-09	7.53778e-08	RPS13; RPS12; RPS11; RPL37A; RPS15; RPL9; RPL7; RPLP1; RPS18; RPL18A; RPS15A; RPS7; NHP2; RPL36AL; RPL41; RPS8; RPL22L1; RPL29; RPL28; RPL24; RPL27; RPS14; RPL21; RPL23; RPL22; RPS9; RPS3A; RPS19; RPS26; RPS23; RPS20; COA1; RPS28; RPS29; RPL11; HBA1; HBA2; RPL19; RPL38; RPL36; RPL37; RPL34; EIF2D; RPL30; UBA52; RPL10A; RSL24D1; RPS27L	1939; 55651; 3040; 200916; 4736; 6129; 6133; 6135; 6142; 6143; 6144; 6146; 6152; 6155; 6156; 6158; 6159; 6164; 6166; 6167; 6168; 6169; 6171; 6176; 6189; 6201; 6202; 6203; 6205; 6206; 6207; 6208; 6209; 6210; 6222; 6223; 6224; 6228; 6231; 6234; 6235; 7311; 9349; 55744; 51065; 51187; 3039; 25873
establishment of protein localization to organelle	GO:0072594	b	4	655	654	167	(25.5%)	1.57355e-09	6.85255e-08	UBL5; TOMM40; PMAIP1; PPP3R1; DYNLL2; NRAS; AKT1; DYNLL1; EGF; TOMM7; RAN; CSNK2A2; WASH3P; NDUFA13; NABP2; DMAP1; IFNG; SPPL3; RPL11; SNAI2; GPR26; RPL19; UBR5; PTTG1IP; SYK; HYAL2; PKIA; GSK3B; SFN; KPNA6; UBA52; TERF1; KPNA3; YWHAE; UGCG; RPL37A; RPL9; RPL7; TIMM10; NUP85; SEC62; TOMM20; CSF3; RUVBL1; PPM1A; RUVBL2; U2AF1; U2AF2; JUN; CCT7; CCT4; RAB11A; KPNA4; RPS9; PIK3R1; ZIC1; RPL10A; SRP1…	131118; 10952; 207; 387; 665; 754; 983; 1440; 1459; 1499; 1869; 1950; 2810; 2849; 2932; 3280; 3458; 3553; 3569; 3725; 3837; 3840; 3842; 4089; 4504; 4736; 5295; 5366; 5494; 5530; 5534; 5569; 5580; 5588; 5594; 5714; 5880; 5901; 5902; 6129; 6133; 6135; 6142; 6143; 6144; 6146; 6152; 6155; 6156; 6158; 6159; 6164; 6167; 6168; 6169; 6171; 6176; 6189; 6201; 6202; 6203; 6205; 6206; 6207; 6208; 6209; 6210;…
small nuclear ribonucleoprotein complex	GO:0030532	c	4	63	63	31	(49.2%)	1.86189e-09	5.75116e-08	SF3B5; SF3B1; ZMAT2; TXNL4A; PRPF3; PRPF6; PRPF39; PRPF18; PRPF40A; SNRNP70; LUC7L2; LSM4; LSM5; LSM6; LSM7; LSM2; LSM3; SNRPN; SNRPA; SNRPF; SNRPG; SNRPE; DDX23; SNRNP40; SNRPB2; SNRPD3; SNRPD2; SNRPD1; SLU7; GEMIN4; PHF5A	55015; 6625; 6626; 6629; 6632; 6633; 6634; 6635; 6636; 6637; 6638; 8559; 9129; 9410; 9416; 10569; 10907; 11157; 83443; 153527; 50628; 51631; 51690; 84844; 55660; 23451; 23658; 24148; 57819; 25804; 27258
negative regulation of cellular process	GO:0048523	b	4	4268	4247	829	(19.5%)	2.1839e-09	9.21334e-08	HIST1H4B; HIST1H4A; U2AF2; ATXN1L; HIST1H4F; HIST1H4E; SSPO; SUMO1; HIST1H4J; HSPA9; STK11; HIPK2; B2M; SRSF10; PDCD10; DYNLL1; MBD3L5; ZNF706; CXCL14; HIST1H4K; CRBN; RNF112; TMEM59; KCTD13; YAP1; YAF2; NEUROD2; HIST1H4H; IFNG; GRINA; SP3; PDS5B; MEG3; IFRD1; OPA1; CBY1; GATA3; AKIRIN2; ARL6IP1; WDTC1; CCND1; KLLN; CYP26A1; MAF; CTBP1; PAIP2B; TSG101; BPIFA1; EVL; RPS27L; ACVR1B; CDKN1C; CELF4; …	70; 87; 91; 101; 151; 152; 166; 207; 325; 336; 351; 374; 375; 378; 382; 387; 388; 396; 397; 409; 430; 440; 476; 477; 197135; 567; 595; 598; 605; 662; 663; 665; 673; 684; 687; 725; 54738; 754; 805; 857; 871; 892; 966; 983; 991; 996; 997; 998; 1017; 1020; 1025; 1028; 1031; 1032; 1050; 1051; 1072; 1108; 1173; 1175; 1196; 1211; 1236; 1265; 1271; 1386; 1392; 1393; 1401; 1407; 1440; 1452; 1459; 1476; 1…
multi-organism cellular process	GO:0044764	b	2	752	750	186	(24.8%)	2.19242e-09	4.23867e-08	BCL2L1; HDAC1; VPS37D; DYNLL1; SUMO1; RPL21; AP1M1; VPS37B; CHMP2B; HIPK2; CHMP2A; CCNT2; FKBP8; THOC1; CAV1; EIF3L; RAN; EIF3D; TBC1D20; FADD; CUL5; LYN; TARDBP; CUL1; CUL2; IFITM3; IFITM2; IFITM1; ATG5; RAE1; MDM2; RPL19; GTF2F2; SYK; HYAL2; H2AFX; VIM; DDX5; DDX6; KPNA4; KPNA3; RAB43; BST2; COPB1; CTBP1; SNX3; RPL37A; RPL9; SERINC5; RPL7; COPS6; NUP85; DEK; USF1; CBX5; APOA2; XRCC6; XPO1; UBE3…	325; 336; 387; 598; 665; 684; 857; 905; 919; 1025; 1050; 1072; 1315; 1487; 1655; 1656; 51510; 1948; 1977; 2213; 2534; 2547; 2958; 2963; 3014; 3159; 3669; 3725; 3837; 3840; 3842; 4067; 5701; 4193; 4666; 4684; 4736; 5093; 5216; 5295; 5335; 5430; 5433; 5436; 5437; 5438; 5440; 5441; 5478; 5594; 5610; 5684; 5685; 5688; 5702; 5901; 5902; 6129; 6133; 6142; 6143; 6144; 6146; 6152; 6155; 6156; 6158; 6159;…
viral process	GO:0016032	b	3	748	746	185	(24.8%)	2.43341e-09	9.24694e-08	BCL2L1; HDAC1; VPS37D; DYNLL1; SUMO1; RPL21; AP1M1; VPS37B; CHMP2B; HIPK2; CHMP2A; CCNT2; FKBP8; THOC1; CAV1; EIF3L; RAN; EIF3D; TBC1D20; FADD; CUL5; LYN; TARDBP; CUL1; CUL2; IFITM3; IFITM2; IFITM1; ATG5; RAE1; MDM2; RPL19; GTF2F2; SYK; HYAL2; H2AFX; VIM; DDX5; DDX6; KPNA4; KPNA3; RAB43; BST2; COPB1; CTBP1; TSG101; RPL37A; RPL9; SERINC5; RPL7; COPS6; NUP85; DEK; USF1; CBX5; APOA2; XRCC6; XPO1; UB…	325; 336; 387; 598; 665; 684; 857; 905; 919; 1025; 1050; 1072; 1315; 1487; 1655; 1656; 51510; 1948; 1977; 2213; 2534; 2547; 2958; 2963; 3014; 3159; 3669; 3725; 3837; 3840; 3842; 4067; 5701; 4193; 4666; 4684; 4736; 5093; 5216; 5295; 5335; 5430; 5433; 5436; 5437; 5438; 5440; 5441; 5478; 5594; 5610; 5684; 5685; 5688; 5702; 5901; 5902; 6129; 6133; 6142; 6143; 6144; 6146; 6152; 6155; 6156; 6158; 6159;…
nucleobase-containing compound catabolic process	GO:0034655	b	4	366	365	105	(28.8%)	2.48935e-09	1.01837e-07	NCBP2; PARN; TNRC6B; PPP1R8; PPP2R2A; RPL11; RPL19; PDE8B; SMUG1; ERI1; UBA52; RPL37A; PNRC2; RPL9; RPL7; RNH1; DCP1A; EXOSC1; NT5M; CSDE1; KHSRP; DDX6; RPS9; RPL10A; KPNB1; CNOT11; POLR2D; POLR2G; PAPD5; EIF4E; NANOS3; NANOS2; MAGOHB; GPX1; AGO4; AGO1; AGO3; AGO2; RPLP1; RPL18A; RPS15A; EIF3E; RPS7; UPF1; HINT1; RPL41; RPS8; BTG2; HNRNPR; ETF1; HNRNPD; RPS19; ERN1; PATL1; RPS26; H1F0; RPS23; RPS…	197135; 1656; 1977; 2081; 2107; 2876; 3005; 3094; 3146; 3148; 3184; 3646; 3669; 3837; 4736; 5073; 5144; 5433; 5436; 5511; 5520; 5976; 6050; 6129; 6133; 6135; 6142; 6143; 6144; 6146; 6152; 6155; 6156; 6158; 6159; 6164; 6167; 6168; 6169; 6171; 6176; 6189; 6201; 6202; 6203; 6205; 6206; 6207; 6208; 6209; 6210; 6222; 6223; 6224; 6228; 6231; 6234; 6235; 7311; 7415; 7812; 7832; 8559; 8570; 8622; 9337; 9…
[truncated: 305 more rows]
