# Supplementary material for: Significant abundance of cis configurations of coding variants in diploid human genomes
Source: Nucleic Acids Res. 2019 Jan 30;47(6):2981–95. doi: 10.1093/nar/gkz031 (PMC6451136; doi:10.1093/nar/gkz031)
Supplement: Supplementary Data [file gkz031_supplemental_files.zip › SupplementaryTable_S11.xlsx]

## Sheet: Legend
Supplementary Table S11. Cis- and trans-abundant genes.
Supplementary Table S11A. 1,227 cis-abundant genes.
These were derived from the global set of 2,402 phase-sensitive genes.
‘Cis counts’: the total number of cis configurations, which are counted for a defined autosomal gene across the entirety of 1,092 genomes (1000G).
‘Trans counts’ analogously.
‘All counts’: the sum of cis- and trans configurations counted for a defined gene across all 1,092 genomes.
‘Cis fraction’: ‘Cis counts’ divided by ‘All counts’.
‘Trans fraction’: ‘Trans counts’ divided by ‘All counts’.
The Table is sorted by numbers of cis counts.
P-values were computed according to a Binomial test testing the hypothesis that cis- and trans-fractions are equally likely, i.e. H0: p = 0.5.
They correspond to the upper tail of the Binomial distribution with parameter p = 0.5.
A gene was called cis-abundant if the null hypothesis was rejected with P-value < 0.05.
Supplementary Table S11B. 786 trans-abundant genes.
These were derived from the global set of 2,402 phase-sensitive genes.
‘Cis counts’: the total number of cis configurations, which are counted for a defined autosomal gene across the entirety of 1,092 genomes (1000G).
‘Trans counts’ analogously.
‘All counts’: the sum of cis- and trans configurations counted for a defined gene across all 1,092 genomes.
‘Cis fraction’: ‘Cis counts’ divided by ‘All counts’.
‘Trans fraction’: ‘Trans counts’ divided by ‘All counts’.
The Table is sorted by numbers of trans counts.
P-values were computed according to a Binomial test testing the hypothesis that cis- and trans-fractions are equally likely, i.e. H0: p = 0.5.
They correspond to the upper tail of the Binomial distribution with parameter p = 0.5.
A gene was called trans-abundant if the null hypothesis was rejected with P-value < 0.05.

## Sheet: Supplementary Table S11A
Supplementary Table S11A. 1,227 cis-abundant genes
These were derived from the global set of 2,402 phase-sensitive genes.
‘Cis counts’: the total number of cis configurations, which are counted for a defined autosomal gene across the entirety of 1,092 genomes (1000G)
‘Trans counts’ analogously;
‘All counts’: the sum of cis- and trans configurations counted for a defined gene across all 1,092 genomes
‘Cis fraction’: ‘Cis counts’ divided by ‘All counts’
‘Trans fraction’: ‘Trans counts’ divided by ‘All counts’
The Table is sorted by numbers of cis counts.
P-values were computed according to a Binomial test testing the hypothesis that cis- and trans-fractions are equally likely, i.e. H0: p = 0.5.
They correspond to the upper tail of the Binomial distribution with parameter p = 0.5.
A gene was called cis-abundant if the null hypothesis was rejected with P-value < 0.05.
Gene Symbol	Cis counts	Trans counts	All counts	Cis fraction	Trans fraction	P-value
CDK11B	769	247	1016	0.75689	0.24311	0
CES1	739	80	819	0.90232	0.0976801	0
TPSAB1	563	10	573	0.982548	0.017452	0
OR52J3	556	6	562	0.989324	0.0106762	0
OR10G4	545	71	616	0.88474	0.11526	0
KIAA1683	538	95	633	0.849921	0.150079	0
CD200R1	534	1	535	0.998131	0.00186916	0
KCNK15	531	3	534	0.994382	0.00561798	0
OR11G2	531	33	564	0.941489	0.0585106	0
OR4L1	531	69	600	0.885	0.115	0
TEX35	529	15	544	0.972426	0.0275735	0
ZNF180	527	4	531	0.992467	0.00753296	0
CYP4A22	526	49	575	0.914783	0.0852174	0
OR2T3	526	151	677	0.776957	0.223043	0
FAM131C	525	149	674	0.778932	0.221068	0
PIGQ	520	24	544	0.955882	0.0441176	0
OR10G2	519	87	606	0.856436	0.143564	0
GFM1	517	24	541	0.955638	0.0443623	0
MED11	515	8	523	0.984704	0.0152964	0
WDYHV1	513	0	513	1	0	0
PKHD1L1	513	149	662	0.774924	0.225076	0
OR10A6	511	6	517	0.988395	0.0116054	0
DEFB108B	506	8	514	0.984436	0.0155642	0
OR52N2	506	61	567	0.892416	0.107584	0
FOXD4	503	174	677	0.742984	0.257016	0
QRICH2	502	75	577	0.870017	0.129983	0
FUT3	500	71	571	0.875657	0.124343	0
SOHLH2	499	3	502	0.994024	0.0059761	0
PIH1D1	499	11	510	0.978431	0.0215686	0
ANKLE1	499	71	570	0.875439	0.124561	0
OR2T34	499	181	680	0.733824	0.266176	0
HLA-DQA1	498	365	863	0.577057	0.422943	2.43613e-06
NKAIN4	494	7	501	0.986028	0.0139721	0
OR52E6	493	29	522	0.944444	0.0555556	0
FSIP2	492	31	523	0.940727	0.0592734	0
OR6K3	490	21	511	0.958904	0.0410959	0
C17orf80	490	50	540	0.907407	0.0925926	0
SRL	490	79	569	0.86116	0.13884	0
OR4N4LOC727924	490	142	632	0.775316	0.224684	0
SPRR1A	489	0	489	1	0	0
FAM86C1	489	18	507	0.964497	0.035503	0
PCDHB7	488	147	635	0.768504	0.231496	0
CROCC	487	267	754	0.645889	0.354111	0
HS3ST6	486	22	508	0.956693	0.0433071	0
NOMO1	486	62	548	0.886861	0.113139	0
ZNF705A	485	36	521	0.930902	0.0690979	0
SLC15A2	484	9	493	0.981744	0.0182556	0
ZNRF4	482	69	551	0.874773	0.125227	0
PADI4	482	129	611	0.788871	0.211129	0
SLC22A25	479	18	497	0.963783	0.0362173	0
OR12D2	479	39	518	0.92471	0.0752896	0
OR2T6	478	31	509	0.939096	0.0609037	0
CD109	478	60	538	0.888476	0.111524	0
C3orf20	478	104	582	0.821306	0.178694	0
OR5H15	476	33	509	0.935167	0.064833	0
PGLYRP2	476	63	539	0.883117	0.116883	0
ANKRD24	473	267	740	0.639189	0.360811	9.32587e-15
TAS2R4	472	0	472	1	0	0
STPG2	472	23	495	0.953535	0.0464646	0
PCNT	472	141	613	0.769984	0.230016	0
TUBA3E	471	143	614	0.767101	0.232899	0
TSEN15	467	0	467	1	0	0
ZNF443	467	205	672	0.69494	0.30506	0
CCDC57	465	15	480	0.96875	0.03125	0
OVGP1	462	257	719	0.642559	0.357441	5.10703e-15
ZNF611	461	3	464	0.993534	0.00646552	0
SCAPER	460	3	463	0.993521	0.00647948	0
KIAA0947	460	9	469	0.98081	0.0191898	0
APOBEC3F	460	16	476	0.966387	0.0336134	0
GSDMB	460	22	482	0.954357	0.0456432	0
KATNAL2	457	111	568	0.804577	0.195423	0
RP1	456	210	666	0.684685	0.315315	0
ZNF45	455	115	570	0.798246	0.201754	0
LARP1B	454	18	472	0.961864	0.0381356	0
TOR1AIP1	453	1	454	0.997797	0.00220264	0
L1TD1	453	166	619	0.731826	0.268174	0
LILRB1	452	15	467	0.96788	0.0321199	0
KLF17	452	197	649	0.696456	0.303544	0
C6orf10	451	66	517	0.87234	0.12766	0
MYPN	450	54	504	0.892857	0.107143	0
OR2T4	449	20	469	0.957356	0.0426439	0
PLEKHG4B	449	208	657	0.683409	0.316591	0
OR5H6	448	173	621	0.721417	0.278583	0
SERPINB2	447	1	448	0.997768	0.00223214	0
RGPD4	447	35	482	0.927386	0.0726141	0
IL1RL1	446	1	447	0.997763	0.00223714	0
NACAD	446	94	540	0.825926	0.174074	0
MS4A6E	445	0	445	1	0	0
LGALS8	444	149	593	0.748735	0.251265	0
ZNF208	443	156	599	0.739566	0.260434	0
OR4M1	442	6	448	0.986607	0.0133929	0
ZNF280A	439	6	445	0.986517	0.0134831	0
AQP10	438	1	439	0.997722	0.0022779	0
DACT2	438	114	552	0.793478	0.206522	0
PITRM1	437	111	548	0.797445	0.202555	0
PTX4	437	215	652	0.670245	0.329755	0
INPP5B	436	19	455	0.958242	0.0417582	0
MAP4	436	38	474	0.919831	0.0801688	0
OR2W3TRIM58	436	148	584	0.746575	0.253425	0
CLEC4F	435	33	468	0.929487	0.0705128	0
OR5H14	435	57	492	0.884146	0.115854	0
ALPK1	435	91	526	0.826996	0.173004	0
GRM6	434	131	565	0.768142	0.231858	0
OR13D1	433	29	462	0.937229	0.0627706	0
BPIFB6	431	143	574	0.750871	0.249129	0
CCHCR1	430	265	695	0.618705	0.381295	1.25362e-10
MYH4	430	72	502	0.856574	0.143426	0
FAM205A	429	0	429	1	0	0
NOP56	429	0	429	1	0	0
ASB16	429	8	437	0.981693	0.0183066	0
MYO15A	429	145	574	0.747387	0.252613	0
KRT72	429	165	594	0.722222	0.277778	0
OR6N1	427	17	444	0.961712	0.0382883	0
OR8D4	426	230	656	0.64939	0.35061	4.66294e-15
KRT37	426	144	570	0.747368	0.252632	0
CMYA5	424	351	775	0.547097	0.452903	0.00390822
CCDC17	424	0	424	1	0	0
SHROOM3	423	304	727	0.581843	0.418157	4.09332e-06
FUT5	423	5	428	0.988318	0.0116822	0
ENPP5	423	43	466	0.907725	0.0922747	0
KRT40	422	292	714	0.591036	0.408964	4.41888e-07
ITIH4	421	13	434	0.970046	0.0299539	0
FAT2	421	189	610	0.690164	0.309836	0
SIGLEC1	420	180	600	0.7	0.3	0
LRP11	419	271	690	0.607246	0.392754	6.20273e-09
OR13G1	419	51	470	0.891489	0.108511	0
RAET1L	418	14	432	0.967593	0.0324074	0
DLAT	418	18	436	0.958716	0.0412844	0
OR4C46	417	212	629	0.662957	0.337043	0
XXYLT1	417	64	481	0.866944	0.133056	0
GCNT4	416	2	418	0.995215	0.00478469	0
APOBEC3H	416	3	419	0.99284	0.0071599	0
OR7G1	416	45	461	0.902386	0.0976139	0
CD6	416	141	557	0.746858	0.253142	0
AKAP6	415	272	687	0.604076	0.395924	1.75677e-08
RNU6-71P	415	214	629	0.659777	0.340223	0
THAP8	415	124	539	0.769944	0.230056	0
RIF1	414	11	425	0.974118	0.0258824	0
CNTLN	414	88	502	0.824701	0.175299	0
APOL4	414	105	519	0.797688	0.202312	0
OR8D1	413	62	475	0.869474	0.130526	0
KRT84	412	14	426	0.967136	0.0328638	0
PSG3	412	29	441	0.93424	0.0657596	0
SH3RF2	411	27	438	0.938356	0.0616438	0
PABPC1L	411	48	459	0.895425	0.104575	0
PON2	410	0	410	1	0	0
NEB	409	316	725	0.564138	0.435862	0.000236508
KANK4	409	18	427	0.957845	0.0421546	0
NPW	407	36	443	0.918736	0.0812641	0
CRNKL1	406	203	609	0.666667	0.333333	0
ATP10D	406	179	585	0.694017	0.305983	0
MAP9	406	182	588	0.690476	0.309524	0
ALPK2	405	336	741	0.546559	0.453441	0.00503899
OR2M7	405	10	415	0.975904	0.0240964	0
CHGB	403	186	589	0.684211	0.315789	0
ZNF628	402	14	416	0.966346	0.0336538	0
OR13C2	402	22	424	0.948113	0.0518868	0
ZNF571-AS1	402	44	446	0.901345	0.0986547	0
MIA3	401	13	414	0.968599	0.031401	0
ESYT2	401	33	434	0.923963	0.0760369	0
OR13C5	400	308	708	0.564972	0.435028	0.000232806
BRCA1	400	63	463	0.863931	0.136069	0
OVCH1-AS1	400	121	521	0.767754	0.232246	0
FBXW10	399	292	691	0.577424	0.422576	1.92375e-05
OR5B3	399	12	411	0.970803	0.0291971	0
MGAT4B	399	60	459	0.869281	0.130719	0
FLVCR1	397	4	401	0.990025	0.00997506	0
MYO1E	397	7	404	0.982673	0.0173267	0
SMCR8	397	172	569	0.697715	0.302285	0
FLG	396	339	735	0.538776	0.461224	0.016168
ZNF479	396	5	401	0.987531	0.0124688	0
TP53AIP1	395	1	396	0.997475	0.00252525	0
TTBK1	395	69	464	0.851293	0.148707	0
OR4K15	394	13	407	0.968059	0.031941	0
DHDH	394	89	483	0.815735	0.184265	0
PKHD1	393	268	661	0.594554	0.405446	4.4336e-07
HSD17B4	392	142	534	0.734082	0.265918	0
MYB	391	124	515	0.759223	0.240777	0
CNTNAP3	390	76	466	0.83691	0.16309	0
PSG5	390	120	510	0.764706	0.235294	0
USP36	389	217	606	0.641914	0.358086	7.42739e-13
PLCE1	388	149	537	0.722533	0.277467	0
OR2J2	386	44	430	0.897674	0.102326	0
TBC1D26	385	11	396	0.972222	0.0277778	0
RFPL2	385	77	462	0.833333	0.166667	0
OR52B6	384	8	392	0.979592	0.0204082	0
EXPH5	383	265	648	0.591049	0.408951	1.38313e-06
MLST8	383	6	389	0.984576	0.0154242	0
SPATA31E1	383	114	497	0.770624	0.229376	0
NAALADL2	383	143	526	0.728137	0.271863	0
HTR3D	381	67	448	0.850446	0.149554	0
MOB3C	380	3	383	0.992167	0.0078329	0
ANKS3	380	79	459	0.827887	0.172113	0
CYP2F1	380	131	511	0.74364	0.25636	0
RPS6KL1	379	0	379	1	0	0
OR2C1	379	29	408	0.928922	0.0710784	0
CDH23	378	247	625	0.6048	0.3952	5.81447e-08
EMR1	377	229	606	0.622112	0.377888	5.89627e-10
CCDC71	377	6	383	0.984334	0.0156658	0
SEC16B	377	80	457	0.824945	0.175055	0
DKKL1	375	46	421	0.890736	0.109264	0
TUBGCP4	374	182	556	0.672662	0.327338	0
ZNF804B	373	101	474	0.78692	0.21308	0
HYLS1	372	36	408	0.911765	0.0882353	0
LPA	371	228	599	0.619366	0.380634	1.69205e-09
MICA	370	312	682	0.542522	0.457478	0.0118994
DMBT1	370	289	659	0.561457	0.438543	0.00069191
SYNM	369	308	677	0.545052	0.454948	0.00855746
OR2T12	369	296	665	0.554887	0.445113	0.00203806
OR8B2	369	32	401	0.9202	0.0798005	0
NLRP1	369	95	464	0.795259	0.204741	0
OR1I1	368	253	621	0.592593	0.407407	1.52076e-06
ZNF417	368	7	375	0.981333	0.0186667	0
OR10G9	367	93	460	0.797826	0.202174	0
ACAN	367	112	479	0.76618	0.23382	0
ESPNL	366	247	613	0.597064	0.402936	5.81667e-07
NSD1	366	21	387	0.945736	0.0542636	0
UGT1A8	366	141	507	0.721893	0.278107	0
DDX60L	365	9	374	0.975936	0.0240642	0
LMO7	365	167	532	0.68609	0.31391	0
OR52R1	364	19	383	0.950392	0.0496084	0
CASC5	363	269	632	0.574367	0.425633	7.66787e-05
GBP6	363	17	380	0.955263	0.0447368	0
CIB1	363	100	463	0.784017	0.215983	0
LYPD2	361	18	379	0.952507	0.0474934	0
C11orf82	361	75	436	0.827982	0.172018	0
DNAAF1	360	247	607	0.593081	0.406919	1.73993e-06
TMEM176B	360	212	572	0.629371	0.370629	1.86181e-10
LRP4-AS1	360	28	388	0.927835	0.0721649	0
PCDHB6	360	53	413	0.871671	0.128329	0
CEP128	360	109	469	0.767591	0.232409	0
OR1A2	360	117	477	0.754717	0.245283	0
C19orf45	359	30	389	0.922879	0.0771208	0
LAMC3	358	241	599	0.597663	0.402337	6.6078e-07
OR8D2	358	1	359	0.997214	0.00278552	0
RNF25	358	137	495	0.723232	0.276768	0
HMCN1	357	299	656	0.544207	0.455793	0.0105881
ITSN2	357	43	400	0.8925	0.1075	0
WDR62	357	93	450	0.793333	0.206667	0
TAPBPL	356	34	390	0.912821	0.0871795	0
CCDC88B	356	59	415	0.857831	0.142169	0
GP6	356	116	472	0.754237	0.245763	0
OR11H6	355	182	537	0.66108	0.33892	1.78746e-14
OR10AD1	355	30	385	0.922078	0.0779221	0
MUC2	355	137	492	0.721545	0.278455	0
FPGT	355	163	518	0.685328	0.314672	0
EFCAB2	354	13	367	0.964578	0.0354223	0
PPL	354	118	472	0.75	0.25	0
C7orf31	352	292	644	0.546584	0.453416	0.0080812
FAM90A1	352	32	384	0.916667	0.0833333	0
OR51A2	351	230	581	0.604131	0.395869	1.89139e-07
ELF1	351	6	357	0.983193	0.0168067	0
PCNXL2	351	25	376	0.933511	0.0664894	0
HNF1A	350	37	387	0.904393	0.0956072	0
KIAA1804	350	51	401	0.872818	0.127182	0
CYP1B1	350	59	409	0.855746	0.144254	0
C14orf37	349	108	457	0.763676	0.236324	0
SERPINB10	347	10	357	0.971989	0.0280112	0
MS4A14	347	40	387	0.896641	0.103359	0
PCDHB15	347	84	431	0.805104	0.194896	0
CR2	345	55	400	0.8625	0.1375	0
POLN	345	55	400	0.8625	0.1375	0
NUP133	344	4	348	0.988506	0.0114943	0
IFNA10	344	26	370	0.92973	0.0702703	0
TAS1R2	344	30	374	0.919786	0.0802139	0
OR51B2	342	291	633	0.540284	0.459716	0.0193338
SCGB1C1	342	23	365	0.936986	0.0630137	0
TSPAN8	342	42	384	0.890625	0.109375	0
UNC93A	342	93	435	0.786207	0.213793	0
ALPK3	341	71	412	0.82767	0.17233	0
OR13F1	340	255	595	0.571429	0.428571	0.000206727
PLEC	340	138	478	0.711297	0.288703	0
GBP4	339	17	356	0.952247	0.0477528	0
OR52E4	338	4	342	0.988304	0.0116959	0
PRR14L	338	125	463	0.730022	0.269978	0
LUZP1	336	8	344	0.976744	0.0232558	0
GLIS1	336	42	378	0.888889	0.111111	0
TTC16	336	65	401	0.837905	0.162095	0
SERPINA9	335	247	582	0.575601	0.424399	0.00010956
OR5P2	334	38	372	0.897849	0.102151	0
OR7C1	332	24	356	0.932584	0.0674157	0
RIOK2	332	32	364	0.912088	0.0879121	0
PCDHB8	331	271	602	0.549834	0.450166	0.00642384
GLI1	331	104	435	0.76092	0.23908	0
LRRC71	329	1	330	0.99697	0.0030303	0
ANKLE2	329	7	336	0.979167	0.0208333	0
KLHL32	329	72	401	0.820449	0.179551	0
ANKRD33	328	92	420	0.780952	0.219048	0
NXPE4	326	11	337	0.967359	0.0326409	0
OR6C1	326	11	337	0.967359	0.0326409	0
TGM4	326	75	401	0.812968	0.187032	0
KIAA1211	326	135	461	0.707158	0.292842	0
CLIC6	325	13	338	0.961538	0.0384615	0
MAN2B1	325	102	427	0.761124	0.238876	0
C10orf118	324	1	325	0.996923	0.00307692	0
SNTG2	323	154	477	0.677149	0.322851	1.77636e-15
ADD1	323	2	325	0.993846	0.00615385	0
VWA5B1	321	56	377	0.851459	0.148541	0
PODXL	320	149	469	0.682303	0.317697	0
ABCA10	320	143	463	0.691145	0.308855	0
OR2J3	320	3	323	0.990712	0.00928793	0
GUSBP11	320	102	422	0.758294	0.241706	0
DZIP1L	319	9	328	0.972561	0.027439	0
OR10C1	318	81	399	0.796992	0.203008	0
SFTPC	317	3	320	0.990625	0.009375	0
PRKAR1B	317	6	323	0.981424	0.0185759	0
FSCB	317	60	377	0.840849	0.159151	0
CASP7	317	74	391	0.810742	0.189258	0
OR2G2	314	247	561	0.559715	0.440285	0.00202612
OR2D3	314	24	338	0.928994	0.0710059	0
MYO3A	314	53	367	0.855586	0.144414	0
TACC3	313	7	320	0.978125	0.021875	0
GPR111	311	15	326	0.953988	0.0460123	0
SSTR4	310	5	315	0.984127	0.015873	0
EXOC3L4	310	9	319	0.971787	0.0282132	0
UGT2B28	309	104	413	0.748184	0.251816	0
WDR78	308	10	318	0.968553	0.0314465	0
LTF	308	17	325	0.947692	0.0523077	0
OR4N2	307	137	444	0.691441	0.308559	0
BCL2A1	307	2	309	0.993528	0.00647249	0
TMEM173	307	12	319	0.962382	0.0376176	0
LILRA1	307	15	322	0.953416	0.0465839	0
TCP10	306	148	454	0.674009	0.325991	2.33147e-14
FUT6	306	87	393	0.778626	0.221374	0
KRT35	305	169	474	0.64346	0.35654	1.17397e-10
CCDC67	305	0	305	1	0	0
HELZ2	303	51	354	0.855932	0.144068	0
FMN2	303	70	373	0.812332	0.187668	0
SLC29A3	303	103	406	0.746305	0.253695	0
OR5AU1	302	47	349	0.86533	0.13467	0
FAM71A	301	228	529	0.568998	0.431002	0.00063613
PSMB8	301	41	342	0.880117	0.119883	0
FCRL5	300	131	431	0.696056	0.303944	0
TRMT13	300	3	303	0.990099	0.00990099	0
EFCAB11	299	137	436	0.68578	0.31422	0
SIRPA	299	4	303	0.986799	0.0132013	0
NOC3L	298	32	330	0.90303	0.0969697	0
B4GALNT3	298	91	389	0.766067	0.233933	0
PYGB	297	4	301	0.986711	0.013289	0
TTLL6	297	23	320	0.928125	0.071875	0
FAM208B	297	111	408	0.727941	0.272059	0
XCL2	296	0	296	1	0	0
RELL2	296	1	297	0.996633	0.003367	0
HPS4	295	25	320	0.921875	0.078125	0
DUSP13	294	14	308	0.954545	0.0454545	0
ANKRD53	294	50	344	0.854651	0.145349	0
SPOCD1	294	90	384	0.765625	0.234375	0
TRIOBP	293	139	432	0.678241	0.321759	2.35367e-14
SEC31B	293	11	304	0.963816	0.0361842	0
OR51S1	293	105	398	0.736181	0.263819	0
ARHGEF19	292	42	334	0.874251	0.125749	0
HLA-F	292	81	373	0.782842	0.217158	0
ZC3H3	292	103	395	0.739241	0.260759	0
OR4C16	291	15	306	0.95098	0.0490196	0
FAM154B	290	5	295	0.983051	0.0169492	0
RSPH3	290	67	357	0.812325	0.187675	0
SOWAHB	289	28	317	0.911672	0.0883281	0
FLNB	289	67	356	0.811798	0.188202	0
ZNF648	288	6	294	0.979592	0.0204082	0
NBAS	287	122	409	0.701711	0.298289	0
TMED8	287	86	373	0.769437	0.230563	0
ZNF534	286	15	301	0.950166	0.0498339	0
ARHGEF15	286	32	318	0.899371	0.100629	0
PPP1R11	285	65	350	0.814286	0.185714	0
SEC14L4	283	22	305	0.927869	0.0721311	0
LGALS9	282	4	286	0.986014	0.013986	0
OR5H2	282	10	292	0.965753	0.0342466	0
ENO3	281	9	290	0.968966	0.0310345	0
PRAMEF2	281	51	332	0.846386	0.153614	0
ZNF468	281	71	352	0.798295	0.201705	0
SLC25A32	280	8	288	0.972222	0.0277778	0
LRRFIP1	280	14	294	0.952381	0.047619	0
VPS13C	279	41	320	0.871875	0.128125	0
KRTAP5-5	278	180	458	0.606987	0.393013	1.71333e-06
ABCG1	278	11	289	0.961938	0.0380623	0
PCDHB4	278	39	317	0.876972	0.123028	0
CAST	277	192	469	0.590618	0.409382	3.42177e-05
CCDC27	277	103	380	0.728947	0.271053	0
OR1S1	276	176	452	0.610619	0.389381	9.21674e-07
UBD	276	41	317	0.870662	0.129338	0
CPA5	275	57	332	0.828313	0.171687	0
APOL5	273	161	434	0.629032	0.370968	2.45519e-08
ZNF681	273	8	281	0.97153	0.0284698	0
TSNARE1	273	94	367	0.743869	0.256131	0
GPRC6A	272	23	295	0.922034	0.0779661	0
SYNPO2L	272	37	309	0.880259	0.119741	0
TMEM25	271	18	289	0.937716	0.0622837	0
ITPKB	271	36	307	0.882736	0.117264	0
SAMD9	270	19	289	0.934256	0.0657439	0
ICAM3	270	34	304	0.888158	0.111842	0
SCD5	269	6	275	0.978182	0.0218182	0
SENP6	269	8	277	0.971119	0.0288809	0
OAS1	269	27	296	0.908784	0.0912162	0
RSPH4A	269	88	357	0.753501	0.246499	0
ZNF646	268	132	400	0.67	0.33	2.28251e-12
KRTAP2-1	268	0	268	1	0	0
EFCAB7	267	4	271	0.98524	0.0147601	0
OR5B2	267	27	294	0.908163	0.0918367	0
C6orf15	267	38	305	0.87541	0.12459	0
TSC2	267	99	366	0.729508	0.270492	0
SMG6	266	175	441	0.603175	0.396825	5.50672e-06
KIAA1731	266	42	308	0.863636	0.136364	0
KLRG2	266	60	326	0.815951	0.184049	0
SLC35G5	265	137	402	0.659204	0.340796	4.29394e-11
OSCP1	265	0	265	1	0	0
LCN8	265	9	274	0.967153	0.0328467	0
FBXW8	264	3	267	0.988764	0.011236	0
CCDC116	264	104	368	0.717391	0.282609	0
NLRP8	263	223	486	0.541152	0.458848	0.0314015
NBPF3	263	179	442	0.595023	0.404977	2.50785e-05
FSIP1	263	3	266	0.988722	0.0112782	0
PDILT	262	186	448	0.584821	0.415179	0.000133034
ACTL9	262	13	275	0.952727	0.0472727	0
CELA2B	262	28	290	0.903448	0.0965517	0
SULT1C3	262	43	305	0.859016	0.140984	0
WDR4	261	0	261	1	0	0
CNTRL	261	64	325	0.803077	0.196923	0
LEPREL2	261	69	330	0.790909	0.209091	0
OR4D6	260	113	373	0.697051	0.302949	3.9968e-15
RNU6-81P	260	100	360	0.722222	0.277778	0
FMO2	258	199	457	0.564551	0.435449	0.00247536
TIAM1	257	12	269	0.95539	0.0446097	0
TRMT1L	257	48	305	0.842623	0.157377	0
MACF1	256	200	456	0.561404	0.438596	0.00376696
FAM83B	256	8	264	0.969697	0.030303	0
OR7A10	256	21	277	0.924188	0.0758123	0
NLRC5	255	139	394	0.647208	0.352792	1.44396e-09
PDPR	255	51	306	0.833333	0.166667	0
KIAA1755	255	72	327	0.779817	0.220183	0
ZNF804A	254	117	371	0.684636	0.315364	2.085e-13
SPATA16	254	6	260	0.976923	0.0230769	0
CWH43	254	12	266	0.954887	0.0451128	0
HJURP	254	70	324	0.783951	0.216049	0
OR51B4	254	73	327	0.776758	0.223242	0
ATAD5	253	100	353	0.716714	0.283286	0
AQP12A	253	0	253	1	0	0
OR2F1	253	9	262	0.965649	0.0343511	0
EFTUD1	252	50	302	0.834437	0.165563	0
OR1N2	251	198	449	0.55902	0.44098	0.00537027
C1QTNF9	251	168	419	0.599045	0.400955	1.92095e-05
ANKRD30A	250	189	439	0.569476	0.430524	0.00152088
KRT76	248	186	434	0.571429	0.428571	0.00122738
AMACR	248	108	356	0.696629	0.303371	1.79856e-14
THOC5	247	5	252	0.980159	0.0198413	0
KRT75	247	80	327	0.755352	0.244648	0
OR52H1	246	103	349	0.704871	0.295129	2.55351e-15
CD8B	246	22	268	0.91791	0.0820896	0
ODF4	246	38	284	0.866197	0.133803	0
BRF1	245	108	353	0.694051	0.305949	4.95159e-14
FAM181B	244	4	248	0.983871	0.016129	0
KIAA0753	244	15	259	0.942085	0.0579151	0
OR10H1	244	35	279	0.874552	0.125448	0
FAM149A	244	57	301	0.810631	0.189369	0
LAMA1	243	201	444	0.547297	0.452703	0.0205805
FUCA1	243	4	247	0.983806	0.0161943	0
NIPSNAP3B	243	43	286	0.84965	0.15035	0
C9orf50	242	55	297	0.814815	0.185185	0
FOXQ1	240	152	392	0.612245	0.387755	3.18255e-06
C2orf71	240	30	270	0.888889	0.111111	0
LCA5	239	19	258	0.926357	0.0736434	0
ADAM33	238	16	254	0.937008	0.0629921	0
CHTF18	235	116	351	0.669516	0.330484	4.94169e-11
MED16	235	99	334	0.703593	0.296407	1.40998e-14
MACC1	235	65	300	0.783333	0.216667	0
OR10S1	234	2	236	0.991525	0.00847458	0
TTYH2	234	30	264	0.886364	0.113636	0
CYP4B1	233	137	370	0.62973	0.37027	1.97605e-07
NMUR2	230	4	234	0.982906	0.017094	0
ATP8B3	229	118	347	0.659942	0.340058	6.58763e-10
MAVS	229	107	336	0.681548	0.318452	5.71354e-12
ARHGEF11	229	1	230	0.995652	0.00434783	0
KPRP	229	23	252	0.90873	0.0912698	0
LEFTY1	229	25	254	0.901575	0.0984252	0
BTNL8	228	28	256	0.890625	0.109375	0
DEPTOR	228	33	261	0.873563	0.126437	0
HEXB	228	50	278	0.820144	0.179856	0
PPP1R15A	227	138	365	0.621918	0.378082	1.10001e-06
ACSM2A	226	90	316	0.71519	0.28481	2.33147e-15
HPS1	226	17	243	0.930041	0.0699588	0
ARHGEF28	225	91	316	0.712025	0.287975	5.9952e-15
LSMD1	225	1	226	0.995575	0.00442478	0
SLC45A4	225	22	247	0.910931	0.0890688	0
ATP6V1C2	225	38	263	0.855513	0.144487	0
SULT1A2	225	49	274	0.821168	0.178832	0
ZSWIM2	224	6	230	0.973913	0.026087	0
DOPEY1	224	19	243	0.921811	0.0781893	0
OR10T2	224	25	249	0.899598	0.100402	0
TRPM6	223	30	253	0.881423	0.118577	0
OR51V1	221	81	302	0.731788	0.268212	0
OR8K1	221	3	224	0.986607	0.0133929	0
NKAPL	220	61	281	0.782918	0.217082	0
MYOM3	219	153	372	0.58871	0.41129	0.000248375
OR8B3	219	46	265	0.826415	0.173585	0
ATAD3B	218	158	376	0.579787	0.420213	0.000810514
MDC1	216	90	306	0.705882	0.294118	8.57092e-14
NACA2	216	1	217	0.995392	0.00460829	0
PER3	216	8	224	0.964286	0.0357143	0
GOLGB1	216	15	231	0.935065	0.0649351	0
MAPT-AS1	216	55	271	0.797048	0.202952	0
SLFNL1-AS1	215	34	249	0.863454	0.136546	0
KANK3	214	23	237	0.902954	0.0970464	0
VWDE	214	38	252	0.849206	0.150794	0
PLXNB2	213	156	369	0.577236	0.422764	0.0012434
FPR1	212	126	338	0.627219	0.372781	9.78792e-07
C10orf90	212	77	289	0.733564	0.266436	0
PPP1R26	212	32	244	0.868852	0.131148	0
AIM1	211	139	350	0.602857	0.397143	4.51193e-05
MDN1	211	134	345	0.611594	0.388406	1.24022e-05
CD163L1	211	19	230	0.917391	0.0826087	0
CCDC137	211	25	236	0.894068	0.105932	0
TEX15	211	67	278	0.758993	0.241007	0
MFSD6L	210	35	245	0.857143	0.142857	0
C2orf73	209	113	322	0.649068	0.350932	2.56946e-08
OR52W1	208	76	284	0.732394	0.267606	0
RFWD3	208	11	219	0.949772	0.0502283	0
GRIN3A	208	13	221	0.941176	0.0588235	0
WDSUB1	208	32	240	0.866667	0.133333	0
CD1A	207	2	209	0.990431	0.00956938	0
EPB41L4A	207	16	223	0.928251	0.0717489	0
NCAPH2	206	1	207	0.995169	0.00483092	0
CSTL1	206	34	240	0.858333	0.141667	0
MTCH2	206	46	252	0.81746	0.18254	0
NUTM1	206	70	276	0.746377	0.253623	0
OR3A3	204	24	228	0.894737	0.105263	0
ZNF462	203	73	276	0.735507	0.264493	0
OR10J3	203	1	204	0.995098	0.00490196	0
DCAF4	203	6	209	0.971292	0.0287081	0
CENPF	203	23	226	0.89823	0.10177	0
C4orf21	203	36	239	0.849372	0.150628	0
CNTN2	202	1	203	0.995074	0.00492611	0
ZNF30	200	16	216	0.925926	0.0740741	0
OR2T27	199	166	365	0.545205	0.454795	0.0374952
DOPEY2	199	24	223	0.892377	0.107623	0
GNG7	199	32	231	0.861472	0.138528	0
STAG3	198	5	203	0.975369	0.0246305	0
RNF212	198	63	261	0.758621	0.241379	0
JSRP1	197	96	293	0.672355	0.327645	8.71451e-10
GSTM4	196	1	197	0.994924	0.00507614	0
LATS2	196	5	201	0.975124	0.0248756	0
OR2AG2	196	8	204	0.960784	0.0392157	0
GBP3	196	20	216	0.907407	0.0925926	0
C6orf165	195	12	207	0.942029	0.057971	0
PARP9	195	19	214	0.911215	0.088785	0
CPT2	195	24	219	0.890411	0.109589	0
WDR64	194	17	211	0.919431	0.0805687	0
OR8J3	194	22	216	0.898148	0.101852	0
PSG2	193	10	203	0.950739	0.0492611	0
SORCS2	193	15	208	0.927885	0.0721154	0
KIF27	193	47	240	0.804167	0.195833	0
RHOT2	192	39	231	0.831169	0.168831	0
ZNF584	191	85	276	0.692029	0.307971	3.42295e-11
LRRIQ1	191	18	209	0.913876	0.0861244	0
TRIM7	191	18	209	0.913876	0.0861244	0
PKD2L1	191	36	227	0.84141	0.15859	0
EXOC3L1	191	54	245	0.779592	0.220408	0
HS6ST1	190	71	261	0.727969	0.272031	1.90958e-14
EPHA8	190	41	231	0.822511	0.177489	0
REV3L	189	108	297	0.636364	0.363636	8.42927e-07
PABPC1	189	66	255	0.741176	0.258824	0
CCDC111	189	59	248	0.762097	0.237903	0
PCDHB12	188	5	193	0.974093	0.0259067	0
STK31	188	9	197	0.954315	0.0456853	0
ZFYVE16	188	27	215	0.874419	0.125581	0
C19orf35	187	17	204	0.916667	0.0833333	0
NLRP14	187	23	210	0.890476	0.109524	0
FAM86JP	186	148	334	0.556886	0.443114	0.0163444
SCARF2	185	152	337	0.548961	0.451039	0.0319259
CCDC40	185	83	268	0.690299	0.309701	9.35502e-11
ZMYM5	185	7	192	0.963542	0.0364583	0
KIR3DL1	184	71	255	0.721569	0.278431	1.86628e-13
CD320	184	12	196	0.938776	0.0612245	0
MFSD8	182	1	183	0.994536	0.00546448	0
TLR10	182	13	195	0.933333	0.0666667	0
CYP3A43	182	17	199	0.914573	0.0854271	0
ZNF285	179	62	241	0.742739	0.257261	4.10783e-15
ZNF577	178	9	187	0.951872	0.0481283	0
KRT36	178	49	227	0.784141	0.215859	0
ZNF518B	177	121	298	0.59396	0.40604	0.000464506
TNFRSF25	177	34	211	0.838863	0.161137	0
SERGEF	176	6	182	0.967033	0.032967	0
ZNF83	176	25	201	0.875622	0.124378	0
CER1	174	2	176	0.988636	0.0113636	0
ZNF638	174	17	191	0.910995	0.0890052	0
PTPN12	174	20	194	0.896907	0.103093	0
SLC26A8	174	45	219	0.794521	0.205479	0
BTN3A1	173	4	177	0.977401	0.0225989	0
FCRLB	173	15	188	0.920213	0.0797872	0
WDR3	172	128	300	0.573333	0.426667	0.0046306
COL18A1	172	80	252	0.68254	0.31746	1.54807e-09
R3HCC1	172	6	178	0.966292	0.0337079	0
ADAD2	172	40	212	0.811321	0.188679	0
SDHA	172	50	222	0.774775	0.225225	0
CX3CR1	171	71	242	0.706612	0.293388	2.18598e-11
LRGUK	171	64	235	0.72766	0.27234	3.5616e-13
PLEKHG4	171	25	196	0.872449	0.127551	0
CENPV	170	0	170	1	0	0
VENTX	170	0	170	1	0	0
SLC38A10	170	8	178	0.955056	0.0449438	0
GNAL	170	9	179	0.949721	0.0502793	0
FBXL13	170	14	184	0.923913	0.076087	0
KANSL1	170	47	217	0.78341	0.21659	0
TRDMT1	169	1	170	0.994118	0.00588235	0
SLC5A11	169	19	188	0.898936	0.101064	0
BRWD1	169	22	191	0.884817	0.115183	0
IL12RB1	168	16	184	0.913043	0.0869565	0
CHIA	167	119	286	0.583916	0.416084	0.00184367
CELA1	167	1	168	0.994048	0.00595238	0
IFIH1	167	25	192	0.869792	0.130208	0
MORC1	166	134	300	0.553333	0.446667	0.0282828
CCDC122	165	48	213	0.774648	0.225352	0
CATSPER4	164	90	254	0.645669	0.354331	1.07048e-06
CCDC107	164	85	249	0.658635	0.341365	1.5824e-07
GRIN1	163	3	166	0.981928	0.0180723	0
TELO2	163	39	202	0.806931	0.193069	0
EFCAB13	162	29	191	0.848168	0.151832	0
ZFHX4-AS1	161	102	263	0.612167	0.387833	0.000101634
PELO	161	19	180	0.894444	0.105556	0
CCDC7	160	88	248	0.645161	0.354839	1.51731e-06
KRTAP4-5	160	55	215	0.744186	0.255814	7.50511e-14
HSPA6	160	25	185	0.864865	0.135135	0
OR1L6	160	36	196	0.816327	0.183673	0
OGFR-AS1	159	36	195	0.815385	0.184615	0
SRMS	158	109	267	0.59176	0.40824	0.00107734
KDM6B	158	60	218	0.724771	0.275229	4.32965e-12
DCBLD1	158	14	172	0.918605	0.0813953	0
MIB2	158	27	185	0.854054	0.145946	0
WNK1	157	118	275	0.570909	0.429091	0.00785384
C15orf39	157	117	274	0.572993	0.427007	0.00655442
EXD3	156	90	246	0.634146	0.365854	8.63996e-06
TTLL2	156	66	222	0.702703	0.297297	2.89073e-10
C1orf127	156	49	205	0.760976	0.239024	5.10703e-15
WDR18	156	4	160	0.975	0.025	0
ATF7IP2	156	10	166	0.939759	0.060241	0
GPRIN3	155	86	241	0.643154	0.356846	2.81007e-06
OR6T1	155	8	163	0.95092	0.0490798	0
ZSCAN31	155	27	182	0.851648	0.148352	0
ACTN4	155	33	188	0.824468	0.175532	0
SLX4	154	51	205	0.75122	0.24878	5.30687e-14
C4orf33	154	0	154	1	0	0
KIRREL2	154	15	169	0.911243	0.0887574	0
RGL1	154	15	169	0.911243	0.0887574	0
KRT83	154	20	174	0.885057	0.114943	0
MRGPRX2	153	6	159	0.962264	0.0377358	0
CLUAP1	152	124	276	0.550725	0.449275	0.0403468
AHCTF1	152	57	209	0.727273	0.272727	6.69664e-12
SORBS1	152	41	193	0.787565	0.212435	0
ZNF626	152	6	158	0.962025	0.0379747	0
LILRB5	151	30	181	0.834254	0.165746	0
DTHD1	150	63	213	0.704225	0.295775	4.71687e-10
CCDC8	150	8	158	0.949367	0.0506329	0
ASPG	149	0	149	1	0	0
HAUS6	149	17	166	0.89759	0.10241	0
FCRL6	149	30	179	0.832402	0.167598	0
CIITA	148	39	187	0.791444	0.208556	0
SLC16A11	148	10	158	0.936709	0.0632911	0
OR5L1	148	32	180	0.822222	0.177778	0
TRIM31	148	35	183	0.808743	0.191257	0
MAP3K19	147	50	197	0.746193	0.253807	4.74509e-13
OR52N4	147	3	150	0.98	0.02	0
QPCT	147	4	151	0.97351	0.0264901	0
ZSCAN29	147	25	172	0.854651	0.145349	0
VWA2	146	59	205	0.712195	0.287805	2.12133e-10
LAMB3	146	41	187	0.780749	0.219251	0
OR10G8	146	11	157	0.929936	0.0700637	0
AHNAK	145	109	254	0.570866	0.429134	0.0100372
TXNRD2	145	109	254	0.570866	0.429134	0.0100372
DUOX2	145	63	208	0.697115	0.302885	2.71033e-09
TUB	145	5	150	0.966667	0.0333333	0
COL17A1	145	32	177	0.819209	0.180791	0
BPI	144	71	215	0.669767	0.330233	1.72716e-07
CHIT1	144	49	193	0.746114	0.253886	8.08686e-13
PLA2G4D	144	2	146	0.986301	0.0136986	0
OBSL1	144	14	158	0.911392	0.0886076	0
ZNF546	144	14	158	0.911392	0.0886076	0
C3orf17	143	24	167	0.856287	0.143713	0
FERMT1	143	33	176	0.8125	0.1875	0
ANXA13	142	83	225	0.631111	0.368889	2.87535e-05
C9orf96	142	79	221	0.642534	0.357466	7.30558e-06
PPARGC1B	141	93	234	0.602564	0.397436	0.000654582
NINL	141	51	192	0.734375	0.265625	1.053e-11
SAMM50	141	3	144	0.979167	0.0208333	0
LIPE-AS1	140	45	185	0.756757	0.243243	2.4003e-13
ABHD16B	140	3	143	0.979021	0.020979	0
OR4D2	140	10	150	0.933333	0.0666667	0
ACOT11	140	27	167	0.838323	0.161677	0
PLA2G3	139	112	251	0.553785	0.446215	0.0384809
OR5T2	139	107	246	0.565041	0.434959	0.0175823
NIN	139	37	176	0.789773	0.210227	0
GSTZ1	139	2	141	0.985816	0.0141844	0
MBD4	139	14	153	0.908497	0.0915033	0
MICBMICAMICB	138	73	211	0.654028	0.345972	2.32276e-06
CRIPAK	138	5	143	0.965035	0.034965	0
DLGAP5	138	7	145	0.951724	0.0482759	0
ABCB8	138	15	153	0.901961	0.0980392	0
SOAT2	137	3	140	0.978571	0.0214286	0
SEMG2	137	25	162	0.845679	0.154321	0
OR8A1	136	59	195	0.697436	0.302564	7.46667e-09
MFGE8	136	55	191	0.712042	0.287958	8.28089e-10
SORD	135	75	210	0.642857	0.357143	1.12651e-05
C1orf172	135	37	172	0.784884	0.215116	3.55271e-15
ASAH1	135	36	171	0.789474	0.210526	0
IL37	135	1	136	0.992647	0.00735294	0
EML4	135	17	152	0.888158	0.111842	0
HRH4	134	0	134	1	0	0
LAMTOR5	134	0	134	1	0	0
TSKS	134	14	148	0.905405	0.0945946	0
CYP2D6	134	17	151	0.887417	0.112583	0
SPEF2	133	44	177	0.751412	0.248588	2.21445e-12
KIR2DL1	133	11	144	0.923611	0.0763889	0
LRRK2	133	26	159	0.836478	0.163522	0
KLHDC4	132	38	170	0.776471	0.223529	3.26406e-14
CENPJ	131	72	203	0.64532	0.35468	1.11234e-05
DNHD1	131	71	202	0.648515	0.351485	7.66627e-06
AKAP12	131	53	184	0.711957	0.288043	1.63756e-09
CLEC1B	131	7	138	0.949275	0.0507246	0
BPIFA2	131	17	148	0.885135	0.114865	0
OR5H1	131	19	150	0.873333	0.126667	0
MDH1B	130	61	191	0.680628	0.319372	1.50878e-07
PLEKHA4	130	42	172	0.755814	0.244186	1.81388e-12
TK2	130	1	131	0.992366	0.00763359	0
C6orf170	130	2	132	0.984848	0.0151515	0
HR	129	79	208	0.620192	0.379808	0.000190522
ATOH8	129	6	135	0.955556	0.0444444	0
CCZ1B	129	13	142	0.908451	0.0915493	0
UGT2B15	128	96	224	0.571429	0.428571	0.0136188
SLC6A18	128	85	213	0.600939	0.399061	0.00124514
CGN	128	41	169	0.757396	0.242604	2.01794e-12
OR52K2	128	37	165	0.775758	0.224242	8.62643e-14
ZNF607	128	9	137	0.934307	0.0656934	0
CYB5R2	128	18	146	0.876712	0.123288	0
FAM170B-AS1	127	84	211	0.601896	0.398104	0.00118675
RGS3	127	59	186	0.682796	0.317204	1.54344e-07
DUSP27	127	43	170	0.747059	0.252941	1.31797e-11
AZI1	127	14	141	0.900709	0.0992908	0
POTED	126	88	214	0.588785	0.411215	0.00376554
TRIP11	126	64	190	0.663158	0.336842	1.99359e-06
FOXD4L1	126	4	130	0.969231	0.0307692	0
OR1L3	126	12	138	0.913043	0.0869565	0
OPLAH	126	15	141	0.893617	0.106383	0
FAM220A	125	0	125	1	0	0
WDR25	125	2	127	0.984252	0.015748	0
WDR12	125	9	134	0.932836	0.0671642	0
WNK4	125	9	134	0.932836	0.0671642	0
CLSPN	125	15	140	0.892857	0.107143	0
KIAA1586	125	25	150	0.833333	0.166667	0
ADAMTS12	124	72	196	0.632653	0.367347	7.01158e-05
SELP	124	29	153	0.810458	0.189542	0
ACIN1	124	10	134	0.925373	0.0746269	0
CELSR1	123	97	220	0.559091	0.440909	0.034232
THADA	123	92	215	0.572093	0.427907	0.0144229
TTC3	123	31	154	0.798701	0.201299	4.44089e-15
MCUR1	123	0	123	1	0	0
C6orf70	123	7	130	0.946154	0.0538462	0
CCDC178	123	9	132	0.931818	0.0681818	0
PLEKHN1	122	82	204	0.598039	0.401961	0.00199351
FOXN1	122	30	152	0.802632	0.197368	2.77556e-15
CYP2C8	122	1	123	0.99187	0.00813008	0
SYT16	122	3	125	0.976	0.024	0
LOXHD1	121	97	218	0.555046	0.444954	0.0450923
FARP2	121	45	166	0.728916	0.271084	5.65853e-10
CNGB1	121	42	163	0.742331	0.257669	7.72515e-11
ZNF292	121	38	159	0.761006	0.238994	4.21729e-12
SARM1	121	0	121	1	0	0
ENGASE	120	38	158	0.759494	0.240506	6.49369e-12
PPFIBP2	119	5	124	0.959677	0.0403226	0
TECPR2	118	59	177	0.666667	0.333333	2.64746e-06
FAM179B	118	1	119	0.991597	0.00840336	0
SH2D3A	118	15	133	0.887218	0.112782	0
RADIL	117	75	192	0.609375	0.390625	0.00091943
ZFYVE26	117	45	162	0.722222	0.277778	2.65363e-09
CLTCL1	117	33	150	0.78	0.22	4.4198e-13
HHLA2	117	0	117	1	0	0
TRPV1	116	78	194	0.597938	0.402062	0.00248955
GFAP	116	49	165	0.70303	0.29697	3.91707e-08
KNSTRN	116	0	116	1	0	0
C17orf66	116	5	121	0.958678	0.0413223	0
SLCO6A1	115	69	184	0.625	0.375	0.000248309
OR1B1	115	62	177	0.649718	0.350282	2.16149e-05
CTSB	115	39	154	0.746753	0.253247	1.12064e-10
TUBB1	115	33	148	0.777027	0.222973	1.09868e-12
IFIT2	115	6	121	0.950413	0.0495868	0
GPR158-AS1	114	83	197	0.57868	0.42132	0.0111861
MTHFD1	114	77	191	0.596859	0.403141	0.00291169
XRCC1	114	35	149	0.765101	0.234899	8.68949e-12
TRPM8	114	0	114	1	0	0
OSCAR	114	7	121	0.942149	0.0578512	0
N4BP2L2	113	69	182	0.620879	0.379121	0.000401966
C19orf40	113	28	141	0.801418	0.198582	3.19744e-14
CD276	113	1	114	0.991228	0.00877193	0
PMFBP1	113	9	122	0.92623	0.0737705	0
SOHLH1	113	9	122	0.92623	0.0737705	0
C17orf74	112	41	153	0.732026	0.267974	1.47341e-09
INMT-FAM188BFAM188B	112	36	148	0.756757	0.243243	4.45345e-11
C18orf8	112	24	136	0.823529	0.176471	0
MRPL23	112	21	133	0.842105	0.157895	0
ANKRD16	110	80	190	0.578947	0.421053	0.0121291
SLC5A9	110	1	111	0.990991	0.00900901	0
C7orf57	110	5	115	0.956522	0.0434783	0
AK9	110	7	117	0.940171	0.0598291	0
ANKRD11	109	29	138	0.789855	0.210145	5.45675e-13
TRIM6	109	26	135	0.807407	0.192593	3.21965e-14
OR2T35	109	19	128	0.851562	0.148438	0
ZFYVE20	109	1	110	0.990909	0.00909091	0
MICAL1	108	41	149	0.724832	0.275168	7.04675e-09
TMEM2	108	24	132	0.818182	0.181818	6.88338e-15
C9orf84	108	21	129	0.837209	0.162791	0
SNED1	108	21	129	0.837209	0.162791	0
TNFSF12	108	9	117	0.923077	0.0769231	0
SUN2	107	45	152	0.703947	0.296053	1.07938e-07
ACSBG2	106	29	135	0.785185	0.214815	2.21845e-12
ADAMTS5	105	65	170	0.617647	0.382353	0.000792782
DFNB31	105	35	140	0.75	0.25	4.15059e-10
DNAJC9-AS1	105	14	119	0.882353	0.117647	0
ALPPL2	104	76	180	0.577778	0.422222	0.0151848
PPP1R3A	104	32	136	0.764706	0.235294	6.63172e-11
APOA1BP	104	0	104	1	0	0
LILRA3	102	62	164	0.621951	0.378049	0.000647791
BCR	102	49	151	0.675497	0.324503	4.4758e-06
OR2AG1	102	43	145	0.703448	0.296552	2.14525e-07
MCM8	101	45	146	0.691781	0.308219	8.85233e-07
MUSK	101	27	128	0.789062	0.210938	3.88933e-12
NOL8	100	58	158	0.632911	0.367089	0.000290064
NEBL	100	31	131	0.763359	0.236641	1.75096e-10
CPNE1	100	25	125	0.8	0.2	9.85212e-13
RIN1	100	3	103	0.970874	0.0291262	0
CDC20B	99	49	148	0.668919	0.331081	1.15255e-05
OR6K6	99	21	120	0.825	0.175	2.75335e-14
C1orf65	98	28	126	0.777778	0.222222	3.73624e-11
LIG4	98	0	98	1	0	0
C10orf12LCOR	97	45	142	0.683099	0.316901	3.40821e-06
SH2D4A	97	2	99	0.979798	0.020202	0
TEX14	95	58	153	0.620915	0.379085	0.00101245
CETP	95	9	104	0.913462	0.0865385	0
ADAMTSL4	94	62	156	0.602564	0.397436	0.00401639
GEN1	93	48	141	0.659574	0.340426	4.66724e-05
OR1J1	93	7	100	0.93	0.07	0
MRPL37	93	11	104	0.894231	0.105769	0
EPHA10	92	34	126	0.730159	0.269841	4.23119e-08
PCDHB3	92	3	95	0.968421	0.0315789	0
SLC26A9	91	36	127	0.716535	0.283465	2.18045e-07
PSD4	91	17	108	0.842593	0.157407	1.88738e-14
AASDH	90	58	148	0.608108	0.391892	0.00323983
OR2G3	90	36	126	0.714286	0.285714	3.17844e-07
OR6C70	90	34	124	0.725806	0.274194	9.29636e-08
C1orf174	90	0	90	1	0	0
BTBD11	89	66	155	0.574194	0.425806	0.0267688
ANKRD31	89	34	123	0.723577	0.276423	1.37233e-07
BCAS4	89	26	115	0.773913	0.226087	4.18451e-10
C10orf111	89	15	104	0.855769	0.144231	4.66294e-15
SIDT1	88	60	148	0.594595	0.405405	0.00842071
OR4Q3	88	31	119	0.739496	0.260504	2.84414e-08
SPATA20	88	16	104	0.846154	0.153846	2.81997e-14
FBLN2	88	13	101	0.871287	0.128713	0
THSD1	88	4	92	0.956522	0.0434783	0
FREM3	87	66	153	0.568627	0.431373	0.0374808
ETV3L	87	58	145	0.6	0.4	0.00622845
HPR	87	36	123	0.707317	0.292683	9.67562e-07
BHLHE22	87	15	102	0.852941	0.147059	1.38778e-14
KIAA1614	86	64	150	0.573333	0.426667	0.0300136
TLR6	86	40	126	0.68254	0.31746	1.14098e-05
DEFA4	86	1	87	0.988506	0.0114943	0
TMEM81	86	1	87	0.988506	0.0114943	0
CLCNKA	85	17	102	0.833333	0.166667	4.56746e-13
SLC5A4	85	2	87	0.977011	0.0229885	0
ALDH5A1	85	7	92	0.923913	0.076087	0
KRT39	85	8	93	0.913978	0.0860215	0
TRIM4	84	3	87	0.965517	0.0344828	0
NSUN7	84	4	88	0.954545	0.0454545	0
SSC5D	83	53	136	0.610294	0.389706	0.00381191
FGF2	83	18	101	0.821782	0.178218	3.92597e-12
AXDND1	83	14	97	0.85567	0.14433	3.4639e-14
ZNF440	82	13	95	0.863158	0.136842	1.59872e-14
AMER3	82	8	90	0.911111	0.0888889	0
OPN4	82	4	86	0.953488	0.0465116	0
PSMD5	80	3	83	0.963855	0.0361446	0
BOC	79	31	110	0.718182	0.281818	1.00919e-06
ACSF3	79	11	90	0.877778	0.122222	5.32907e-15
GSTM1	79	1	80	0.9875	0.0125	0
LRRIQ3	79	6	85	0.929412	0.0705882	0
OMA1	79	6	85	0.929412	0.0705882	0
KRT10	78	41	119	0.655462	0.344538	0.000222655
STEAP1B	78	38	116	0.672414	0.327586	6.01721e-05
CLGN	78	15	93	0.83871	0.16129	1.80889e-12
PLOD1	78	6	84	0.928571	0.0714286	0
OR2S2	77	27	104	0.740385	0.259615	1.63885e-07
ZNF510	76	31	107	0.71028	0.28972	3.13881e-06
OR51D1	76	24	100	0.76	0.24	2.75679e-08
PNPLA7	76	20	96	0.791667	0.208333	9.31076e-10
ANO9	76	15	91	0.835165	0.164835	5.23825e-12
KRTAP1-1	76	11	87	0.873563	0.126437	2.95319e-14
CEP70	76	10	86	0.883721	0.116279	6.66134e-15
OR10V1	76	3	79	0.962025	0.0379747	0
CCDC66	75	48	123	0.609756	0.390244	0.00563791
ARMC4	75	32	107	0.700935	0.299065	8.01429e-06
OR4C15	75	11	86	0.872093	0.127907	5.24025e-14
RNASE10	75	5	80	0.9375	0.0625	0
NOTCH3	74	46	120	0.616667	0.383333	0.0039233
SLC22A24	74	31	105	0.704762	0.295238	6.57684e-06
PPEF2	74	25	99	0.747475	0.252525	1.38329e-07
DNAH1	74	10	84	0.880952	0.119048	2.15383e-14
C2orf57	74	0	74	1	0	0
OR7C2	74	0	74	1	0	0
BTN2A1	74	2	76	0.973684	0.0263158	0
ODF1	74	3	77	0.961039	0.038961	0
CLUL1	73	45	118	0.618644	0.381356	0.00366501
CATSPER1	73	14	87	0.83908	0.16092	7.96951e-12
CASP8	73	10	83	0.879518	0.120482	3.85247e-14
AKAP1	73	8	81	0.901235	0.0987654	0
OR2B2	73	6	79	0.924051	0.0759494	0
SFTPD	73	0	73	1	0	0
ITGB5	73	4	77	0.948052	0.0519481	0
C7	72	51	123	0.585366	0.414634	0.023425
SLIT3	72	45	117	0.615385	0.384615	0.00467038
DARC	72	9	81	0.888889	0.111111	1.4877e-14
TOP3A	72	8	80	0.9	0.1	2.88658e-15
ROBO4	71	32	103	0.68932	0.31068	3.29817e-05
PLEKHH1	70	48	118	0.59322	0.40678	0.0168941
KRT81	70	39	109	0.642202	0.357798	0.00101658
CARD8	70	24	94	0.744681	0.255319	3.62718e-07
USPL1	70	11	81	0.864198	0.135802	8.99725e-13
GAA	70	6	76	0.921053	0.0789474	0
C16orf46	70	3	73	0.958904	0.0410959	0
MUS81	69	44	113	0.610619	0.389381	0.00704375
CAPN11	69	29	98	0.704082	0.295918	1.32012e-05
PLEKHG1	69	19	88	0.784091	0.215909	1.03918e-08
VWC2	69	11	80	0.8625	0.1375	1.58062e-12
CAPN8	69	1	70	0.985714	0.0142857	0
CHRNA10	69	2	71	0.971831	0.028169	0
PRAMEF12	69	2	71	0.971831	0.028169	0
COL16A1	68	49	117	0.581197	0.418803	0.031998
KMT2C	68	42	110	0.618182	0.381818	0.0048611
PARP10	68	42	110	0.618182	0.381818	0.0048611
TGM5	68	19	87	0.781609	0.218391	1.66081e-08
MYO1C	68	6	74	0.918919	0.0810811	0
QSOX1	67	37	104	0.644231	0.355769	0.00110472
OR7G3	67	1	68	0.985294	0.0147059	0
NLRP13	66	28	94	0.702128	0.297872	2.24822e-05
RGS12	66	28	94	0.702128	0.297872	2.24822e-05
PGS1	66	15	81	0.814815	0.185185	9.44514e-10
TEKT5	66	15	81	0.814815	0.185185	9.44514e-10
FASTKD3	66	12	78	0.846154	0.153846	3.05915e-11
IYD	66	6	72	0.916667	0.0833333	3.21965e-15
CCDC83	66	3	69	0.956522	0.0434783	0
KDM5A	65	27	92	0.706522	0.293478	1.83502e-05
MYH6	65	21	86	0.755814	0.244186	3.33489e-07
MRPL9	65	1	66	0.984848	0.0151515	0
LAIR1	65	2	67	0.970149	0.0298507	0
FAM98C	64	43	107	0.598131	0.401869	0.0164733
EVPL	64	36	100	0.64	0.36	0.00175882
OR8H3	64	35	99	0.646465	0.353535	0.00119731
PALM2	64	33	97	0.659794	0.340206	0.000524804
FAM161B	64	32	96	0.666667	0.333333	0.000337359
CCDC69	64	30	94	0.680851	0.319149	0.000130842
OR1F1	64	23	87	0.735632	0.264368	2.17435e-06
ACE	64	22	86	0.744186	0.255814	1.07659e-06
KRT24	64	10	74	0.864865	0.135135	6.75504e-12
PRR5	63	43	106	0.59434	0.40566	0.020436
ZNF57	63	22	85	0.741176	0.258824	1.63824e-06
SLC16A8	63	11	74	0.851351	0.148649	4.47871e-11
C1orf106	63	9	72	0.875	0.125	2.88281e-12
ZKSCAN4	63	2	65	0.969231	0.0307692	0
PTPLA	62	14	76	0.815789	0.184211	2.52246e-09
SNX20	62	6	68	0.911765	0.0882353	3.81917e-14
MAST2	61	41	102	0.598039	0.401961	0.0185334
FANCM	61	33	94	0.648936	0.351064	0.00129365
RAB37	61	30	91	0.67033	0.32967	0.000352671
DCLRE1C	61	27	88	0.693182	0.306818	7.85743e-05
HLA-DMA	61	6	67	0.910448	0.0895522	7.10543e-14
SLC52A1	61	4	65	0.938462	0.0615385	0
PDSS2	61	0	61	1	0	0
ZWINT	59	36	95	0.621053	0.378947	0.00668935
RHD	59	29	88	0.670455	0.329545	0.000423248
GREB1	59	14	73	0.808219	0.191781	1.15354e-08
GJB7	59	10	69	0.855072	0.144928	1.12222e-10
MYH3	59	2	61	0.967213	0.0327869	0
ARL2-SNX15	59	1	60	0.983333	0.0166667	0
CFH	58	24	82	0.707317	0.292683	4.35774e-05
GIGYF2	58	0	58	1	0	0
OR5W2	57	37	94	0.606383	0.393617	0.0148832
LTK	57	34	91	0.626374	0.373626	0.00572817
AGL	57	31	88	0.647727	0.352273	0.00187325
SP100	57	24	81	0.703704	0.296296	6.33056e-05
MEP1A	57	13	70	0.814286	0.185714	1.12446e-08
CPAMD8	57	8	65	0.876923	0.123077	2.13526e-11
SAC3D1	56	30	86	0.651163	0.348837	0.00167664
SPAG11B	56	20	76	0.736842	0.263158	7.41845e-06
GLT6D1	56	19	75	0.746667	0.253333	3.62208e-06
ABCC6	55	27	82	0.670732	0.329268	0.000610191
UGGT2	55	25	80	0.6875	0.3125	0.000225759
XIRP2	55	21	76	0.723684	0.276316	2.18447e-05
OR5F1	55	15	70	0.785714	0.214286	2.15142e-07
LILRA2	55	4	59	0.932203	0.0677966	5.9508e-14
VWA8	54	38	92	0.586957	0.413043	0.0378801
SCUBE1	54	16	70	0.771429	0.228571	8.2626e-07
BPIFC	54	13	67	0.80597	0.19403	5.1366e-08
PIGP	54	10	64	0.84375	0.15625	1.77111e-09
ATP10A	53	36	89	0.595506	0.404494	0.0278892
MRC1	53	31	84	0.630952	0.369048	0.00581723
GPSM3	53	25	78	0.679487	0.320513	0.000450502
DNAH11	53	23	76	0.697368	0.302632	0.000156489
PLBD1	53	21	74	0.716216	0.283784	4.80649e-05
PREX2	53	19	72	0.736111	0.263889	1.28436e-05
CYP4F12	53	18	71	0.746479	0.253521	6.26341e-06
MST1R	53	3	56	0.946429	0.0535714	2.22045e-14
STARD9	52	19	71	0.732394	0.267606	1.94238e-05
SCNN1D	52	15	67	0.776119	0.223881	8.86434e-07
ANGPTL5	52	7	59	0.881356	0.118644	8.7696e-11
EEF1D	52	7	59	0.881356	0.118644	8.7696e-11
OR1Q1	52	3	55	0.945455	0.0545455	4.27436e-14
TTC22	51	9	60	0.85	0.15	2.60285e-09
BTN2A2	51	6	57	0.894737	0.105263	3.20093e-11
SLC4A11	50	18	68	0.735294	0.264706	2.22672e-05
OR4E2	50	4	54	0.925926	0.0740741	1.45939e-12
C12orf54	50	3	53	0.943396	0.0566038	1.58984e-13
TSPAN16	49	21	70	0.7	0.3	0.000220143
OR2T33	49	19	68	0.720588	0.279412	6.54194e-05
CARKD	49	7	56	0.875	0.125	5.09105e-10
CNOT3	49	4	53	0.924528	0.0754717	2.75979e-12
C6orf47	49	0	49	1	0	0
GRID1-AS1	49	0	49	1	0	0
MCCD1	49	0	49	1	0	0
ABI3BP	48	30	78	0.615385	0.384615	0.0153932
RFPL3	48	20	68	0.705882	0.294118	0.000178978
ATG2A	48	3	51	0.941176	0.0588235	5.89306e-13
PIGG	47	24	71	0.661972	0.338028	0.00203256
CNBD2	47	13	60	0.783333	0.216667	1.59181e-06
TRIM10	47	10	57	0.824561	0.175439	7.60098e-08
APLF	47	8	55	0.854545	0.145455	6.54379e-09
ASCC3	47	5	52	0.903846	0.0961538	6.53264e-11
EQTN	47	1	48	0.979167	0.0208333	3.55271e-15
CES5A	46	31	77	0.597403	0.402597	0.0337746
ST6GAL2	46	11	57	0.807018	0.192982	3.75652e-07
GALNT5	46	7	53	0.867925	0.132075	2.90266e-09
VN1R2	46	2	48	0.958333	0.0416667	1.74083e-13
ZNF467	45	16	61	0.737705	0.262295	4.41878e-05
CYP4F11	45	14	59	0.762712	0.237288	9.58389e-06
GOLGA5	45	11	56	0.803571	0.196429	6.22726e-07
KIAA0226L	45	8	53	0.849057	0.150943	2.0016e-08
KRTAP26-1	45	3	48	0.9375	0.0625	4.18154e-12
CUL9	44	27	71	0.619718	0.380282	0.0159636
GIMAP6	44	19	63	0.698413	0.301587	0.000449024
NPNT	44	15	59	0.745763	0.254237	3.26532e-05
ZNF217	44	9	53	0.830189	0.169811	1.18418e-07
GGTLC2	44	7	51	0.862745	0.137255	9.16181e-09
C19orf57	44	6	50	0.88	0.12	2.10493e-09
ZNF653	44	3	47	0.93617	0.0638298	8.02203e-12
TRABD2A	44	0	44	1	0	0
ATP13A4	43	26	69	0.623188	0.376812	0.0147467
TACR2	43	26	69	0.623188	0.376812	0.0147467
ENTPD6	43	17	60	0.716667	0.283333	0.000197022
CAMTA2	43	6	49	0.877551	0.122449	3.79858e-09
DYSF	42	26	68	0.617647	0.382353	0.01923
MUC6	42	26	68	0.617647	0.382353	0.01923
STK11IP	42	25	67	0.626866	0.373134	0.01356
OR4A47	42	3	45	0.933333	0.0666667	2.94449e-11
CDKL1	42	2	44	0.954545	0.0454545	2.55795e-12
TTC13	42	0	42	1	0	0
TTBK2	41	20	61	0.672131	0.327869	0.00222201
INPP5J	41	19	60	0.683333	0.316667	0.00133522
KRT23	41	8	49	0.836735	0.163265	1.81229e-07
SIPA1	41	3	44	0.931818	0.0681818	5.63318e-11
ATXN7	41	2	43	0.953488	0.0465116	5.00222e-12
SLCO2B1	41	2	43	0.953488	0.0465116	5.00222e-12
NUP153	40	23	63	0.634921	0.365079	0.0112875
GLB1	40	16	56	0.714286	0.285714	0.000342782
DLG1	40	9	49	0.816327	0.183673	9.82327e-07
DUSP5	40	9	49	0.816327	0.183673	9.82327e-07
RET	40	6	46	0.869565	0.130435	2.20297e-08
ATP6V0A2	40	3	43	0.930233	0.0697674	1.07661e-10
NPR1	39	13	52	0.75	0.25	6.37694e-05
RYR1	39	11	50	0.78	0.22	1.19307e-05
TRIM42	39	11	50	0.78	0.22	1.19307e-05
CLSTN2	39	7	46	0.847826	0.152174	1.5514e-07
EPSTI1	39	3	42	0.928571	0.0714286	2.05546e-10
ZNF254	39	2	41	0.95122	0.0487805	1.90994e-11
SIK3	38	23	61	0.622951	0.377049	0.0198085
PCM1	38	15	53	0.716981	0.283019	0.000401165
ARMC3	38	12	50	0.76	0.24	4.51075e-05
SLCO4A1	38	11	49	0.77551	0.22449	1.92296e-05
TNIP2	38	0	38	1	0	0
MEFV	37	25	62	0.596774	0.403226	0.0489772
ZNF708	37	22	59	0.627119	0.372881	0.0181716
SLCO1B3	37	21	58	0.637931	0.362069	0.012373
SPAG16	37	17	54	0.685185	0.314815	0.00191913
DNTTIP2	37	14	51	0.72549	0.27451	0.000310522
RALGAPA1	36	13	49	0.734694	0.265306	0.000234879
ADAM7	36	10	46	0.782609	0.217391	2.02802e-05
NID2	35	17	52	0.673077	0.326923	0.00389372
NEK5	35	8	43	0.813953	0.186047	4.48152e-06
PTPN22	34	17	51	0.666667	0.333333	0.00548678
FLJ37453	34	15	49	0.693878	0.306122	0.00190083
MPDZ	34	8	42	0.809524	0.190476	7.5486e-06
PSG8	34	5	39	0.871795	0.128205	1.67658e-07
ZNF763	34	0	34	1	0	0
GLOD4	33	19	52	0.634615	0.365385	0.0182417
SYDE2	33	12	45	0.733333	0.266667	0.000412041
IFNL3	33	10	43	0.767442	0.232558	8.50776e-05
MYOM2	33	6	39	0.846154	0.153846	1.21495e-06
XCL1	33	1	34	0.970588	0.0294118	5.82077e-11
ATP8B4	32	18	50	0.64	0.36	0.0164196
SZT2	32	13	45	0.711111	0.288889	0.00122945
MAP2	32	10	42	0.761905	0.238095	0.00013577
HELZ	32	9	41	0.780488	0.219512	5.61107e-05
ART3	32	8	40	0.8	0.2	2.11385e-05
GNL3	32	7	39	0.820513	0.179487	7.14963e-06
IL17RD	32	5	37	0.864865	0.135135	5.42197e-07
CCDC136	32	4	36	0.888889	0.111111	1.13607e-07
LTBP1	32	1	33	0.969697	0.030303	1.16415e-10
OR2D2	31	20	51	0.607843	0.392157	0.0459573
FN1	31	17	48	0.645833	0.354167	0.0146525
ARHGEF40	31	15	46	0.673913	0.326087	0.0056758
FBXO2	31	15	46	0.673913	0.326087	0.0056758
TMEM43	31	12	43	0.72093	0.27907	0.000956981
ATP1A4	31	11	42	0.738095	0.261905	0.000470337
AADACL3	31	10	41	0.756098	0.243902	0.000215429
CDH5	31	4	35	0.885714	0.114286	2.08849e-07
PDF	31	2	33	0.939394	0.0606061	3.95812e-09
POLRMT	30	19	49	0.612245	0.387755	0.0427166
MIPEP	30	8	38	0.789474	0.210526	5.80835e-05
ZNF616	30	7	37	0.810811	0.189189	2.06288e-05
IL20RA	30	6	36	0.833333	0.166667	6.45674e-06
PADI3	30	4	34	0.882353	0.117647	3.83006e-07
RHBDF2	30	4	34	0.882353	0.117647	3.83006e-07
CCDC142	29	14	43	0.674419	0.325581	0.00685909
USP35	29	14	43	0.674419	0.325581	0.00685909
RIC8A	29	11	40	0.725	0.275	0.00111072
VPS13A-AS1	29	11	40	0.725	0.275	0.00111072
OTOP3	29	6	35	0.828571	0.171429	1.11808e-05
SAMD11	28	14	42	0.666667	0.333333	0.00976024
KCNV2	28	13	41	0.682927	0.317073	0.00575389
TRPV3	28	9	37	0.756757	0.243243	0.000376449
CSMD3	27	10	37	0.72973	0.27027	0.0012816
ARID3A	27	6	33	0.818182	0.181818	3.30938e-05
SPAG11ASPAG11B	27	4	31	0.870968	0.129032	2.32458e-06
CHD6	27	1	28	0.964286	0.0357143	3.72529e-09
CELSR3	26	13	39	0.666667	0.333333	0.0118514
MYOF	26	9	35	0.742857	0.257143	0.000939113
PRSS12	26	6	32	0.8125	0.1875	5.65371e-05
NQO2	26	3	29	0.896552	0.103448	8.12113e-07
PTPN21	26	3	29	0.896552	0.103448	8.12113e-07
GNL1	26	1	27	0.962963	0.037037	7.45058e-09
MYLK4	25	15	40	0.625	0.375	0.0403452
LOXL4	25	14	39	0.641026	0.358974	0.026626
AKR1C3	25	6	31	0.806452	0.193548	9.60976e-05
BAIAP2L2	25	6	31	0.806452	0.193548	9.60976e-05
GYS2	25	4	29	0.862069	0.137931	7.61822e-06
MRPS2	25	4	29	0.862069	0.137931	7.61822e-06
MSH5-SAPCD1	24	11	35	0.685714	0.314286	0.00833692
PRDM2	24	10	34	0.705882	0.294118	0.00452059
SLC39A1	24	8	32	0.75	0.25	0.0010512
C1orf141	24	7	31	0.774194	0.225806	0.000438955
ZNF224	24	5	29	0.827586	0.172414	5.18579e-05
MRAP	23	11	34	0.676471	0.323529	0.0121533
PRAM1	23	11	34	0.676471	0.323529	0.0121533
ZSWIM4	23	4	27	0.851852	0.148148	2.46167e-05
PALB2	23	3	26	0.884615	0.115385	5.24521e-06
PPARGC1A	23	3	26	0.884615	0.115385	5.24521e-06
USP2	23	0	23	1	0	0
FKBP15	22	13	35	0.628571	0.371429	0.0447655
TEKT1	22	12	34	0.647059	0.352941	0.0288063
DNMBP	22	11	33	0.666667	0.333333	0.017541
EP400	22	11	33	0.666667	0.333333	0.017541
FAM73B	22	8	30	0.733333	0.266667	0.00261144
DSP	22	6	28	0.785714	0.214286	0.000456117
TAS1R1	21	10	31	0.677419	0.322581	0.0147247
ACTRT3	21	7	28	0.75	0.25	0.00185958
ZNF85	21	7	28	0.75	0.25	0.00185958
PLSCR4	21	3	24	0.875	0.125	1.7941e-05
SLC44A4	21	3	24	0.875	0.125	1.7941e-05
BFAR	20	8	28	0.714286	0.285714	0.00627048
EBNA1BP2	20	7	27	0.740741	0.259259	0.00296231
FGFRL1	20	2	22	0.909091	0.0909091	5.48363e-06
ANKAR	19	10	29	0.655172	0.344828	0.0307142
WFDC1	19	10	29	0.655172	0.344828	0.0307142
XYLT2	19	9	28	0.678571	0.321429	0.0178491
TMPRSS6	19	7	26	0.730769	0.269231	0.00467765
MRPS30	19	1	20	0.95	0.05	9.53674e-07
PGM2L1	19	0	19	1	0	0
MICALL1	18	7	25	0.72	0.28	0.00731665
KHK	18	6	24	0.75	0.25	0.00330538
UPB1	18	3	21	0.857143	0.142857	0.000110626
PNPLA2	18	0	18	1	0	0
LRRN4	17	8	25	0.68	0.32	0.0216426
NAPRT1	17	5	22	0.772727	0.227273	0.00217175
SEMG1	17	5	22	0.772727	0.227273	0.00217175
KIF16B	16	8	24	0.666667	0.333333	0.0319573
ALG9	16	3	19	0.842105	0.157895	0.000364304
ZNF335	16	3	19	0.842105	0.157895	0.000364304
MIR548H2	16	1	17	0.941176	0.0588235	7.62939e-06
PLAT	16	1	17	0.941176	0.0588235	7.62939e-06
ZNF714	15	8	23	0.652174	0.347826	0.0465698
ALDH16A1	15	7	22	0.681818	0.318182	0.0262394
GGA3	15	7	22	0.681818	0.318182	0.0262394
PCED1A	15	7	22	0.681818	0.318182	0.0262394
ASXL3	15	6	21	0.714286	0.285714	0.0133018
CDH26	15	4	19	0.789474	0.210526	0.00221252
IQSEC1	15	4	19	0.789474	0.210526	0.00221252
OR52K1	15	4	19	0.789474	0.210526	0.00221252
CFTR	15	2	17	0.882353	0.117647	0.000137329
ENDOG	15	0	15	1	0	0
PLCB3	14	7	21	0.666667	0.333333	0.0391769
IL15RA	14	5	19	0.736842	0.263158	0.00960541
CYP11B1	14	4	18	0.777778	0.222222	0.00376892
COL5A1	14	3	17	0.823529	0.176471	0.00117493
ZBTB22	14	3	17	0.823529	0.176471	0.00117493
TNRC6A	14	2	16	0.875	0.125	0.000259399
UGGT1	14	1	15	0.933333	0.0666667	3.05176e-05
APBB3	13	1	14	0.928571	0.0714286	6.10352e-05
MAFK	12	3	15	0.8	0.2	0.00369263
ITGA2B	12	2	14	0.857143	0.142857	0.000915527
NAT8B	12	2	14	0.857143	0.142857	0.000915527
CCDC153	12	1	13	0.923077	0.0769231	0.00012207
SLC17A1	12	0	12	1	0	0
GPR116	11	5	16	0.6875	0.3125	0.0384064
KALRN	11	5	16	0.6875	0.3125	0.0384064
AK8	11	4	15	0.733333	0.266667	0.0175781
IRS1	11	2	13	0.846154	0.153846	0.00170898
PNKD	11	1	12	0.916667	0.0833333	0.000244141
OR9K2	10	2	12	0.833333	0.166667	0.00317383
USP48	10	2	12	0.833333	0.166667	0.00317383
SH3RF1	10	1	11	0.909091	0.0909091	0.000488281
ANKRD30B	8	2	10	0.8	0.2	0.0107422
GART	8	2	10	0.8	0.2	0.0107422
IFNAR2	8	2	10	0.8	0.2	0.0107422
CCDC148-AS1	8	0	8	1	0	0
HYAL4	6	2	8	0.75	0.25	0.0351562
LIMS2	6	2	8	0.75	0.25	0.0351562

## Sheet: Supplementary Table S11B
Supplementary Table S11B. 786 trans-abundant genes
These were derived from the global set of 2,402 phase-sensitive genes.
‘Cis counts’: the total number of cis configurations, which are counted for a defined autosomal gene across the entirety of 1,092 genomes (1000G)
‘Trans counts’ analogously;
‘All counts’: the sum of cis- and trans configurations counted for a defined gene across all 1,092 genomes
‘Cis fraction’: ‘Cis counts’ divided by ‘All counts’
‘Trans fraction’: ‘Trans counts’ divided by ‘All counts’
The Table is sorted by numbers of trans counts.
P-values were computed according to a Binomial test testing the hypothesis that cis- and trans-fractions are equally likely, i.e. H0: p = 0.5.
They correspond to the upper tail of the Binomial distribution with parameter p = 0.5.
A gene was called trans-abundant if the null hypothesis was rejected with P-value < 0.05.
Gene Symbol	Cis counts	Trans counts	All counts	Cis-fraction	Trans-fraction	P-value
MAP2K3	0	1092	1092	0	1	0
OR4C3	0	1092	1092	0	1	0
GPRIN2	7	1084	1091	0.00641613	0.993584	0
BCLAF1	7	1083	1090	0.00642202	0.993578	0
KCNJ12	82	1010	1092	0.0750916	0.924908	0
PKD1L2	80	934	1014	0.0788955	0.921105	0
OR51B5	100	892	992	0.100806	0.899194	0
RP1L1	56	822	878	0.0637813	0.936219	0
HLA-B	227	820	1047	0.21681	0.78319	0
FCGBP	132	791	923	0.143012	0.856988	0
HLA-DRB5	185	782	967	0.191313	0.808687	0
HLA-A	218	779	997	0.218656	0.781344	0
HLA-DRB1	239	755	994	0.240443	0.759557	0
OR2T8	68	747	815	0.0834356	0.916564	0
HLA-C	296	726	1022	0.289628	0.710372	0
HLA-DQB1	235	716	951	0.247108	0.752892	0
GRIN3B	168	704	872	0.192661	0.807339	0
HABP2	165	686	851	0.19389	0.80611	0
OR9G9	376	680	1056	0.356061	0.643939	0
FBN3	130	672	802	0.162095	0.837905	0
USP6	109	672	781	0.139565	0.860435	0
PCDHA1	207	663	870	0.237931	0.762069	0
LAMA5	154	654	808	0.190594	0.809406	0
C1orf145	195	642	837	0.232975	0.767025	0
SYNE1	263	641	904	0.290929	0.709071	0
BZRAP1	208	639	847	0.245573	0.754427	0
KRT32	75	636	711	0.105485	0.894515	0
DCHS2	271	627	898	0.301782	0.698218	0
TPO	99	626	725	0.136552	0.863448	0
MROH7	85	620	705	0.120567	0.879433	0
PLEKHG2	24	615	639	0.0375587	0.962441	0
TSPEAR	302	607	909	0.332233	0.667767	0
CTBP2	93	602	695	0.133813	0.866187	0
OR2L13	194	601	795	0.244025	0.755975	0
COL5A3	58	597	655	0.0885496	0.91145	0
TG	306	588	894	0.342282	0.657718	0
MKI67	248	573	821	0.302071	0.697929	0
ZAN	168	568	736	0.228261	0.771739	0
FAM217A	65	557	622	0.104502	0.895498	0
APOB	153	555	708	0.216102	0.783898	0
SYTL2	43	532	575	0.0747826	0.925217	0
SYNE2	144	531	675	0.213333	0.786667	0
BPIFB4	113	523	636	0.177673	0.822327	0
C1orf173	28	518	546	0.0512821	0.948718	0
CYP21A2	286	509	795	0.359748	0.640252	0
MEGF6	109	508	617	0.176661	0.823339	0
ALMS1	72	494	566	0.127208	0.872792	0
OR5R1	195	489	684	0.285088	0.714912	0
TAS2R38	0	484	484	0	1	0
OR10H3	4	483	487	0.00821355	0.991786	0
TACC2	310	483	793	0.390921	0.609079	2.76119e-10
SETX	91	479	570	0.159649	0.840351	0
UBAP2	6	479	485	0.0123711	0.987629	0
P2RX7	154	472	626	0.246006	0.753994	0
LILRB3	307	469	776	0.395619	0.604381	2.14526e-09
C3orf30	58	467	525	0.110476	0.889524	0
PTCHD3	171	461	632	0.27057	0.72943	0
MUC4	196	460	656	0.29878	0.70122	0
OR52E2	59	460	519	0.11368	0.88632	0
CTU2	86	458	544	0.158088	0.841912	0
DNAH9	168	452	620	0.270968	0.729032	0
HYDIN	70	451	521	0.134357	0.865643	0
OR8S1	110	450	560	0.196429	0.803571	0
ATG4D	138	444	582	0.237113	0.762887	0
AKNA	175	443	618	0.283172	0.716828	0
SMYD4	156	440	596	0.261745	0.738255	0
HLA-DPA1	384	440	824	0.466019	0.533981	0.0235011
OSBPL6	269	433	702	0.383191	0.616809	1.97454e-10
OR2B11	100	431	531	0.188324	0.811676	0
ZNF667	14	431	445	0.0314607	0.968539	0
MTRR	182	430	612	0.297386	0.702614	0
PZP	26	426	452	0.0575221	0.942478	0
SIRPB1	303	419	722	0.419668	0.580332	6.40277e-06
TNN	245	418	663	0.369532	0.630468	5.35905e-12
NES	86	408	494	0.174089	0.825911	0
ALX4	1	406	407	0.002457	0.997543	0
PKD1L1	318	404	722	0.440443	0.559557	0.000594789
IQGAP3	12	401	413	0.0290557	0.970944	0
SPHKAP	173	396	569	0.304042	0.695958	0
DSPP	162	393	555	0.291892	0.708108	0
KIF20B	319	393	712	0.448034	0.551966	0.00245391
CCDC171	26	391	417	0.0623501	0.93765	0
PCDHGA1	149	389	538	0.276952	0.723048	0
PRSS55	61	388	449	0.135857	0.864143	0
TIMELESS	11	388	399	0.0275689	0.972431	0
TRPM3	86	387	473	0.181818	0.818182	0
IL17REL	18	385	403	0.044665	0.955335	0
WWOX	141	383	524	0.269084	0.730916	0
DNAH5	138	381	519	0.265896	0.734104	0
UBQLNL	29	381	410	0.0707317	0.929268	0
TRIM66	114	377	491	0.232179	0.767821	0
GCAT	13	376	389	0.033419	0.966581	0
NT5C3B	0	375	375	0	1	0
JMJD1C	45	372	417	0.107914	0.892086	0
WDR48	30	371	401	0.074813	0.925187	0
OR9Q1	14	371	385	0.0363636	0.963636	0
WNK2	316	369	685	0.461314	0.538686	0.0195063
WDFY4	149	368	517	0.288201	0.711799	0
ARHGEF26-AS1	192	367	559	0.34347	0.65653	3.03091e-14
KRT77	175	365	540	0.324074	0.675926	0
NAT2	22	364	386	0.0569948	0.943005	0
RNF213	181	362	543	0.333333	0.666667	0
SLC39A10	60	361	421	0.142518	0.857482	0
OR52N1	123	360	483	0.254658	0.745342	0
ATP13A5	252	359	611	0.412439	0.587561	5.93081e-06
DISP2	13	358	371	0.0350404	0.96496	0
COL27A1	113	357	470	0.240426	0.759574	0
MCPH1	83	355	438	0.189498	0.810502	0
CEP55	83	354	437	0.189931	0.810069	0
TICRR	37	353	390	0.0948718	0.905128	0
ATF7IP	12	352	364	0.032967	0.967033	0
SIX5	182	351	533	0.341463	0.658537	5.55112e-14
TXNDC2	43	350	393	0.109415	0.890585	0
ZNF565	6	347	353	0.0169972	0.983003	0
INADL	226	346	572	0.395105	0.604895	1.91022e-07
UBXN11	287	346	633	0.453397	0.546603	0.00851031
KLHDC7A	4	343	347	0.0115274	0.988473	0
DNAH3	160	341	501	0.319361	0.680639	0
HELB	111	340	451	0.24612	0.75388	0
FNDC1	84	339	423	0.198582	0.801418	0
OR51G1	14	339	353	0.0396601	0.96034	0
SPINK5	43	338	381	0.112861	0.887139	0
KIAA1551	231	338	569	0.405975	0.594025	2.80343e-06
ZBP1	133	337	470	0.282979	0.717021	0
CLCNKB	85	336	421	0.2019	0.7981	0
FRAS1	198	335	533	0.371482	0.628518	9.23541e-10
RHBG	84	323	407	0.206388	0.793612	0
SOGA2	85	322	407	0.208845	0.791155	0
ZNF28	202	322	524	0.385496	0.614504	5.51126e-08
ADAMTS7	138	321	459	0.300654	0.699346	0
COL15A1	269	320	589	0.456706	0.543294	0.0160279
ROS1	36	317	353	0.101983	0.898017	0
SYT8	274	316	590	0.464407	0.535593	0.0382956
KRT78	70	315	385	0.181818	0.818182	0
IFI16	61	315	376	0.162234	0.837766	0
LRRC56	201	315	516	0.389535	0.610465	1.85661e-07
KRT6C	19	314	333	0.0570571	0.942943	0
KLRC2	245	313	558	0.439068	0.560932	0.00172612
DNASE1	169	312	481	0.351351	0.648649	1.85325e-11
BMP8A	40	311	351	0.11396	0.88604	0
KDELC1	24	308	332	0.0722892	0.927711	0
DMGDH	14	308	322	0.0434783	0.956522	0
VWF	136	304	440	0.309091	0.690909	0
MLIP	98	304	402	0.243781	0.756219	0
FAT1	93	303	396	0.234848	0.765152	0
NEDD4	182	302	484	0.376033	0.623967	1.61633e-08
POM121L2	94	296	390	0.241026	0.758974	0
BRDT	3	296	299	0.0100334	0.989967	0
ESPL1	250	293	543	0.460405	0.539595	0.0294482
PM20D1	157	291	448	0.350446	0.649554	6.51393e-11
EVC	168	291	459	0.366013	0.633987	2.8916e-09
C9orf66	148	290	438	0.3379	0.6621	2.70051e-12
TNS1	166	290	456	0.364035	0.635965	1.92805e-09
C10orf71	250	289	539	0.463822	0.536178	0.0424039
SLC6A5	113	288	401	0.281796	0.718204	0
ULK4	16	287	303	0.0528053	0.947195	0
ZNF683	193	287	480	0.402083	0.597917	6.81521e-06
ZNF142	7	286	293	0.0238908	0.976109	0
INMT	182	282	464	0.392241	0.607759	1.25825e-06
FHL5	8	280	288	0.0277778	0.972222	0
LINC00476	11	279	290	0.037931	0.962069	0
KIAA1456	110	277	387	0.284238	0.715762	0
ZBBX	79	275	354	0.223164	0.776836	0
CD200	3	275	278	0.0107914	0.989209	0
MED12L	146	274	420	0.347619	0.652381	1.11563e-10
CCL25	29	271	300	0.0966667	0.903333	0
TRIM5	40	270	310	0.129032	0.870968	0
RAI1	23	269	292	0.0787671	0.921233	0
GRHL3	36	266	302	0.119205	0.880795	0
CENPQ	23	266	289	0.0795848	0.920415	0
TOP1MT	5	266	271	0.0184502	0.98155	0
TAS2R42	0	266	266	0	1	0
SLC2A9	62	265	327	0.189602	0.810398	0
SI	16	265	281	0.0569395	0.94306	0
USH2A	159	264	423	0.375887	0.624113	1.1067e-07
PARP4	226	263	489	0.462168	0.537832	0.0428079
CRB2	16	260	276	0.057971	0.942029	0
GALNTL5	35	256	291	0.120275	0.879725	0
RRBP1	26	256	282	0.0921986	0.907801	0
PCDH15	78	255	333	0.234234	0.765766	0
TP53	2	255	257	0.0077821	0.992218	0
TATDN2	170	255	425	0.4	0.6	1.42438e-05
KLHDC7B	51	254	305	0.167213	0.832787	0
NID1	121	253	374	0.323529	0.676471	1.805e-12
CATSPERD	61	249	310	0.196774	0.803226	0
LCT	67	248	315	0.212698	0.787302	0
FCRLA	21	245	266	0.0789474	0.921053	0
SON	12	244	256	0.046875	0.953125	0
TMEM132A	55	242	297	0.185185	0.814815	0
AEBP1	81	240	321	0.252336	0.747664	0
WDR72	18	240	258	0.0697674	0.930233	0
C5	48	239	287	0.167247	0.832753	0
OR10G7	43	239	282	0.152482	0.847518	0
SMPD1	13	239	252	0.0515873	0.948413	0
RRP12	12	238	250	0.048	0.952	0
SYNE3	136	237	373	0.364611	0.635389	5.36274e-08
ZNF221	87	233	320	0.271875	0.728125	0
CCDC129	54	232	286	0.188811	0.811189	0
RREB1	184	228	412	0.446602	0.553398	0.0132518
OR14I1	94	227	321	0.292835	0.707165	1.55431e-14
ELSPBP1	178	227	405	0.439506	0.560494	0.00643805
FGFR4	154	223	377	0.408488	0.591512	0.000150252
CYP4F2	4	222	226	0.0176991	0.982301	0
PML	122	222	344	0.354651	0.645349	2.07219e-08
UTS2	65	221	286	0.227273	0.772727	0
HKR1	5	219	224	0.0223214	0.977679	0
SPATA31A6	11	216	227	0.0484581	0.951542	0
LLGL2	31	215	246	0.126016	0.873984	0
COL2A1	23	215	238	0.0966387	0.903361	0
MTUS1	82	214	296	0.277027	0.722973	1.77636e-15
FAM66D	159	214	373	0.426273	0.573727	0.00183975
PRR21	142	212	354	0.40113	0.59887	7.66867e-05
CDHR5	74	211	285	0.259649	0.740351	0
SPEG	104	210	314	0.33121	0.66879	5.37954e-10
NPY4R	143	209	352	0.40625	0.59375	0.000171023
MYO9A	7	208	215	0.0325581	0.967442	0
CARD14	76	207	283	0.268551	0.731449	0
SPATA3	2	207	209	0.00956938	0.990431	0
SEC14L3	58	206	264	0.219697	0.780303	0
SUN1	6	206	212	0.0283019	0.971698	0
BAAT	0	206	206	0	1	0
GDPD4	13	205	218	0.059633	0.940367	0
SYNPO2	11	204	215	0.0511628	0.948837	0
ZZEF1	38	203	241	0.157676	0.842324	0
ALDH3A1	19	203	222	0.0855856	0.914414	0
RBBP8NL	65	201	266	0.244361	0.755639	0
LILRB2	50	201	251	0.199203	0.800797	0
OR51A4	155	201	356	0.435393	0.564607	0.00631477
TARBP1	104	200	304	0.342105	0.657895	1.00709e-08
ABCA7	113	199	312	0.362179	0.637821	3.58135e-07
ANKRD12	74	198	272	0.272059	0.727941	5.77316e-15
STON1-GTF2A1L	52	197	249	0.208835	0.791165	0
OR52L1	120	191	311	0.385852	0.614148	2.06372e-05
MYH15	151	191	342	0.44152	0.55848	0.0132382
VPS9D1	65	190	255	0.254902	0.745098	0
MT1A	0	189	189	0	1	0
SLC28A1	69	189	258	0.267442	0.732558	7.88258e-15
NAV2	148	187	335	0.441791	0.558209	0.0143532
CPZ	49	186	235	0.208511	0.791489	0
TNKS1BP1	73	186	259	0.281853	0.718147	2.91545e-13
FTCD	64	185	249	0.257028	0.742972	0
PJA2	3	185	188	0.0159574	0.984043	0
DMRT2	54	184	238	0.226891	0.773109	0
OR10J1	25	184	209	0.119617	0.880383	0
PARP15	133	184	317	0.419558	0.580442	0.00171428
WDR66	12	183	195	0.0615385	0.938462	0
DUSP6	0	182	182	0	1	0
VNN1	39	181	220	0.177273	0.822727	0
PTPRH	67	181	248	0.270161	0.729839	4.95159e-14
PATE1	5	178	183	0.0273224	0.972678	0
DPCR1	1	177	178	0.00561798	0.994382	0
OR5D14	46	176	222	0.207207	0.792793	0
CSRNP1	5	176	181	0.0276243	0.972376	0
OVCH2	68	176	244	0.278689	0.721311	6.20171e-13
RTP2	97	176	273	0.355311	0.644689	5.41109e-07
ALDH1B1	22	173	195	0.112821	0.887179	0
PROM2	1	171	172	0.00581395	0.994186	0
ALDH3B2	99	171	270	0.366667	0.633333	3.92866e-06
SMAP1	25	170	195	0.128205	0.871795	0
LMTK2	14	170	184	0.076087	0.923913	0
ANO7	64	170	234	0.273504	0.726496	5.23026e-13
TMEM171	1	169	170	0.00588235	0.994118	0
LOXL1-AS1	0	169	169	0	1	0
DNAH8	141	169	310	0.454839	0.545161	0.0496919
FAM198A	15	167	182	0.0824176	0.917582	0
TET1	134	166	300	0.446667	0.553333	0.0282828
CSPG4	61	164	225	0.271111	0.728889	8.04912e-13
SCARF1	120	164	284	0.422535	0.577465	0.0037353
TANC1	81	163	244	0.331967	0.668033	4.04412e-08
KRT3	41	162	203	0.20197	0.79803	0
FBXL18	101	162	263	0.38403	0.61597	6.15378e-05
NPAT	56	161	217	0.258065	0.741935	9.92539e-14
MASP2	19	160	179	0.106145	0.893855	0
TTLL10	51	160	211	0.241706	0.758294	4.21885e-15
POLR1E	54	160	214	0.252336	0.747664	3.73035e-14
CCRL2	47	159	206	0.228155	0.771845	0
FAT4	45	159	204	0.220588	0.779412	0
EMR3	32	159	191	0.167539	0.832461	0
SCRIB	32	159	191	0.167539	0.832461	0
CYP11B2	4	159	163	0.0245399	0.97546	0
FLJ27352	26	158	184	0.141304	0.858696	0
GPR35	53	158	211	0.251185	0.748815	4.20775e-14
VARS2	85	158	243	0.349794	0.650206	8.61802e-07
PNPLA1	114	158	272	0.419118	0.580882	0.00312883
DAW1	13	157	170	0.0764706	0.923529	0
SFI1	63	157	220	0.286364	0.713636	3.77676e-11
ANKRD6	18	155	173	0.104046	0.895954	0
AGXT2	48	155	203	0.236453	0.763547	3.77476e-15
POMT1	115	155	270	0.425926	0.574074	0.00622305
PLA2G4C	115	154	269	0.427509	0.572491	0.00729076
SDK1	119	154	273	0.435897	0.564103	0.0145797
OR4X1	47	152	199	0.236181	0.763819	6.32827e-15
REST	102	152	254	0.401575	0.598425	0.00066398
HRC	69	151	220	0.313636	0.686364	7.4081e-09
FUT10	84	151	235	0.357447	0.642553	3.98222e-06
KLHL38	29	150	179	0.162011	0.837989	0
SNX18	0	150	150	0	1	0
PCDHB2	47	150	197	0.238579	0.761421	1.4988e-14
ABCC11	118	149	267	0.441948	0.558052	0.0249916
C3	1	148	149	0.00671141	0.993289	0
GFRAL	61	148	209	0.291866	0.708134	3.18973e-10
SLCO1B7	68	148	216	0.314815	0.685185	1.22187e-08
CCDC102B	42	147	189	0.222222	0.777778	0
ADAMTS18	116	147	263	0.441065	0.558935	0.0241329
RIBC2	4	146	150	0.0266667	0.973333	0
RPAP1	33	145	178	0.185393	0.814607	0
PARP1	17	145	162	0.104938	0.895062	0
RTN3	30	143	173	0.17341	0.82659	0
DYNAP	3	143	146	0.0205479	0.979452	0
PRDM10	64	143	207	0.309179	0.690821	8.94435e-09
SVEP1	102	142	244	0.418033	0.581967	0.00426815
PDCD6IP	11	141	152	0.0723684	0.927632	0
TRDN	88	141	229	0.384279	0.615721	0.000169205
DCST1	49	140	189	0.259259	0.740741	4.13436e-12
SENP1	3	139	142	0.0211268	0.978873	0
KRT27	1	139	140	0.00714286	0.992857	0
HLX	93	139	232	0.400862	0.599138	0.000983113
IMPG1	3	138	141	0.0212766	0.978723	0
IGDCC4	38	138	176	0.215909	0.784091	2.10942e-15
PLB1	110	138	248	0.443548	0.556452	0.0326655
SETD2	9	137	146	0.0616438	0.938356	0
KHNYN	45	137	182	0.247253	0.752747	8.53762e-13
PON1	35	136	171	0.204678	0.795322	0
JAG2	12	136	148	0.0810811	0.918919	0
CDK5RAP2	61	136	197	0.309645	0.690355	2.08589e-08
EFCAB6-AS1	88	136	224	0.392857	0.607143	0.000508114
IL10RA	17	133	150	0.113333	0.886667	0
FAM194B	60	133	193	0.310881	0.689119	3.46047e-08
KIAA1217	74	133	207	0.357488	0.642512	1.34238e-05
USP45	51	132	183	0.278689	0.721311	3.45219e-10
CDCA2	9	131	140	0.0642857	0.935714	0
DOT1L	40	129	169	0.236686	0.763314	6.12399e-13
PIGR	19	128	147	0.129252	0.870748	0
METTL13	19	126	145	0.131034	0.868966	0
SYCP2L	8	126	134	0.0597015	0.940299	0
TDRD5	5	125	130	0.0384615	0.961538	0
ZNF273	1	125	126	0.00793651	0.992063	0
TCEB2	17	124	141	0.120567	0.879433	0
MRGPRX4	2	124	126	0.015873	0.984127	0
TARSL2	2	124	126	0.015873	0.984127	0
CDH11	1	124	125	0.008	0.992	0
ACSM5	22	123	145	0.151724	0.848276	0
ADAMTSL3	32	123	155	0.206452	0.793548	1.12133e-14
B4GALNT2	55	122	177	0.310734	0.689266	1.13868e-07
EPHX1	83	121	204	0.406863	0.593137	0.0030922
HIVEP3	88	121	209	0.421053	0.578947	0.00923359
BPIFB3	20	120	140	0.142857	0.857143	0
CAMKK2	67	120	187	0.358289	0.641711	3.51366e-05
CEP112	73	120	193	0.378238	0.621762	0.000258484
LDLRAD2	88	120	208	0.423077	0.576923	0.0109513
PGLYRP4	8	119	127	0.0629921	0.937008	0
PRCC	0	119	119	0	1	0
MYO16	76	119	195	0.389744	0.610256	0.000780356
IGSF5	35	117	152	0.230263	0.769737	2.31193e-12
PLXNA2	35	117	152	0.230263	0.769737	2.31193e-12
CAPN9	53	117	170	0.311765	0.688235	2.24525e-07
GBP1	11	116	127	0.0866142	0.913386	0
SEMA4D	41	115	156	0.262821	0.737179	4.45129e-10
KANK1	40	114	154	0.25974	0.74026	3.38832e-10
PASK	45	113	158	0.28481	0.71519	1.20161e-08
IGF2R	22	112	134	0.164179	0.835821	0
MPHOSPH10	2	112	114	0.0175439	0.982456	0
COL6A2	53	112	165	0.321212	0.678788	1.16411e-06
DIDO1	56	112	168	0.333333	0.666667	4.51012e-06
CCDC114	36	111	147	0.244898	0.755102	6.82604e-11
LAMA4	66	110	176	0.375	0.625	0.000325668
ZNF493	10	109	119	0.0840336	0.915966	0
STRN3	9	109	118	0.0762712	0.923729	0
CAND2	63	109	172	0.366279	0.633721	0.000156165
C17orf96	65	108	173	0.375723	0.624277	0.000386799
COL11A2	10	106	116	0.0862069	0.913793	0
ZNF543	23	106	129	0.178295	0.821705	6.66134e-15
NDUFS7	0	105	105	0	1	0
PCDHB10	43	103	146	0.294521	0.705479	1.49682e-07
NEURL4	5	101	106	0.0471698	0.95283	0
TMPRSS15	56	101	157	0.356688	0.643312	0.000109382
DIS3L	18	98	116	0.155172	0.844828	0
TBC1D14	3	98	101	0.029703	0.970297	0
COL14A1	48	98	146	0.328767	0.671233	1.00758e-05
GPATCH4	51	98	149	0.342282	0.657718	3.66398e-05
SNX31	67	98	165	0.406061	0.593939	0.00624778
CRTAM	21	96	117	0.179487	0.820513	1.27787e-13
CCDC74B-AS1	47	96	143	0.328671	0.671329	1.20395e-05
ZIM2	73	95	168	0.434524	0.565476	0.0378346
T	4	94	98	0.0408163	0.959184	0
RNF32	3	94	97	0.0309278	0.969072	0
WFS1	17	94	111	0.153153	0.846847	3.77476e-15
MAGOH	41	94	135	0.303704	0.696296	1.23613e-06
LEPROT	5	93	98	0.0510204	0.94898	0
PKN1	6	92	98	0.0612245	0.938776	0
ANKRD18A	32	92	124	0.258065	0.741935	1.10029e-08
RNF17	35	92	127	0.275591	0.724409	8.02789e-08
CEP72	13	91	104	0.125	0.875	0
MYH13	44	91	135	0.325926	0.674074	1.49548e-05
ARHGEF5	47	91	138	0.34058	0.65942	5.58717e-05
NPHS1	47	91	138	0.34058	0.65942	5.58717e-05
TIAM2	64	91	155	0.412903	0.587097	0.0120989
MLH3	22	90	112	0.196429	0.803571	7.09932e-12
PLIN3	27	90	117	0.230769	0.769231	6.06494e-10
IL16	48	90	138	0.347826	0.652174	0.00011265
RBM19	37	89	126	0.293651	0.706349	8.22385e-07
ARHGEF10L	48	88	136	0.352941	0.647059	0.000199283
OR6M1	11	87	98	0.112245	0.887755	0
IBSP	1	87	88	0.0113636	0.988636	0
GAK	21	87	108	0.194444	0.805556	1.1611e-11
DOCK6	30	87	117	0.25641	0.74359	2.13997e-08
CEP192	15	86	101	0.148515	0.851485	2.39808e-14
ART4	28	86	114	0.245614	0.754386	7.63083e-09
ATG10	38	86	124	0.306452	0.693548	4.13708e-06
PMF1	41	86	127	0.322835	0.677165	1.84631e-05
OR51E2	0	85	85	0	1	0
SERPINF2	0	85	85	0	1	0
UBQLN3	13	84	97	0.134021	0.865979	5.21805e-15
PGLYRP3	16	84	100	0.16	0.84	2.41251e-13
PURG	30	84	114	0.263158	0.736842	7.33785e-08
MIA2	42	84	126	0.333333	0.666667	5.51057e-05
MAP1S	7	83	90	0.0777778	0.922222	0
C14orf159	40	83	123	0.325203	0.674797	3.04982e-05
FARP1	54	83	137	0.394161	0.605839	0.00505709
H1FNT	23	82	105	0.219048	0.780952	8.08977e-10
FCN2	0	81	81	0	1	0
SPATA21	39	81	120	0.325	0.675	3.64575e-05
ASCC2	1	79	80	0.0125	0.9875	0
ZNF474	17	79	96	0.177083	0.822917	1.0372e-11
VPS53	8	78	86	0.0930233	0.906977	0
CWF19L2	0	78	78	0	1	0
GPR153	42	78	120	0.35	0.65	0.000333362
FRA10AC1	1	77	78	0.0128205	0.987179	0
ATXN2	4	76	80	0.05	0.95	0
CENPE	39	76	115	0.33913	0.66087	0.000175499
CNDP1	53	76	129	0.410853	0.589147	0.0170934
OR56B1TRIM22	6	75	81	0.0740741	0.925926	0
GOLGA3	42	75	117	0.358974	0.641026	0.000778601
ABCA9	45	75	120	0.375	0.625	0.00222751
SNX29	2	74	76	0.0263158	0.973684	0
PPP1R36	26	74	100	0.26	0.74	2.81814e-07
CEP89	29	74	103	0.281553	0.718447	2.01388e-06
DNAH10	44	74	118	0.372881	0.627119	0.00206185
SPNS3	7	73	80	0.0875	0.9125	0
BAHD1	6	73	79	0.0759494	0.924051	0
FAM214A	4	72	76	0.0526316	0.947368	0
LSP1	11	72	83	0.13253	0.86747	2.8999e-13
DSC3	17	72	89	0.191011	0.808989	3.61868e-10
NOS3	49	72	121	0.404959	0.595041	0.0143516
APOL1	13	71	84	0.154762	0.845238	6.96621e-12
MCEE	13	71	84	0.154762	0.845238	6.96621e-12
IL17RC	18	71	89	0.202247	0.797753	1.58637e-09
MYH8	21	71	92	0.228261	0.771739	2.30313e-08
ABCC2	23	71	94	0.244681	0.755319	1.1303e-07
HRG	30	71	101	0.29703	0.70297	1.11848e-05
OR10A4	36	71	107	0.336449	0.663551	0.000222651
SLC7A13	3	70	73	0.0410959	0.958904	0
ETFB	8	70	78	0.102564	0.897436	9.65894e-15
SRCRB4D	13	70	83	0.156627	0.843373	1.19732e-11
STON2	23	69	92	0.25	0.75	2.67407e-07
TCN2	5	68	73	0.0684932	0.931507	0
CSN3	1	67	68	0.0147059	0.985294	0
MYOM1	44	67	111	0.396396	0.603604	0.011149
KCNG4	47	67	114	0.412281	0.587719	0.0243623
PTCH1	8	66	74	0.108108	0.891892	1.05915e-13
AKNAD1	39	66	105	0.371429	0.628571	0.00300804
SSH2	41	66	107	0.383178	0.616822	0.0057991
ZYX	43	66	109	0.394495	0.605505	0.0105432
HBS1L	29	65	94	0.308511	0.691489	5.55603e-05
HGFAC	36	65	101	0.356436	0.643564	0.00132689
CLN5	8	64	72	0.111111	0.888889	3.48166e-13
BMS1	13	64	77	0.168831	0.831169	2.95886e-10
FAM129C	35	64	99	0.353535	0.646465	0.00119731
GHR	13	63	76	0.171053	0.828947	5.01173e-10
KIR3DL2	24	63	87	0.275862	0.724138	6.32676e-06
KRT71	31	63	94	0.329787	0.670213	0.000293951
ZNFX1	4	62	66	0.0606061	0.939394	0
DOK7	19	62	81	0.234568	0.765432	2.6022e-07
CEP120	4	61	65	0.0615385	0.938462	0
TTLL5	0	61	61	0	1	0
TSSC4	25	61	86	0.290698	0.709302	2.54183e-05
THEG	29	61	90	0.322222	0.677778	0.000218961
GLI2	42	61	103	0.407767	0.592233	0.0241168
ABCG8	2	60	62	0.0322581	0.967742	0
DDX58	10	60	70	0.142857	0.857143	6.42193e-11
SIX4	13	60	73	0.178082	0.821918	2.4011e-09
BTN1A1	9	59	68	0.132353	0.867647	2.87388e-11
CDC42BPG	22	59	81	0.271605	0.728395	8.46792e-06
SIPA1L2	10	58	68	0.147059	0.852941	1.95706e-10
SALL3	8	57	65	0.123077	0.876923	2.13526e-11
SIGLEC11	11	57	68	0.161765	0.838235	1.18081e-09
KRT74	19	57	76	0.25	0.75	2.35662e-06
ERBB2IP	24	57	81	0.296296	0.703704	6.33056e-05
SULT1A1	24	57	81	0.296296	0.703704	6.33056e-05
FAM83H	2	56	58	0.0344828	0.965517	0
CHST13	0	56	56	0	1	0
RBP5	0	56	56	0	1	0
PSG9	11	55	66	0.166667	0.833333	3.45071e-09
SERHL	11	55	66	0.166667	0.833333	3.45071e-09
SALL2	16	55	71	0.225352	0.774648	5.20701e-07
ENAM	9	54	63	0.142857	0.857143	4.88084e-10
SRRM3	20	54	74	0.27027	0.72973	1.68841e-05
EYS	31	54	85	0.364706	0.635294	0.0044181
TTLL4	36	54	90	0.4	0.6	0.0222988
CA9	2	53	55	0.0363636	0.963636	0
HLA-DOB	0	53	53	0	1	0
OR6C68	0	53	53	0	1	0
WFDC8	0	53	53	0	1	0
MSC	6	53	59	0.101695	0.898305	9.53371e-12
OR4B1	12	53	65	0.184615	0.815385	3.01377e-08
SLC22A14	23	53	76	0.302632	0.697368	0.000156489
TLR1	27	53	80	0.3375	0.6625	0.00116227
CCL14	32	53	85	0.376471	0.623529	0.00825441
SMC1B	2	52	54	0.037037	0.962963	3.10862e-15
LY6G5B	5	52	57	0.0877193	0.912281	2.95541e-12
C2orf61	7	52	59	0.118644	0.881356	8.7696e-11
SIPA1L3	20	52	72	0.277778	0.722222	3.77791e-05
AOAH	27	52	79	0.341772	0.658228	0.00159151
COBL	28	52	80	0.35	0.65	0.00243408
TMEM50A	33	52	85	0.388235	0.611765	0.0147282
FHOD3	34	52	86	0.395349	0.604651	0.0199268
TIPIN	5	51	56	0.0892857	0.910714	5.50404e-12
SACS	7	51	58	0.12069	0.87931	1.57909e-10
PRDM15	15	51	66	0.227273	0.772727	1.41101e-06
TMEM86A	28	51	79	0.35443	0.64557	0.00327665
DUOXA2	32	51	83	0.385542	0.614458	0.0137671
TRIM69	1	50	51	0.0196078	0.980392	0
OR5A1	4	50	54	0.0740741	0.925926	1.45939e-12
PREX1	9	50	59	0.152542	0.847458	4.5262e-09
PLD2	10	50	60	0.166667	0.833333	1.54252e-08
CCDC135	11	50	61	0.180328	0.819672	4.81221e-08
CEP350	16	50	66	0.242424	0.757576	5.04806e-06
ZNF808	0	49	49	0	1	0
IQCC	4	49	53	0.0754717	0.924528	2.75979e-12
C9orf117	7	49	56	0.125	0.875	5.09105e-10
CCDC105	14	49	63	0.222222	0.777778	1.50798e-06
IGFN1	27	49	76	0.355263	0.644737	0.00395259
ZC3H12D	34	49	83	0.409639	0.590361	0.0392098
SMIM20	0	48	48	0	1	0
LY6G6F	9	48	57	0.157895	0.842105	1.35843e-08
GOLGA4	24	48	72	0.333333	0.666667	0.00147138
EPHX2	7	47	54	0.12963	0.87037	1.62827e-09
MYCBPAP	18	47	65	0.276923	0.723077	7.60533e-05
ANK1	26	47	73	0.356164	0.643836	0.00477111
SLAMF8	26	47	73	0.356164	0.643836	0.00477111
TRIM41	29	47	76	0.381579	0.618421	0.0143133
MTERFD2	1	46	47	0.0212766	0.978723	7.10543e-15
NEFH	6	46	52	0.115385	0.884615	6.42411e-10
EPG5	20	46	66	0.30303	0.69697	0.000378054
ENPP7	16	45	61	0.262295	0.737705	4.41878e-05
MIR548H4	17	45	62	0.274194	0.725806	8.81636e-05
MPC2	0	44	44	0	1	0
EIF2AK4	4	44	48	0.0833333	0.916667	6.56293e-11
OR8J1	5	44	49	0.102041	0.897959	4.11273e-10
FLT3	13	44	57	0.22807	0.77193	6.56372e-06
TCF20	17	44	61	0.278689	0.721311	0.000132139
AVPI1	18	44	62	0.290323	0.709677	0.000248546
ATP9B	4	43	47	0.0851064	0.914894	1.23237e-10
COLQ	7	43	50	0.14	0.86	1.62187e-08
PBXIP1	6	42	48	0.125	0.875	6.84024e-09
RNU6-66P	10	42	52	0.192308	0.807692	1.01888e-06
OC90	15	42	57	0.263158	0.736842	7.69445e-05
ANKMY1	16	42	58	0.275862	0.724138	0.000153474
LYZL1	17	42	59	0.288136	0.711864	0.000292182
MRS2	18	42	60	0.3	0.7	0.000532883
KIF26B	21	42	63	0.333333	0.666667	0.0025762
SLC14A2	26	42	68	0.382353	0.617647	0.01923
ACACB	29	42	71	0.408451	0.591549	0.0479618
DMP1	0	41	41	0	1	0
SLFN11	4	41	45	0.0888889	0.911111	4.32749e-10
OR9G4	5	41	46	0.108696	0.891304	2.5501e-09
TYW1	7	41	48	0.145833	0.854167	5.04374e-08
SEZ6L	11	41	52	0.211538	0.788462	4.53164e-06
USP31	11	41	52	0.211538	0.788462	4.53164e-06
SELE	1	40	41	0.0243902	0.97561	4.54747e-13
IL18BP	5	40	45	0.111111	0.888889	4.66744e-09
BST1	10	40	50	0.2	0.8	2.80705e-06
STAB1	12	40	52	0.230769	0.769231	1.7944e-05
RGS11	14	40	54	0.259259	0.740741	8.75634e-05
PAPLN	16	40	56	0.285714	0.714286	0.000342782
MMP9	0	39	39	0	1	0
PLAA	2	39	41	0.0487805	0.95122	1.90994e-11
HLA-G	4	39	43	0.0930233	0.906977	1.51067e-09
TMIGD2	14	39	53	0.264151	0.735849	0.00013427
RNF168	21	39	60	0.35	0.65	0.00674465
FAM26F	0	38	38	0	1	0
CCDC113	5	38	43	0.116279	0.883721	1.55408e-08
ERCC6	16	38	54	0.296296	0.703704	0.000748129
PLEK	1	37	38	0.0263158	0.973684	3.63798e-12
OCA2	4	37	41	0.097561	0.902439	5.2396e-09
EPM2A	6	37	43	0.139535	0.860465	1.24975e-07
SLCO1C1	8	37	45	0.177778	0.822222	1.56065e-06
SDC3	12	37	49	0.244898	0.755102	7.09853e-05
LAMB1	17	37	54	0.314815	0.685185	0.00191913
EPX	22	37	59	0.372881	0.627119	0.0181716
NELL1	24	37	61	0.393443	0.606557	0.0360887
GNMT	11	36	47	0.234043	0.765957	4.92444e-05
ZNF816-ZNF321PZNF321PZNF816-ZNF321P	23	36	59	0.389831	0.610169	0.0337223
KISS1	0	35	35	0	1	0
C6orf222	4	35	39	0.102564	0.897436	1.80444e-08
FAM193A	6	35	41	0.146341	0.853659	3.92079e-07
SLC36A3	6	35	41	0.146341	0.853659	3.92079e-07
CLCA1	10	35	45	0.222222	0.777778	3.28733e-05
GCSAML-AS1	14	35	49	0.285714	0.714286	0.000701344
NLRX1	19	35	54	0.351852	0.648148	0.00991716
TTC37	11	34	45	0.244444	0.755556	0.000123544
FGD6	15	34	49	0.306122	0.693878	0.00190083
UPK1A	0	33	33	0	1	0
NAT8	3	33	36	0.0833333	0.916667	9.70613e-09
ABCA4	11	33	44	0.25	0.75	0.000194065
C1orf131	0	32	32	0	1	0
CCDC11	0	32	32	0	1	0
DDX51	0	32	32	0	1	0
DRC1	3	32	35	0.0857143	0.914286	1.83645e-08
OR2T1	4	32	36	0.111111	0.888889	1.13607e-07
MAP3K6	5	32	37	0.135135	0.864865	5.42197e-07
RELN	9	32	41	0.219512	0.780488	5.61107e-05
ZKSCAN2	15	32	47	0.319149	0.680851	0.00397136
SLC26A1	18	32	50	0.36	0.64	0.0164196
YBX2	3	31	34	0.0882353	0.911765	3.46918e-08
OR5M3	5	31	36	0.138889	0.861111	9.70787e-07
MTHFSD	6	31	37	0.162162	0.837838	3.71377e-06
CPS1	18	31	49	0.367347	0.632653	0.0221921
CCM2	0	30	30	0	1	0
OR52I2	1	30	31	0.0322581	0.967742	4.65661e-10
SETBP1	10	30	40	0.25	0.75	0.000339774
CCDC19	11	30	41	0.268293	0.731707	0.000725246
MCF2L2	11	30	41	0.268293	0.731707	0.000725246
SLIT1	12	30	42	0.285714	0.714286	0.00144362
ARHGAP27	0	29	29	0	1	0
KRT6B	1	29	30	0.0333333	0.966667	9.31323e-10
MAP7	3	29	32	0.09375	0.90625	1.23167e-07
ARRDC4	5	29	34	0.147059	0.852941	3.08244e-06
ZFYVE28	5	29	34	0.147059	0.852941	3.08244e-06
ZNF438	11	29	40	0.275	0.725	0.00111072
OLFML2A	12	29	41	0.292683	0.707317	0.002162
KIAA1462	16	29	45	0.355556	0.644444	0.0178489
BOD1L1	17	29	46	0.369565	0.630435	0.027038
HSPA1L	1	28	29	0.0344828	0.965517	1.86265e-09
ELMSAN1	3	28	31	0.0967742	0.903226	2.31434e-07
CATSPERG	4	28	32	0.125	0.875	1.27801e-06
OR7A17	4	28	32	0.125	0.875	1.27801e-06
PDE4C	15	28	43	0.348837	0.651163	0.0157697
OR5V1	0	27	27	0	1	0
UGT2B11	4	27	31	0.129032	0.870968	2.32458e-06
FZD6	7	27	34	0.205882	0.794118	9.75628e-05
SIMC1LOC202181	7	27	34	0.205882	0.794118	9.75628e-05
CCDC167	10	27	37	0.27027	0.72973	0.0012816
SLC2A7	10	27	37	0.27027	0.72973	0.0012816
ITGA6	17	27	44	0.386364	0.613636	0.0480709
NDOR1	0	26	26	0	1	0
THTPA	0	26	26	0	1	0
MTCH1	2	26	28	0.0714286	0.928571	1.08033e-07
AGRN	8	26	34	0.235294	0.764706	0.000410698
ARHGEF17	9	26	35	0.257143	0.742857	0.000939113
FCAR	9	26	35	0.257143	0.742857	0.000939113
SNAPC4	12	26	38	0.315789	0.684211	0.00692648
GPANK1	15	26	41	0.365854	0.634146	0.0297919
VARS	15	26	41	0.365854	0.634146	0.0297919
CTU1	0	25	25	0	1	0
ENDOD1	0	25	25	0	1	0
ZNF587	1	25	26	0.0384615	0.961538	1.49012e-08
CCDC147	2	25	27	0.0740741	0.925926	2.08616e-07
WDR49	7	25	32	0.21875	0.78125	0.000267526
UGT2A2	10	25	35	0.285714	0.714286	0.00299406
PLEKHA7	13	25	38	0.342105	0.657895	0.0167762
VEPH1	14	25	39	0.358974	0.641026	0.026626
CPB1	0	24	24	0	1	0
PCDH8	0	24	24	0	1	0
PPP2R3A	0	24	24	0	1	0
CERS4	4	24	28	0.142857	0.857143	1.37202e-05
DNAJC10	5	24	29	0.172414	0.827586	5.18579e-05
OR6Y1	5	24	29	0.172414	0.827586	5.18579e-05
BANK1	8	24	32	0.25	0.75	0.0010512
HLA-E	9	24	33	0.272727	0.727273	0.00227569
RPGRIP1L	10	24	34	0.294118	0.705882	0.00452059
TRERF1	11	24	35	0.314286	0.685714	0.00833692
HSPB9	0	23	23	0	1	0
TMEM140	0	23	23	0	1	0
ZSCAN12	2	23	25	0.08	0.92	7.7486e-07
IKBIP	5	23	28	0.178571	0.821429	8.99956e-05
CLEC18B	8	23	31	0.258065	0.741935	0.00166345
PHLPP2	9	23	32	0.28125	0.71875	0.00350018
ST7L	11	23	34	0.323529	0.676471	0.0121533
MMP10	13	23	36	0.361111	0.638889	0.0326227
PIK3C2B	13	23	36	0.361111	0.638889	0.0326227
STARD3	0	22	22	0	1	0
TIRAP	0	22	22	0	1	0
GSTA2	3	22	25	0.12	0.88	9.71556e-06
LAMC2	5	22	27	0.185185	0.814815	0.000155374
STOX1	8	22	30	0.266667	0.733333	0.00261144
UBE2D4	8	22	30	0.266667	0.733333	0.00261144
CEP250	10	22	32	0.3125	0.6875	0.0100308
SEC23B	12	22	34	0.352941	0.647059	0.0288063
UHRF1BP1	12	22	34	0.352941	0.647059	0.0288063
UNC5A	12	22	34	0.352941	0.647059	0.0288063
XDH	13	22	35	0.371429	0.628571	0.0447655
DNAI1	0	21	21	0	1	0
ESCO1	1	21	22	0.0454545	0.954545	2.38419e-07
CCDC34	2	21	23	0.0869565	0.913043	2.86102e-06
IFNGR2	2	21	23	0.0869565	0.913043	2.86102e-06
OR5I1	2	21	23	0.0869565	0.913043	2.86102e-06
CHRNA5	9	21	30	0.3	0.7	0.0080624
SLC6A20	11	21	32	0.34375	0.65625	0.0250512
FGD5	0	20	20	0	1	0
RBFA	1	20	21	0.047619	0.952381	4.76837e-07
EML2	2	20	22	0.0909091	0.909091	5.48363e-06
PRKAG3	2	20	22	0.0909091	0.909091	5.48363e-06
HCRTR1	4	20	24	0.166667	0.833333	0.000138581
GPSM2	5	20	25	0.2	0.8	0.00045526
CAGE1	10	20	30	0.333333	0.666667	0.021387
CHAT	0	19	19	0	1	0
UTRN	4	19	23	0.173913	0.826087	0.000244141
DAOA-AS1	5	19	24	0.208333	0.791667	0.00077194
FBXW12	7	19	26	0.269231	0.730769	0.00467765
ROBO3	8	19	27	0.296296	0.703704	0.00957865
SLC22A10	11	19	30	0.366667	0.633333	0.0493686
RAG1	0	18	18	0	1	0
SLC52A3	0	18	18	0	1	0
SLC26A6	6	18	24	0.25	0.75	0.00330538
EML3	7	18	25	0.28	0.72	0.00731665
COL6A1	1	17	18	0.0555556	0.944444	3.8147e-06
TJP1	1	17	18	0.0555556	0.944444	3.8147e-06
ACADS	2	17	19	0.105263	0.894737	3.8147e-05
ERBB2	6	17	23	0.26087	0.73913	0.00531101
ARL11	8	17	25	0.32	0.68	0.0216426
LENG8	0	16	16	0	1	0
SH2D3C	1	16	17	0.0588235	0.941176	7.62939e-06
IL17F	2	16	18	0.111111	0.888889	7.24792e-05
DMTN	3	16	19	0.157895	0.842105	0.000364304
ITGA9	4	16	20	0.2	0.8	0.00128841
IP6K3	5	16	21	0.238095	0.761905	0.00359869
ATIC	6	16	22	0.272727	0.727273	0.00845027
OSMR	6	16	22	0.272727	0.727273	0.00845027
KRT33A	2	15	17	0.117647	0.882353	0.000137329
EBPL	6	15	21	0.285714	0.714286	0.0133018
FAM178A	6	15	21	0.285714	0.714286	0.0133018
DRAXIN	7	15	22	0.318182	0.681818	0.0262394
PCK1	7	15	22	0.318182	0.681818	0.0262394
AGXT	0	14	14	0	1	0
GJB4	0	14	14	0	1	0
CXCR1	2	14	16	0.125	0.875	0.000259399
GOLGA2	2	14	16	0.125	0.875	0.000259399
TBC1D2	5	14	19	0.263158	0.736842	0.00960541
IMPG2	6	14	20	0.3	0.7	0.0206947
NPHP4	6	14	20	0.3	0.7	0.0206947
CILP	7	14	21	0.333333	0.666667	0.0391769
CHGA	0	13	13	0	1	0
LIFR	1	13	14	0.0714286	0.928571	6.10352e-05
ENTPD3	2	13	15	0.133333	0.866667	0.000488281
HPS5	4	13	17	0.235294	0.764706	0.00636292
ZNHIT3	4	13	17	0.235294	0.764706	0.00636292
CDC6	0	12	12	0	1	0
ADRB2	1	12	13	0.0769231	0.923077	0.00012207
COL11A1	1	12	13	0.0769231	0.923077	0.00012207
ARSA	2	12	14	0.142857	0.857143	0.000915527
FAN1	3	12	15	0.2	0.8	0.00369263
ZNF592	4	12	16	0.25	0.75	0.0106354
SGK223	5	12	17	0.294118	0.705882	0.0245209
ACTR3BACTR3C	0	11	11	0	1	0
GPR157	2	11	13	0.153846	0.846154	0.00170898
KLB	2	11	13	0.153846	0.846154	0.00170898
MYRIP	3	11	14	0.214286	0.785714	0.00646973
ATP7B	4	11	15	0.266667	0.733333	0.0175781
INPP5F	4	11	15	0.266667	0.733333	0.0175781
OGG1	1	10	11	0.0909091	0.909091	0.000488281
GALNT15	2	10	12	0.166667	0.833333	0.00317383
PCDHB11	2	10	12	0.166667	0.833333	0.00317383
ITPRIPL1	3	10	13	0.230769	0.769231	0.0112305
SAA4	4	10	14	0.285714	0.714286	0.0286865
CNTN3	1	9	10	0.1	0.9	0.000976562
TRPM2	1	9	10	0.1	0.9	0.000976562
OR4C6	2	9	11	0.181818	0.818182	0.00585938
PRODH2	2	9	11	0.181818	0.818182	0.00585938
SYTL3	3	9	12	0.25	0.75	0.0192871
TNFRSF1B	4	9	13	0.307692	0.692308	0.0461426
SLC22A1	1	8	9	0.111111	0.888889	0.00195312
ZNF77	1	8	9	0.111111	0.888889	0.00195312
GRK5	3	8	11	0.272727	0.727273	0.0327148
MCF2L	3	8	11	0.272727	0.727273	0.0327148
SPG7	0	7	7	0	1	0
ZBTB32	0	7	7	0	1	0
ZNF554	1	7	8	0.125	0.875	0.00390625
MMRN1	2	7	9	0.222222	0.777778	0.0195312
SLC18B1	0	6	6	0	1	0
ZNF836	0	6	6	0	1	0
DOCK4	1	6	7	0.142857	0.857143	0.0078125
MPHOSPH8	1	6	7	0.142857	0.857143	0.0078125
MYH1	0	5	5	0	1	0
ZNF79	1	5	6	0.166667	0.833333	0.015625
SSH1	0	4	4	0	1	0
