# Supplementary material for: Significant abundance of cis configurations of coding variants in diploid human genomes
Source: Nucleic Acids Res. 2019 Jan 30;47(6):2981–95. doi: 10.1093/nar/gkz031 (PMC6451136; doi:10.1093/nar/gkz031)
Supplement: Supplementary Data [file gkz031_supplemental_files.zip › SupplementaryTable_S13.xlsx]

## Sheet: Legend
Supplementary Table S13. Enrichment of cis- and trans-abundant genes with pathways and GO terms.
Supplementary Table S13A. Pathways significantly enriched (P < 0.01) in 1227 cis-abundant genes.
Supplementary Table S13B. Pathways significantly enriched (P < 0.01) in 786 trans-abundant genes.
Supplementary Table S13C. GO terms significantly enriched (P < 0.001) in 1227 cis-abundant genes.
Supplementary Table S13D. GO terms significantly enriched (P < 0.001) in 786 trans-abundant genes.

## Sheet: Supplementary Table S13A
Supplementary Table S13A. Pathways significantly enriched (P < 0.01) in 1,227 cis-abundant genes.
Pathway	Source	external_id	Size	Effective_size	Overlap	Percentage	p-value	q-value	members_input_overlap_GeneSymbols	members_input_overlap_GeneIds
Olfactory transduction - Homo sapiens (human)	KEGG	path:hsa04740	419	417	117	(28.1%)	1.80799e-51	6.43643e-49	OR52B6; OR6C70; OR10C1; OR10T2; OR2D3; OR2T6; OR51B4; OR2T4; OR51B2; OR12D2; OR5H14; CNGB1; OR52J3; OR52R1; OR10S1; OR4N2; OR2G2; OR10G9; OR1A2; OR51A2; OR2T3; OR4A47; OR13C5; OR13C2; OR52K1; OR52K2; GNG7; OR13F1; OR6T1; OR1B1; OR10V1; OR5H6; OR52H1; OR4C15; OR4C16; OR9K2; OR1Q1; OR10AD1; OR1I1; OR5B3; OR5B2; OR2AG2; OR2AG1; OR5L1; OR8D4; OR5T2; OR8D1; OR8D2; OR7C2; OR7C1; OR4E2; OR2F1; OR4M1; GN…	391195; 391196; 26658; 26664; 125962; 26686; 26707; 127064; 127068; 127074; 26735; 8392; 401667; 390190; 219428; 219437; 219464; 26189; 158131; 121275; 283111; 283159; 283160; 2774; 219869; 219870; 219873; 219874; 2788; 338662; 403239; 338674; 144125; 219959; 338755; 219983; 4992; 4993; 119692; 119695; 390036; 390038; 254879; 390067; 390072; 390077; 390078; 390081; 119749; 390093; 119774; 403274;…
Olfactory Signaling Pathway	Reactome	R-HSA-381753	437	435	116	(26.7%)	1.72505e-48	3.07059e-46	OR52B6; OR6C70; OR10C1; OR10T2; OR2D3; OR2T6; OR51B4; OR2T4; OR51B2; OR12D2; OR52J3; OR52R1; OR10S1; OR4N2; OR2G2; OR10G9; OR1A2; OR51A2; OR2T3; OR4A47; OR13C5; OR13C2; OR52K1; OR52K2; OR2C1; OR6T1; OR1B1; OR10V1; OR52E4; OR52H1; OR4C15; OR4C16; OR9K2; OR1Q1; OR10AD1; OR1I1; OR5B3; OR5B2; OR2AG2; OR2AG1; OR5L1; OR8D4; OR5T2; OR8D1; OR8D2; OR8J3; OR2G3; OR7C2; OR7C1; OR4E2; OR2F1; OR4M1; GNAL; OR6…	127068; 347168; 119749; 26539; 56656; 403273; 121275; 390157; 120787; 403274; 128371; 79345; 128360; 4992; 441670; 340980; 390445; 138805; 219464; 219874; 128372; 119692; 2774; 119774; 390327; 390148; 79295; 391114; 401667; 26735; 390264; 81470; 286365; 441911; 81697; 127064; 144125; 283159; 392376; 441669; 390321; 26189; 219959; 442186; 347169; 442194; 390429; 441933; 219873; 283160; 390439; 119…
Olfactory receptor activity	Wikipathways	WP3608	357	357	102	(28.6%)	1.5588e-45	1.84978e-43	OR52B6; OR6C70; OR10C1; OR10T2; OR2D3; OR2T6; OR51B4; OR2T4; OR52J3; OR10S1; OR2G3; OR2D2; OR3A3; OR1L3; OR1A2; OR51A2; OR2T3; OR4A47; OR52K1; OR6T1; OR2C1; OR52K2; OR10V1; OR52E4; OR52H1; OR4C15; OR9K2; OR1Q1; OR10AD1; OR1I1; OR5B3; OR5B2; OR2AG2; OR8D4; OR5T2; OR8D1; OR7C2; OR7C1; OR4E2; OR2F1; OR4M1; OR6N1; OR1J1; OR10G4; OR10G2; OR1L6; OR52W1; OR10G9; OR10G8; OR4N2; OR52N4; OR52N2; OR4D2; OR4…	441933; 390892; 441608; 390157; 390152; 119749; 441670; 79295; 26686; 390439; 390327; 390321; 79339; 26539; 390445; 127064; 127068; 390190; 441639; 403274; 81470; 390067; 128371; 26211; 390264; 26658; 219874; 219873; 219870; 81309; 128360; 125962; 403239; 81127; 120787; 390148; 403273; 441669; 390038; 390036; 390883; 26664; 442194; 338662; 124538; 119679; 127074; 81469; 26595; 120775; 120776; 390…
GPCR downstream signaling	Reactome	R-HSA-388396	1028	1023	138	(13.5%)	2.08345e-23	1.85427e-21	OR52B6; OR6C70; OR10C1; OR10T2; OR2D3; OR1A2; ARHGEF19; OR51B4; OR2T4; OR51B2; OR12D2; OR52J3; XCL2; XCL1; OR52R1; OR10S1; ARHGEF11; ARHGEF15; OR4N2; OR2G2; OR3A3; OR10G9; OR2T6; OR51A2; OR2T3; OR4A47; OR13C5; OR13C2; OR52K1; OR52K2; GNG7; OR13F1; NPW; OR6T1; OR1B1; OR10V1; OR52E4; OR52H1; OR4C15; OR4C16; OR9K2; OR1Q1; OR10AD1; TIAM1; HRH4; OR1I1; OR5B3; OR5B2; GRM6; OR2AG2; OR2AG1; PLCB3; OR5L1;…	127068; 347168; 119749; 122748; 26539; 26707; 56656; 403273; 121275; 390157; 6375; 120787; 403274; 128371; 6754; 125962; 79345; 283869; 128360; 4992; 441670; 340980; 390445; 138805; 219464; 2916; 2774; 5331; 128372; 119692; 441608; 5998; 79310; 119774; 442186; 219869; 390327; 390148; 79295; 391114; 401667; 390264; 81470; 286365; 441911; 390883; 127064; 144125; 283159; 392376; 338662; 391195; 8392…
Signaling by GPCR	Reactome	R-HSA-372790	1310	1303	150	(11.5%)	1.23331e-18	8.78119e-17	OR52B6; OR6C70; OR10C1; OR10T2; OR2D3; DUSP5; OR1A2; ARHGEF19; OR51B4; OR2T4; OR51B2; OR12D2; OR2D2; XCL2; XCL1; OR52R1; GRIN1; ARHGEF11; ARHGEF15; OR4N2; OR2G2; OR3A3; FN1; OR10G9; OR2T6; OR51A2; OR2T3; OR4A47; OR13C5; CX3CR1; OR13C2; OR52K1; OR52K2; GNG7; OR2C1; TAS1R1; NPW; TAS1R2; OR6T1; OR1B1; OR10V1; OR52E4; OR52H1; OR4C15; OR4C16; OR9K2; OR1Q1; OR10AD1; TIAM1; HRH4; OR1I1; OR5B3; OR5B2; GR…	127068; 219428; 347168; 122748; 26539; 26707; 56656; 403273; 121275; 390157; 403274; 128371; 6754; 125962; 2335; 79345; 283869; 128360; 4992; 340980; 80834; 390445; 283159; 138805; 283111; 219464; 2916; 2774; 5331; 128372; 119692; 441608; 5998; 3674; 8392; 79310; 119774; 442186; 26686; 390327; 390148; 3667; 391114; 390264; 81470; 286365; 441911; 127064; 390883; 144125; 119749; 1524; 54756; 392376…
Signal Transduction	Reactome	R-HSA-162582	2538	2524	191	(7.6%)	2.44498e-06	0.000145069	FGFRL1; OR52B6; OR6C70; AHCTF1; OR10C1; OR10T2; OR2D3; OR2T6; TNRC6A; OR51B4; BOC; OR51A2; OR51B2; SRMS; CENPF; CNGB1; OR2D2; ZFYVE16; MIB2; XCL2; XCL1; OR52R1; GRIN1; CDH5; ARHGEF11; ARHGEF15; OR4N2; OR2G2; RGS3; OR10G9; OR1A2; OR2T4; OR2T3; OR4A47; OR13C5; INPP5B; FN1; OR13C2; OR52K1; PTPN12; OR6T1; MST1R; GNG7; OR2C1; TAS1R1; NPW; TAS1R2; CFTR; OR52K2; OR1B1; OR10V1; OR52E4; OR52H1; ATP6V0A2; …	2357; 56656; 4992; 441670; 390445; 138805; 1080; 219874; 2774; 5998; 79310; 119774; 23545; 1063; 127064; 119749; 403273; 390321; 442194; 3633; 390429; 283160; 26524; 5327; 26707; 64223; 81127; 22899; 390036; 9350; 122742; 338755; 120065; 5782; 94233; 283111; 403253; 7074; 390072; 5575; 80835; 59340; 284217; 79339; 142678; 23645; 26211; 390152; 6846; 81168; 338674; 8997; 120787; 442186; 2916; 1259…
Keratinization	Reactome	R-HSA-6805567	125	125	19	(15.2%)	6.57391e-05	0.0033433	KRT75; KRT39; KRT76; KRT23; KRT72; KRT81; EVPL; KRT83; KRT84; KRT35; KRT24; KRT36; DSP; KRT10; KRT37; SPRR1A; PPL; KRT40; FLG	1832; 3889; 3887; 9119; 6698; 192666; 3890; 2312; 140807; 3858; 8689; 51350; 3886; 5493; 25984; 390792; 2125; 125115; 8688
Androgen and estrogen biosynthesis and metabolism	EHMN	Androgen and estrogen biosynthesis and metabolism	89	87	15	(17.2%)	8.90772e-05	0.00351455	CYP3A43; CYP2C8; CYP1B1; CYP2D6; CYP2F1; CYP4F12; CYP4F11; GSTZ1; CYP4B1; UGT2B15; SLCO1B3; SLCO2B1; UGT2B28; CYP11B1; SLCO4A1	11309; 1584; 1565; 1580; 1545; 66002; 64816; 2954; 28231; 1558; 7366; 28234; 54490; 1572; 57834
Xenobiotics metabolism	EHMN	Xenobiotics metabolism	53	51	11	(21.6%)	9.71777e-05	0.00351455	CYP3A43; CYP2C8; CYP1B1; CYP2D6; CYP2F1; CYP4F12; CYP4F11; GSTZ1; CYP4B1; UGT2B15; UGT2B28	7366; 54490; 66002; 1572; 1565; 1580; 64816; 2954; 1558; 57834; 1545
Fatty acids	Reactome	R-HSA-211935	17	15	6	(40.0%)	9.87234e-05	0.00351455	CYP2D6; CYP2F1; CYP4F12; CYP4F11; CYP4B1; CYP4A22	284541; 1580; 66002; 1572; 57834; 1565
Butyrophilin (BTN) family interactions	Reactome	R-HSA-8851680	12	12	5	(41.7%)	0.00031185	0.00925155	BTN2A2; BTNL8; BTN2A1; BTN3A1; PPL	5493; 11119; 11120; 79908; 10385
Miscellaneous substrates	Reactome	R-HSA-211958	14	12	5	(41.7%)	0.00031185	0.00925155	CYP3A43; CYP4A22; CYP4F11; CYP4B1; CYP2D6	284541; 1580; 64816; 57834; 1565
Taxane Pathway, Pharmacokinetics	PharmGKB	PA154426155	13	13	5	(38.5%)	0.000483446	0.013239	MAP2; CYP2C8; SLCO1B3; CYP1B1; MAP4	4133; 4134; 1545; 28234; 1558
Oxidation by Cytochrome P450	Wikipathways	WP43	62	62	11	(17.7%)	0.000591031	0.0150291	CYP3A43; CYP2C8; CYP1B1; CYB5R2; CYP2D6; CYP2F1; CYP4F12; CYP4F11; CYP4B1; CYP11B1; CYP4A22	66002; 1584; 1545; 1580; 284541; 51700; 1565; 1558; 64816; 57834; 1572
C21-steroid hormone biosynthesis and metabolism	EHMN	C21-steroid hormone biosynthesis and metabolism	59	57	10	(17.5%)	0.00113705	0.0269762	CYP3A43; ABCG1; CYP1B1; CYP2D6; CYP2F1; CYP4F12; CYP4F11; CYP4B1; CYP2C8; CYP11B1	1572; 66002; 57834; 1565; 1580; 64816; 9619; 1558; 1584; 1545
Arachidonic acid metabolism	EHMN	Arachidonic acid metabolism	101	99	14	(14.1%)	0.00121241	0.0269762	CYP3A43; CYP2C8; CYP1B1; CYP2D6; NUP133; CYP2F1; CYP4F12; ATP10A; CYP4F11; GSTZ1; CYP4B1; NUP153; PLA2G3; CYP4A22	284541; 9972; 1565; 1580; 55746; 1545; 66002; 57194; 64816; 2954; 1558; 50487; 1572; 57834
Tyrosine metabolism	EHMN	Tyrosine metabolism	108	106	14	(13.2%)	0.00235097	0.0467809	CYP3A43; CYP2C8; CYP4F11; CYP1B1; CYP2D6; UGT2B15; CYP4F12; SLCO4A1; CYP2F1; CYP4B1; AMACR; SLCO1B3; UGT2B28; HSD17B4	23600; 1565; 1580; 1545; 66002; 3295; 64816; 28231; 1558; 7366; 28234; 54490; 1572; 57834
Linoleate metabolism	EHMN	Linoleate metabolism	75	73	11	(15.1%)	0.00236532	0.0467809	CYP3A43; CYP2C8; CYP1B1; CYP2D6; CYP2F1; CYP4F12; CYP4F11; CYP4B1; UGT2B15; PLA2G3; UGT2B28	7366; 66002; 1572; 54490; 1580; 64816; 50487; 1565; 57834; 1558; 1545
Other glycan degradation - Homo sapiens (human)	KEGG	path:hsa00511	18	18	5	(27.8%)	0.00254596	0.0477033	MAN2B1; HEXB; FUCA1; GLB1; ENGASE	2720; 3074; 2517; 64772; 4125
Fanconi anemia pathway - Homo sapiens (human)	KEGG	path:hsa03460	55	54	9	(16.7%)	0.00286792	0.051049	BRCA1; SLX4; PALB2; MUS81; REV3L; POLN; TELO2; FANCM; TOP3A	9894; 672; 80198; 353497; 5980; 57697; 79728; 7156; 84464
Biological oxidations	Reactome	R-HSA-211859	229	223	23	(10.3%)	0.00351522	0.0595913	GSTZ1; NQO2; CYP4B1; UGT1A8; OPLAH; CYP3A43; CYP1B1; CYP2D6; CYP2F1; CYP4F12; CYP4F11; UGT2B15; CYP4A22; FMO2; GGTLC2; ACSM2A; SULT1A2; CES1; CYP2C8; GSTM1; GSTM4; UGT2B28; CYP11B1	1584; 1565; 1066; 2948; 284541; 1580; 123876; 4835; 2944; 26873; 91227; 66002; 6799; 2954; 1558; 64816; 7366; 54490; 1572; 57834; 2327; 54576; 1545
Cytochrome P450 - arranged by substrate type	Reactome	R-HSA-211897	70	68	10	(14.7%)	0.00440054	0.0712087	CYP3A43; CYP2C8; CYP1B1; CYP2D6; CYP2F1; CYP4F12; CYP4F11; CYP4B1; CYP4A22; CYP11B1	1580; 57834; 284541; 66002; 1572; 1565; 64816; 1584; 1558; 1545
Leukotriene metabolism	EHMN	Leukotriene metabolism	105	103	13	(12.6%)	0.00492262	0.0734176	CYP3A43; CYP2C8; CYP1B1; CYP2D6; NUP133; CYP2F1; CYP4F12; CYP4F11; GSTZ1; CYP4B1; NUP153; SLCO1B3; HSD17B4	9972; 1565; 1580; 55746; 1545; 66002; 3295; 64816; 2954; 1558; 28234; 1572; 57834
Metapathway biotransformation	Wikipathways	WP702	177	177	19	(10.7%)	0.0049495	0.0734176	FMO2; CYP2C8; CYP1B1; CYP2F1; CYP2D6; HS3ST6; CYP4F12; GSTM4; CYP4F11; GSTZ1; CYP4B1; SULT1A2; SULT1C3; HS6ST1; CYP3A43; GSTM1; UGT2B28; CYP11B1; AKR1C3	66002; 1545; 2327; 64711; 57834; 1558; 6799; 54490; 1580; 1584; 9394; 2954; 2948; 442038; 2944; 1565; 8644; 64816; 1572
Tamoxifen metabolism	Wikipathways	WP691	21	21	5	(23.8%)	0.00525794	0.0742027	CYP2C8; UGT1A8; CYP1B1; CYP2D6; UGT2B15	1545; 1558; 7366; 54576; 1565
Apoptotic cleavage of cellular proteins	Reactome	R-HSA-111465	39	39	7	(17.9%)	0.0054193	0.0742027	CASP7; ADD1; CLSPN; ACIN1; DSP; PLEC; CASP8	118; 5339; 63967; 1832; 22985; 840; 841
Phase 1 - Functionalization of compounds	Reactome	R-HSA-211945	110	108	13	(12.0%)	0.00733839	0.096758	CYP3A43; CYP2C8; CYP1B1; CYP2D6; CYP2F1; CYP4F12; CYP4F11; NQO2; CYP4B1; CES1; FMO2; CYP4A22; CYP11B1	284541; 1584; 1066; 1565; 1580; 1545; 4835; 66002; 64816; 1558; 1572; 57834; 2327
Extracellular matrix organization	Reactome	R-HSA-1474244	295	294	27	(9.2%)	0.00804557	0.102294	MUSK; ACAN; FBLN2; LAMB3; ADAMTS5; LOXL4; NID2; ITGA2B; PLOD1; TPSAB1; CAST; ICAM3; CAPN8; LAMA1; ITGB5; LTBP1; COL18A1; CTSB; TMPRSS6; COL5A1; PLEC; LAMC3; COL16A1; FGF2; COL17A1; FN1; CAPN11	388743; 5351; 1308; 2199; 84171; 10319; 831; 3914; 3674; 5339; 284217; 3693; 1508; 4593; 7177; 164656; 3385; 1307; 4052; 11096; 2247; 80781; 2335; 11131; 176; 22795; 1289

## Sheet: Supplementary Table S13B
Supplementary Table S13B. Pathways significantly enriched (P < 0.01) in 786 trans-abundant genes.
Pathway	Source	external_id	Size	Effective_size	Overlap	Percentage	p-value	q-value	members_input_overlap_GeneSymbols	members_input_overlap_GeneIds
Graft-versus-host disease - Homo sapiens (human)	KEGG	path:hsa05332	41	41	11	(26.8%)	3.26131e-07	7.44027e-05	HLA-C; HLA-B; HLA-A; HLA-DRB1; HLA-G; HLA-E; HLA-DRB5; HLA-DQB1; HLA-DOB; HLA-DPA1; KIR3DL2	3105; 3106; 3107; 3112; 3113; 3119; 3123; 3127; 3133; 3135; 3812
Autoimmune thyroid disease - Homo sapiens (human)	KEGG	path:hsa05320	53	52	12	(23.1%)	5.67959e-07	7.44027e-05	TPO; HLA-B; HLA-A; HLA-DRB1; HLA-G; HLA-E; HLA-DRB5; HLA-C; HLA-DQB1; HLA-DOB; HLA-DPA1; TG	7173; 3105; 3106; 3107; 3112; 3113; 3119; 3123; 3127; 3133; 3135; 7038
Allograft rejection - Homo sapiens (human)	KEGG	path:hsa05330	38	37	10	(27.0%)	1.04805e-06	9.15301e-05	HLA-C; HLA-B; HLA-A; HLA-DRB1; HLA-G; HLA-E; HLA-DRB5; HLA-DQB1; HLA-DOB; HLA-DPA1	3119; 3105; 3106; 3107; 3112; 3113; 3123; 3127; 3133; 3135
Beta1 integrin cell surface interactions	PID	integrin1_pathway	70	70	13	(18.6%)	2.69913e-06	0.000167142	ITGA9; LAMA4; LAMA5; CSPG4; LAMB1; ITGA6; COL6A1; NID1; LAMC2; COL11A2; COL6A2; COL2A1; COL11A1	1280; 3910; 3911; 3918; 1291; 3680; 3912; 1301; 1464; 3655; 1292; 1302; 4811
ECM-receptor interaction - Homo sapiens (human)	KEGG	path:hsa04512	82	82	14	(17.1%)	3.18974e-06	0.000167142	ITGA9; LAMC2; TNN; LAMA4; LAMA5; COL2A1; ITGA6; AGRN; LAMB1; RELN; COL6A1; VWF; COL6A2; IBSP	1280; 1291; 1292; 7450; 63923; 3381; 3680; 3910; 3911; 3912; 3918; 5649; 375790; 3655
Olfactory receptor activity	Wikipathways	WP3608	357	357	33	(9.2%)	4.24318e-06	0.000174713	OR10G7; OR2L13; OR10A4; OR5I1; OR5M3; OR9G4; OR51B5; OR14I1; OR5D14; OR52L1; OR51E2; OR52N1; OR6Y1; OR6M1; OR4B1; OR2B11; OR52E2; OR4C6; OR6C68; OR52I2; OR10J1; OR2T8; OR51A4; OR5V1; OR2T1; OR8S1; OR9Q1; OR10H3; OR7A17; OR8J1; OR4X1; OR4C3; OR5A1	341568; 26476; 219477; 26532; 10798; 284521; 390265; 390261; 338751; 403284; 26696; 401994; 283189; 219482; 119678; 283297; 79473; 119765; 219982; 256144; 143502; 81696; 81285; 391112; 219956; 401666; 127623; 26333; 390113; 343172; 282763; 219436; 219432
Type I diabetes mellitus - Homo sapiens (human)	KEGG	path:hsa04940	43	43	10	(23.3%)	4.66792e-06	0.000174713	HLA-C; HLA-B; HLA-A; HLA-DRB1; HLA-G; HLA-E; HLA-DRB5; HLA-DQB1; HLA-DOB; HLA-DPA1	3105; 3106; 3107; 3112; 3113; 3119; 3123; 3127; 3133; 3135
Olfactory transduction - Homo sapiens (human)	KEGG	path:hsa04740	419	417	36	(8.6%)	7.38347e-06	0.000213066	OR10G7; OR2L13; OR10A4; OR5I1; OR5M3; OR9G4; OR51G1; OR51B5; OR14I1; OR9G9; OR52L1; OR52N1; OR6Y1; OR5D14; OR6M1; OR4B1; OR2B11; OR52E2; OR4C6; OR51E2; OR52I2; OR6C68; OR2T8; OR51A4; OR5V1; OR2T1; OR8S1; OR9Q1; OR10H3; OR5R1; OR7A17; OR10J1; OR8J1; OR4X1; OR4C3; OR5A1	26696; 282763; 143502; 256144; 401666; 219432; 219436; 219477; 219479; 219482; 504191; 10798; 283189; 401994; 127623; 283297; 219956; 219982; 338751; 119678; 119765; 390113; 390261; 390265; 343172; 81285; 79324; 341568; 79473; 391112; 26333; 81696; 403284; 284521; 26476; 26532
Olfactory Signaling Pathway	Reactome	R-HSA-381753	437	435	37	(8.5%)	7.72257e-06	0.000213066	OR10G7; OR2L13; OR10A4; OR5I1; OR5M3; OR9G4; OR2B11; RTP2; OR51B5; OR6Y1; OR5D14; OR52L1; OR52N1; OR14I1; OR5A1; OR9G9; OR6M1; OR4B1; OR51G1; OR52E2; OR51E2; OR52I2; OR9Q1; OR6C68; OR2T8; OR51A4; OR5V1; OR2T1; OR8S1; OR8J1; OR10H3; OR5R1; OR7A17; OR4C6; OR4X1; OR4C3; OR10J1	403284; 10798; 390261; 256144; 26476; 219482; 391112; 119765; 282763; 219436; 344892; 219982; 79324; 26333; 283297; 343172; 341568; 143502; 119678; 81285; 219432; 26696; 79473; 390113; 283189; 504191; 219477; 390265; 127623; 26532; 284521; 219479; 401666; 219956; 81696; 338751; 401994
Antigen processing and presentation - Homo sapiens (human)	KEGG	path:hsa04612	77	77	13	(16.9%)	8.1323e-06	0.000213066	KLRC2; HLA-C; HLA-B; HLA-A; HLA-DRB1; HLA-G; HLA-E; HLA-DRB5; HLA-DQB1; HLA-DOB; HLA-DPA1; KIR3DL2; HSPA1L	3822; 3105; 3106; 3107; 3112; 3113; 3119; 3123; 3133; 3135; 3127; 3812; 3305
Extracellular matrix organization	Reactome	R-HSA-1474244	295	294	27	(9.2%)	3.56742e-05	0.000849694	ITGA9; MMP10; COL11A1; COL11A2; ITGA6; AGRN; LAMB1; ADAMTS18; IBSP; COL2A1; COL27A1; NID1; CAPN9; LAMA4; LAMA5; DMP1; FBN3; COL5A3; LAMC2; TNN; COL15A1; SDC3; COL14A1; DSPP; MMP9; COL6A1; COL6A2	1306; 3918; 84467; 4319; 1291; 3381; 50509; 3911; 1302; 4811; 1301; 7373; 1758; 9672; 3680; 4318; 3910; 1292; 3912; 3655; 63923; 1834; 85301; 1280; 375790; 170692; 10753
Allograft Rejection	Wikipathways	WP2328	80	80	12	(15.0%)	6.11365e-05	0.00133481	HLA-C; HLA-B; HLA-A; HLA-DRB1; HLA-G; HLA-E; HLA-DRB5; C3; HLA-DQB1; HLA-DOB; HLA-DPA1; C5	3107; 3113; 3135; 3119; 3105; 3127; 718; 3133; 3112; 3106; 727; 3123
Collagen chain trimerization	Reactome	R-HSA-8948216	47	47	9	(19.1%)	7.31534e-05	0.0014025	COL15A1; COL11A1; COL11A2; COL14A1; COL5A3; COL27A1; COL6A1; COL6A2; COL2A1	50509; 1280; 1306; 85301; 1301; 1292; 1291; 7373; 1302
Viral myocarditis - Homo sapiens (human)	KEGG	path:hsa05416	59	58	10	(17.2%)	7.49429e-05	0.0014025	HLA-C; HLA-B; HLA-A; HLA-DRB1; HLA-G; HLA-E; HLA-DRB5; HLA-DQB1; HLA-DOB; HLA-DPA1	3133; 3105; 3106; 3107; 3112; 3113; 3119; 3123; 3127; 3135
Endosomal/Vacuolar pathway	Reactome	R-HSA-1236977	13	13	5	(38.5%)	8.98187e-05	0.00156883	HLA-C; HLA-B; HLA-A; HLA-G; HLA-E	3107; 3133; 3105; 3135; 3106
Toxoplasmosis - Homo sapiens (human)	KEGG	path:hsa05145	118	118	14	(11.9%)	0.000208348	0.00341171	LAMA4; IL10RA; LAMA5; HLA-DRB1; ITGA6; HLA-DRB5; MAP2K3; LAMB1; HLA-DQB1; HLA-DOB; HLA-DPA1; LAMC2; IFNGR2; HSPA1L	3587; 3112; 3113; 3119; 3123; 3127; 3655; 3305; 3910; 3911; 3912; 3918; 3460; 5606
Staphylococcus aureus infection - Homo sapiens (human)	KEGG	path:hsa05150	56	55	9	(16.4%)	0.000258455	0.00398325	FCAR; HLA-DRB1; MASP2; HLA-DRB5; C3; HLA-DQB1; HLA-DOB; HLA-DPA1; C5	2204; 3112; 3113; 3119; 3123; 3127; 718; 727; 10747
Collagen formation	Reactome	R-HSA-1474290	94	94	12	(12.8%)	0.000294976	0.00410156	COL15A1; COL11A1; COL11A2; COL6A1; COL14A1; ITGA6; COL5A3; COL27A1; MMP9; LAMC2; COL6A2; COL2A1	1306; 3918; 1292; 85301; 50509; 1302; 1301; 7373; 4318; 1291; 3655; 1280
ECM proteoglycans	Reactome	R-HSA-3000178	57	56	9	(16.1%)	0.000297442	0.00410156	ITGA9; LAMA4; LAMA5; DMP1; AGRN; DSPP; LAMB1; TNN; IBSP	3910; 3381; 1758; 3912; 375790; 3680; 3911; 63923; 1834
Laminin interactions	Reactome	R-HSA-3000157	25	25	6	(24.0%)	0.00032957	0.00431737	LAMA4; LAMA5; ITGA6; LAMB1; NID1; LAMC2	3910; 3911; 3918; 4811; 3912; 3655
Syndecan-1-mediated signaling events	PID	syndecan_1_pathway	46	46	8	(17.4%)	0.000369012	0.00460387	LAMA5; COL11A2; MMP9; COL6A1; FGFR4; COL6A2; COL2A1; COL11A1	1280; 2264; 3911; 1301; 1292; 1291; 4318; 1302
Focal Adhesion	Wikipathways	WP306	190	190	18	(9.5%)	0.000484172	0.00576605	ERBB2; ITGA9; LAMC2; COL6A2; LAMA4; COL11A1; COL11A2; COL2A1; ITGA6; MAP2K3; COL5A3; RELN; LAMB1; VWF; TNN; IBSP; ZYX; LAMA5	1301; 1302; 3655; 7450; 63923; 2064; 3381; 50509; 7791; 1280; 3680; 5606; 5649; 1292; 3912; 3911; 3910; 3918
Asthma - Homo sapiens (human)	KEGG	path:hsa05310	31	30	6	(20.0%)	0.000935656	0.010594	EPX; HLA-DRB1; HLA-DRB5; HLA-DQB1; HLA-DOB; HLA-DPA1	3112; 3113; 3119; 3123; 3127; 8288
Herpes simplex infection - Homo sapiens (human)	KEGG	path:hsa05168	185	185	17	(9.2%)	0.000970447	0.010594	DDX58; TP53; IFNGR2; HLA-C; HLA-B; HLA-A; HLA-DRB1; HLA-G; EIF2AK4; HLA-E; HLA-DRB5; C3; HLA-DQB1; HLA-DOB; HLA-DPA1; PML; C5	3105; 23586; 3112; 3113; 3119; 3123; 3127; 3133; 3135; 3106; 718; 3107; 727; 5371; 3460; 440275; 7157
Integrin	INOH	None	124	124	13	(10.5%)	0.001139	0.0119367	COL15A1; COL11A1; COL11A2; ITGA9; SDC3; DOCK6; DOCK4; AGRN; COL6A1; ITGA6; LAMC2; COL6A2; COL2A1	1306; 9732; 3918; 1292; 1302; 1301; 9672; 3680; 375790; 1291; 3655; 1280; 57572
Cell adhesion molecules (CAMs) - Homo sapiens (human)	KEGG	path:hsa04514	145	143	14	(9.8%)	0.00145657	0.0146777	ITGA9; SDC3; HLA-C; HLA-B; HLA-A; HLA-DRB1; HLA-G; HLA-E; HLA-DRB5; HLA-DQB1; ITGA6; HLA-DOB; SELE; HLA-DPA1	3105; 3106; 3107; 3112; 3113; 3119; 3123; 3133; 3135; 3655; 3680; 6401; 3127; 9672
Collagen biosynthesis and modifying enzymes	Reactome	R-HSA-1650814	70	70	9	(12.9%)	0.00157303	0.0152643	COL15A1; COL11A1; COL11A2; COL14A1; COL5A3; COL27A1; COL6A1; COL6A2; COL2A1	85301; 1280; 1306; 1301; 1292; 1291; 50509; 7373; 1302
Histidine degradation	INOH	None	23	23	5	(21.7%)	0.00169688	0.0158779	ALDH1B1; ALDH3B2; FTCD; ALDH3A1; CNDP1	10841; 218; 219; 222; 84735
Non-integrin membrane-ECM interactions	Reactome	R-HSA-3000171	46	46	7	(15.2%)	0.0019339	0.0174717	LAMA4; LAMA5; SDC3; ITGA6; AGRN; LAMB1; LAMC2	3910; 3655; 3918; 3912; 375790; 9672; 3911
Antigen Presentation: Folding, assembly and peptide loading of class I MHC	Reactome	R-HSA-983170	24	24	5	(20.8%)	0.00207528	0.0175394	HLA-C; HLA-B; HLA-A; HLA-G; HLA-E	3105; 3135; 3133; 3107; 3106
Histidine metabolism - Homo sapiens (human)	KEGG	path:hsa00340	24	24	5	(20.8%)	0.00207528	0.0175394	ALDH1B1; ALDH3B2; FTCD; ALDH3A1; CNDP1	10841; 218; 219; 222; 84735
Intestinal immune network for IgA production - Homo sapiens (human)	KEGG	path:hsa04672	49	47	7	(14.9%)	0.00219713	0.0179564	HLA-DRB1; HLA-DRB5; PIGR; HLA-DQB1; HLA-DOB; HLA-DPA1; CCL25	3112; 3113; 3119; 3123; 3127; 5284; 6370
Epstein-Barr virus infection - Homo sapiens (human)	KEGG	path:hsa05169	204	200	17	(8.5%)	0.00226168	0.0179564	DDX58; ENTPD3; IL10RA; HLA-C; HLA-B; HLA-A; HLA-DRB1; HLA-G; EIF2AK4; HLA-E; HLA-DRB5; MAP2K3; HLA-DQB1; NEDD4; HLA-DPA1; TP53; HSPA1L	3105; 3106; 3107; 3113; 3119; 3123; 3127; 3133; 3135; 3587; 956; 4734; 23586; 3305; 440275; 5606; 7157
GPCR downstream signaling	Reactome	R-HSA-388396	1028	1023	58	(5.7%)	0.00265303	0.0201312	OR10G7; ARHGEF5; OR10A4; OR5I1; OR5M3; OR9G4; OR2B11; RTP2; OR51B5; OR8J1; OR6Y1; OR5D14; OR52L1; OR51E2; OR52N1; OR14I1; GRK5; TIAM2; ARHGEF10L; OR6M1; CXCR1; TAS2R38; C3; CCL25; C5; OR4B1; UTS2; PLEKHG2; KISS1; OR51G1; OR52E2; ARHGEF17; OR6C68; OR52I2; OR9Q1; OR10J1; OR2T8; OR9G9; NPY4R; OR51A4; OR5V1; OR2T1; OR8S1; PDE4C; OR2L13; RGS11; OR10H3; OR5R1; PREX1; MCF2L; TAS2R42; ADRB2; OR7A17; HCRT…	403284; 10798; 390261; 8786; 26476; 3577; 219482; 391112; 119765; 55160; 256144; 23263; 390265; 282763; 219436; 353164; 344892; 26696; 283297; 2869; 79324; 9828; 79473; 341568; 26333; 3814; 343172; 143502; 119678; 81285; 5540; 219432; 3061; 154; 390113; 10911; 219982; 5143; 127623; 283189; 7984; 504191; 219477; 26532; 284521; 219479; 718; 401666; 219956; 64857; 57580; 727; 81696; 5726; 338751; 40…
Protein digestion and absorption - Homo sapiens (human)	KEGG	path:hsa04974	90	90	10	(11.1%)	0.00268928	0.0201312	COL15A1; COL11A1; COL11A2; COL14A1; CPB1; COL5A3; COL27A1; COL6A1; COL6A2; COL2A1	1291; 7373; 1280; 1292; 1301; 1302; 1306; 85301; 50509; 1360
Antigen processing-Cross presentation	Reactome	R-HSA-1236975	49	49	7	(14.3%)	0.00280581	0.0204201	TIRAP; HLA-C; HLA-B; HLA-A; HLA-G; HLA-E; TLR1	3105; 3135; 7096; 3107; 3133; 114609; 3106
Keratinization	Reactome	R-HSA-6805567	125	125	12	(9.6%)	0.00364939	0.0258416	KRT74; KRT77; KRT78; KRT33A; KRT32; KRT27; DSC3; KRT3; KRT6B; KRT6C; KRT71; SPINK5	342574; 121391; 196374; 1825; 374454; 11005; 3883; 112802; 3854; 3882; 286887; 3850
Focal Adhesion-PI3K-Akt-mTOR-signaling pathway	Wikipathways	WP3932	301	301	22	(7.3%)	0.00376469	0.0259565	ITGA9; COL11A1; COL11A2; PPP2R3A; ITGA6; PHLPP2; LAMB1; COL2A1; GHR; IBSP; OSMR; RELN; NOS3; LAMA4; LAMA5; COL5A3; LAMC2; FGFR4; TNN; PIK3C2B; VWF; COL6A2	1301; 1302; 3655; 7450; 23035; 63923; 3911; 3381; 2264; 3918; 50509; 1280; 3680; 5523; 2690; 5649; 9180; 1292; 4846; 3912; 3910; 5287
Amine compound SLC transporters	Reactome	R-HSA-425428	30	30	5	(16.7%)	0.00573584	0.0385331	SLC6A20; RHBG; SLC14A2; SLC6A5; SLC22A1	8170; 9152; 57127; 6580; 54716
ABC transporters - Homo sapiens (human)	KEGG	path:hsa02010	45	44	6	(13.6%)	0.00700697	0.0458956	ABCG8; ABCA7; ABCA4; ABCC11; ABCC2; ABCA9	10347; 24; 85320; 1244; 10350; 64241
NRAGE signals death through JNK	Reactome	R-HSA-193648	62	60	7	(11.7%)	0.00872966	0.0557847	PLEKHG2; PREX1; ARHGEF17; ARHGEF5; MCF2L; TIAM2; ARHGEF10L	57580; 9828; 55160; 23263; 64857; 7984; 26230

## Sheet: Supplementary Table S13C
Supplementary Table S13C. GO terms significantly enriched (P < 0.001) in 1,227 cis-abundant genes.
* m: molecular function; b: biological process; c: cellular compartment
Term name	TermID	TermCategory*	TermLevel	Size	Effective_size	Overlap	Percentage	p-value	q-value	members_input_overlap_GeneSymbols	members_input_overlap_GeneIds
detection of chemical stimulus involved in sensory perception of smell	GO:0050911	b	5	429	427	115	(26.9%)	5.18508e-46	3.59326e-43	OR52B6; OR6C70; OR10C1; OR2D2; OR2D3; OR2T6; OR51B4; OR51A2; OR51B2; OR12D2; OR52J3; OR52R1; OR10S1; OR2G3; OR2G2; OR1L3; OR1A2; OR2T4; OR2T3; OR4A47; OR13C5; OR13C2; OR52K1; OR52K2; OR10T2; OR2C1; OR6T1; OR1B1; OR10V1; OR52E4; OR52H1; OR4C15; OR4C16; OR9K2; OR1Q1; OR10AD1; OR1I1; OR5B3; OR5B2; OR2AG2; OR2AG1; OR5L1; OR8D4; OR5T2; OR8D1; OR8D2; OR7C2; OR7C1; OR4E2; OR2F1; OR4M1; OR6N1; OR1J1; OR1…	338674; 338755; 120065; 121275; 4992; 4993; 219428; 219464; 138882; 219959; 403239; 403244; 403253; 403274; 338662; 144125; 340980; 138799; 138805; 79295; 79310; 79339; 79345; 390077; 120775; 286365; 127064; 390321; 81127; 441608; 81168; 441669; 441670; 81309; 119692; 441911; 81469; 81470; 441933; 81697; 442186; 442194; 219870; 219873; 219874; 8392; 401667; 347168; 347169; 283111; 283159; 283160;…
olfactory receptor activity	GO:0004984	m	4	429	427	115	(26.9%)	5.18508e-46	8.86649e-44	OR52B6; OR6C70; OR10C1; OR2D2; OR2D3; OR2T6; OR51B4; OR51A2; OR51B2; OR12D2; OR52J3; OR52R1; OR10S1; OR2G3; OR2G2; OR1L3; OR1A2; OR2T4; OR2T3; OR4A47; OR13C5; OR13C2; OR52K1; OR52K2; OR10T2; OR2C1; OR6T1; OR1B1; OR10V1; OR52E4; OR52H1; OR4C15; OR4C16; OR9K2; OR1Q1; OR10AD1; OR1I1; OR5B3; OR5B2; OR2AG2; OR2AG1; OR5L1; OR8D4; OR5T2; OR8D1; OR8D2; OR7C2; OR7C1; OR4E2; OR2F1; OR4M1; OR6N1; OR1J1; OR1…	338674; 338755; 120065; 121275; 4992; 4993; 219464; 138882; 403244; 403253; 403274; 338662; 144125; 340980; 138799; 138805; 79295; 79310; 79339; 79345; 120775; 390201; 286365; 390321; 441608; 441669; 441670; 81309; 119692; 441911; 81469; 81470; 441933; 390445; 81697; 442186; 442194; 390077; 219870; 219873; 219874; 343173; 219428; 8392; 401667; 219959; 347168; 347169; 283111; 283160; 119679; 11974…
detection of chemical stimulus involved in sensory perception	GO:0050907	b	4	477	475	119	(25.1%)	4.52575e-44	3.79258e-41	OR52B6; OR6C70; OR10C1; OR2D2; OR2D3; OR2T6; PKD2L1; OR51B4; OR51A2; OR51B2; OR12D2; OR52J3; OR52R1; OR10S1; OR2G3; OR2G2; OR1L3; OR1A2; OR2T4; OR2T3; OR4A47; OR13C5; OR13C2; OR52K1; OR52K2; OR10T2; OR2C1; TAS1R1; TAS1R2; OR6T1; OR1B1; OR10V1; OR52E4; OR52H1; OR4C15; OR4C16; OR9K2; OR1Q1; OR10AD1; OR1I1; OR5B3; OR5B2; OR2AG2; OR2AG1; OR5L1; OR8D4; OR5T2; OR8D1; OR8D2; OR7C2; OR7C1; OR4E2; OR2F1; …	338674; 338755; 120065; 121275; 4992; 4993; 219464; 138882; 9033; 403244; 403253; 403274; 338662; 144125; 340980; 138799; 138805; 79295; 79310; 79339; 79345; 120775; 390201; 286365; 390321; 441608; 441669; 441670; 81309; 119692; 441911; 81469; 81470; 441933; 390445; 81697; 442186; 442194; 390077; 219870; 219873; 219874; 343173; 219428; 8392; 401667; 50832; 219959; 347168; 347169; 283111; 283160; …
detection of stimulus involved in sensory perception	GO:0050906	b	3	529	527	124	(23.5%)	8.12921e-43	3.62563e-40	OR52B6; OR6C70; OR10C1; OR2D2; OR2D3; OR2T6; PKD2L1; OR51B4; OR2T4; OR51B2; OR12D2; CNGB1; OR52J3; OR52R1; OR10S1; OR2G3; OR2G2; OR1L3; OR1A2; OR51A2; OR2T3; OR4A47; OR13C5; OR13C2; OR52K1; OR52K2; OR10T2; OR2C1; TAS1R1; TAS1R2; CCDC66; OR1B1; OR10V1; CHRNA10; OR52E4; OR52H1; OR4C15; OR4C16; OR9K2; OR1Q1; OR10AD1; OR1I1; OR5B3; OR5B2; GRM6; OR2AG2; OR2AG1; OR5L1; OR8D4; OR6T1; OR5T2; OR8D1; OR8D2…	338674; 338755; 1258; 2916; 121275; 4992; 4993; 5470; 80834; 219464; 138799; 138882; 9033; 403244; 403253; 403274; 26539; 338662; 144125; 340980; 138805; 79295; 79310; 79339; 79345; 120775; 390201; 286365; 390321; 441608; 441669; 441670; 119692; 441911; 81469; 81470; 441933; 390445; 81697; 442186; 442194; 390077; 128372; 219870; 219873; 219874; 343173; 8392; 401667; 50832; 219428; 403273; 347168;…
detection of chemical stimulus	GO:0009593	b	3	517	515	122	(23.7%)	1.89373e-42	4.22302e-40	OR52B6; OR6C70; OR10C1; OR2D2; OR2D3; OR2T6; PKD2L1; OR51B4; OR2T4; OR51B2; OR12D2; OR52J3; OR52R1; OR10S1; OR2G3; OR2G2; OR1L3; OR1A2; OR51A2; OR2T3; OR4A47; OR13C5; OR13C2; OR52K1; OR52K2; OR10T2; TLR6; OR2C1; TAS1R1; TAS1R2; OR6T1; OR1B1; OR10V1; OR52E4; OR52H1; OR4C15; OR4C16; OR9K2; OR1Q1; OR10AD1; OR1I1; OR5B3; OR5B2; OR2AG2; OR2AG1; SSC5D; OR5L1; OR8D4; OR5T2; OR8D1; OR8D2; OR7C2; ABCG1; O…	338674; 338755; 121275; 4992; 4993; 80834; 219464; 138799; 138882; 9033; 9619; 403244; 403253; 403274; 10333; 26539; 338662; 144125; 340980; 138805; 79295; 79310; 79339; 79345; 120775; 390201; 286365; 390321; 441608; 441669; 441670; 119692; 441911; 81469; 81470; 441933; 390445; 81697; 442186; 442194; 390077; 128372; 219870; 219873; 219874; 343173; 8392; 401667; 50832; 219428; 403273; 347168; 3471…
sensory perception of chemical stimulus	GO:0007606	b	5	531	529	122	(23.1%)	3.68258e-41	1.27602e-38	OR52B6; OR6C70; OR10C1; OR2D2; OR2D3; OR2T6; PKD2L1; OR51B4; OR2T4; OR51B2; OR12D2; CNGB1; OR52J3; SCNN1D; OR10S1; OR2G3; OR2G2; OR1L3; OR1A2; OR51A2; OR2T3; OR4A47; OR13C5; OR13C2; OR52K1; OR52K2; OR10T2; OR2C1; TAS1R1; TAS1R2; OR6T1; OR1B1; OR10V1; OR52E4; OR52H1; OR4C15; OR4C16; OR9K2; OR1Q1; OR10AD1; OR1I1; OR5B3; OR5B2; OR2AG2; OR2AG1; OR5L1; OR8D4; OR5T2; OR8D1; OR8D2; OR7C2; OR7C1; OR4E2; …	338674; 338755; 120065; 1258; 121275; 4992; 4993; 219428; 219464; 6339; 138882; 9033; 219959; 403239; 403244; 403253; 403274; 338662; 144125; 340980; 138799; 138805; 79295; 79310; 79339; 79345; 390077; 120775; 286365; 127064; 390321; 81127; 441608; 81168; 441669; 441670; 81309; 119692; 441911; 81469; 81470; 441933; 81697; 442186; 442194; 219870; 2774; 219873; 219874; 8392; 401667; 50832; 347168; …
detection of stimulus	GO:0051606	b	2	696	693	132	(19.0%)	4.42759e-35	4.33904e-33	OR52B6; OR6C70; OR10C1; OR2D2; OR2D3; OR2T6; PKD2L1; OR51B4; OR2T4; OR51B2; OR12D2; CNGB1; OR52J3; OR52R1; OR10S1; OR2G3; OR2G2; OR1L3; OR1A2; OR51A2; OR2T3; OR4A47; OR13C5; OR13C2; OR52K1; OR52K2; OR10T2; TLR6; OR2C1; TAS1R1; TAS1R2; CCDC66; OR1B1; OR10V1; CHRNA10; OR52E4; OR52H1; OR4C15; OR4C16; OR9K2; OR1Q1; OR10AD1; OR1I1; TRPM8; OR5B3; OR5B2; GRM6; OR2AG2; OR2AG1; SSC5D; OR5L1; OR8D4; OR6T1;…	338674; 338755; 1258; 2916; 121275; 4992; 4993; 5470; 80834; 219464; 138799; 138882; 9033; 9619; 403244; 403253; 403274; 10333; 26539; 338662; 144125; 340980; 79054; 138805; 79295; 79310; 79339; 79345; 120775; 390201; 286365; 390321; 441608; 441669; 441670; 119692; 441911; 81469; 81470; 441933; 390445; 81697; 442186; 442194; 390077; 114770; 128372; 219870; 219873; 219874; 343173; 8392; 401667; 50…
sensory perception	GO:0007600	b	4	974	970	145	(14.9%)	9.74487e-27	4.0831e-24	OR52B6; OR6C70; OR10C1; OR2D2; OR2D3; OR2T6; HPS1; PKD2L1; OR51B4; OR2T4; OR51B2; OR12D2; CNGB1; OR52J3; OR1I1; OR10S1; TRPV1; OR2G3; OR2G2; CDH23; OR1L3; OR1A2; OR51A2; OR2T3; OR4A47; OR13C5; OR13C2; OR52N2; OR52K1; OR52K2; OR10T2; OR13F1; TAS1R1; MYO15A; TAS1R2; MYO3A; CCDC66; OR1B1; OR10V1; CHRNA10; OR52E4; OR52H1; OR4C15; OR4C16; OR9K2; OR1Q1; OR10AD1; SCNN1D; TRPM8; OR5B3; OR5B2; GRM6; OR2AG…	368; 338674; 338755; 120065; 1258; 1545; 2902; 2916; 3074; 121275; 4992; 4993; 5470; 219464; 6314; 6339; 7275; 7442; 138882; 9033; 403244; 403253; 403274; 10319; 338662; 144125; 340980; 79054; 138799; 138805; 79295; 79310; 79339; 79345; 120775; 390201; 286365; 80781; 390321; 441608; 441669; 441670; 81309; 119692; 441911; 81469; 81470; 441933; 390445; 81697; 442186; 442194; 390077; 219870; 2774; 2…
G-protein coupled receptor activity	GO:0004930	m	4	869	863	132	(15.3%)	2.71202e-25	2.31877e-23	OR52B6; OR6C70; OR10C1; OR2D2; OR2D3; OR2T6; OR51B4; OR2T4; OR51B2; OR12D2; OR52J3; OR52R1; OR10S1; NPR1; OR2G3; OR2G2; OR3A3; OR1L3; OR1A2; OR51A2; OR2T3; OR4A47; OR13C5; OR13C2; CX3CR1; OR52K1; OR52K2; OR10T2; OR2C1; TAS1R1; OR6T1; OR1B1; OR10V1; OR52E4; OR52H1; OR4C15; OR4C16; OR9K2; OR1Q1; OR7A10; OR10AD1; VN1R2; HRH4; OR1I1; OR5B3; OR5B2; GRM6; OR2AG2; OR2AG1; OR5L1; OR8D4; OR5T2; OR8D1; OR8…	338674; 338755; 120065; 1524; 1951; 2357; 2916; 200909; 121275; 4881; 4992; 4993; 219464; 6754; 6865; 138882; 9620; 403244; 403253; 403274; 338662; 144125; 340980; 138799; 138805; 79295; 79310; 79339; 79345; 120775; 390201; 286365; 390321; 441608; 441669; 441670; 81309; 119692; 441911; 81469; 81470; 441933; 390445; 81697; 442186; 442194; 390077; 219870; 219873; 219874; 343173; 219428; 57537; 8392…
transmembrane signaling receptor activity	GO:0004888	m	3	1300	1292	167	(12.9%)	1.40677e-23	1.3085e-21	MUSK; FGFRL1; OR52B6; IL1RL1; OR10C1; OR2D2; OR2D3; IFNAR2; OR2T6; PKD2L1; OR51B4; OR2T4; OR51B2; MRC1; OR12D2; IL12RB1; OR52J3; OR52R1; CLEC1B; OR10S1; TRPV1; NPR1; OR1L6; OR2G3; OR2G2; OR3A3; OR10G9; TNFRSF25; OR1A2; OR51A2; OR7G3; OR2T3; OR4A47; OR13C5; OR13C2; CX3CR1; OR52K1; OR6T1; MST1R; OR10T2; TLR6; OR13F1; TAS1R1; TAS1R2; IL20RA; OR52K2; OR1B1; OR10V1; CHRNA10; OR52E4; OR52H1; OR4C15; OR…	338674; 338755; 1380; 1524; 1951; 2046; 2357; 2902; 2916; 3117; 3455; 3594; 3601; 3811; 4052; 4058; 4360; 4486; 4593; 121275; 4881; 4992; 4993; 5979; 80834; 219464; 6261; 138799; 6754; 6865; 7442; 138882; 9033; 9173; 9620; 403244; 403253; 403274; 10333; 10859; 10990; 11024; 26539; 338662; 144125; 340980; 138805; 79295; 79310; 79339; 79345; 120775; 390201; 286365; 390321; 441608; 441669; 441670; 1…
transmembrane receptor activity	GO:0099600	m	3	1352	1343	171	(12.7%)	1.99771e-23	1.3085e-21	MUSK; FGFRL1; OR52B6; IL1RL1; OR10C1; OR2D2; OR2D3; IFNAR2; OR2T6; PKD2L1; OR51B4; OR2T4; OR51B2; DLG1; MRC1; OR12D2; RYR1; OR52J3; OR1I1; CLEC1B; OR10S1; TRPV1; NPR1; OR1L6; OR2G3; OR2G2; OR3A3; OR10G9; TNFRSF25; OR1A2; OR51A2; OR7G3; OR2T3; OR4A47; OR13C5; OR13C2; CX3CR1; OR52K1; OR6T1; MST1R; OR10T2; TLR6; OR13F1; TAS1R1; TAS1R2; CFTR; IL20RA; OR52K2; OR1B1; OR10V1; CHRNA10; OR52E4; OR52H1; OR…	338674; 338755; 1080; 1258; 1380; 1524; 1739; 1951; 2046; 2357; 2902; 2916; 3117; 3455; 3594; 3601; 3811; 4052; 4058; 4360; 4486; 4593; 121275; 4881; 4992; 4993; 5979; 80834; 219464; 6261; 138799; 6339; 6754; 6865; 7442; 138882; 9033; 9173; 9620; 403244; 403253; 403274; 10333; 10859; 10990; 11024; 26539; 338662; 144125; 340980; 138805; 79295; 79310; 79339; 79345; 120775; 390201; 286365; 390321; 4…
signaling receptor activity	GO:0038023	m	2	1406	1398	170	(12.2%)	3.96439e-21	2.10825e-19	MUSK; FGFRL1; OR52B6; IL1RL1; OR10C1; OR2D2; OR2D3; IFNAR2; OR2T6; PKD2L1; OR51B4; OR2T4; OR51B2; MRC1; OR12D2; IL12RB1; OR52J3; OR52R1; CLEC1B; OR10S1; TRPV1; NPR1; OR1L6; OR2G3; OR2G2; OR3A3; OR10G9; TNFRSF25; OR1A2; OR51A2; OR7G3; OR2T3; OR4A47; OR13C5; OR13C2; CX3CR1; OR52K1; OR6T1; MST1R; OR10T2; TLR6; OR13F1; TAS1R1; TAS1R2; IL20RA; OR52K2; OR1B1; OR10V1; CHRNA10; OR52E4; OR52H1; OR4C15; OR…	338674; 338755; 926; 1380; 1524; 1755; 1951; 2046; 2357; 2902; 2916; 3117; 3455; 3594; 3601; 3811; 4052; 4058; 317701; 4360; 4486; 4593; 121275; 4881; 4992; 4993; 5979; 80834; 219464; 6261; 138799; 6754; 6865; 7442; 138882; 9033; 9173; 9620; 403244; 403253; 403274; 10333; 10859; 200909; 10990; 11024; 26539; 338662; 144125; 340980; 138805; 79295; 79310; 79339; 79345; 120775; 390201; 286365; 390321…
neurological system process	GO:0050877	b	3	1300	1296	161	(12.4%)	6.17786e-21	9.18442e-19	MUSK; OR52B6; OR6C70; OR10C1; NQO2; OR2D3; OR2T6; HPS1; PKD2L1; OR51B4; OR2T4; OR51B2; OR5H15; OR12D2; CNGB1; OR52J3; OR1I1; OR10S1; TRPV1; OR2G3; OR2G2; CDH23; PNKD; OR1L3; OR1A2; OR51A2; OR2T3; OR4A47; OR13C5; OR13C2; CX3CR1; OR52N2; OR52K1; OR6T1; OR10T2; OR13F1; TAS1R1; MYO15A; TAS1R2; MYO3A; OR52K2; OR1B1; OR10V1; CHRNA10; CNTN2; OR52E4; OR52H1; OR4C15; OR4E2; OR4C16; OR9K2; OR1Q1; OR10AD1; …	368; 338674; 613; 338755; 1258; 1524; 1545; 2548; 2902; 2916; 3074; 4593; 121275; 4835; 4992; 4993; 5470; 5575; 80834; 219464; 138799; 6314; 6339; 6865; 6900; 7275; 7442; 138882; 9033; 9610; 9980; 403244; 403253; 403274; 10319; 26539; 338662; 144125; 340980; 79054; 138805; 79295; 79310; 79339; 79345; 120775; 390201; 286365; 80781; 390321; 441608; 441669; 441670; 119692; 441911; 81469; 81470; 4419…
receptor activity	GO:0004872	m	2	1663	1653	190	(11.5%)	7.80833e-21	2.10825e-19	MUSK; FGFRL1; OR52B6; IL1RL1; OR10C1; OR2D2; OR2D3; IFNAR2; OR2T6; PKD2L1; OR5P2; OR51B4; OR2T4; OR51B2; DLG1; MRC1; OR12D2; RYR1; OR52J3; OR1I1; CLEC1B; GRIN1; TRPV1; NPR1; OR1L6; OR2G3; OR2G2; OR3A3; OR10G9; TNFRSF25; OR1A2; OR51A2; OR7G3; OR2T3; OR4A47; OR13C5; OR13C2; CX3CR1; OR52K1; OR6T1; MST1R; ROBO4; OR10T2; TLR6; OR13F1; TAS1R1; PKHD1; TAS1R2; CFTR; IL20RA; OR52K2; OR1B1; OR10V1; CHRNA10…	338674; 338755; 923; 926; 1080; 1258; 1380; 1524; 1739; 1755; 1951; 2046; 2357; 2902; 2916; 3117; 3455; 3594; 3601; 3693; 3802; 3811; 4052; 4058; 317701; 4360; 4486; 4593; 121275; 4854; 4881; 4992; 4993; 5314; 5979; 80834; 219464; 6261; 138799; 6339; 6754; 6865; 7442; 138882; 8492; 9033; 9173; 9620; 10025; 403244; 403253; 403274; 10333; 10859; 200909; 10990; 11024; 11026; 26539; 338662; 144125; 3…
G-protein coupled receptor signaling pathway	GO:0007186	b	3	1278	1270	151	(11.9%)	7.40788e-18	8.25979e-16	OR52B6; OR6C70; OR10C1; OR2D2; OR2D3; OR2T6; OR51B4; OR2T4; OR51B2; OR12D2; CNGB1; OR52J3; XCL2; XCL1; OR52R1; OR10S1; ARHGEF11; OR2G3; OR2G2; OR3A3; OR1L3; OR1A2; OR51A2; OR2T3; OR4A47; OR13C5; OR13C2; CX3CR1; OR52K1; OR6T1; OR10T2; GNG7; OR13F1; TAS1R1; PLCE1; NPW; TAS1R2; OR52K2; OR1B1; OR10V1; CNTN2; OR52E4; OR52H1; OR4C15; OR4C16; OR9K2; PREX2; LRRK2; OR1Q1; OR7A10; OR10AD1; VN1R2; HRH4; OR1…	338674; 338755; 1258; 1524; 1951; 2357; 2788; 2916; 121275; 4881; 4992; 4993; 5331; 5998; 6002; 80834; 219464; 138799; 6375; 6754; 6846; 6865; 6900; 138882; 8644; 9590; 9620; 9826; 403244; 403253; 403274; 26539; 51196; 338662; 144125; 340980; 138805; 79295; 79310; 79339; 79345; 120775; 390201; 286365; 80243; 390321; 441608; 441669; 441670; 119692; 441911; 81469; 81470; 441933; 390445; 81697; 4421…
system process	GO:0003008	b	2	2005	1998	201	(10.1%)	1.41968e-15	6.95645e-14	MUSK; OR52B6; OR6C70; OR10C1; NQO2; OR2D3; OR2B2; HPS1; PKD2L1; OR51B4; OR2T4; OR51B2; DLG1; GRIN3A; GIGYF2; OR12D2; RYR1; OR52J3; XCL2; OR1I1; TRPM8; GRIN1; TRPV1; NPR1; OR1L6; DYSF; OR2G3; MUC2; OR3A3; MUC6; WNK4; PNKD; OR1L3; OR1A2; OR51A2; OR2T3; LPA; OR4A47; OR13C5; AKAP6; AKAP1; CX3CR1; OR52N2; OR52K1; OR6T1; OR10T2; WNK1; OR13F1; TAS1R1; MYO15A; TAS1R2; MYO3A; OR52K2; OR1B1; OR10V1; CHRNA1…	368; 338674; 66002; 480; 613; 338755; 1187; 1258; 1524; 1545; 1584; 1636; 1739; 1832; 2548; 2902; 2916; 3074; 3693; 4018; 4583; 4588; 4593; 4621; 4622; 4624; 4643; 4703; 121275; 4835; 4881; 4992; 4993; 5331; 5470; 5575; 80834; 219464; 6261; 138799; 6314; 6339; 6846; 6865; 6900; 6927; 7074; 7275; 7442; 23125; 138882; 8165; 8291; 8435; 8644; 9033; 9172; 9472; 9610; 9826; 9980; 403244; 403253; 40327…
cell periphery	GO:0071944	c	2	5176	5158	391	(7.6%)	2.82965e-10	1.23521e-08	OR52B6; MFGE8; OR10T2; FLVCR1; IFNAR2; DLG1; OR12D2; GRIN1; NPR1; OR3A3; DYSF; OR7G3; OR13C5; AKAP6; AKAP1; OR13C2; OR52K1; OR52K2; TNFSF12; ANO9; OR1B1; CD1A; CHRNA10; OVGP1; LILRB1; HRH4; OR1I1; GRM6; GGTLC2; KCNK15; DSP; SLC39A1; HMCN1; TACR2; OR4E2; IL12RB1; KIR2DL1; FLNB; IL15RA; RET; SHROOM3; AKAP12; EVPL; SLC22A25; SLC22A24; OR51V1; OR4L1; PCDHB15; CD200R1; OR2T34; OR2T35; SLCO4A1; OR2T33;…	81; 118; 251; 312; 368; 419; 338674; 205147; 66002; 480; 613; 671; 672; 730; 164656; 841; 909; 338755; 923; 926; 955; 1003; 1080; 1187; 1258; 1380; 1508; 1524; 51293; 1636; 1739; 1832; 1951; 2027; 2046; 2125; 2196; 131450; 2317; 2335; 2357; 133482; 2788; 2902; 2916; 2998; 3108; 3117; 3134; 3385; 200010; 3455; 140803; 3594; 3601; 3633; 3667; 3674; 3693; 3700; 3802; 3811; 3903; 3981; 4058; 4134; 13…
plasma membrane	GO:0005886	c	2	5069	5051	384	(7.6%)	3.16722e-10	1.23521e-08	OR52B6; MFGE8; OR10T2; FLVCR1; IFNAR2; DLG1; OR12D2; GRIN1; NPR1; DYSF; OR7G3; OR13C5; AKAP6; AKAP1; OR13C2; OR52K1; OR52K2; TNFSF12; ANO9; OR1B1; CD1A; CHRNA10; LILRB1; HRH4; OR1I1; GRM6; GGTLC2; KCNK15; DSP; SLC39A1; TACR2; OR4E2; IL12RB1; KIR2DL1; FLNB; IL15RA; RET; SHROOM3; AKAP12; EVPL; SLC22A25; SLC22A24; OR51V1; OR4L1; PCDHB15; CD200R1; OR2T34; OR2T35; SLCO4A1; OR2T33; ART3; OR4C46; OSCP1;…	118; 251; 312; 368; 419; 338674; 205147; 66002; 480; 613; 671; 672; 730; 164656; 841; 909; 338755; 923; 926; 955; 1003; 1080; 1187; 1258; 1380; 1508; 1524; 51293; 1636; 1739; 1832; 1951; 2027; 2046; 2125; 2196; 131450; 2317; 2335; 2357; 133482; 2788; 2902; 2916; 3108; 3117; 3134; 3385; 200010; 3455; 140803; 3594; 3601; 3633; 3667; 3674; 3693; 3700; 3802; 3811; 3903; 3981; 4058; 4134; 135228; 3177…
odorant binding	GO:0005549	m	2	93	93	23	(24.7%)	2.22107e-09	3.99793e-08	OR10V1; OR5W2; OR8A1; OR9K2; OR5F1; OR5H15; OR5H14; OR8K1; OR5B2; OR5H6; OR5H1; OR5H2; OR5L1; OR8B2; OR5B3; OR8D1; OR8D2; OR8D4; OR8H3; OR8B3; OR5AU1; OR5P2; OR8J3	338674; 403274; 338662; 79295; 79310; 390201; 441608; 390445; 403273; 283160; 441639; 120065; 26341; 283159; 81168; 26595; 390157; 390148; 390152; 390190; 390271; 390275; 219437
integral component of membrane	GO:0016021	c	3	5705	5668	410	(7.2%)	4.18809e-08	6.86847e-06	OR52B6; OR10T2; FLVCR1; IFNAR2; DLG1; ZNF708; OR12D2; GRIN1; NPR1; DYSF; SLC45A4; FAM205A; OR7G3; OR13C5; AKAP6; AKAP1; OR13C2; OR52K1; OR52K2; TNFSF12; MAVS; ANO9; OR1B1; CD1A; QSOX1; CHRNA10; PKHD1L1; LILRB5; LILRB1; HRH4; OR1I1; GRM6; CYP3A43; KCNK15; SAMM50; SLC39A1; TACR2; ZNRF4; SLC35G5; OR4E2; CNGB1; KIR2DL1; OR2G2; FLNB; IL15RA; SOAT2; HS3ST6; TMEM81; RET; SLC22A25; SLC22A24; OR51V1; PCDH…	368; 419; 338674; 66002; 480; 671; 672; 730; 164656; 909; 338755; 923; 926; 955; 1003; 1080; 1187; 1258; 1380; 1524; 1545; 51293; 1565; 1580; 1636; 1739; 1951; 2046; 2196; 131450; 2317; 2327; 2357; 133482; 2525; 2527; 2528; 2548; 2804; 2902; 2916; 3108; 3117; 3134; 3385; 200010; 3455; 140803; 3594; 3601; 3633; 3667; 3674; 3693; 3802; 3811; 3903; 4008; 4058; 4224; 4360; 4486; 4593; 4602; 121275; 4…
intrinsic component of membrane	GO:0031224	c	2	5819	5782	415	(7.2%)	8.60254e-08	2.23666e-06	OR52B6; OR10T2; FLVCR1; IFNAR2; DLG1; ZNF708; OR12D2; GRIN1; NPR1; DYSF; SLC45A4; FAM205A; OR7G3; OR13C5; AKAP6; AKAP1; OR13C2; OR52K1; OR52K2; TNFSF12; MAVS; ANO9; OR1B1; CD1A; QSOX1; CHRNA10; PKHD1L1; LILRB5; LILRB1; HRH4; OR1I1; GRM6; CYP3A43; GGTLC2; KCNK15; SAMM50; SLC39A1; TACR2; ZNRF4; SLC35G5; OR4E2; CNGB1; KIR2DL1; OR2G2; FLNB; IL15RA; SOAT2; HS3ST6; TMEM81; RET; SLC22A25; SLC22A24; OR51…	251; 368; 419; 338674; 66002; 480; 671; 672; 730; 164656; 909; 338755; 923; 926; 955; 1003; 1080; 1187; 1258; 1380; 1524; 1545; 51293; 1565; 1580; 1636; 1739; 1951; 2046; 2196; 131450; 2317; 2327; 2357; 133482; 2525; 2527; 2528; 2548; 2804; 2902; 2916; 3108; 3117; 3134; 3385; 200010; 3455; 140803; 3594; 3601; 3633; 3667; 3674; 3693; 3802; 3811; 3903; 4008; 4058; 135228; 317701; 4224; 4360; 4486; …
sperm motility	GO:0097722	b	3	65	65	14	(21.5%)	1.71746e-05	0.00153198	SORD; INPP5B; DNAH1; DNAH11; CATSPER4; ATP1A4; CATSPER1; SPAG16; CCDC40; SEMG1; SEMG2; PLA2G3; SLC26A8; RNASE10	480; 3633; 6406; 6407; 6652; 50487; 8701; 117144; 79582; 116369; 378807; 338879; 55036; 25981
flagellated sperm motility	GO:0030317	b	4	65	65	14	(21.5%)	1.71746e-05	0.00479744	SORD; INPP5B; DNAH1; DNAH11; CATSPER4; ATP1A4; CATSPER1; SPAG16; CCDC40; SEMG1; SEMG2; PLA2G3; SLC26A8; RNASE10	480; 3633; 6406; 6407; 6652; 50487; 8701; 117144; 79582; 116369; 378807; 338879; 55036; 25981
Rho guanyl-nucleotide exchange factor activity	GO:0005089	m	4	77	77	15	(19.5%)	3.08797e-05	0.00176014	ARHGEF11; PLEKHG1; FARP2; ARHGEF15; PLEKHG4; ARHGEF28; KALRN; ITSN2; TIAM1; ARHGEF19; PLEKHG4B; PREX2; DNMBP; BCR; ARHGEF40	613; 7074; 55701; 8997; 9826; 9855; 80243; 153478; 57480; 50618; 22899; 23268; 25894; 128272; 64283
response to chemical	GO:0042221	b	2	4129	4120	292	(7.1%)	5.76391e-05	0.00188288	SFTPD; FGFRL1; AGL; OR52B6; HSPA6; ADD1; OR10C1; OR2D2; OR2D3; PPARGC1A; IFNAR2; OR2B2; OR2G2; PIH1D1; PKD2L1; OR51B4; BOC; TMEM173; IL1RL1; MRC1; OR12D2; CYP2F1; RYR1; OR52J3; ZFYVE16; OAS1; XCL2; XCL1; KHK; BFAR; GRIN1; IFNA10; CDH5; GRIN3A; FMO2; ENTPD6; OR2T6; OR2G3; FPR1; CTSB; OR3A3; VWA2; LEFTY1; TNIP2; OR10G9; TNFRSF25; SLC15A2; OR51A2; OR7C1; OR2T3; AKAP1; OR13C5; AKAP6; CX3CR1; FN1; OR5…	118; 178; 368; 338674; 613; 672; 164656; 841; 338755; 923; 955; 1003; 1063; 1066; 1080; 1307; 1508; 1524; 1545; 1558; 1565; 1572; 1580; 1584; 1787; 1951; 2021; 2027; 2046; 2247; 2327; 2335; 2357; 55011; 133522; 2618; 2788; 2902; 2944; 2948; 2954; 2998; 3117; 3134; 3310; 3433; 3446; 3455; 140803; 3594; 3601; 3667; 3693; 3700; 3707; 3795; 3965; 3981; 4052; 4057; 4058; 135228; 317701; 4210; 4261; 43…
cytoskeletal part	GO:0044430	c	3	1503	1498	122	(8.1%)	7.42431e-05	0.00520063	KRT39; SAC3D1; FKBP15; HSPA6; ADD1; TEKT5; KRT35; KRT37; KRT36; DNAH11; DLG1; CEP128; TUBA3E; RSPH4A; ITSN2; EML4; MICAL1; PLA2G3; DLGAP5; WDR62; BRCA1; KRTAP1-1; SPEF2; CENPJ; CENPF; KRT24; HYLS1; CENPV; NIN; TRIOBP; PTPN12; KIF27; MST1R; MEFV; STARD9; CEP70; PKHD1; MYO15A; MYO3A; ANKRD53; SYNM; PCM1; MACF1; FMN2; FLG; NEBL; HAUS6; KRTAP4-5; TIAM1; NINL; ODF4; KATNAL2; TUBB1; GYS2; DSP; CCDC8; K…	81; 118; 284076; 672; 841; 1063; 54801; 140807; 1739; 1832; 2312; 2317; 199221; 2670; 2735; 2998; 3310; 3858; 3886; 3887; 3889; 3890; 4133; 4134; 4210; 4486; 201161; 4621; 4622; 4624; 4641; 4643; 5108; 5116; 5314; 5782; 55698; 7074; 55835; 50487; 8218; 79925; 8688; 8689; 8701; 9099; 9119; 9172; 9696; 9787; 9851; 10519; 10529; 10580; 345895; 11064; 11078; 144132; 439915; 79582; 167691; 79884; 1455…
basement membrane	GO:0005604	c	3	95	95	16	(16.8%)	0.000107889	0.00520063	DLG1; LAMA1; VWC2; FN1; COL18A1; ACAN; VWA2; RELL2; FREM3; NID2; COL5A1; NPNT; LAMC3; LAMB3; HMCN1; COL17A1	176; 1289; 1739; 2335; 3914; 10319; 340706; 375567; 80781; 166752; 83872; 284217; 22795; 285613; 255743; 1308
supramolecular fiber	GO:0099512	c	3	898	895	79	(8.8%)	0.000126845	0.00520063	KRT75; MYOM2; KRT76; NEB; DNAH11; KRTAP1-1; KRT72; TEKT5; CMYA5; MACF1; KRT35; KRT37; KRT36; MAP2; KATNAL2; EML4; MAP4; KIF16B; MAP9; FLG; KRTAP26-1; DLG1; MYH3; MYH6; NEBL; MYH4; MICAL1; HAUS6; KRT81; AHNAK; KRT83; KRT84; MYOM3; TIAM1; MYPN; OBSL1; KRT23; MYO3A; GFAP; NINL; KRT39; FKBP15; KRTAP5-5; TTLL6; SYNM; CENPJ; LTBP1; ODF4; MYO1C; KRTAP2-1; RADIL; KRT40; DSP; TUBB1; KRTAP4-5; COL5A1; PLEC…	81; 284076; 54801; 1289; 140807; 1739; 1832; 2312; 2317; 2670; 3858; 3886; 3887; 3889; 3890; 4052; 4133; 4134; 4210; 4621; 4622; 4624; 4641; 4703; 5116; 5339; 202333; 6261; 55698; 7074; 55835; 8688; 8689; 8701; 9119; 9172; 10529; 79026; 439915; 79884; 146057; 146279; 146852; 81851; 81872; 83473; 22981; 83659; 51199; 51350; 84665; 85289; 112714; 53904; 127294; 55582; 55614; 23307; 23336; 23363; 23…
microtubule cytoskeleton organization	GO:0000226	b	4	427	426	44	(10.3%)	0.00015485	0.032441	ANKRD53; RSPH4A; PCM1; GEN1; MAP2; SPEF2; MAP4; DNAAF1; MAP9; CCDC8; DLG1; RP1; HAUS6; CIB1; PLA2G3; OBSL1; WDR62; FMN2; CUL9; BRCA1; LRGUK; TTLL6; CENPJ; SENP6; CROCC; KATNAL2; TUBB1; PCNT; PKHD1; ARMC4; CCDC40; KIAA0753; KNSTRN; CNTN2; DNAH1; NIN; CNTLN; INPP5J; TACC3; SPAG16; SUN2; STARD9; ATXN7; TUBGCP4	284076; 672; 1739; 4133; 4134; 5108; 5116; 5314; 6314; 6900; 55835; 50487; 79925; 9696; 9851; 10460; 10519; 345895; 79582; 79884; 79998; 83473; 51199; 348654; 54801; 54875; 284403; 55036; 55130; 23113; 23363; 56776; 57519; 123872; 25777; 25981; 26054; 27124; 27229; 81027; 90417; 6101; 136332; 83987
supramolecular polymer	GO:0099081	c	2	905	902	79	(8.8%)	0.00016273	0.00317323	KRT75; MYOM2; KRT76; NEB; DNAH11; KRTAP1-1; KRT72; TEKT5; CMYA5; MACF1; KRT35; KRT37; KRT36; MAP2; KATNAL2; EML4; MAP4; KIF16B; MAP9; FLG; KRTAP26-1; DLG1; MYH3; MYH6; NEBL; MYH4; MICAL1; HAUS6; KRT81; AHNAK; KRT83; KRT84; MYOM3; TIAM1; MYPN; OBSL1; KRT23; MYO3A; GFAP; NINL; KRT39; FKBP15; KRTAP5-5; TTLL6; SYNM; CENPJ; LTBP1; ODF4; MYO1C; KRTAP2-1; RADIL; KRT40; DSP; TUBB1; KRTAP4-5; COL5A1; PLEC…	81; 284076; 54801; 1289; 140807; 1739; 1832; 2312; 2317; 2670; 3858; 3886; 3887; 3889; 3890; 4052; 4133; 4134; 4210; 4621; 4622; 4624; 4641; 4703; 5116; 5339; 202333; 6261; 55698; 7074; 55835; 8688; 8689; 8701; 9119; 9172; 10529; 79026; 439915; 79884; 146057; 146279; 146852; 81851; 81872; 83473; 22981; 83659; 51199; 51350; 84665; 85289; 112714; 53904; 127294; 55582; 55614; 23307; 23336; 23363; 23…
cilium movement	GO:0003341	b	5	44	44	10	(22.7%)	0.000169714	0.039204	TTLL6; DNAH11; RSPH4A; KIF27; CATSPER1; SPAG16; CCDC40; DNAH1; DNAAF1; ARMC4	8701; 345895; 117144; 79582; 284076; 55036; 55130; 55582; 123872; 25981
intermediate filament cytoskeleton	GO:0045111	c	5	245	243	29	(11.9%)	0.000186805	0.00670213	KRT75; MDN1; KRT76; KRTAP1-1; KRTAP4-5; KRT35; KRT37; KRT36; SYNM; FLG; KRT39; KRT81; KRT72; KRT84; PCDHB4; MICAL1; GFAP; KRTAP5-5; KRT23; KRTAP2-1; KRT40; DSP; PLEC; KRT24; TTBK2; EVPL; KRTAP26-1; KRT10; KRT83	140807; 1832; 2125; 2312; 2670; 3858; 3886; 3887; 3889; 3890; 5339; 8688; 8689; 9119; 439915; 56131; 146057; 81851; 81872; 51350; 85289; 23195; 23336; 25984; 125115; 388818; 192666; 390792; 64780
intermediate filament	GO:0005882	c	5	202	200	25	(12.5%)	0.000248227	0.00670213	KRT75; KRT39; KRT76; KRTAP1-1; KRTAP4-5; KRT35; KRT37; KRT36; SYNM; FLG; KRT81; KRT72; KRT84; MICAL1; GFAP; KRTAP5-5; KRT23; KRTAP2-1; KRT40; DSP; KRT24; TTBK2; KRTAP26-1; KRT10; KRT83	140807; 1832; 2312; 2670; 3858; 3886; 3887; 3889; 3890; 8688; 8689; 9119; 439915; 146057; 81851; 81872; 51350; 85289; 23336; 25984; 125115; 388818; 192666; 390792; 64780
aromatase activity	GO:0070330	m	5	26	24	7	(29.2%)	0.000315541	0.0378649	CYP3A43; CYP2C8; CYP1B1; CYP2D6; CYP2F1; CYP4F12; CYP4B1	66002; 1545; 1558; 1565; 1572; 1580; 64816
regulation of microtubule-based movement	GO:0060632	b	5	19	19	6	(31.6%)	0.000533083	0.0782192	TTLL6; DNAH11; CATSPER1; CCDC40; DNAAF1; ARMC4	8701; 117144; 284076; 55036; 55130; 123872
cytoskeleton	GO:0005856	c	4	2022	2016	151	(7.5%)	0.000553672	0.059331	KRT39; MDN1; FKBP15; HSPA6; ADD1; SAC3D1; KRTAP4-5; KRT35; KRT37; KRT36; BAIAP2L2; DNAH11; DLG1; CEP128; TUBA3E; RSPH4A; ITSN2; PLEKHH1; APBB3; MICAL1; PLA2G3; DLGAP5; WDR62; BRCA1; KRTAP1-1; SPEF2; CENPJ; MYO1C; SNTG2; KRT24; HYLS1; CENPV; EPB41L4A; ZFYVE26; NIN; CNTLN; PTPN12; KIF27; MST1R; MEFV; STARD9; CEP70; PKHD1; MYO15A; MYO3A; ANKRD53; SYNM; PCM1; MACF1; FMN2; FLG; NEBL; TEKT1; AHNAK; TEK…	81; 118; 284076; 672; 841; 1063; 55698; 140807; 1739; 1832; 2125; 2312; 2317; 199221; 2670; 2735; 2998; 3310; 3858; 3886; 3887; 3889; 3890; 4133; 4134; 4210; 4486; 201161; 4621; 4622; 4624; 4641; 4643; 4703; 4854; 5108; 5116; 5314; 5339; 5493; 5782; 6314; 6339; 7074; 56131; 55835; 50487; 8218; 79925; 8688; 8689; 8701; 8997; 9099; 9119; 9172; 9208; 9321; 9590; 9610; 9696; 9787; 9851; 9855; 10307; …
extracellular matrix component	GO:0044420	c	2	120	120	17	(14.2%)	0.000564152	0.00880078	DLG1; LAMA1; VWC2; FN1; LTBP1; COL18A1; ACAN; VWA2; RELL2; FREM3; NID2; COL5A1; NPNT; LAMC3; LAMB3; HMCN1; COL17A1	176; 1289; 1739; 2335; 3914; 4052; 10319; 340706; 375567; 80781; 166752; 83872; 284217; 22795; 285613; 255743; 1308
microtubule bundle formation	GO:0001578	b	5	69	69	12	(17.4%)	0.000564352	0.0782192	RP1; LRGUK; SPEF2; RSPH4A; SPAG16; CCDC40; MAP2; TTLL6; PLA2G3; DNAH1; DNAAF1; ARMC4	4133; 79925; 345895; 79582; 50487; 6101; 284076; 55036; 55130; 123872; 25981; 136332
oxidoreductase activity, acting on paired donors, with incorporation or reduction of molecular oxygen, reduced flavin or flavoprotein as one donor, and incorporation of one atom of oxygen	GO:0016712	m	4	29	27	7	(25.9%)	0.000694761	0.0297011	CYP3A43; CYP2C8; CYP1B1; CYP2D6; CYP2F1; CYP4F12; CYP4B1	66002; 1545; 1558; 1565; 1572; 1580; 64816
3M complex	GO:1990393	c	3	4	4	3	(75.0%)	0.000747356	0.0245133	FBXW8; CCDC8; OBSL1	23363; 26259; 83987
polymeric cytoskeletal fiber	GO:0099513	c	4	684	682	60	(8.8%)	0.000872515	0.059331	KRT75; MYO3A; KRT76; DNAH11; KRTAP1-1; KRT72; TEKT5; MACF1; MYO1C; KRT37; KRT36; MAP2; KRTAP4-5; MAP4; KIF16B; MAP9; FLG; DLG1; KATNAL2; KRT39; MICAL1; TEKT1; KRT81; KRT83; KRT84; EML4; TIAM1; KRT23; GFAP; NINL; FKBP15; KRTAP5-5; TTLL6; SYNM; CENPJ; ODF4; KRT35; KRTAP2-1; RADIL; KRT40; DSP; TUBB1; KRTAP26-1; PCNT; TTBK2; TUBA3E; FMN2; KRT24; SARM1; KNSTRN; SHROOM3; DNAH1; NIN; RP1; KIF27; HAUS6; …	284076; 55698; 140807; 1739; 1832; 2312; 2670; 3858; 3886; 3887; 3889; 3890; 4133; 4134; 4210; 4641; 5116; 7074; 55835; 8688; 8689; 8701; 9119; 439915; 79884; 146057; 146279; 146852; 81851; 81872; 83473; 22981; 83659; 51199; 51350; 85289; 112714; 53904; 54801; 55582; 55614; 23307; 23336; 23499; 56776; 57619; 25981; 25984; 125115; 27229; 81027; 27436; 23098; 90417; 388818; 192666; 390792; 6101; 64…
sodium-independent organic anion transmembrane transporter activity	GO:0015347	m	5	21	21	6	(28.6%)	0.000964694	0.0578816	SLCO6A1; SLC22A25; SLC22A24; SLCO1B3; SLCO2B1; SLCO4A1	133482; 11309; 283238; 387601; 28231; 28234

## Sheet: Supplementary Table S13D
Supplementary Table S13D. GO terms significantly enriched (P < 0.001) in 786 trans-abundant genes.
* m: molecular function; b: biological process; c: cellular compartment
Term name	TermID	TermCategory*	TermLevel	Size	Effective_size	Overlap	Percentage	p-value	q-value	members_input_overlap_GeneSymbols	members_input_overlap_GeneIds
proteinaceous extracellular matrix	GO:0005578	c	3	350	349	39	(11.2%)	2.70491e-09	3.54343e-07	MMP10; COL11A1; COL11A2; ITGA6; COLQ; AGRN; CPZ; LAMB1; ADAMTS18; COL2A1; ADAMTSL3; ADAMTS7; TNN; USH2A; COL27A1; NID1; NAV2; RELN; SLIT1; PAPLN; LAMA4; LAMA5; DMP1; FBN3; MUC4; COL5A3; LAMC2; ENAM; COL15A1; OLFML2A; IMPG2; IMPG1; COL14A1; CILP; DSPP; MMP9; FRAS1; VWF; COL6A2	11173; 1280; 1292; 1301; 1302; 1306; 1758; 1834; 3617; 3655; 3910; 3911; 3912; 3918; 4318; 4319; 4585; 4811; 5649; 6585; 170692; 7373; 7399; 7450; 8292; 8483; 8532; 10117; 169611; 84467; 375790; 50509; 85301; 80144; 50939; 89797; 89932; 57188; 63923
detection of stimulus	GO:0051606	b	2	696	693	58	(8.4%)	2.58651e-08	2.56064e-06	OR10G7; OR2L13; COL11A1; OR5I1; HLA-B; HLA-A; UGT2A2; PGLYRP3; OR2B11; RTP2; PGLYRP4; OR51B5; OR14I1; OR9G9; OR10A4; OR52L1; PKD1L1; PKD1L2; OR52N1; OR6Y1; TIMELESS; OR5D14; OR6M1; OR5M3; ZBTB32; TAS2R38; TRPM3; OR51G1; OR52E2; OR4C6; HLA-DRB1; PARP1; OR6C68; PCDH15; OR52I2; PIGR; OR51E2; OR2T8; OR51A4; OR5V1; OR2T1; OR8S1; OR9G4; CRTAM; OR9Q1; OR10H3; OR5R1; EYS; TAS2R42; ABCA4; TLR1; OR7A17; OR…	24; 142; 1301; 3106; 3123; 168507; 219477; 219479; 5284; 5726; 7096; 401994; 8914; 219956; 403284; 10798; 338751; 143502; 79324; 504191; 341568; 390113; 80036; 57115; 343172; 81285; 81696; 114771; 114780; 344892; 574537; 219432; 401666; 79473; 219436; 346007; 3105; 282763; 283189; 283297; 119765; 119678; 219482; 219982; 56253; 284521; 353164; 26476; 26532; 26696; 256144; 26333; 27033; 127623; 390…
extracellular matrix	GO:0031012	c	2	427	426	42	(9.9%)	2.7036e-08	2.21695e-06	MMP10; COL11A1; COL11A2; COLQ; ITGA6; ENAM; AGRN; PAPLN; AEBP1; LAMB1; ADAMTS18; IBSP; ADAMTSL3; ADAMTS7; USH2A; COL2A1; COL27A1; NID1; NAV2; RELN; SLIT1; LAMA4; LAMA5; DMP1; FBN3; MUC4; COL5A3; LAMC2; TNN; COL15A1; OLFML2A; IMPG2; IMPG1; COL14A1; CPZ; CILP; DSPP; MMP9; COL6A1; FRAS1; VWF; COL6A2	11173; 165; 1280; 1291; 1292; 1301; 1302; 1306; 1758; 1834; 3381; 3617; 3655; 3910; 3911; 3912; 3918; 4318; 4319; 4585; 4811; 5649; 6585; 170692; 7399; 7450; 8483; 10117; 7373; 169611; 84467; 375790; 50509; 85301; 80144; 50939; 89797; 89932; 57188; 8532; 63923; 8292
MHC protein complex	GO:0042611	c	4	27	27	10	(37.0%)	3.20177e-08	4.1623e-06	HLA-C; HLA-B; HLA-A; HLA-DRB1; HLA-G; HLA-E; HLA-DRB5; HLA-DQB1; HLA-DOB; HLA-DPA1	3106; 3107; 3112; 3113; 3119; 3123; 3135; 3105; 3127; 3133
cell periphery	GO:0071944	c	2	5176	5158	263	(5.1%)	7.88391e-08	3.2324e-06	OR51A4; OR2T8; GHR; OR5I1; GFRAL; CCRL2; SLC28A1; LIFR; OR51B5; CYP4F2; GPR35; ROS1; ZYX; SMAP1; SLC39A10; SCRIB; PKD1L1; BTN1A1; GRK5; GPR153; DSC3; OR10H3; OR6M1; GRIN3B; RELN; UNC5A; OR2T1; FCAR; SYT8; ABCG8; ENTPD3; TPO; ENPP7; HLA-DRB1; MUC4; CEP89; MTUS1; SYTL3; PROM2; CEP112; SSH1; GPR157; FGFR4; OSBPL6; SPINK5; ANO7; ZAN; OR9Q1; CSPG4; PLD2; SLC2A7; OR5R1; TAS2R42; FAT1; TLR1; BST1; FAT4;…	24; 387775; 154; 218; 286; 338; 410; 420; 540; 683; 696; 718; 727; 768; 956; 1009; 1138; 1179; 1188; 1244; 1291; 1292; 338821; 1464; 93107; 1825; 2039; 2064; 2121; 2195; 2204; 2264; 2322; 2690; 2859; 2869; 3061; 3106; 3107; 3112; 3113; 3119; 3123; 3135; 3273; 3460; 3482; 3577; 3587; 3603; 3655; 3680; 3768; 3812; 3814; 3822; 3918; 3938; 3977; 155184; 3993; 4046; 4345; 201134; 4585; 168507; 4734; 2…
plasma membrane	GO:0005886	c	2	5069	5051	257	(5.1%)	1.52036e-07	4.15566e-06	OR51A4; OR2T8; GHR; OR5I1; GFRAL; CCRL2; SLC28A1; LIFR; OR51B5; CYP4F2; GPR35; ROS1; ZYX; SMAP1; SLC39A10; SCRIB; PKD1L1; BTN1A1; GRK5; GPR153; DSC3; OR10H3; OR6M1; GRIN3B; RELN; UNC5A; OR2T1; FCAR; SYT8; ABCG8; ENTPD3; TPO; ENPP7; HLA-DRB1; MUC4; CEP89; MTUS1; SYTL3; PROM2; CEP112; SSH1; GPR157; FGFR4; OSBPL6; ANO7; ZAN; OR9Q1; CSPG4; PLD2; SLC2A7; OR5R1; TAS2R42; FAT1; TLR1; BST1; FAT4; HCRTR1;…	24; 387775; 154; 218; 286; 338; 410; 420; 540; 683; 696; 718; 727; 768; 956; 1009; 1138; 1179; 1188; 1244; 1291; 1292; 338821; 1464; 93107; 1825; 2039; 2064; 2121; 2195; 2204; 2264; 2322; 2690; 2859; 2869; 3061; 3106; 3107; 3112; 3113; 3119; 3123; 3135; 3273; 3460; 3482; 3577; 3587; 3603; 3655; 3680; 3768; 3812; 3814; 3822; 3938; 3977; 155184; 3993; 4046; 4345; 201134; 4585; 168507; 4734; 219477;…
lumenal side of endoplasmic reticulum membrane	GO:0098553	c	3	29	29	9	(31.0%)	9.03263e-07	5.91637e-05	HLA-C; HLA-B; HLA-A; HLA-DRB1; HLA-G; HLA-E; HLA-DRB5; HLA-DQB1; HLA-DPA1	3106; 3107; 3113; 3119; 3123; 3135; 3105; 3127; 3133
integral component of lumenal side of endoplasmic reticulum membrane	GO:0071556	c	5	29	29	9	(31.0%)	9.03263e-07	4.69697e-05	HLA-C; HLA-B; HLA-A; HLA-DRB1; HLA-G; HLA-E; HLA-DRB5; HLA-DQB1; HLA-DPA1	3106; 3107; 3113; 3119; 3123; 3127; 3135; 3105; 3133
extracellular matrix structural constituent	GO:0005201	m	2	78	78	14	(17.9%)	1.48618e-06	6.98504e-05	COL15A1; LAMA4; COL11A1; COL11A2; IMPG1; COL14A1; FBN3; MUC4; COL5A3; COL27A1; DSPP; LAMB1; IMPG2; COL2A1	1280; 1301; 1302; 1306; 1834; 3617; 3910; 3912; 4585; 7373; 84467; 50509; 85301; 50939
peptide antigen binding	GO:0042605	m	3	31	31	9	(29.0%)	1.69642e-06	0.000206963	HLA-C; HLA-B; HLA-A; HLA-DRB1; HLA-G; HLA-E; HLA-DRB5; HLA-DQB1; HLA-DPA1	3106; 3107; 3113; 3119; 3123; 3135; 3105; 3127; 3133
detection of stimulus involved in sensory perception	GO:0050906	b	3	529	527	43	(8.2%)	3.31955e-06	0.000957007	OR10G7; OR2L13; COL11A1; OR5I1; OR5M3; OR9G4; OR2B11; RTP2; OR51B5; OR8J1; OR14I1; OR9G9; OR10A4; OR52L1; OR52N1; OR6Y1; OR5D14; OR6M1; TAS2R38; OR4B1; OR51G1; OR52E2; OR6C68; OR52I2; PIGR; OR51E2; OR2T8; OR51A4; OR5V1; OR2T1; OR8S1; OR9Q1; OR10H3; OR5R1; EYS; TAS2R42; OR7A17; PCDH15; OR10J1; OR4C6; OR4X1; OR4C3; OR5A1	1301; 219477; 219479; 5284; 5726; 401994; 219956; 403284; 10798; 338751; 143502; 79324; 504191; 341568; 390113; 343172; 81285; 81696; 344892; 219432; 401666; 79473; 219436; 346007; 282763; 283189; 283297; 119765; 119678; 219482; 219982; 284521; 353164; 26476; 26532; 26696; 256144; 26333; 127623; 390261; 390265; 391112; 65217
detection of chemical stimulus involved in sensory perception	GO:0050907	b	4	477	475	40	(8.4%)	3.41162e-06	0.00278388	OR10G7; OR2L13; OR10A4; OR5I1; OR5M3; OR9G4; OR2B11; RTP2; OR51B5; OR8J1; OR14I1; OR5D14; OR52L1; OR52N1; OR6Y1; OR9G9; OR6M1; TAS2R38; OR4B1; OR51G1; OR52E2; OR6C68; OR52I2; PIGR; OR51E2; OR2T8; OR51A4; OR5V1; OR2T1; OR8S1; OR9Q1; OR10H3; OR5R1; TAS2R42; OR7A17; OR10J1; OR4C6; OR4X1; OR4C3; OR5A1	219477; 219479; 5284; 5726; 401994; 219956; 403284; 10798; 338751; 143502; 79324; 504191; 341568; 79473; 343172; 81285; 81696; 344892; 219432; 401666; 219436; 282763; 283189; 283297; 119765; 119678; 284521; 219482; 219982; 353164; 26476; 26532; 26696; 256144; 26333; 127623; 390113; 390261; 390265; 391112
extracellular matrix component	GO:0044420	c	2	120	120	17	(14.2%)	3.58087e-06	7.34079e-05	COL15A1; LAMA4; COL11A1; COL11A2; COL5A3; USH2A; COL14A1; COL27A1; ITGA6; COLQ; AGRN; LAMC2; NID1; LAMB1; FRAS1; COL2A1; LAMA5	1280; 1301; 1302; 1306; 3655; 3910; 3911; 3912; 3918; 4811; 7399; 7373; 375790; 50509; 85301; 80144; 8292
sensory perception of chemical stimulus	GO:0007606	b	5	531	529	43	(8.1%)	3.65613e-06	0.00249348	OR10G7; OR2L13; OR10A4; OR5I1; OR5M3; UGT2A2; OR9G4; OR2B11; RTP2; OR51B5; OR8J1; OR14I1; OR5D14; OR52L1; OR52N1; OR6Y1; GJB4; OR9G9; OR6M1; NAV2; TAS2R38; OR4B1; OR51G1; OR52E2; OR6C68; OR52I2; PIGR; OR51E2; OR2T8; OR51A4; OR5V1; OR2T1; OR8S1; OR9Q1; OR10H3; OR5R1; TAS2R42; OR7A17; OR10J1; OR4C6; OR4X1; OR4C3; OR5A1	219477; 219479; 5284; 5726; 401994; 219956; 403284; 10798; 338751; 143502; 79324; 504191; 341568; 79473; 343172; 81285; 89797; 81696; 344892; 219432; 401666; 219436; 282763; 283189; 283297; 119765; 119678; 284521; 219482; 219982; 353164; 574537; 26333; 26476; 26532; 26696; 256144; 127534; 127623; 390113; 390261; 390265; 391112
detection of chemical stimulus	GO:0009593	b	3	517	515	42	(8.2%)	4.3699e-06	0.000957007	OR10G7; OR2L13; OR10A4; OR5I1; OR5M3; UGT2A2; OR9G4; OR2B11; RTP2; OR51B5; OR8J1; OR14I1; OR9G9; OR52L1; OR52N1; OR6Y1; OR5D14; OR6M1; TAS2R38; OR4B1; OR51G1; OR52E2; OR6C68; OR52I2; PIGR; OR51E2; OR2T8; OR51A4; OR5V1; OR2T1; OR8S1; OR9Q1; OR10H3; OR5R1; TAS2R42; TLR1; OR7A17; OR10J1; OR4C6; OR4X1; OR4C3; OR5A1	219477; 219479; 5284; 5726; 7096; 401994; 219956; 403284; 10798; 338751; 143502; 79324; 504191; 341568; 390113; 343172; 81285; 81696; 344892; 574537; 219432; 401666; 79473; 219436; 282763; 283189; 283297; 119765; 119678; 219482; 219982; 284521; 353164; 26476; 26532; 26696; 256144; 26333; 127623; 390261; 390265; 391112
plasma membrane part	GO:0044459	c	2	2583	2576	141	(5.5%)	7.74446e-06	0.000127009	GHR; SYTL2; CCRL2; LIFR; CYP4F2; GPR35; ZYX; SLC39A10; SLC6A5; BTN1A1; SLC28A1; UPK1A; GRIN3B; FCAR; TPO; HLA-DRB1; MUC4; PROM2; FGFR4; SLC2A9; CSPG4; FAT1; UTRN; HCRTR1; ITGA9; MYRIP; HLA-C; HLA-B; HLA-A; EVC; KCNG4; ADRB2; ITGA6; KLRC2; IFNGR2; CD200; ATP7B; DDX58; IGF2R; LILRB3; LILRB2; TIRAP; SEMA4D; SI; TLR1; HLA-DQB1; PCDHB2; PJA2; TRPM2; SLC14A2; FARP1; SYTL3; UNC5A; SLC26A1; SLC26A6; NPHS…	24; 387775; 154; 286; 410; 540; 696; 727; 768; 1138; 1179; 1188; 1244; 1464; 93107; 2039; 2064; 2121; 2195; 2204; 2264; 2322; 2690; 2859; 3061; 3106; 3107; 3112; 3113; 3119; 3123; 3135; 3460; 3482; 3655; 3680; 3768; 3812; 3814; 3822; 3938; 3977; 4345; 4585; 168507; 4734; 4846; 5027; 5100; 5284; 5341; 5362; 23094; 5540; 5727; 5794; 6401; 6476; 6580; 7082; 7096; 7173; 7226; 7399; 7402; 400935; 7791…
basal lamina	GO:0005605	c	3	21	21	7	(33.3%)	8.96532e-06	0.000391486	LAMA4; LAMA5; COLQ; AGRN; LAMC2; NID1; LAMB1	3910; 3911; 3912; 3918; 4811; 8292; 375790
cell adhesion	GO:0007155	b	2	1439	1437	88	(6.1%)	9.78766e-06	0.000484489	SEMA4D; ZYX; RREB1; PKD1L1; DSC3; RELN; ERBB2; HLA-DRB1; DMP1; KIF26B; HLA-DRB5; SIGLEC11; HRG; ZAN; COL15A1; FAT1; PLEKHA7; FAT4; ITGA9; HLA-A; HLA-G; ITGA6; CNTN3; HABP2; CD200; IBSP; LILRB2; PREX1; PCDHB2; NID1; UTRN; HLA-DQB1; CCL25; SDK1; DCHS2; GBP1; VNN1; RAG1; NPHS1; LAMC2; PCDHGA1; PLEK; HLX; SDC3; CDHR5; PCDH15; VWF; KIAA1462; NPHP4; ADAMTS18; TNN; NEDD4; PCDHB11; PCDHB10; PML; LAMA4; L…	154; 1009; 1291; 1292; 1306; 1758; 1825; 2039; 2064; 2195; 2736; 3026; 3113; 3119; 3123; 3135; 3142; 3273; 3381; 3655; 3680; 3910; 3911; 3912; 3918; 4345; 4585; 168507; 4734; 4811; 5027; 5067; 5100; 5341; 5345; 5371; 5649; 5896; 6239; 6370; 6401; 6687; 170692; 7402; 7450; 7455; 7791; 23189; 8578; 8876; 56114; 56126; 9672; 10288; 10507; 11005; 7373; 144100; 3714; 79633; 440275; 79987; 56133; 56147…
detection of chemical stimulus involved in sensory perception of smell	GO:0050911	b	5	429	427	36	(8.4%)	1.02176e-05	0.00348422	OR10G7; OR2L13; OR10A4; OR5I1; OR5M3; OR9G4; OR2B11; OR51B5; OR8J1; OR14I1; OR5D14; OR52L1; OR52N1; OR6Y1; OR9G9; OR6M1; OR4B1; OR51G1; OR52E2; OR6C68; OR52I2; OR51E2; OR2T8; OR51A4; OR5V1; OR2T1; OR8S1; OR9Q1; OR10H3; OR5R1; OR7A17; OR10J1; OR4C6; OR4X1; OR4C3; OR5A1	219477; 219479; 401994; 219956; 403284; 10798; 338751; 143502; 79324; 504191; 341568; 79473; 343172; 81285; 81696; 219432; 401666; 219436; 282763; 283189; 283297; 119765; 119678; 284521; 219482; 219982; 26333; 26476; 26532; 26696; 256144; 127623; 390113; 390261; 390265; 391112
olfactory receptor activity	GO:0004984	m	4	429	427	36	(8.4%)	1.02176e-05	0.00152243	OR10G7; OR2L13; OR10A4; OR5I1; OR5M3; OR9G4; OR2B11; OR51B5; OR8J1; OR14I1; OR5D14; OR52L1; OR52N1; OR6Y1; OR9G9; OR6M1; OR4B1; OR51G1; OR52E2; OR6C68; OR52I2; OR51E2; OR2T8; OR51A4; OR5V1; OR2T1; OR8S1; OR9Q1; OR10H3; OR5R1; OR7A17; OR10J1; OR4C6; OR4X1; OR4C3; OR5A1	219477; 219479; 401994; 219956; 403284; 10798; 338751; 143502; 79324; 504191; 341568; 79473; 343172; 81285; 81696; 219432; 401666; 219436; 282763; 283189; 283297; 119765; 119678; 284521; 219482; 219982; 26476; 26532; 26696; 256144; 26333; 127623; 390113; 390261; 390265; 391112
transmembrane signaling receptor activity	GO:0004888	m	3	1300	1292	80	(6.2%)	1.74423e-05	0.00106398	OR10G7; SEMA4D; IL10RA; GHR; OR5I1; GPR157; CCRL2; OR9G4; OR51G1; LIFR; IFNGR2; OR51B5; IGF2R; GPR35; FLT3; P2RX7; OR10A4; OR52L1; NPY4R; LILRB2; FZD6; MRGPRX4; OR14I1; OR5A1; ROS1; OR6M1; HLA-DPA1; CXCR1; OSMR; HLA-DQB1; OR5M3; TAS2R38; IL17REL; ERBB2; GPR153; KLRC2; OR2B11; OR52E2; OR10H3; OR4C6; HLA-DRB1; GRIN3B; OR6C68; CHRNA5; PIGR; OR9Q1; OR51E2; OR2T8; OR9G9; LILRB3; FGFR4; OR4B1; OR51A4; …	154; 1138; 2064; 2264; 2322; 2690; 2859; 3061; 3112; 3113; 3119; 3123; 3460; 3482; 3577; 3587; 3822; 3977; 219477; 219479; 5027; 5284; 5362; 5540; 5726; 5727; 5794; 6098; 6401; 7096; 400935; 8323; 8578; 401994; 219956; 9034; 9180; 7133; 403284; 10288; 10347; 10507; 10798; 11025; 338751; 143502; 79324; 504191; 341568; 390113; 80045; 117196; 343172; 81285; 81696; 219432; 401666; 79473; 219436; 1164…
detection of other organism	GO:0098543	b	5	16	16	6	(37.5%)	1.85904e-05	0.00367077	HLA-B; HLA-A; HLA-DRB1; PGLYRP3; TLR1; PGLYRP4	3106; 3123; 7096; 57115; 114771; 3105
sensory perception	GO:0007600	b	4	974	970	64	(6.6%)	1.93842e-05	0.00790875	OR10G7; OR2L13; COL11A1; COL11A2; OR5I1; OR5M3; ADRB2; GJB4; OR9G4; OR51G1; RTP2; PCDH15; OR51B5; OR14I1; OR9G9; P2RX7; OR10A4; OR52L1; SLC52A3; USH2A; OR52N1; EML2; COL2A1; ALMS1; OR5D14; OR6M1; TSPEAR; CLN5; NAV2; RP1L1; TAS2R38; TRPM3; WFS1; OR52E2; OR4C6; OR6C68; UGT2A2; OR52I2; PIGR; TJP1; OR51E2; OR2T8; OR51A4; OR5V1; OR2T1; OR8S1; OR9Q1; IMPG2; OR6Y1; IMPG1; OR10H3; OR5R1; EYS; OR2B11; TAS…	24; 154; 1203; 1280; 1301; 1302; 3617; 4649; 219477; 219479; 5027; 5284; 5726; 7082; 7399; 7466; 7840; 401994; 219956; 403284; 10798; 338751; 143502; 24139; 79324; 504191; 341568; 79473; 80036; 113278; 343172; 81285; 81696; 344892; 219432; 401666; 219436; 346007; 282763; 283189; 283297; 54084; 119765; 119678; 284521; 50939; 219482; 219982; 89797; 353164; 574537; 26476; 26532; 26696; 256144; 26333…
interferon-gamma-mediated signaling pathway	GO:0060333	b	5	85	85	13	(15.3%)	2.15295e-05	0.00367077	HLA-C; HLA-B; GBP1; HLA-DRB1; HLA-G; HLA-E; HLA-DRB5; PML; HLA-DQB1; IFNGR2; HLA-DPA1; TRIM5; HLA-A	3106; 3107; 3113; 3119; 3123; 3127; 3135; 3460; 5371; 2633; 3105; 85363; 3133
apical plasma membrane	GO:0016324	c	3	295	295	27	(9.2%)	3.15506e-05	0.00103328	USH2A; IGSF5; UPK1A; CYP4F2; SLC52A3; MYRIP; FZD6; SLC28A1; ADRB2; OSMR; SIPA1L3; ERBB2; KISS1; SLC14A2; SLC6A20; PROM2; SLC26A6; PLB1; LCT; TJP1; SLC2A9; CSPG4; ABCG8; CDHR5; ABCA7; SI; ABCC2	154; 1244; 1464; 2064; 3814; 3938; 23094; 6476; 7082; 7399; 8170; 8323; 8529; 9154; 9180; 10347; 11045; 113278; 150084; 150696; 151056; 53841; 56606; 54716; 25924; 64241; 65010
signaling receptor activity	GO:0038023	m	2	1406	1398	84	(6.0%)	3.15862e-05	0.000742276	OR10G7; SEMA4D; IL10RA; GHR; OR5I1; GPR157; CCRL2; PGLYRP3; TMIGD2; OR51G1; LIFR; IFNGR2; PGLYRP4; OR51B5; IGF2R; GPR35; FLT3; P2RX7; OR10A4; OR52L1; NPY4R; LILRB2; FZD6; MRGPRX4; OR14I1; OR5A1; ROS1; OR6M1; HLA-DPA1; CXCR1; OSMR; HLA-DQB1; OR5M3; TAS2R38; IL17REL; ERBB2; GPR153; TRIM5; KLRC2; OR2B11; OR52E2; OR10H3; OR4C6; HLA-DRB1; GRIN3B; OR6C68; CHRNA5; PIGR; OR9Q1; OR51E2; OR2T8; OR9G9; LILR…	154; 1138; 2064; 2264; 2322; 2690; 2859; 3061; 3112; 3113; 3119; 3123; 3460; 3482; 3577; 3587; 3822; 3977; 219477; 219479; 5027; 5284; 5362; 5540; 5726; 5727; 5794; 6098; 6401; 7096; 400935; 8323; 8578; 401994; 219956; 9034; 9180; 7133; 403284; 10288; 10347; 10507; 10798; 11025; 338751; 143502; 79324; 504191; 341568; 390113; 80045; 57115; 117196; 343172; 81285; 81696; 114771; 219432; 401666; 7947…
MHC class I protein complex	GO:0042612	c	5	11	11	5	(45.5%)	3.21264e-05	0.000835286	HLA-C; HLA-B; HLA-A; HLA-G; HLA-E	3106; 3107; 3135; 3105; 3133
detection of biotic stimulus	GO:0009595	b	3	25	25	7	(28.0%)	3.2383e-05	0.00472792	CRTAM; HLA-B; HLA-A; HLA-DRB1; PGLYRP3; TLR1; PGLYRP4	3106; 3123; 7096; 57115; 114771; 3105; 56253
transmembrane receptor activity	GO:0099600	m	3	1352	1343	81	(6.0%)	3.88297e-05	0.00157907	OR10G7; SEMA4D; IL10RA; GHR; OR5I1; GPR157; CCRL2; OR9G4; GPR153; OR51G1; LIFR; IFNGR2; OR51B5; IGF2R; GPR35; FLT3; P2RX7; OR10A4; OR52L1; NPY4R; LILRB2; FZD6; MRGPRX4; OR14I1; OR5A1; ROS1; OR6M1; HLA-DPA1; CXCR1; OSMR; HLA-DQB1; OR5M3; TAS2R38; IL17REL; ERBB2; KCNJ12; KLRC2; OR2B11; OR52E2; OR10H3; OR4C6; HLA-DRB1; GRIN3B; OR6C68; CHRNA5; PIGR; OR9Q1; OR51E2; OR2T8; OR9G9; LILRB3; FGFR4; OR4B1; …	154; 1138; 2064; 2264; 2322; 2690; 2859; 3061; 3112; 3113; 3119; 3123; 3460; 3482; 3577; 3587; 3768; 3822; 3977; 219477; 219479; 5027; 5284; 5362; 5540; 5726; 5727; 5794; 6098; 6401; 7096; 400935; 8323; 8578; 401994; 219956; 9034; 9180; 7133; 403284; 10288; 10347; 10507; 10798; 11025; 338751; 143502; 79324; 504191; 341568; 390113; 80045; 117196; 343172; 81285; 81696; 219432; 401666; 79473; 219436…
cytoskeleton organization	GO:0007010	b	4	1078	1075	68	(6.3%)	4.02722e-05	0.00874816	MCPH1; KRT74; SUN1; KRT71; SSH1; ARHGEF10L; NEFH; KRT3; FAM83H; MAP7; NPHP4; NES; ZYX; HYDIN; TRDN; PREX1; EML2; CEP120; ARHGEF5; ALMS1; NPHS1; SON; GOLGA2; CDC42BPG; ESPL1; P2RX7; SIPA1L3; RP1L1; DRC1; KRT6C; FGD5; DNAI1; KISS1; FGD6; SIX4; LAMA5; ULK4; ARHGEF17; CEP250; SYNE2; CEP192; DMTN; COBL; MAP1S; SSH2; GRHL3; SERPINF2; SYNE1; HRG; SYNE3; PLEK; CEP350; PCDH15; FHOD3; LLGL2; PLD2; DNAH5; T…	286; 1767; 2039; 2195; 2801; 3273; 3814; 3850; 3911; 3993; 4744; 5027; 5338; 5341; 5345; 286077; 6651; 55755; 121391; 7791; 7840; 7984; 9053; 9700; 9828; 9857; 10015; 10345; 10579; 10763; 10841; 11190; 55722; 24139; 79648; 112802; 153241; 80206; 161176; 286887; 51804; 85464; 152273; 54434; 54768; 54986; 55125; 55160; 55201; 55561; 55785; 23093; 23094; 23189; 23224; 23242; 23345; 23353; 57580; 578…
extracellular matrix organization	GO:0030198	b	4	317	317	28	(8.8%)	4.28831e-05	0.00874816	ITGA9; MMP10; COL11A1; COL11A2; NPHS1; ITGA6; AGRN; LAMB1; IBSP; COL2A1; COL27A1; NID1; SPINK5; LAMA4; LAMA5; DMP1; COL6A1; SERPINF2; LAMC2; FGFR4; OLFML2A; COL5A3; COL14A1; DSPP; MMP9; POMT1; VWF; COL6A2	1280; 1291; 1292; 1301; 1302; 1758; 1834; 2264; 3381; 3655; 3680; 3910; 3911; 3912; 3918; 4318; 4319; 4811; 5345; 7373; 7450; 10585; 11005; 169611; 375790; 50509; 85301; 4868
extracellular structure organization	GO:0043062	b	3	318	318	28	(8.8%)	4.53445e-05	0.00496523	ITGA9; MMP10; COL11A1; COL11A2; NPHS1; ITGA6; AGRN; LAMB1; IBSP; COL2A1; COL27A1; NID1; SPINK5; LAMA4; LAMA5; DMP1; COL6A1; SERPINF2; LAMC2; FGFR4; OLFML2A; COL5A3; COL14A1; DSPP; MMP9; POMT1; VWF; COL6A2	1280; 1291; 1292; 1301; 1302; 1758; 1834; 2264; 3381; 3655; 3680; 3910; 3911; 3912; 3918; 4318; 4319; 4811; 5345; 7373; 7450; 10585; 11005; 169611; 375790; 50509; 85301; 4868
ER to Golgi transport vesicle membrane	GO:0012507	c	4	56	56	10	(17.9%)	4.90833e-05	0.00173303	SEC23B; HLA-C; HLA-B; HLA-A; HLA-DRB1; HLA-G; HLA-E; HLA-DRB5; HLA-DQB1; HLA-DPA1	3106; 3107; 3113; 3119; 3123; 3135; 10483; 3105; 3127; 3133
fibrillar collagen trimer	GO:0005583	c	4	12	12	5	(41.7%)	5.33241e-05	0.00173303	COL5A3; COL27A1; COL2A1; COL11A1; COL11A2	1280; 1301; 1302; 50509; 85301
banded collagen fibril	GO:0098643	c	4	12	12	5	(41.7%)	5.33241e-05	0.00173303	COL5A3; COL27A1; COL2A1; COL11A1; COL11A2	1280; 1301; 1302; 50509; 85301
LINC complex	GO:0034993	c	3	7	7	4	(57.1%)	7.01356e-05	0.00183755	SYNE1; SYNE3; SUN1; SYNE2	23353; 161176; 23224; 23345
microtubule organizing center attachment site	GO:0034992	c	4	7	7	4	(57.1%)	7.01356e-05	0.00182352	SYNE1; SYNE2; SYNE3; SUN1	161176; 23224; 23345; 23353
plasma membrane region	GO:0098590	c	2	943	941	60	(6.4%)	9.3025e-05	0.00127134	ITGA9; RHBG; USH2A; IGSF5; EVC; ITGA6; UPK1A; GRIN3B; MAP7; DDX58; CYP4F2; CDHR5; ATP7B; FGD5; SLC52A3; PKD1L1; FZD6; ABCA7; SLC28A1; NEDD4; ABCA4; OSMR; UNC5A; SIPA1L3; PJA2; ERBB2; KISS1; NOS3; SLC14A2; NDUFS7; TANC1; LCT; MYRIP; DMTN; CHRNA5; PROM2; SLC26A6; PLB1; PHLPP2; SYNE1; SYNE2; PLEK; PCDH8; SLC6A20; CA9; TJP1; SLC2A9; CSPG4; ABCG8; SELE; TIRAP; SI; SCRIB; ANK1; ADRB2; UTRN; SLC22A1; KA…	24; 154; 286; 540; 768; 1138; 1244; 1464; 2039; 2064; 2121; 3655; 3680; 3814; 3938; 168507; 4734; 4846; 5100; 5341; 23094; 5727; 6401; 6476; 6580; 7082; 7399; 7402; 23189; 8170; 8323; 8529; 9053; 9154; 9180; 10347; 11045; 374291; 113278; 114609; 150084; 116444; 150696; 151056; 53841; 152273; 85461; 23224; 23345; 23513; 23586; 56606; 54716; 57127; 90249; 23035; 25924; 9867; 64241; 65010
axonemal dynein complex	GO:0005858	c	4	14	14	5	(35.7%)	0.000126374	0.00273811	DNAI1; DNAH3; DNAH8; CCDC114; DNAH5	1767; 1769; 55567; 27019; 93233
cytoskeletal anchoring at nuclear membrane	GO:0090286	b	4	8	8	4	(50.0%)	0.00013598	0.0193169	SYNE1; SYNE2; SYNE3; SUN1	161176; 23224; 23345; 23353
detection of external biotic stimulus	GO:0098581	b	4	22	22	6	(27.3%)	0.000142036	0.0193169	HLA-B; HLA-A; HLA-DRB1; PGLYRP3; TLR1; PGLYRP4	3106; 3123; 7096; 57115; 114771; 3105
multicellular organism metabolic process	GO:0044236	b	3	131	131	15	(11.5%)	0.000162644	0.0142476	UTS2; COL15A1; MMP10; COL11A1; COL11A2; GHR; SERPINF2; COL5A3; ADRB2; MMP9; COL6A1; COL6A2; COL2A1; P2RX7; BMP8A	154; 1280; 1291; 1292; 1301; 1302; 1306; 2690; 4318; 4319; 5027; 5345; 10911; 50509; 353500
Rho guanyl-nucleotide exchange factor activity	GO:0005089	m	4	77	77	11	(14.3%)	0.000171868	0.0128042	FGD5; PREX1; FGD6; PLEKHG2; FARP1; ARHGEF5; MCF2L2; MCF2L; TIAM2; ARHGEF17; ARHGEF10L	23101; 7984; 9828; 10160; 152273; 55160; 55785; 23263; 57580; 26230; 64857
axoneme part	GO:0044447	c	3	23	23	6	(26.1%)	0.00018593	0.00405948	DNAI1; DNAH3; DNAH5; DNAH8; CCDC114; HYDIN	1767; 1769; 54768; 55567; 27019; 93233
apical part of cell	GO:0045177	c	2	366	366	29	(7.9%)	0.000213671	0.00250301	USH2A; IGSF5; UPK1A; CYP4F2; SLC52A3; MYRIP; FZD6; SLC28A1; ADRB2; OSMR; SIPA1L3; ERBB2; KISS1; SLC14A2; SLC6A20; PROM2; SLC26A6; PLB1; LCT; TJP1; SLC2A9; CSPG4; ABCG8; CDHR5; ABCA7; SI; FAT4; GPSM2; ABCC2	154; 1244; 1464; 2064; 3814; 3938; 23094; 6476; 7082; 7399; 8170; 8323; 8529; 9154; 9180; 10347; 11045; 79633; 113278; 150084; 150696; 151056; 53841; 56606; 54716; 25924; 29899; 64241; 65010
MHC class II protein complex	GO:0042613	c	5	16	16	5	(31.2%)	0.000258541	0.00448137	HLA-DPA1; HLA-DRB1; HLA-DQB1; HLA-DOB; HLA-DRB5	3112; 3113; 3119; 3123; 3127
ciliary part	GO:0044441	c	2	356	354	28	(7.9%)	0.000280768	0.00287787	USH2A; EVC; CATSPERD; NPHP4; TXNDC2; HYDIN; DNAI1; PKD1L1; ALMS1; GLI2; RPGRIP1L; RP1L1; DRC1; MYRIP; CEP89; PTCHD3; PROM2; SLC26A6; PHLPP2; CATSPERG; DNAH3; DNAH5; DNAH8; DNAH9; ABCA4; PCDH15; PTCH1; CCDC114	24; 1767; 1769; 1770; 2121; 2736; 168507; 5727; 7399; 7840; 84203; 374308; 84902; 150696; 54768; 55567; 23322; 57828; 23035; 25924; 27019; 92749; 257062; 93233; 94137; 65010; 261734; 65217
basement membrane	GO:0005604	c	3	95	95	12	(12.6%)	0.000289439	0.00541665	COL15A1; LAMA4; LAMA5; USH2A; ITGA6; COLQ; AGRN; LAMC2; NID1; LAMB1; FRAS1; COL2A1	1280; 1306; 3655; 3910; 3911; 3912; 3918; 4811; 7399; 8292; 375790; 80144
receptor activity	GO:0004872	m	2	1663	1653	91	(5.5%)	0.000333833	0.00523005	GHR; OR5I1; CCRL2; LIFR; OR51B5; SEMA4D; ROS1; BTN1A1; OR6M1; GRIN3B; ERBB2; OR8S1; HLA-DRB1; OR2T8; FGFR4; OR51A4; OR2T1; OR9Q1; OR5R1; TLR1; PLXNA2; HCRTR1; OR4B1; OR5A1; OR2L13; IL10RA; OR2B11; IFNGR2; CD200; OR5D14; LILRB3; LILRB2; ABCA7; GPR35; IL17RC; HLA-DQB1; RRBP1; OR51G1; OR52I2; TMPRSS15; OR8J1; TNFRSF1B; TRIM5; OR10G7; OR5M3; IGF2R; OR6Y1; FLT3; NPY4R; FZD6; OR52N1; MRGPRX4; TAS2R38; …	154; 696; 1138; 2064; 2264; 2322; 2690; 2859; 3061; 3112; 3113; 3119; 3123; 3460; 3482; 3577; 3587; 3768; 3822; 3977; 4345; 219477; 219479; 5027; 5284; 5362; 5540; 5651; 5726; 5727; 5794; 6098; 6238; 6401; 7096; 400935; 8323; 8578; 401994; 219956; 9034; 9180; 7133; 403284; 10288; 10347; 10507; 10798; 11025; 338751; 143502; 79324; 504191; 341568; 390113; 80045; 57115; 117196; 343172; 81285; 81696;…
cell-cell adhesion	GO:0098609	b	3	885	884	55	(6.2%)	0.000335107	0.0244628	CDH11; B4GALNT2; SDK1; IGSF5; HLA-A; HLA-G; ADRB2; ITGA6; CDHR5; CD200; DCHS2; NPHP4; LAMB1; ADAMTS18; HLA-DRB5; SEMA4D; P2RX7; PKD1L1; PREX1; PCDHB2; NEDD4; DSC3; GLI2; PCDHB11; PCDHB10; HLA-DQB1; JAG2; SPINK5; CCL25; ERBB2; ZAN; HLA-E; VNN1; PCDH15; HLA-DRB1; DMTN; RAG1; KIF26B; SERPINF2; PCDHGA1; PLEK; LILRB2; PCDH8; CRTAM; PCDHA1; HLX; SELE; COL14A1; EIF2AK4; SCRIB; FAT1; PLEKHA7; FAT4; HLA-D…	154; 1009; 1825; 2039; 2064; 2195; 2736; 3113; 3119; 3123; 3135; 3142; 3655; 3912; 4345; 168507; 4734; 5027; 5100; 5341; 5345; 5896; 6370; 6401; 170692; 7373; 7455; 8876; 56114; 56126; 10288; 10507; 11005; 144100; 3714; 79633; 440275; 56133; 56147; 150084; 3105; 53841; 54798; 55083; 56253; 23513; 57580; 221935; 126259; 124872; 3127; 3133; 56125; 261734; 65217
homophilic cell adhesion via plasma membrane adhesion molecules	GO:0007156	b	5	156	156	16	(10.3%)	0.000357561	0.0487714	CDH11; PCDH8; CRTAM; PCDHA1; SDK1; PCDHB2; PCDHB11; DSC3; CDHR5; FAT1; DCHS2; PCDHB10; FAT4; CD200; PCDHGA1; PCDH15	1009; 1825; 2195; 4345; 5100; 56114; 79633; 56133; 56147; 53841; 54798; 56126; 56253; 221935; 56125; 65217
calcium ion binding	GO:0005509	m	5	710	706	46	(6.5%)	0.000382352	0.0397646	CDH11; MMP10; SYTL3; SYTL2; PPP2R3A; OC90; AGRN; DCHS2; HABP2; WDR49; STAB1; MEGF6; PKD1L2; PCDHB2; MMRN1; PCDHB11; SVEP1; DSC3; NID1; ZZEF1; SLIT1; JAG2; CAPN9; SYT8; SPATA21; TPO; PCDHB10; PCDH15; DMP1; FBN3; CRB2; EYS; NELL1; PCDHGA1; HRC; PCDH8; PCDHA1; ARSA; PON1; CDHR5; MASP2; CAMKK2; FAT1; DSPP; FAT4; CPS1	410; 1009; 1373; 1758; 1825; 1834; 1953; 2195; 3026; 3270; 3714; 4319; 4745; 4811; 5100; 5444; 5523; 6585; 7173; 56114; 10645; 10747; 10753; 79633; 79987; 374955; 56133; 56147; 375790; 114780; 729330; 346007; 84467; 151790; 53841; 54798; 54843; 22915; 23140; 23166; 56126; 286204; 90019; 94120; 56125; 65217
supramolecular fiber	GO:0099512	c	3	898	895	55	(6.1%)	0.000451948	0.00602464	KRT74; MYOM1; MYH13; KRT71; COL11A1; COL11A2; KRT32; KRT77; KIF26B; KRT3; FAM83H; MAP7; COL27A1; EML3; DNAH10; TXNDC2; COL2A1; NES; MYH15; DNAI1; MYH1; EML2; PBXIP1; MYH8; NEFH; GOLGA2; KRT6B; KRT6C; RP1L1; TTLL5; TTLL4; MTUS1; PARP4; CENPE; KRT27; DMTN; COL6A1; MAP1S; COBL; SYNE1; SYNE2; HRC; DNAH3; FHOD3; KRT78; DNAH5; DNAH8; DNAH9; ANK1; SYNPO2; CDK5RAP2; KIF20B; KRT33A; IGFN1; COL5A3	143; 286; 1062; 1280; 1291; 1301; 1302; 1767; 1769; 1770; 2039; 2801; 3270; 3850; 3854; 3882; 3883; 4619; 4626; 4744; 286077; 55755; 121391; 8735; 8736; 9053; 9585; 9654; 10763; 171024; 84203; 24139; 374454; 112802; 80206; 342574; 286887; 50509; 85301; 55083; 55201; 55567; 23093; 23224; 23242; 23345; 22989; 57326; 57509; 91156; 256364; 27019; 94137; 196374; 196385
axoneme	GO:0005930	c	3	86	86	11	(12.8%)	0.000459896	0.00602464	DNAI1; DNAH3; DNAH5; DNAH8; DNAH9; GLI2; RPGRIP1L; RP1L1; CCDC114; DRC1; HYDIN	1767; 1769; 1770; 2736; 54768; 55567; 23322; 27019; 92749; 93233; 94137
ciliary plasm	GO:0097014	c	3	86	86	11	(12.8%)	0.000459896	0.00602464	DNAI1; DNAH3; DNAH5; DNAH8; DNAH9; GLI2; RPGRIP1L; RP1L1; CCDC114; DRC1; HYDIN	1767; 1769; 1770; 2736; 54768; 55567; 23322; 27019; 92749; 93233; 94137
response to interferon-gamma	GO:0034341	b	5	160	160	16	(10.0%)	0.000474731	0.0526028	CCL14; TRIM5; HLA-C; HLA-B; GBP1; HLA-DRB1; HLA-G; HLA-E; HLA-DRB5; SLC26A6; PML; HLA-DQB1; IFNGR2; HLA-DPA1; CCL25; HLA-A	3106; 3107; 3113; 3119; 3123; 3127; 3135; 3460; 5371; 6358; 6370; 2633; 3105; 85363; 3133; 65010
notochord development	GO:0030903	b	4	18	18	5	(27.8%)	0.00047559	0.0541372	GLI2; COBL; COL2A1; T; CRB2	1280; 2736; 6862; 23242; 286204
cilium	GO:0005929	c	2	461	459	33	(7.2%)	0.000478251	0.0043574	DNAH10; USH2A; EVC; CATSPERD; NPHP4; TXNDC2; HYDIN; DNAI1; PKD1L1; ALMS1; GLI2; RPGRIP1L; RP1L1; DRC1; TTLL5; TTLL4; CEP250; MYRIP; CEP89; PTCHD3; PROM2; SLC26A6; PHLPP2; CATSPERG; DAW1; DNAH3; DNAH5; DNAH8; DNAH9; ABCA4; PCDH15; PTCH1; CCDC114	24; 1767; 1769; 1770; 2121; 2736; 168507; 164781; 5727; 7399; 7840; 9654; 11190; 84203; 374308; 84902; 150696; 54768; 55567; 23093; 23322; 57828; 23035; 25924; 27019; 92749; 257062; 93233; 94137; 65010; 261734; 65217; 196385
multicellular organismal catabolic process	GO:0044243	b	4	74	74	10	(13.5%)	0.000530757	0.0541372	COL15A1; MMP10; COL11A1; COL11A2; COL5A3; MMP9; COL6A1; COL6A2; COL2A1; P2RX7	1280; 1291; 1292; 1301; 1302; 1306; 4318; 4319; 5027; 50509
regulation of synaptic growth at neuromuscular junction	GO:0008582	b	5	5	5	3	(60.0%)	0.000539911	0.0526028	AGRN; SIX4; COLQ	8292; 375790; 51804
outer dynein arm	GO:0036157	c	5	5	5	3	(60.0%)	0.000539911	0.00701884	DNAI1; CCDC114; DNAH5	1767; 27019; 93233
supramolecular polymer	GO:0099081	c	2	905	902	55	(6.1%)	0.000544191	0.00446236	KRT74; MYOM1; MYH13; KRT71; COL11A1; COL11A2; KRT32; KRT77; KIF26B; KRT3; FAM83H; MAP7; COL27A1; EML3; DNAH10; TXNDC2; COL2A1; NES; MYH15; DNAI1; MYH1; EML2; PBXIP1; MYH8; NEFH; GOLGA2; KRT6B; KRT6C; RP1L1; TTLL5; TTLL4; MTUS1; PARP4; CENPE; KRT27; DMTN; COL6A1; MAP1S; COBL; SYNE1; SYNE2; HRC; DNAH3; FHOD3; KRT78; DNAH5; DNAH8; DNAH9; ANK1; SYNPO2; CDK5RAP2; KIF20B; KRT33A; IGFN1; COL5A3	143; 286; 1062; 1280; 1291; 1301; 1302; 1767; 1769; 1770; 2039; 2801; 3270; 3850; 3854; 3882; 3883; 4619; 4626; 4744; 286077; 55755; 121391; 8735; 8736; 9053; 9585; 9654; 10763; 171024; 84203; 24139; 374454; 112802; 80206; 342574; 286887; 50509; 85301; 55083; 55201; 55567; 23093; 23224; 23242; 23345; 22989; 57326; 57509; 91156; 256364; 27019; 94137; 196374; 196385
cytoskeleton	GO:0005856	c	4	2022	2016	106	(5.3%)	0.000565534	0.0105028	DNAH10; USH2A; KRT32; KRT77; TXNDC2; PBXIP1; ZYX; UBXN11; EML2; CEP120; ARHGEF5; ALMS1; GOLGA2; ESPL1; CEP350; RP1L1; CENPE; KRT27; CEP192; CEP89; MTUS1; NDOR1; SSH2; CEP112; SSH1; CENPQ; SFI1; UTRN; CEP72; SYNPO2; LSP1; MYRIP; EVC; KIF26B; DNAI1; DDX58; APOB; TIMELESS; PLEKHA7; SNX31; TNS1; PJA2; DRC1; FARP1; PARP4; MTRR; CDK5RAP2; MAP1S; DNAH3; DNAH5; GPSM2; DNAH8; DNAH9; FTCD; EML3; MCPH1; KRT…	143; 286; 338; 990; 1062; 1767; 1769; 1770; 2039; 2121; 2736; 2801; 3850; 3854; 3882; 3883; 3993; 4046; 201134; 4552; 4619; 4626; 4649; 4744; 4846; 169166; 286077; 84461; 6401; 55755; 7399; 7402; 121391; 7791; 7840; 7984; 8735; 8736; 8914; 9053; 9585; 9654; 9700; 9814; 9857; 9867; 10015; 10160; 171024; 10579; 10763; 10841; 11190; 55722; 144100; 84203; 24139; 374454; 79648; 112802; 153241; 80206; …
MHC class II receptor activity	GO:0032395	m	4	11	11	4	(36.4%)	0.000584146	0.0290126	HLA-DPA1; HLA-DRB1; HLA-DQB1; HLA-DOB	3112; 3113; 3119; 3123
integral component of membrane	GO:0016021	c	3	5705	5668	259	(4.6%)	0.000606202	0.00721931	DUOXA2; SMIM20; GHR; OR5I1; GFRAL; SSH1; CCRL2; GPR153; LDLRAD2; LIFR; SYNE1; OR51B5; MPC2; CYP4F2; GPR35; ROS1; ZYX; TMEM171; SLC39A10; PKD1L1; PKD1L2; EML2; BTN1A1; SLC28A1; DSC3; NPHS1; OR10H3; MRS2; CLN5; GRIN3B; UNC5A; HBS1L; FCAR; SYT8; ENTPD3; TPO; ENPP7; HLA-DRB1; MUC4; OR7A17; FUT10; PROM2; OR2T8; OCA2; FGFR4; OR51A4; ANO7; ZAN; COL15A1; OR9Q1; MTCH1; CSPG4; SLC2A7; OR5R1; DNAH10; DPCR1;…	24; 387775; 154; 218; 410; 540; 696; 727; 768; 956; 1009; 1138; 1179; 1188; 1203; 1244; 1306; 338821; 1464; 93107; 1825; 2052; 2064; 2121; 166012; 2195; 2204; 2264; 2322; 2690; 2859; 3061; 3106; 3107; 3112; 3113; 3119; 3123; 3135; 3460; 3482; 3577; 3587; 3655; 3680; 3768; 3812; 3822; 3938; 3977; 155184; 4253; 4345; 266629; 168391; 135656; 4585; 4649; 168507; 219477; 219479; 4948; 5027; 5100; 5284…
intrinsic component of membrane	GO:0031224	c	2	5819	5782	263	(4.5%)	0.00071665	0.0053423	DUOXA2; SMIM20; GHR; OR5I1; CCDC167; SSH1; CCRL2; GPR153; LDLRAD2; LIFR; SYNE1; OR51B5; MPC2; CYP4F2; GPR35; ROS1; ZYX; TMEM171; SLC39A10; PKD1L1; PKD1L2; EML2; BTN1A1; SLC28A1; DSC3; NPHS1; OR10H3; MRS2; CLN5; GRIN3B; UNC5A; GFRAL; HBS1L; FCAR; SYT8; ENTPD3; LEPROT; TPO; ENPP7; HLA-DRB1; MUC4; OR7A17; FUT10; PROM2; OR2T8; OCA2; FGFR4; OR51A4; ANO7; ZAN; COL15A1; OR9Q1; MTCH1; CSPG4; SLC2A7; OR5R…	24; 387775; 154; 218; 410; 420; 540; 683; 696; 727; 768; 956; 1009; 1138; 1179; 1188; 1203; 1244; 1306; 338821; 1464; 93107; 1825; 2052; 2064; 2121; 166012; 2195; 2204; 2264; 2322; 2690; 2859; 3061; 3106; 3107; 3112; 3113; 3119; 3123; 3135; 3460; 3482; 3577; 3587; 3655; 3680; 3768; 3812; 3822; 3938; 3977; 155184; 4253; 4345; 266629; 168391; 135656; 4585; 4649; 168507; 219477; 219479; 4948; 5027; …
complex of collagen trimers	GO:0098644	c	2	20	20	5	(25.0%)	0.000807159	0.00551559	COL5A3; COL27A1; COL2A1; COL11A1; COL11A2	1280; 1301; 1302; 50509; 85301
collagen trimer	GO:0005581	c	3	92	92	11	(12.0%)	0.00082027	0.00872828	COL15A1; COL11A1; COL11A2; FCN2; COL14A1; COLQ; COL5A3; COL27A1; COL6A1; COL6A2; COL2A1	1280; 1291; 1292; 1301; 1302; 1306; 2220; 7373; 8292; 50509; 85301
endocytic vesicle membrane	GO:0030666	c	3	153	153	15	(9.8%)	0.000866166	0.00872828	NOS3; APOB; SCARF1; HLA-C; HLA-B; HLA-A; HLA-DRB1; HLA-G; HLA-E; HLA-DRB5; TLR1; HLA-DQB1; HLA-DPA1; STAB1; PTCH1	338; 3106; 3107; 3113; 3119; 3123; 3135; 4846; 5727; 7096; 8578; 3105; 23166; 3127; 3133
integral component of plasma membrane	GO:0005887	c	4	1599	1593	86	(5.4%)	0.000894991	0.0145436	GHR; CCRL2; LIFR; GPR35; ZYX; SLC39A10; SLC6A5; BTN1A1; SLC28A1; UPK1A; GRIN3B; FCAR; TPO; HLA-DRB1; MUC4; PROM2; FGFR4; CSPG4; FAT1; TLR1; HCRTR1; ITGA9; HLA-C; HLA-B; HLA-A; KCNG4; ITGA6; IFNGR2; CD200; ATP7B; IGF2R; LILRB3; LILRB2; PCDHB2; ADRB2; TRPM2; SLC14A2; SEMA4D; SLC26A1; SLC26A6; NPHS1; KIR3DL2; LCT; TNFRSF1B; CDHR5; SLC22A1; SIRPB1; IL17RC; CLCA1; FLT3; SLC52A3; NPY4R; FZD6; RHBG; MRG…	24; 387775; 154; 540; 696; 727; 1138; 1179; 1188; 1244; 1464; 2195; 2204; 2264; 2322; 2690; 2859; 3061; 3106; 3107; 3113; 3123; 3460; 3482; 3655; 3680; 3714; 3768; 3812; 3822; 3938; 3977; 4345; 4585; 5027; 5100; 5284; 5362; 5540; 5794; 6580; 7096; 7173; 7226; 400935; 7791; 8170; 8323; 9034; 9152; 9154; 9180; 9389; 7133; 10326; 10507; 10861; 11025; 11045; 504191; 56133; 113278; 56147; 117196; 4411…
