# Supplementary material for: Significant abundance of cis configurations of coding variants in diploid human genomes
Source: Nucleic Acids Res. 2019 Jan 30;47(6):2981–95. doi: 10.1093/nar/gkz031 (PMC6451136; doi:10.1093/nar/gkz031)
Supplement: Supplementary Data [file gkz031_supplemental_files.zip › SupplementaryTable_S15.xlsx]

## Sheet: Legend
Supplementary Table S15. Variants in OMIM and GWAS in cis- and trans-abundant genes.
Supplementary Table S15A. Variants in OMIM and 1,227 cis-abundant genes.
‘Chr‘: chromosome
‘Start‘: start position of SNP
‘End‘: end position of SNP
‘Ref‘: reference allele
‘Alt‘: non-reference allele
‘dbSNP_ID‘: rs number in dbSNP
‘ClinVar_DB OMIM‘: OMIM entry in ClinVar database
‘Gene Symbol‘: gene name
The table is sorted by chromosome and genomic position.
Supplementary Table S15B. Variants in OMIM and 786 trans-abundant genes.
Columns same as in Supplementary Table S15A
Supplementary Table S15C. Variants in GWAS and 1,227 cis-abundant genes.
‘Chr‘: chromosome
‘Start‘: start position of SNP
‘End‘: end position of SNP
‘Ref‘: reference allele
‘Alt‘: non-reference allele
‘GWAS_SNP‘: rs number in dbSNP
‘GWAS_DIS‘: disease / trait examined in study
‘Gene Symbol‘: gene name
The table is sorted by chromosome and genomic position.
Supplementary Table S15D. Variants in GWAS and 786 trans -abundant genes.
Columns same as in Supplementary Table S15C
Reference:
Wang, K., Li, M. and Hakonarson, H. (2010) ANNOVAR: functional annotation of genetic variants from high-throughput sequencing data. Nucleic Acids Res, 38, e164.

## Sheet: Supplementary Table S15A
Supplementary Table S15A. Variants in OMIM and 1,227 cis-abundant genes.
Chr	Start	End	Ref	Alt	dbSNP_ID	ClinVar_DB OMIM	Gene Symbol
1	100343254	100343254	G	A	rs141043166	MedGen|MedGen:OMIM:Orphanet:SNOMED_CT	AGL
1	100358103	100358103	C	T	rs3753494	MedGen|MedGen:OMIM:Orphanet:SNOMED_CT	AGL
1	100361925	100361925	G	A	rs2230307	MedGen|MedGen:OMIM:Orphanet:SNOMED_CT	AGL
1	196684855	196684855	T	C	rs35453854	Human_Phenotype_Ontology:MedGen|MedGen:Orphanet|MedGen:Orphanet:SNOMED_CT|MedGen:OMIM:SNOMED_CT	CFH
1	196706049	196706049	G	A	rs55807605	MedGen:Orphanet:SNOMED_CT|MedGen:Orphanet|MedGen:OMIM:SNOMED_CT|Human_Phenotype_Ontology:MedGen	CFH
1	196709816	196709816	G	T	rs149474608	MedGen:OMIM:SNOMED_CT|MedGen:Orphanet|Human_Phenotype_Ontology:MedGen|MedGen:Orphanet:SNOMED_CT	CFH
1	196709833	196709833	C	T	rs145975787	MedGen:Orphanet:SNOMED_CT|MedGen:OMIM:SNOMED_CT|MedGen:Orphanet|Human_Phenotype_Ontology:MedGen	CFH
1	196712624	196712624	T	C	rs35343172	MedGen:Orphanet|Human_Phenotype_Ontology:MedGen|MedGen:OMIM:SNOMED_CT|MedGen|MedGen:Orphanet:SNOMED_CT	CFH
1	203186979	203186979	C	A	rs140228721	MedGen:OMIM	CHIT1
1	203192360	203192360	C	A	rs151004649	MedGen:OMIM	CHIT1
1	203192681	203192681	T	G	rs183706407	MedGen:OMIM	CHIT1
1	53668099	53668099	C	T	rs74315294	MedGen:OMIM:Orphanet|MedGen|MedGen:OMIM:Orphanet|MedGen:Orphanet:SNOMED_CT	CPT2
1	53676401	53676401	T	G	rs2229291	MedGen:OMIM:Orphanet|MedGen|MedGen:Orphanet:SNOMED_CT|MedGen	CPT2
1	213068595	213068595	C	T	rs3207090	MedGen|MedGen:OMIM:Orphanet	FLVCR1
1	24194748	24194748	G	C	rs2070956	MedGen|MedGen:OMIM:Orphanet:SNOMED_CT	FUCA1
1	24194770	24194770	C	G	rs61996282	MedGen:OMIM:Orphanet:SNOMED_CT|MedGen	FUCA1
1	24194773	24194773	G	A	rs2070955	MedGen|MedGen:OMIM:Orphanet:SNOMED_CT\x2cMedGen:OMIM:Orphanet:SNOMED_CT	FUCA1
1	17588689	17588689	T	A	rs142129409	MedGen:OMIM:Orphanet:SNOMED_CT	PADI3
1	17597423	17597423	C	T	rs144080386	MedGen:OMIM:Orphanet:SNOMED_CT	PADI3
1	7869953	7869953	C	G	rs150812083	MedGen:OMIM	PER3
1	7869960	7869960	A	G	rs139315125	MedGen:OMIM	PER3
1	12009911	12009911	G	A	rs34878020	MedGen:Orphanet|MedGen:OMIM:Orphanet:SNOMED_CT|MedGen	PLOD1
1	12025600	12025600	C	T	rs138490756	MedGen:Orphanet|MedGen|MedGen:OMIM:Orphanet:SNOMED_CT|MedGen	PLOD1
2	38298394	38298394	C	T	rs79204362	MedGen|MedGen:OMIM|Human_Phenotype_Ontology:MedGen|MedGen	CYP1B1
2	38302291	38302291	A	T	rs9282671	MedGen:OMIM:SNOMED_CT|Human_Phenotype_Ontology:MedGen|MedGen	CYP1B1
2	71827854	71827854	G	A	rs2303603	MedGen:OMIM:Orphanet	DYSF
2	71887715	71887715	T	C	rs146384562	MedGen:OMIM:Orphanet|MedGen	DYSF
2	27320480	27320480	G	A	rs143669793	MedGen:OMIM	KHK
2	219206292	219206292	G	A	rs141506076	MedGen:OMIM:Orphanet:SNOMED_CT	PNKD
3	33059977	33059977	T	C	rs202237232	MedGen|MedGen:OMIM:Orphanet:SNOMED_CT|MedGen:OMIM:Orphanet|MedGen:OMIM:Orphanet:SNOMED_CT|MedGen:OMIM:Orphanet:SNOMED_CT	GLB1
3	14170981	14170981	C	T	rs35028636	MedGen|MedGen:OMIM|MedGen|MedGen	TMEM43
3	14174077	14174077	G	A	rs145619906	MedGen|MedGen|MedGen|MedGen:OMIM\x2cMedGen	TMEM43
3	14176384	14176384	A	G	rs35924492	MedGen|MedGen:OMIM|MedGen|MedGen	TMEM43
3	14180731	14180731	C	T	rs113449357	MedGen:Orphanet:SNOMED_CT|MedGen|MedGen:OMIM|MedGen|MedGen	TMEM43
3	14180750	14180750	C	T	rs11924644	MedGen|MedGen:OMIM|MedGen|MedGen	TMEM43
3	14183188	14183188	G	A	rs36083134	MedGen|MedGen:OMIM|MedGen	TMEM43
3	14183203	14183203	T	C	rs116911972	MedGen|MedGen|MedGen:OMIM	TMEM43
4	128843111	128843111	C	G	rs150418024	MedGen:OMIM|MedGen\x2cMedGen	MFSD8
4	128861116	128861116	C	T	rs28544073	MedGen\x2cMedGen|MedGen|MedGen:OMIM:Orphanet	MFSD8
5	33998773	33998773	G	A	rs9282594	MedGen:OMIM|MedGen	AMACR
5	34004707	34004707	C	T	rs10941112	MedGen|MedGen:OMIM	AMACR
5	40959622	40959622	C	A	rs121964920	MedGen:OMIM|MedGen	C7
5	74014629	74014629	C	T	rs28942073	MedGen|MedGen|MedGen|MedGen:OMIM:Orphanet:SNOMED_CT	HEXB
5	74014637	74014637	A	G	rs77499935	MedGen|MedGen:OMIM:Orphanet:SNOMED_CT	HEXB
5	118810143	118810143	T	C	rs28943588	MedGen|MedGen:OMIM:Orphanet:SNOMED_CT	HSD17B4
5	118811533	118811533	G	A	rs25640	MedGen|MedGen|MedGen:OMIM:Orphanet:SNOMED_CT\x2cMedGen:OMIM:Orphanet:SNOMED_CT	HSD17B4
5	118850709	118850709	G	A	rs28943591	MedGen|MedGen|MedGen|MedGen:OMIM:Orphanet:SNOMED_CT	HSD17B4
5	118860938	118860938	T	C	rs11539471	MedGen|MedGen|MedGen:OMIM:Orphanet:SNOMED_CT	HSD17B4
5	118872184	118872184	C	T	rs28943592	MedGen|MedGen|MedGen:OMIM:Orphanet:SNOMED_CT	HSD17B4
5	118877660	118877660	A	G	rs28943594	MedGen|MedGen|MedGen:OMIM:Orphanet:SNOMED_CT	HSD17B4
5	176562864	176562864	C	T	rs149334244	MedGen|MedGen:OMIM:Orphanet:SNOMED_CT	NSD1
5	176637211	176637211	G	T	rs61744451	MedGen:OMIM|MedGen:OMIM:Orphanet:SNOMED_CT|MedGen	NSD1
5	176637850	176637850	C	T	rs115722008	MedGen|MedGen:OMIM	NSD1
5	176675204	176675204	C	T	rs144900277	MedGen|MedGen:OMIM:Orphanet:SNOMED_CT	NSD1
5	176722005	176722005	G	A	rs78247455	MedGen|MedGen|MedGen:OMIM:SNOMED_CT|MedGen:OMIM:Orphanet:SNOMED_CT	NSD1
5	176722219	176722219	T	C	rs77618751	MedGen|MedGen|MedGen:OMIM:SNOMED_CT|MedGen:OMIM:Orphanet:SNOMED_CT	NSD1
5	218487	218487	G	A	rs187964306	MedGen:OMIM:Orphanet|MedGen:OMIM|MedGen|MedGen|MedGen:OMIM|MedGen:OMIM:Orphanet:SNOMED_CT|MedGen:OMIM:Orphanet|MedGen:OMIM	SDHA
5	223646	223646	A	T	rs34635677	MedGen:OMIM:Orphanet|MedGen:OMIM|MedGen|MedGen:OMIM|MedGen:OMIM:Orphanet:SNOMED_CT|MedGen:OMIM:Orphanet	SDHA
5	223679	223679	A	G	rs80207011	MedGen:SNOMED_CT|MedGen:OMIM:Orphanet|MedGen:OMIM|MedGen:OMIM	SDHA
5	224487	224487	T	C	rs142926807	MedGen:OMIM|MedGen:OMIM:Orphanet:SNOMED_CT|MedGen:OMIM:Orphanet|MedGen:OMIM:Orphanet|MedGen:OMIM	SDHA
5	226091	226091	G	A	rs148246073	MedGen:OMIM:Orphanet|MedGen:OMIM|MedGen:OMIM|MedGen:OMIM:Orphanet|MedGen:OMIM:Orphanet:SNOMED_CT	SDHA
5	240563	240563	C	T	rs151266052	MedGen:OMIM:Orphanet|MedGen:OMIM:Orphanet|MedGen:OMIM	SDHA
5	240575	240575	G	A	rs192818312	MedGen:OMIM:Orphanet|MedGen:OMIM	SDHA
6	24495330	24495330	G	C	rs4646832	MedGen|MedGen:OMIM:Orphanet:SNOMED_CT	ALDH5A1
6	24495354	24495354	C	G	rs185042766	MedGen:OMIM:Orphanet:SNOMED_CT	ALDH5A1
6	24520644	24520644	G	A	rs149482918	MedGen|MedGen:OMIM:Orphanet:SNOMED_CT	ALDH5A1
6	24520719	24520719	G	A	rs115784602	MedGen:OMIM:Orphanet:SNOMED_CT|MedGen|MedGen	ALDH5A1
6	7556049	7556049	A	G	rs188516326	MedGen|MedGen:OMIM:Orphanet|MedGen:OMIM:Orphanet|MedGen:OMIM:Orphanet|MedGen|MedGen:OMIM|MedGen:OMIM:Orphanet	DSP
6	7569480	7569480	A	T	rs28763961	MedGen|MedGen|MedGen:OMIM:Orphanet|MedGen|MedGen:OMIM:Orphanet|MedGen:OMIM:Orphanet|MedGen:OMIM|MedGen:OMIM:Orphanet	DSP
6	7575687	7575687	C	T	rs142429411	MedGen|MedGen:Orphanet:SNOMED_CT:SNOMED_CT|MedGen|MedGen:OMIM:Orphanet|MedGen:OMIM:Orphanet|MedGen:OMIM:Orphanet|MedGen|MedGen:OMIM|MedGen:OMIM:Orphanet	DSP
6	7576669	7576669	C	T	rs145933612	MedGen|MedGen:Orphanet:SNOMED_CT:SNOMED_CT|MedGen:OMIM:Orphanet|MedGen|MedGen:OMIM:Orphanet|MedGen:OMIM:Orphanet|MedGen:OMIM|MedGen:OMIM:Orphanet	DSP
6	7577213	7577213	G	A	rs80325569	MedGen:Orphanet:SNOMED_CT:SNOMED_CT|MedGen|MedGen:OMIM|MedGen:OMIM:Orphanet|MedGen|MedGen|MedGen:OMIM:Orphanet|MedGen|MedGen:OMIM:Orphanet|MedGen:OMIM:Orphanet	DSP
6	7580069	7580069	A	G	rs199795359	MedGen|MedGen|MedGen|MedGen:OMIM|MedGen:OMIM:Orphanet	DSP
6	7580346	7580346	G	A	rs184154918	MedGen|MedGen:OMIM:Orphanet|MedGen|MedGen:OMIM:Orphanet|MedGen:OMIM:Orphanet|MedGen:OMIM|MedGen:OMIM:Orphanet	DSP
6	7580795	7580795	C	G	rs28763965	MedGen|MedGen|Human_Phenotype_Ontology:MedGen|MedGen|MedGen:OMIM|MedGen:OMIM:Orphanet|MedGen:Orphanet:SNOMED_CT:SNOMED_CT|MedGen|MedGen:OMIM:Orphanet|MedGen:OMIM:Orphanet|MedGen:OMIM:Orphanet	DSP
6	7580878	7580878	G	T	rs113902911	MedGen\x2cMedGen|MedGen:Orphanet:SNOMED_CT:SNOMED_CT|MedGen:OMIM|MedGen:OMIM:Orphanet|MedGen|MedGen:OMIM:Orphanet|MedGen:OMIM:Orphanet|MedGen:OMIM:Orphanet	DSP
6	7580912	7580912	C	T	rs148041814	MedGen|MedGen:Orphanet:SNOMED_CT:SNOMED_CT|MedGen:OMIM|MedGen:OMIM:Orphanet	DSP
6	7581032	7581032	C	T	rs28763967	MedGen|MedGen:OMIM|MedGen:OMIM:Orphanet|MedGen:OMIM:Orphanet|MedGen|MedGen:OMIM:Orphanet|MedGen:OMIM:Orphanet|MedGen	DSP
6	7582993	7582993	A	T	rs78652302	MedGen|MedGen:OMIM|MedGen:OMIM:Orphanet|MedGen:Orphanet:SNOMED_CT:SNOMED_CT|MedGen:OMIM:Orphanet|MedGen:OMIM:Orphanet|MedGen|MedGen:OMIM:Orphanet	DSP
6	7583703	7583703	G	A	rs41302885	MedGen|MedGen|MedGen:OMIM|MedGen:OMIM:Orphanet|MedGen|MedGen:OMIM:Orphanet|MedGen|MedGen:OMIM:Orphanet|MedGen:OMIM:Orphanet|MedGen:OMIM	DSP
6	7585411	7585411	G	A	rs116888866	MedGen|MedGen:Orphanet:SNOMED_CT|MedGen|MedGen|MedGen|MedGen:OMIM:Orphanet|MedGen:OMIM:Orphanet|MedGen:OMIM:Orphanet	DSP
6	7585795	7585795	C	A	rs34884895	MedGen|MedGen:OMIM|MedGen:OMIM:Orphanet|MedGen:OMIM:Orphanet|MedGen:OMIM:Orphanet|MedGen:OMIM:Orphanet|MedGen	DSP
6	7586100	7586100	A	G	rs28763971	MedGen|MedGen:Orphanet:SNOMED_CT:SNOMED_CT|MedGen:OMIM|MedGen:OMIM:Orphanet|MedGen|MedGen|MedGen:OMIM:Orphanet|MedGen:OMIM:Orphanet|MedGen:OMIM:Orphanet	DSP
6	29080004	29080004	A	G	rs28757581	MedGen:OMIM	OR2J3
6	29080344	29080344	G	A	rs3749977	MedGen:OMIM	OR2J3
6	51484226	51484226	C	T	rs34548196	MedGen|MedGen:OMIM:Orphanet:SNOMED_CT	PKHD1
6	51491884	51491884	T	C	rs4715227	MedGen|MedGen:OMIM:Orphanet:SNOMED_CT	PKHD1
6	51512889	51512889	G	A	rs41273722	MedGen:OMIM:Orphanet:SNOMED_CT|MedGen	PKHD1
6	51612626	51612626	A	G	rs146519878	MedGen|MedGen:OMIM:Orphanet:SNOMED_CT	PKHD1
6	51637561	51637561	T	C	rs150925674	MedGen:OMIM:Orphanet:SNOMED_CT|MedGen	PKHD1
6	51712738	51712738	C	T	rs139555370	MedGen|MedGen:OMIM:Orphanet:SNOMED_CT	PKHD1
6	51712759	51712759	T	C	rs7766366	MedGen|MedGen:OMIM:Orphanet:SNOMED_CT	PKHD1
6	51747934	51747934	G	A	rs147851214	MedGen|MedGen:OMIM:Orphanet:SNOMED_CT	PKHD1
6	51747943	51747943	T	A	rs76895755	MedGen|MedGen:OMIM:Orphanet:SNOMED_CT	PKHD1
6	51777251	51777251	G	A	rs147487242	MedGen|MedGen:OMIM:Orphanet:SNOMED_CT	PKHD1
6	51875133	51875133	G	A	rs115338476	MedGen|MedGen:OMIM:Orphanet:SNOMED_CT|MedGen	PKHD1
6	51947313	51947313	T	C	rs141790557	MedGen|MedGen:OMIM:Orphanet:SNOMED_CT	PKHD1
6	32809349	32809349	T	C	rs55853041	MedGen:OMIM	PSMB8
6	32811752	32811752	C	T	rs114772012	MedGen:OMIM	PSMB8
7	117144344	117144344	C	T	rs1800073	MedGen:OMIM:Orphanet:SNOMED_CT|MedGen	CFTR
7	117149143	117149143	C	T	rs115545701	MedGen:OMIM:Orphanet:SNOMED_CT|MedGen:OMIM:Orphanet|MedGen:OMIM:Orphanet:SNOMED_CT|MedGen	CFTR
7	117149147	117149147	G	A	rs1800076	MedGen:OMIM:Orphanet:SNOMED_CT|MedGen|MedGen:OMIM:Orphanet:SNOMED_CT\x2cMedGen:OMIM:Orphanet:SNOMED_CT	CFTR
7	117171053	117171053	T	C	rs141723617	MedGen:OMIM:Orphanet:SNOMED_CT	CFTR
7	117175372	117175372	A	G	rs121909046	MedGen:OMIM:Orphanet:SNOMED_CT	CFTR
7	117180336	117180336	C	G	rs1800086	MedGen:OMIM:Orphanet:SNOMED_CT	CFTR
7	117199648	117199648	T	G	rs74571530	MedGen:OMIM:Orphanet:SNOMED_CT\x2cMedGen:OMIM:Orphanet:SNOMED_CT|MedGen	CFTR
7	117227874	117227874	A	G	rs75789129	MedGen:OMIM:Orphanet:SNOMED_CT|MedGen	CFTR
7	117230454	117230454	G	C	rs1800098	MedGen:OMIM:Orphanet|MedGen:OMIM:Orphanet:SNOMED_CT|MedGen|MedGen	CFTR
7	117232062	117232062	A	G	rs201124247	MedGen:OMIM:Orphanet:SNOMED_CT	CFTR
7	117232223	117232223	C	T	rs1800100	MedGen:OMIM:Orphanet:SNOMED_CT|MedGen	CFTR
7	117250575	117250575	G	C	rs1800111	MedGen:OMIM:Orphanet:SNOMED_CT|MedGen|MedGen:OMIM:Orphanet:SNOMED_CT|MedGen	CFTR
7	117267592	117267592	G	T	rs1800120	MedGen|MedGen:OMIM:Orphanet:SNOMED_CT	CFTR
7	117282582	117282582	G	A	rs11971167	MedGen:OMIM:Orphanet|MedGen:OMIM:Orphanet:SNOMED_CT|MedGen:OMIM:Orphanet:SNOMED_CT\x2cMedGen:OMIM:Orphanet:SNOMED_CT	CFTR
7	117304834	117304834	G	C	rs113857788	MedGen:OMIM:Orphanet:SNOMED_CT|MedGen\x2cMedGen:OMIM:Orphanet	CFTR
7	117307076	117307076	C	T	rs4148725	MedGen:OMIM:Orphanet:SNOMED_CT	CFTR
8	17918934	17918934	A	G	rs10103355	MedGen|MedGen:OMIM:SNOMED_CT	ASAH1
8	17919807	17919807	A	G	rs141068211	MedGen:OMIM:SNOMED_CT	ASAH1
8	143956693	143956693	G	A	rs4541	MedGen:OMIM:Orphanet|MedGen:Orphanet:SNOMED_CT	CYP11B1
8	143957788	143957788	A	G	rs141368413	MedGen:Orphanet:SNOMED_CT|MedGen:OMIM:Orphanet	CYP11B1
8	143961126	143961126	A	G	rs201951316	MedGen:Orphanet:SNOMED_CT|MedGen:OMIM:Orphanet	CYP11B1
8	21978269	21978269	C	T	rs114871775	MedGen:SNOMED_CT|MedGen:OMIM:Orphanet	HR
8	21978372	21978372	C	T	rs76547188	MedGen:SNOMED_CT|MedGen:OMIM:Orphanet	HR
8	21980023	21980023	C	A	rs138941448	MedGen:OMIM:Orphanet|MedGen:SNOMED_CT	HR
8	21981170	21981170	T	C	rs75362423	MedGen:OMIM:Orphanet|MedGen:SNOMED_CT	HR
8	21981218	21981218	C	T	rs117197822	MedGen:OMIM:Orphanet|MedGen:SNOMED_CT|MedGen	HR
8	21981219	21981219	G	C	rs200843097	MedGen:OMIM:Orphanet|MedGen:SNOMED_CT	HR
8	21982991	21982991	T	C	rs74596676	MedGen:SNOMED_CT|MedGen:OMIM:Orphanet	HR
8	21983134	21983134	T	C	rs112016555	MedGen:OMIM:Orphanet|MedGen:SNOMED_CT	HR
8	21983144	21983144	C	T	rs115643651	MedGen:SNOMED_CT|MedGen:OMIM:Orphanet	HR
8	21984765	21984765	C	T	rs73549523	MedGen:SNOMED_CT|MedGen:OMIM:Orphanet	HR
8	21984900	21984900	G	A	rs115396678	MedGen:SNOMED_CT|MedGen:OMIM:Orphanet	HR
8	21984945	21984945	C	T	rs12675375	MedGen:SNOMED_CT|MedGen:OMIM:Orphanet	HR
8	21984985	21984985	G	A	rs143170974	MedGen:SNOMED_CT|MedGen:OMIM:Orphanet	HR
8	21984999	21984999	G	A	rs77758962	MedGen:OMIM:Orphanet|MedGen:SNOMED_CT	HR
8	21986496	21986496	G	C	rs73549525	MedGen:OMIM:Orphanet|MedGen:SNOMED_CT	HR
8	145107390	145107390	C	T	rs185836803	MedGen:OMIM:Orphanet:SNOMED_CT	OPLAH
8	55537560	55537560	C	T	rs77775126	MedGen:OMIM|MedGen|MedGen	RP1
8	22020159	22020159	G	T	rs183533911	MedGen\x2cMedGen:OMIM:Orphanet:SNOMED_CT|MedGen	SFTPC
8	104415504	104415504	C	T	rs142329098	MedGen:OMIM	SLC25A32
9	137582842	137582842	G	A	rs116003670	MedGen|MedGen:Orphanet|MedGen:OMIM:Orphanet:SNOMED_CT:SNOMED_CT	COL5A1
9	137591755	137591755	C	T	rs41306397	MedGen|MedGen:OMIM:Orphanet:SNOMED_CT:SNOMED_CT|MedGen	COL5A1
9	137591855	137591855	G	T	rs145178917	MedGen|MedGen:OMIM:Orphanet:SNOMED_CT:SNOMED_CT|MedGen	COL5A1
9	137593099	137593099	G	A	rs138579182	MedGen|MedGen:OMIM:Orphanet:SNOMED_CT:SNOMED_CT|MedGen	COL5A1
9	137593122	137593122	C	G	rs147008954	MedGen|MedGen:OMIM:Orphanet:SNOMED_CT:SNOMED_CT	COL5A1
9	137674564	137674564	C	T	rs185912761	MedGen:OMIM:Orphanet:SNOMED_CT:SNOMED_CT	COL5A1
9	137688701	137688701	A	G	rs61736966	MedGen|MedGen:OMIM:Orphanet:SNOMED_CT:SNOMED_CT|MedGen	COL5A1
9	137708884	137708884	C	T	rs61739195	MedGen|MedGen:OMIM:Orphanet:SNOMED_CT:SNOMED_CT|MedGen:Orphanet|MedGen	COL5A1
9	137726950	137726950	C	T	rs2229817	MedGen|MedGen|MedGen:OMIM:Orphanet:SNOMED_CT:SNOMED_CT	COL5A1
9	137734039	137734039	G	A	rs61729495	MedGen|MedGen:OMIM:Orphanet:SNOMED_CT:SNOMED_CT|MedGen:Orphanet	COL5A1
9	2718802	2718802	T	C	rs75645675	MedGen:OMIM	KCNV2
9	2729686	2729686	C	G	rs12352254	MedGen|MedGen:OMIM	KCNV2
9	2729705	2729705	T	C	rs112673841	MedGen:OMIM	KCNV2
9	77357506	77357506	G	A	rs56290308	MedGen:OMIM	TRPM6
9	77377766	77377766	T	C	rs34608911	MedGen:OMIM	TRPM6
9	77411729	77411729	C	G	rs143164660	MedGen:OMIM	TRPM6
9	77418802	77418802	G	A	rs115354606	MedGen:OMIM	TRPM6
10	28101490	28101490	G	A	rs138588942	MedGen:OMIM	ARMC4
10	28260184	28260184	T	C	rs148930400	MedGen:OMIM	ARMC4
10	73270926	73270926	C	T	rs183046743	MedGen:OMIM:Orphanet:SNOMED_CT|MedGen	CDH23
10	73461949	73461949	C	G	rs188498736	MedGen:OMIM:Orphanet:SNOMED_CT|MedGen	CDH23
10	73539133	73539133	T	C	rs114745089	MedGen|MedGen:OMIM:Orphanet:SNOMED_CT|MedGen|MedGen	CDH23
10	73558128	73558128	G	A	rs41281334	MedGen|MedGen|MedGen|MedGen:OMIM:Orphanet:SNOMED_CT	CDH23
10	73574728	73574728	A	C	rs140463385	MedGen|MedGen|MedGen:OMIM:Orphanet|MedGen:OMIM:Orphanet:SNOMED_CT|MedGen:OMIM:Orphanet:SNOMED_CT	CDH23
10	73574953	73574953	G	A	rs148475933	MedGen|MedGen:OMIM:Orphanet|MedGen:OMIM:Orphanet:SNOMED_CT|MedGen:OMIM:Orphanet:SNOMED_CT	CDH23
10	14968855	14968855	G	C	rs41298896	MedGen|MedGen|MedGen:OMIM:SNOMED_CT	DCLRE1C
10	100179851	100179851	T	C	rs2296436	MedGen:OMIM|MedGen|MedGen:SNOMED_CT	HPS1
10	100183570	100183570	G	C	rs2296434	MedGen:OMIM|MedGen|MedGen:SNOMED_CT	HPS1
10	69881254	69881254	A	G	rs140148105	MedGen|MedGen|MedGen:OMIM|MedGen:Orphanet:SNOMED_CT|MedGen|MedGen	MYPN
10	69881857	69881857	A	T	rs185841477	MedGen|MedGen:OMIM	MYPN
10	69926240	69926240	G	A	rs150911078	MedGen|MedGen|MedGen:OMIM	MYPN
10	69934085	69934085	A	G	rs147287437	MedGen|MedGen:OMIM	MYPN
10	69934259	69934259	G	A	rs62620248	MedGen|MedGen|MedGen|MedGen:OMIM	MYPN
10	69934296	69934296	C	T	rs111965755	MedGen|MedGen:OMIM	MYPN
10	69959174	69959174	C	T	rs71534278	EFO:Human_Phenotype_Ontology:MedGen\x2cMedGen|MedGen:OMIM|MedGen|MedGen:Orphanet:SNOMED_CT|EFO:Human_Phenotype_Ontology:MedGen|MedGen|MedGen	MYPN
10	69959260	69959260	G	A	rs150404143	MedGen|MedGen:OMIM	MYPN
10	69959320	69959320	C	A	rs138313730	MedGen|MedGen:OMIM|MedGen|MedGen	MYPN
10	69970095	69970095	T	A	rs147659164	MedGen|MedGen|MedGen:OMIM	MYPN
10	43595999	43595999	C	A	rs145633958	MeSH:MedGen:OMIM:Orphanet:SNOMED_CT|MedGen|MedGen|MedGen:Orphanet:SNOMED_CT|MedGen:SNOMED_CT|MedGen:Orphanet:SNOMED_CT|MedGen:Orphanet:SNOMED_CT	RET
10	43601830	43601830	G	A	rs34682185	MeSH:MedGen:OMIM:Orphanet:SNOMED_CT|MedGen|MedGen|MedGen:Orphanet:SNOMED_CT|MedGen:OMIM|MedGen|MedGen:OMIM|MedGen:Orphanet:SNOMED_CT	RET
10	43606727	43606727	G	C	rs115423919	MedGen|MedGen:Orphanet:SNOMED_CT|MedGen:SNOMED_CT|MedGen:OMIM|MedGen|MedGen:Orphanet:SNOMED_CT|MedGen:OMIM|MeSH:MedGen:OMIM:Orphanet:SNOMED_CT|MeSH:MedGen:OMIM:Orphanet:SNOMED_CT:SNOMED_CT	RET
10	43612156	43612156	C	T	rs181856591	MedGen|MedGen:Orphanet:SNOMED_CT|MeSH:MedGen:OMIM:Orphanet:SNOMED_CT:SNOMED_CT|MeSH:MedGen:OMIM:Orphanet:SNOMED_CT|MedGen:Orphanet:SNOMED_CT	RET
10	73082563	73082563	A	G	rs2277257	MedGen|MedGen:OMIM:Orphanet	SLC29A3
10	73103969	73103969	T	C	rs77339410	MedGen|MedGen:OMIM:Orphanet	SLC29A3
10	73111408	73111408	C	T	rs780668	MedGen|MedGen:OMIM:Orphanet	SLC29A3
10	73121913	73121913	A	G	rs2487068	MedGen|MedGen:OMIM:Orphanet	SLC29A3
11	125769895	125769895	A	G	rs104894232	MedGen:Orphanet|MedGen:OMIM	HYLS1
11	824674	824674	C	G	rs182948893	MedGen|MedGen:OMIM:Orphanet	PNPLA2
11	824711	824711	C	A	rs187668158	MedGen|MedGen:OMIM:Orphanet	PNPLA2
11	824777	824777	C	G	rs142588621	MedGen|MedGen:OMIM:Orphanet\x2cMedGen	PNPLA2
12	21689946	21689946	A	G	rs117474773	MedGen|MedGen:OMIM:Orphanet	GYS2
12	21695439	21695439	T	C	rs61733199	MedGen|MedGen:OMIM:Orphanet	GYS2
12	21712088	21712088	G	C	rs16924002	MedGen|MedGen:OMIM:Orphanet	GYS2
12	121437382	121437382	A	G	rs1169305	MedGen:OMIM|MedGen\x2cMedGen:OMIM|MedGen	HNF1A
12	52680929	52680929	C	G	rs56821304	MedGen:OMIM:Orphanet:SNOMED_CT|MedGen	KRT81
12	52709122	52709122	C	G	rs148757217	MedGen:OMIM:Orphanet:SNOMED_CT	KRT83
12	52709855	52709855	C	T	rs140635030	MedGen:OMIM:Orphanet:SNOMED_CT	KRT83
12	52711539	52711539	G	A	rs192947508	MedGen:OMIM:Orphanet:SNOMED_CT	KRT83
12	52711548	52711548	C	T	rs149581248	MedGen:OMIM:Orphanet:SNOMED_CT	KRT83
12	52715053	52715053	A	C	rs61485872	MedGen:OMIM:Orphanet:SNOMED_CT	KRT83
12	40629436	40629436	T	C	rs33995463	MedGen:OMIM	LRRK2
12	40645075	40645075	G	A	rs78501232	MedGen:OMIM|MedGen	LRRK2
12	40677699	40677699	C	T	rs34410987	MedGen:OMIM	LRRK2
12	40699593	40699593	C	G	rs4640000	MedGen:OMIM	LRRK2
12	40702947	40702947	C	T	rs72546327	MedGen:OMIM	LRRK2
12	40707778	40707778	G	A	rs35507033	MedGen:OMIM	LRRK2
12	40707861	40707861	C	T	rs33958906	MedGen:OMIM	LRRK2
12	40713845	40713845	G	C	rs33949390	MedGen:OMIM	LRRK2
12	40713899	40713899	T	C	rs35303786	MedGen:OMIM	LRRK2
12	40740686	40740686	A	G	rs33995883	MedGen:OMIM	LRRK2
12	21011480	21011480	T	G	rs4149117	MedGen|MedGen:OMIM:Orphanet:SNOMED_CT	SLCO1B3
12	21011481	21011481	C	A	rs145334570	MedGen:OMIM:Orphanet:SNOMED_CT	SLCO1B3
12	21015737	21015737	C	G	rs115227445	MedGen:OMIM:Orphanet:SNOMED_CT	SLCO1B3
12	21028208	21028208	G	C	rs60140950	MedGen:OMIM:Orphanet:SNOMED_CT	SLCO1B3
12	1005486	1005486	C	T	rs117016551	Gene:MedGen:OMIM:Orphanet:SNOMED_CT|MedGen	WNK1
12	970413	970413	A	G	rs149388376	Gene:MedGen:OMIM:Orphanet:SNOMED_CT|MedGen	WNK1
12	971317	971317	A	G	rs11833299	Gene:MedGen:OMIM:Orphanet:SNOMED_CT|MedGen	WNK1
12	990070	990070	C	T	rs186736970	Gene:MedGen:OMIM:Orphanet:SNOMED_CT|MedGen	WNK1
12	992587	992587	A	G	rs150532648	MedGen|Gene:MedGen:OMIM:Orphanet:SNOMED_CT	WNK1
12	994324	994324	A	G	rs142543401	Gene:MedGen:OMIM:Orphanet:SNOMED_CT|MedGen	WNK1
12	994487	994487	G	C	rs7955371	MedGen|MedGen|Gene:MedGen:OMIM:Orphanet:SNOMED_CT	WNK1
12	999638	999638	C	T	rs17755373	Gene:MedGen:OMIM:Orphanet:SNOMED_CT|MedGen	WNK1
13	25479541	25479541	A	C	rs17402892	MedGen:OMIM|MedGen|MedGen:Orphanet:SNOMED_CT|MedGen	CENPJ
13	25479706	25479706	T	A	rs149885751	MedGen:OMIM|MedGen	CENPJ
13	25479714	25479714	G	A	rs144938364	MedGen:OMIM	CENPJ
13	25480216	25480216	C	T	rs140927921	MedGen:OMIM|MedGen|MedGen:Orphanet:SNOMED_CT	CENPJ
13	25486977	25486977	C	G	rs7336216	MedGen:OMIM|MedGen|MedGen|MedGen:Orphanet:SNOMED_CT	CENPJ
13	25487001	25487001	G	C	rs17081389	MedGen:OMIM|MedGen|MedGen:Orphanet:SNOMED_CT|MedGen	CENPJ
13	25487103	25487103	T	C	rs35498994	MedGen|MedGen|MedGen:Orphanet:SNOMED_CT|MedGen\x2cMedGen:OMIM|MedGen|MedGen:Orphanet:SNOMED_CT|MedGen	CENPJ
13	108861068	108861068	G	A	rs188422094	MedGen:OMIM:Orphanet|MedGen:OMIM:Orphanet	LIG4
13	108863609	108863609	G	A	rs1805389	MedGen|MedGen|MedGen:OMIM:Orphanet|MedGen:OMIM:Orphanet	LIG4
13	52971718	52971718	G	C	rs9536062	MedGen:OMIM:Orphanet:SNOMED_CT	THSD1
14	23855577	23855577	G	A	rs149460065	MedGen|MedGen:OMIM|MedGen|Human_Phenotype_Ontology:MedGen:Orphanet|MedGen:Orphanet|MedGen	MYH6
14	23855645	23855645	A	G	rs61742476	MedGen|MedGen|MedGen|Human_Phenotype_Ontology:MedGen:Orphanet|MedGen:Orphanet|MedGen:OMIM	MYH6
14	23855705	23855705	T	A	rs45574136	MedGen|MedGen|MedGen|MedGen:Orphanet|Human_Phenotype_Ontology:MedGen:Orphanet|MedGen:OMIM	MYH6
14	23857430	23857430	C	T	rs201016285	MedGen|MedGen|MedGen:Orphanet|Human_Phenotype_Ontology:MedGen:Orphanet|MedGen|MedGen:OMIM	MYH6
14	23858697	23858697	C	G	rs34935550	MedGen|MedGen|MedGen|MedGen:OMIM	MYH6
14	23862997	23862997	C	A	rs141704264	MedGen|MedGen:OMIM|MedGen|Human_Phenotype_Ontology:MedGen:Orphanet|MedGen:Orphanet	MYH6
14	23863383	23863383	C	T	rs115845031	MedGen|MedGen:OMIM|MedGen	MYH6
14	23866269	23866269	C	T	rs148915045	MedGen|MedGen:OMIM	MYH6
14	23871682	23871682	C	T	rs148962966	MedGen|MedGen|MedGen:OMIM	MYH6
14	23873940	23873940	C	T	rs142027794	MedGen|MedGen:OMIM	MYH6
14	23876347	23876347	C	T	rs150574114	MedGen|MedGen:OMIM|MedGen|MedGen|Human_Phenotype_Ontology:MedGen:Orphanet|MedGen:Orphanet	MYH6
14	51224083	51224083	T	C	rs187464517	MedGen:OMIM:Orphanet	NIN
14	102898363	102898363	C	T	rs2273906	MedGen|MedGen:OMIM:Orphanet	TECPR2
14	102900956	102900956	C	T	rs118141823	MedGen:OMIM:Orphanet|MedGen	TECPR2
14	102901204	102901204	C	G	rs45467297	MedGen|MedGen:OMIM:Orphanet	TECPR2
14	102912150	102912150	C	A	rs62000389	MedGen:OMIM:Orphanet|MedGen	TECPR2
14	102916165	102916165	C	T	rs72700618	MedGen:OMIM:Orphanet	TECPR2
14	92472218	92472218	T	C	rs139539448	MedGen:OMIM:Orphanet:SNOMED_CT|MedGen	TRIP11
15	43527022	43527022	T	G	rs80192997	MedGen:OMIM	TGM5
15	43527819	43527819	T	C	rs35985214	MedGen:OMIM	TGM5
15	43527871	43527871	C	T	rs7171797	MedGen:OMIM	TGM5
15	43544998	43544998	C	T	rs116616135	MedGen:OMIM	TGM5
15	43552349	43552349	C	A	rs112292549	MedGen:OMIM:Orphanet|MedGen|MedGen:OMIM	TGM5
15	43552372	43552372	C	T	rs116753155	MedGen:OMIM	TGM5
15	43552744	43552744	G	C	rs61744878	MedGen:OMIM	TGM5
16	89180844	89180844	G	A	rs150487794	MedGen:OMIM:Orphanet|MedGen|MedGen	ACSF3
16	89220556	89220556	C	T	rs141090143	MedGen:OMIM:Orphanet|MedGen	ACSF3
16	56995935	56995935	C	G	rs34065661	MedGen:OMIM:Orphanet:SNOMED_CT	CETP
16	57003846	57003846	C	T	rs34716057	MedGen:OMIM:Orphanet:SNOMED_CT	CETP
16	57012012	57012012	G	A	rs5881	MedGen:OMIM:Orphanet:SNOMED_CT	CETP
16	57015091	57015091	G	C	rs5880	MedGen:OMIM:Orphanet:SNOMED_CT	CETP
16	57016092	57016092	G	A	rs5882	MedGen|MedGen:OMIM:Orphanet:SNOMED_CT	CETP
16	57017292	57017292	A	G	rs2303790	MedGen:OMIM:Orphanet:SNOMED_CT	CETP
16	57017319	57017319	G	A	rs1800777	MedGen:OMIM:Orphanet:SNOMED_CT	CETP
16	11001691	11001691	C	T	rs13330686	MedGen:OMIM:SNOMED_CT|MedGen	CIITA
16	3293403	3293403	T	C	rs104895094	MedGen:OMIM:Orphanet:SNOMED_CT\x2cMedGen:OMIM:Orphanet:SNOMED_CT|MedGen:OMIM:Orphanet:SNOMED_CT|MedGen|MedGen:OMIM|Human_Phenotype_Ontology:MedGen|Human_Phenotype_Ontology:MedGen|Human_Phenotype_Ontology:MedGen|Human_Phenotype_Ontology:MedGen|Human_Phenotype_Ontology:MedGen|Human_Phenotype_Ontology:MedGen	MEFV
16	3293692	3293692	T	C	rs104895210	MedGen:OMIM:Orphanet:SNOMED_CT|MedGen	MEFV
16	3297144	3297144	C	G	rs104895100	MedGen\x2cMedGen:OMIM:Orphanet:SNOMED_CT	MEFV
16	3299468	3299468	C	T	rs11466024	MedGen:OMIM:Orphanet:SNOMED_CT|MedGen|MedGen	MEFV
16	3299586	3299586	G	A	rs11466023	MedGen:OMIM:Orphanet:SNOMED_CT|MedGen|MedGen	MEFV
16	3299609	3299609	C	G	rs190405488	MedGen:OMIM:Orphanet:SNOMED_CT	MEFV
16	3299705	3299705	C	T	rs104895112	MedGen:OMIM:Orphanet:SNOMED_CT|MedGen	MEFV
16	3304158	3304158	C	T	rs75977701	MedGen:OMIM:Orphanet:SNOMED_CT|MedGen	MEFV
16	3304482	3304482	C	A	rs104895179	MedGen:OMIM:Orphanet:SNOMED_CT|MedGen	MEFV
16	3306491	3306491	C	A	rs11466016	MedGen:OMIM:Orphanet:SNOMED_CT|MedGen	MEFV
16	23632742	23632742	C	G	rs183489969	MedGen:OMIM:Orphanet:SNOMED_CT|MedGen:SNOMED_CT|MedGen|MedGen:Orphanet:SNOMED_CT\x2cMedGen	PALB2
16	23634293	23634293	C	T	rs45551636	MedGen\x2cMedGen:OMIM:Orphanet:SNOMED_CT|MedGen:OMIM|MedGen|MedGen:SNOMED_CT|MedGen:Orphanet:SNOMED_CT	PALB2
16	23635348	23635348	A	C	rs45478192	MedGen:OMIM:Orphanet:SNOMED_CT|MedGen:OMIM|MedGen:SNOMED_CT|MedGen:Orphanet:SNOMED_CT|MedGen	PALB2
16	23635370	23635370	C	T	rs45624036	MedGen:OMIM:Orphanet:SNOMED_CT|MedGen:OMIM|MedGen:SNOMED_CT|MedGen	PALB2
16	23641247	23641247	T	C	rs141749524	MedGen:SNOMED_CT\x2cMedGen:SNOMED_CT|MedGen:OMIM:Orphanet:SNOMED_CT|MedGen|MedGen:Orphanet:SNOMED_CT	PALB2
16	23641448	23641448	A	G	rs200875161	MedGen:SNOMED_CT|MedGen:OMIM:Orphanet:SNOMED_CT|MedGen	PALB2
16	23641461	23641461	C	G	rs45532440	MedGen:OMIM:Orphanet:SNOMED_CT|MedGen:OMIM|MedGen|MedGen:SNOMED_CT|MedGen:Orphanet:SNOMED_CT	PALB2
16	23646375	23646375	C	A	rs75023630	MedGen:SNOMED_CT|MedGen:OMIM:Orphanet:SNOMED_CT|MedGen|MedGen:Orphanet:SNOMED_CT\x2cMedGen:OMIM:Orphanet:SNOMED_CT	PALB2
16	23646857	23646857	A	G	rs45494092	MedGen:OMIM:Orphanet:SNOMED_CT|MedGen:OMIM|MedGen|MedGen:SNOMED_CT	PALB2
16	23646911	23646911	G	A	rs200144401	MedGen:SNOMED_CT\x2cMedGen:OMIM:Orphanet:SNOMED_CT	PALB2
16	23646942	23646942	T	C	rs3809683	MedGen:OMIM:Orphanet:SNOMED_CT|MedGen|MedGen:SNOMED_CT|MedGen:Orphanet:SNOMED_CT	PALB2
16	23647146	23647146	T	C	rs113217267	MedGen:OMIM:Orphanet:SNOMED_CT|MedGen:SNOMED_CT|MedGen\x2cMedGen:OMIM:Orphanet:SNOMED_CT	PALB2
16	23647238	23647238	G	A	rs57605939	MedGen:OMIM:Orphanet:SNOMED_CT|MedGen|MedGen:SNOMED_CT|MedGen:Orphanet:SNOMED_CT	PALB2
16	23649446	23649446	T	C	rs138789658	MedGen:OMIM:Orphanet:SNOMED_CT|MedGen|MedGen:SNOMED_CT|MedGen:Orphanet:SNOMED_CT|MedGen	PALB2
16	2103392	2103392	A	T	rs137853994	MedGen:Orphanet:SNOMED_CT|MedGen|MedGen:SNOMED_CT|MedGen:OMIM	TSC2
16	2110795	2110795	G	A	rs1800725	MedGen|MedGen:Orphanet:SNOMED_CT|MedGen|MedGen:SNOMED_CT|MedGen:OMIM\x2cMedGen:Orphanet:SNOMED_CT	TSC2
16	2115529	2115529	C	T	rs142257684	MedGen:OMIM\x2cMedGen:Orphanet:SNOMED_CT|MedGen:OMIM|MedGen	TSC2
16	2121610	2121610	G	A	rs45509392	MedGen|MedGen:Orphanet:SNOMED_CT|MedGen|MedGen:OMIM	TSC2
16	2130243	2130243	C	T	rs45517295	MedGen:Orphanet:SNOMED_CT|MedGen|MedGen:SNOMED_CT|MedGen:OMIM	TSC2
16	2131788	2131788	G	A	rs200577441	MedGen:Orphanet:SNOMED_CT|MedGen:OMIM	TSC2
16	2133701	2133701	G	A	rs45517319	MedGen|MedGen:Orphanet:SNOMED_CT|MedGen|MedGen:SNOMED_CT|MedGen:OMIM	TSC2
16	2138096	2138096	C	T	rs45517391	MedGen:Orphanet:SNOMED_CT|MedGen|MedGen:OMIM	TSC2
16	2138570	2138570	C	T	rs45517423	MedGen|MedGen:Orphanet:SNOMED_CT|MedGen:OMIM:Orphanet:SNOMED_CT|MedGen:Orphanet:SNOMED_CT|MedGen|MedGen:SNOMED_CT|MedGen|MedGen:OMIM	TSC2
17	61558951	61558951	C	T	rs35141294	MedGen:OMIM:SNOMED_CT	ACE
17	61559041	61559041	G	A	rs56394458	MedGen:OMIM:SNOMED_CT	ACE
17	61574662	61574662	C	A	rs4364	MedGen|MedGen:OMIM:SNOMED_CT	ACE
17	55183064	55183064	A	G	rs148312142	MedGen:OMIM:SNOMED_CT	AKAP1
17	41223249	41223249	G	A	rs56158747	MedGen:OMIM|MedGen:SNOMED_CT|MedGen|MedGen|MedGen:Orphanet\x2cMedGen	BRCA1
17	41243509	41243509	T	C	rs28897689	MedGen|MedGen:Orphanet|MedGen:OMIM|MedGen|MedGen:SNOMED_CT|MedGen:OMIM:Orphanet:SNOMED_CT	BRCA1
17	41244007	41244007	C	T	rs56336919	MedGen|MedGen:OMIM|MedGen:Orphanet	BRCA1
17	41244100	41244100	G	A	rs80357272	MedGen:OMIM|MedGen:SNOMED_CT|MedGen:Orphanet|MedGen	BRCA1
17	41244130	41244130	T	C	rs2227945	MedGen|MedGen:Orphanet|MedGen:OMIM|MedGen|MedGen:SNOMED_CT	BRCA1
17	41244982	41244982	A	G	rs80356892	MedGen:Orphanet|MedGen:OMIM|MedGen|MedGen|MedGen:SNOMED_CT|MedGen:OMIM:Orphanet:SNOMED_CT	BRCA1
17	41245027	41245027	G	A	rs1800709	MedGen:OMIM|MedGen|MedGen:Orphanet|MedGen|MedGen:SNOMED_CT|MedGen:OMIM:Orphanet:SNOMED_CT	BRCA1
17	41245090	41245090	T	C	rs56082113	MedGen|MedGen:Orphanet|MedGen:OMIM|MedGen|MedGen:SNOMED_CT	BRCA1
17	41245381	41245381	T	C	rs4986845	MedGen:OMIM|Human_Phenotype_Ontology:MedGen|MedGen:SNOMED_CT|MedGen:Orphanet|MedGen	BRCA1
17	41246121	41246121	T	C	rs55720177	MedGen:OMIM|MedGen|MedGen:SNOMED_CT|MedGen:Orphanet	BRCA1
17	41246411	41246411	A	C	rs56128296	MedGen:OMIM|MedGen|MedGen:SNOMED_CT|MedGen|MedGen:Orphanet|MedGen:OMIM:Orphanet:SNOMED_CT	BRCA1
17	41249283	41249283	C	T	rs80357090	MedGen:OMIM|MedGen:Orphanet|MedGen|MedGen:SNOMED_CT	BRCA1
17	41249297	41249297	G	T	rs55688530	MedGen:OMIM:Orphanet:SNOMED_CT\x2cMedGen:Orphanet|MedGen:OMIM|MedGen|MedGen:SNOMED_CT|MedGen|MedGen:OMIM:Orphanet:SNOMED_CT	BRCA1
17	26851602	26851602	C	T	rs2071587	MedGen:OMIM:Orphanet|MedGen	FOXN1
17	26851947	26851947	C	A	rs202144980	MedGen:OMIM:Orphanet	FOXN1
17	26861773	26861773	C	T	rs199739943	MedGen:OMIM:Orphanet	FOXN1
17	26861877	26861877	C	T	rs61749867	MedGen:OMIM:Orphanet|MedGen	FOXN1
17	26862145	26862145	T	A	rs34814444	MedGen:OMIM:Orphanet	FOXN1
17	26864164	26864164	A	G	rs137872361	MedGen:OMIM:Orphanet	FOXN1
17	26864302	26864302	G	C	rs532648	MedGen:OMIM:Orphanet|MedGen	FOXN1
17	78085871	78085871	G	A	rs1800307	MedGen|MedGen:OMIM:Orphanet:SNOMED_CT:SNOMED_CT|MedGen	GAA
17	78090815	78090815	G	C	rs1800312	MedGen:OMIM:Orphanet:SNOMED_CT:SNOMED_CT\x2cMedGen|MedGen:OMIM:Orphanet:SNOMED_CT:SNOMED_CT	GAA
17	78091513	78091513	G	A	rs1800314	MedGen|MedGen:OMIM:Orphanet:SNOMED_CT:SNOMED_CT	GAA
17	78092585	78092585	C	T	rs1800315	MedGen|MedGen:OMIM:Orphanet:SNOMED_CT:SNOMED_CT	GAA
17	42989063	42989063	C	T	rs1126642	MedGen|MedGen:OMIM:Orphanet:SNOMED_CT	GFAP
17	42991449	42991449	C	T	rs59291670	MedGen|MedGen:OMIM:Orphanet:SNOMED_CT	GFAP
17	42992513	42992513	G	T	rs115282391	MedGen:OMIM:Orphanet:SNOMED_CT|MedGen	GFAP
17	42453065	42453065	A	C	rs5911	MedGen|MedGen:OMIM:Orphanet:SNOMED_CT	ITGA2B
17	42457495	42457495	G	A	rs143967758	MedGen:OMIM:Orphanet:SNOMED_CT	ITGA2B
17	42463054	42463054	G	C	rs76066357	MedGen:OMIM:Orphanet:SNOMED_CT|MedGen	ITGA2B
17	44108990	44108990	T	C	rs201083879	MedGen|Gene:MedGen:OMIM	KANSL1
17	44110795	44110795	C	T	rs74867664	MedGen|MedGen|Gene:MedGen:OMIM	KANSL1
17	44116555	44116555	C	G	rs200103894	Gene:MedGen:OMIM	KANSL1
17	44143925	44143925	C	T	rs138698439	MedGen|Gene:MedGen:OMIM	KANSL1
17	44144013	44144013	C	T	rs117412152	MedGen\x2cMedGen|Gene:MedGen:OMIM	KANSL1
17	44248737	44248737	A	G	rs145714368	MedGen|MedGen|Gene:MedGen:OMIM|MedGen	KANSL1
17	44248903	44248903	C	G	rs138175526	MedGen|MedGen|Gene:MedGen:OMIM\x2cMedGen	KANSL1
17	10533672	10533672	C	T	rs138194008	MedGen:OMIM:SNOMED_CT|MedGen:Orphanet	MYH3
17	10539089	10539089	G	A	rs35230241	MedGen|MedGen|MedGen:OMIM:SNOMED_CT|MedGen:Orphanet	MYH3
17	10541610	10541610	G	A	rs145080512	MedGen:Orphanet|MedGen:OMIM:SNOMED_CT	MYH3
17	10546313	10546313	A	G	rs115742228	MedGen:Orphanet|MedGen:OMIM:SNOMED_CT	MYH3
17	74470194	74470194	C	A	rs11553545	MedGen:OMIM:Orphanet	RHBDF2
17	74470523	74470523	G	A	rs143503813	MedGen:OMIM:Orphanet	RHBDF2
17	74473078	74473078	C	T	rs144817869	MedGen:OMIM:Orphanet	RHBDF2
17	74473752	74473752	G	A	rs116968311	MedGen:OMIM:Orphanet	RHBDF2
17	74474902	74474902	C	T	rs34814954	MedGen:OMIM:Orphanet	RHBDF2
17	74475024	74475024	G	A	rs3744045	MedGen:OMIM:Orphanet	RHBDF2
17	74475271	74475271	G	A	rs187556554	MedGen:OMIM:Orphanet	RHBDF2
17	74475355	74475355	C	T	rs114238341	MedGen:OMIM:Orphanet	RHBDF2
17	74477579	74477579	T	G	rs80133178	MedGen:OMIM:Orphanet	RHBDF2
17	3417263	3417263	G	A	rs7212634	MedGen:OMIM:Orphanet	TRPV3
17	3433458	3433458	G	A	rs116535534	MedGen:OMIM:Orphanet	TRPV3
17	3445867	3445867	C	T	rs78615718	MedGen:OMIM:Orphanet	TRPV3
17	3458050	3458050	G	C	rs115770751	MedGen:OMIM:Orphanet	TRPV3
17	3458072	3458072	T	C	rs322965	MedGen:OMIM:Orphanet	TRPV3
17	40934836	40934836	G	T	rs140897013	Gene:MedGen:OMIM:Orphanet:SNOMED_CT	WNK4
17	40939855	40939855	G	T	rs55781437	Gene:MedGen:OMIM:Orphanet:SNOMED_CT	WNK4
17	40946913	40946913	C	T	rs56226218	Gene:MedGen:OMIM:Orphanet:SNOMED_CT	WNK4
17	40947320	40947320	C	T	rs2290041	Gene:MedGen:OMIM:Orphanet:SNOMED_CT	WNK4
17	40947871	40947871	T	C	rs148648427	Gene:MedGen:OMIM:Orphanet:SNOMED_CT	WNK4
17	40948227	40948227	C	A	rs117902541	Gene:MedGen:OMIM:Orphanet:SNOMED_CT	WNK4
17	40948319	40948319	C	T	rs56116165	Gene:MedGen:OMIM:Orphanet:SNOMED_CT	WNK4
19	12760773	12760773	C	T	rs61234887	MedGen|MedGen:OMIM:Orphanet:SNOMED_CT	MAN2B1
19	12763007	12763007	G	A	rs75029862	MedGen|MedGen|MedGen:OMIM:Orphanet:SNOMED_CT	MAN2B1
19	12768948	12768948	T	C	rs35836657	MedGen|MedGen:OMIM:Orphanet:SNOMED_CT	MAN2B1
19	12774208	12774208	G	C	rs1054486	MedGen|MedGen:OMIM:Orphanet:SNOMED_CT	MAN2B1
19	12774561	12774561	C	T	rs11554970	MedGen:OMIM:Orphanet:SNOMED_CT	MAN2B1
19	15272408	15272408	C	T	rs142007575	MedGen|MedGen:OMIM:SNOMED_CT	NOTCH3
19	15284936	15284936	C	G	rs78501403	MedGen|MedGen:OMIM:SNOMED_CT	NOTCH3
19	15285063	15285063	G	T	rs141320511	MedGen|MedGen:OMIM:SNOMED_CT	NOTCH3
19	15289850	15289850	T	A	rs55882518	MedGen:OMIM:SNOMED_CT	NOTCH3
19	15290236	15290236	G	T	rs112197217	MedGen|MedGen:OMIM:SNOMED_CT	NOTCH3
19	15296403	15296403	C	T	rs10406745	MedGen|MedGen:OMIM:SNOMED_CT	NOTCH3
19	15302941	15302941	T	C	rs147373451	MedGen:OMIM:SNOMED_CT|MedGen	NOTCH3
19	38945887	38945887	A	G	rs147723844	MedGen:OMIM:Orphanet:SNOMED_CT|MedGen|MedGen:OMIM|Human_Phenotype_Ontology:MedGen|MedGen|MedGen|MedGen|MedGen:Orphanet	RYR1
19	38949893	38949893	A	G	rs147320363	MedGen|MedGen|MedGen:OMIM	RYR1
19	38954162	38954162	G	A	rs147336515	MedGen:OMIM:Orphanet|MedGen|MedGen|MedGen:Orphanet|MedGen:OMIM:Orphanet:SNOMED_CT|MedGen	RYR1
19	38958397	38958397	G	A	rs35719391	MedGen|MedGen|MedGen:Orphanet|MedGen:OMIM:Orphanet:SNOMED_CT|MedGen	RYR1
19	38965975	38965975	A	G	rs137933390	MedGen:OMIM|MedGen|MedGen:Orphanet|MedGen|MedGen:OMIM:Orphanet:SNOMED_CT|MedGen	RYR1
19	38973933	38973933	A	G	rs146429605	MedGen|MedGen:OMIM|MedGen	RYR1
19	38974116	38974116	C	T	rs76537615	MedGen|MedGen|MedGen|MedGen:OMIM:Orphanet:SNOMED_CT|MedGen:Orphanet|MedGen	RYR1
19	38976294	38976294	C	T	rs144157950	MedGen:OMIM|MedGen|MedGen:Orphanet|MedGen|MedGen|MedGen:OMIM:Orphanet:SNOMED_CT|MedGen	RYR1
19	38976331	38976331	G	A	rs146504767	MedGen:OMIM|Human_Phenotype_Ontology:MedGen|MedGen|MedGen:OMIM:Orphanet:SNOMED_CT|MedGen:Orphanet|MedGen|MedGen	RYR1
19	38976655	38976655	C	T	rs34934920	MedGen|MedGen|MedGen|MedGen:OMIM|MedGen|MedGen:Orphanet|MedGen|MedGen:OMIM:Orphanet:SNOMED_CT	RYR1
19	38983180	38983180	G	T	rs35364374	MedGen:OMIM:Orphanet:SNOMED_CT|MedGen|MedGen|MedGen:OMIM|MedGen:Orphanet|MedGen|MedGen	RYR1
19	38985070	38985070	G	C	rs201649680	MedGen:OMIM:Orphanet:SNOMED_CT|MedGen|MedGen|MedGen:Orphanet	RYR1
19	38995998	38995998	C	G	rs35180584	MedGen:OMIM|MedGen|MedGen|MedGen|MedGen:OMIM|MedGen:Orphanet|MedGen|MedGen:OMIM:Orphanet:SNOMED_CT|MedGen	RYR1
19	38998362	38998362	G	A	rs79294840	MedGen|MedGen:Orphanet|MedGen|MedGen:OMIM:Orphanet:SNOMED_CT|MedGen	RYR1
19	39002893	39002893	T	C	rs147012990	MedGen:OMIM:Orphanet|MedGen:OMIM|MedGen|MedGen|MedGen:Orphanet|MedGen|MedGen:OMIM:Orphanet:SNOMED_CT	RYR1
19	39009932	39009932	G	A	rs137932199	MedGen|MedGen|MedGen:OMIM|MedGen	RYR1
19	39019242	39019242	C	G	rs114351116	MedGen|MedGen:OMIM:Orphanet:SNOMED_CT|MedGen|MedGen:Orphanet|MedGen	RYR1
19	39025366	39025366	C	G	rs4802584	MedGen|MedGen|MedGen:OMIM|MedGen|MedGen:Orphanet|MedGen|MedGen:OMIM:Orphanet:SNOMED_CT	RYR1
19	39034191	39034191	A	G	rs147136339	MedGen|MedGen:OMIM|MedGen	RYR1
19	39034444	39034444	C	T	rs148772854	MedGen:OMIM:Orphanet|MedGen|MedGen|MedGen:Orphanet|MedGen|MedGen:OMIM:Orphanet:SNOMED_CT	RYR1
20	6090969	6090969	A	G	rs55666319	MedGen:OMIM:Orphanet:SNOMED_CT:SNOMED_CT	FERMT1
21	46888290	46888290	C	T	rs76658745	MedGen|MedGen:OMIM:Orphanet	COL18A1
21	46897667	46897667	G	A	rs76547444	MedGen:OMIM:Orphanet|MedGen	COL18A1
21	47768933	47768933	A	G	rs80166001	MedGen:OMIM:Orphanet|MedGen	PCNT
21	47809254	47809254	C	T	rs117987006	MedGen:OMIM:Orphanet|MedGen|MedGen	PCNT
21	47848469	47848469	G	A	rs199589423	MedGen:OMIM:Orphanet	PCNT
21	47851776	47851776	C	G	rs142608069	MedGen:OMIM:Orphanet	PCNT
22	37465121	37465121	C	A	rs115310908	MedGen:OMIM:Orphanet:SNOMED_CT|MedGen	TMPRSS6
22	37467001	37467001	C	T	rs76970337	MedGen:OMIM:Orphanet:SNOMED_CT	TMPRSS6
22	37471208	37471208	G	A	rs117576908	MedGen|MedGen:OMIM:Orphanet:SNOMED_CT	TMPRSS6
22	37485618	37485618	G	A	rs5995378	MedGen:OMIM:Orphanet:SNOMED_CT	TMPRSS6
22	24896224	24896224	C	A	rs34035085	MedGen:OMIM:Orphanet:SNOMED_CT|MedGen|MedGen	UPB1

## Sheet: Supplementary Table S15B
Supplementary Table S15B. Variants in OMIM and 786 trans-abundant genes.
Chr	Start	End	Ref	Alt	dbSNP_ID	ClinVar_DB OMIM	Gene Symbol
1	94467548	94467548	C	G	rs41292677	MedGen:OMIM|MedGen|MedGen|MedGen|MedGen|MedGen|Human_Phenotype_Ontology:MedGen|MedGen:OMIM	ABCA4
1	94473287	94473287	G	A	rs28938473	MedGen:Orphanet:SNOMED_CT|MedGen|MedGen|MedGen:OMIM	ABCA4
1	94473807	94473807	C	T	rs1800553	MedGen:OMIM|MedGen:OMIM|MedGen|MedGen:OMIM|MedGen	ABCA4
1	94487490	94487490	A	G	rs1762111	MedGen|MedGen|MedGen|MedGen|MedGen|MedGen:OMIM	ABCA4
1	94496039	94496039	C	T	rs56357060	MedGen|MedGen|MedGen:OMIM	ABCA4
1	94508969	94508969	G	A	rs61751374	MedGen:OMIM|MedGen:OMIM|MedGen:OMIM|MedGen:OMIM|MedGen	ABCA4
1	94512565	94512565	C	T	rs1801581	MedGen:OMIM|MedGen|MedGen|Human_Phenotype_Ontology:MedGen|MedGen|MedGen|MedGen	ABCA4
1	94512602	94512602	C	T	rs58331765	MedGen:OMIM|MedGen|MedGen|MedGen|Human_Phenotype_Ontology:MedGen|MedGen	ABCA4
1	94528142	94528142	A	C	rs61754024	MedGen|MedGen|MedGen:OMIM	ABCA4
1	94568686	94568686	C	T	rs62646862	MedGen|MedGen|MedGen:OMIM	ABCA4
1	94586550	94586550	G	A	rs121909205	MedGen:OMIM|MedGen	ABCA4
1	103354135	103354135	G	C	rs139064549	MedGen|MedGen|MedGen:OMIM:Orphanet:SNOMED_CT|MedGen:OMIM:SNOMED_CT|MedGen	COL11A1
1	103354472	103354472	T	C	rs145901197	MedGen|MedGen:OMIM:SNOMED_CT|MedGen|MedGen:OMIM:Orphanet:SNOMED_CT	COL11A1
1	103496754	103496754	T	C	rs141304474	MedGen|MedGen:OMIM:SNOMED_CT|MedGen:OMIM:Orphanet:SNOMED_CT	COL11A1
1	11090287	11090287	C	T	rs61735593	MedGen:OMIM:Orphanet	MASP2
1	11090897	11090897	A	G	rs2273346	MedGen:OMIM:Orphanet	MASP2
1	11090916	11090916	C	A	rs12711521	MedGen:OMIM:Orphanet|MedGen	MASP2
1	11105539	11105539	T	C	rs144247267	MedGen:OMIM:Orphanet	MASP2
1	11105542	11105542	C	T	rs41307788	MedGen:OMIM:Orphanet|MedGen	MASP2
1	11106642	11106642	G	A	rs141145402	MedGen:OMIM:Orphanet	MASP2
1	11106648	11106648	G	A	rs56392418	MedGen:OMIM:Orphanet	MASP2
1	11106666	11106666	T	C	rs72550870	MedGen:OMIM:Orphanet|MedGen	MASP2
1	11106729	11106729	C	T	rs61735600	MedGen:OMIM:Orphanet	MASP2
2	44071676	44071676	A	G	rs148370122	MedGen:OMIM:Orphanet:SNOMED_CT	ABCG8
2	44079559	44079559	G	A	rs9282574	MedGen:OMIM:Orphanet:SNOMED_CT	ABCG8
2	44079755	44079755	G	A	rs34754243	MedGen:OMIM:Orphanet:SNOMED_CT|MedGen	ABCG8
2	44079831	44079831	G	A	rs137852990	MedGen:OMIM:Orphanet:SNOMED_CT	ABCG8
2	241808308	241808308	C	A	rs115014558	MedGen:OMIM:Orphanet:SNOMED_CT|MedGen	AGXT
2	241808310	241808310	C	A	rs180177191	MedGen\x2cMedGen:OMIM:Orphanet:SNOMED_CT	AGXT
2	241812428	241812428	C	T	rs117195882	MedGen:OMIM:Orphanet:SNOMED_CT|MedGen:Orphanet:SNOMED_CT	AGXT
2	241815411	241815411	T	C	rs140992177	MedGen|MedGen:OMIM:Orphanet:SNOMED_CT	AGXT
2	241815414	241815414	C	T	rs73106685	MedGen:OMIM:Orphanet:SNOMED_CT	AGXT
2	241816990	241816990	G	A	rs13408961	MedGen:OMIM:Orphanet:SNOMED_CT|MedGen:Orphanet:SNOMED_CT|MedGen	AGXT
2	241817472	241817472	G	A	rs115057148	MedGen:OMIM:Orphanet:SNOMED_CT|MedGen	AGXT
2	73650009	73650009	C	A	rs11889925	MedGen:OMIM:Orphanet:SNOMED_CT|MedGen|MedGen|MedGen	ALMS1
2	73651937	73651937	A	G	rs28730849	MedGen:OMIM:Orphanet:SNOMED_CT|MedGen|MedGen|MedGen	ALMS1
2	73675525	73675525	A	G	rs41291187	MedGen:OMIM:Orphanet:SNOMED_CT|MedGen|MedGen	ALMS1
2	73676008	73676008	A	G	rs17848880	MedGen:OMIM:Orphanet:SNOMED_CT	ALMS1
2	73676847	73676847	T	C	rs28730852	MedGen|MedGen:OMIM:Orphanet:SNOMED_CT	ALMS1
2	73676965	73676965	G	A	rs201074268	MedGen|MedGen:OMIM:Orphanet:SNOMED_CT	ALMS1
2	73677808	73677808	C	G	rs115517108	MedGen:OMIM:Orphanet:SNOMED_CT|MedGen|MedGen|MedGen	ALMS1
2	73678616	73678616	G	T	rs28730853	MedGen|MedGen|MedGen:OMIM:Orphanet:SNOMED_CT	ALMS1
2	73678642	73678642	C	T	rs188807564	MedGen:OMIM:Orphanet:SNOMED_CT|MedGen|MedGen	ALMS1
2	73679013	73679013	A	G	rs45608038	MedGen:OMIM:Orphanet:SNOMED_CT|MedGen	ALMS1
2	73679440	73679440	G	A	rs17009061	MedGen|MedGen|MedGen:OMIM:Orphanet:SNOMED_CT	ALMS1
2	73679736	73679736	T	C	rs149096794	MedGen|MedGen:OMIM:Orphanet:SNOMED_CT	ALMS1
2	73679956	73679956	C	T	rs28730854	MedGen\x2cMedGen|MedGen|MedGen:OMIM:Orphanet:SNOMED_CT	ALMS1
2	73680118	73680118	A	G	rs58093963	MedGen|MedGen:OMIM:Orphanet:SNOMED_CT|MedGen|MedGen	ALMS1
2	73680207	73680207	C	T	rs77555300	MedGen:OMIM:Orphanet:SNOMED_CT|MedGen|MedGen	ALMS1
2	73680406	73680406	A	G	rs28730855	MedGen:OMIM:Orphanet:SNOMED_CT|MedGen|MedGen	ALMS1
2	73680922	73680922	A	G	rs75145370	MedGen|MedGen:OMIM:Orphanet:SNOMED_CT|MedGen|MedGen	ALMS1
2	73717921	73717921	C	G	rs35062203	MedGen:OMIM:Orphanet:SNOMED_CT|MedGen|MedGen|MedGen	ALMS1
2	73762055	73762055	A	G	rs58806616	MedGen|MedGen:OMIM:Orphanet:SNOMED_CT	ALMS1
2	73786157	73786157	G	C	rs34398445	MedGen:OMIM:Orphanet:SNOMED_CT|MedGen|MedGen|MedGen	ALMS1
2	73786188	73786188	A	G	rs34071195	MedGen:OMIM:Orphanet:SNOMED_CT|MedGen|MedGen	ALMS1
2	73799632	73799632	C	G	rs45501594	MedGen:OMIM:Orphanet:SNOMED_CT|MedGen|MedGen|MedGen	ALMS1
2	73799755	73799755	A	T	rs144486524	MedGen|MedGen:OMIM:Orphanet:SNOMED_CT|MedGen|MedGen	ALMS1
2	73800058	73800058	G	A	rs11896293	MedGen|MedGen|MedGen|MedGen:OMIM:Orphanet:SNOMED_CT	ALMS1
2	73800270	73800270	G	A	rs34927702	MedGen:OMIM:Orphanet:SNOMED_CT|MedGen|MedGen|MedGen	ALMS1
2	73800411	73800411	C	T	rs189032342	MedGen:OMIM:Orphanet:SNOMED_CT	ALMS1
2	73827957	73827957	G	A	rs61741524	MedGen|MedGen:OMIM:Orphanet:SNOMED_CT	ALMS1
2	21224843	21224843	G	A	rs12713450	MedGen|MedGen:OMIM:SNOMED_CT:SNOMED_CT|MedGen:Orphanet:SNOMED_CT|MedGen:OMIM|MedGen:OMIM	APOB
2	21224853	21224853	C	T	rs1801695	MedGen|MedGen:OMIM:SNOMED_CT:SNOMED_CT|MedGen:OMIM|MedGen:OMIM	APOB
2	21225354	21225354	T	C	rs72654423	MedGen:OMIM|MedGen:OMIM|MedGen:OMIM:SNOMED_CT:SNOMED_CT	APOB
2	21225485	21225485	C	G	rs1801702	MedGen|MedGen:OMIM:SNOMED_CT:SNOMED_CT|MedGen:Orphanet:SNOMED_CT|MedGen:OMIM|MedGen:OMIM	APOB
2	21225500	21225500	A	G	rs61743502	MedGen:OMIM|MedGen:OMIM	APOB
2	21225597	21225597	A	T	rs61743299	MedGen|MedGen:OMIM:SNOMED_CT:SNOMED_CT|MedGen|MedGen:OMIM|MedGen:OMIM	APOB
2	21227503	21227503	T	C	rs1801698	MedGen:OMIM:SNOMED_CT:SNOMED_CT|MedGen:Orphanet:SNOMED_CT|MedGen:OMIM|MedGen:OMIM	APOB
2	21228263	21228263	G	A	rs61744153	MedGen:OMIM|MedGen:OMIM|MedGen:OMIM:SNOMED_CT:SNOMED_CT|MedGen:Orphanet:SNOMED_CT|MedGen	APOB
2	21229857	21229857	A	G	rs186299244	MedGen:Orphanet:SNOMED_CT|MedGen:OMIM:SNOMED_CT:SNOMED_CT|MedGen:OMIM|MedGen:OMIM	APOB
2	21229860	21229860	A	G	rs12720855	MedGen|MedGen:OMIM:SNOMED_CT:SNOMED_CT|MedGen|MedGen:OMIM|MedGen:OMIM	APOB
2	21229905	21229905	T	C	rs12720854	MedGen:OMIM:SNOMED_CT:SNOMED_CT|MedGen:OMIM|MedGen:OMIM|MedGen	APOB
2	21230514	21230514	G	T	rs72653099	MedGen:OMIM|MedGen:OMIM	APOB
2	21231387	21231387	T	G	rs2163204	MedGen:OMIM:SNOMED_CT:SNOMED_CT|MedGen:Orphanet:SNOMED_CT|MedGen:OMIM|MedGen:OMIM	APOB
2	21232455	21232455	A	T	rs72653092	MedGen:OMIM:SNOMED_CT:SNOMED_CT|MedGen|Human_Phenotype_Ontology:MedGen|MedGen|MedGen:OMIM|MedGen:OMIM	APOB
2	21232803	21232803	T	C	rs584542	MedGen:OMIM|MedGen:OMIM	APOB
2	21232845	21232845	C	G	rs12713681	MedGen|MedGen:OMIM:SNOMED_CT:SNOMED_CT|MedGen:Orphanet:SNOMED_CT|MedGen:OMIM|MedGen:OMIM	APOB
2	21233972	21233972	T	C	rs533617	MedGen|MedGen:OMIM:SNOMED_CT:SNOMED_CT|MedGen:OMIM|MedGen:OMIM	APOB
2	21233999	21233999	T	C	rs1801699	MedGen:OMIM:SNOMED_CT:SNOMED_CT|MedGen|MedGen:OMIM|MedGen:OMIM	APOB
2	21237422	21237422	T	C	rs61741164	MedGen:OMIM:SNOMED_CT:SNOMED_CT	APOB
2	21238007	21238007	G	T	rs61736761	MedGen:OMIM:SNOMED_CT:SNOMED_CT|MedGen:Orphanet:SNOMED_CT|MedGen:OMIM|MedGen:OMIM	APOB
2	21238413	21238413	C	G	rs12713844	MedGen:OMIM:SNOMED_CT:SNOMED_CT|MedGen:OMIM|MedGen:OMIM|MedGen	APOB
2	21242613	21242613	G	A	rs41288783	MedGen:OMIM|MedGen:OMIM|MedGen:OMIM:SNOMED_CT:SNOMED_CT|MedGen	APOB
2	21246416	21246416	A	G	rs145142090	MedGen:OMIM:SNOMED_CT:SNOMED_CT|MedGen:OMIM|MedGen:OMIM	APOB
2	21250914	21250914	G	A	rs679899	MedGen|MedGen:OMIM:SNOMED_CT:SNOMED_CT|MedGen:Orphanet:SNOMED_CT	APOB
2	21255355	21255355	A	G	rs12714225	MedGen:Orphanet:SNOMED_CT|MedGen:OMIM:SNOMED_CT:SNOMED_CT|MedGen	APOB
2	21260058	21260058	T	C	rs72653059	MedGen:OMIM:SNOMED_CT:SNOMED_CT|MedGen:Orphanet:SNOMED_CT	APOB
2	21260084	21260084	G	A	rs13306198	MedGen:OMIM:SNOMED_CT:SNOMED_CT|MedGen:Orphanet:SNOMED_CT	APOB
2	21260934	21260934	G	A	rs6752026	MedGen:Orphanet:SNOMED_CT|MedGen:OMIM:SNOMED_CT:SNOMED_CT|MedGen:OMIM|MedGen:OMIM	APOB
2	211442212	211442212	G	A	rs114819130	MedGen:OMIM:SNOMED_CT	CPS1
2	211444453	211444453	G	A	rs200214298	MedGen:OMIM:SNOMED_CT	CPS1
2	211513215	211513215	G	A	rs76340296	MedGen|MedGen:OMIM:SNOMED_CT|MedGen	CPS1
2	121748048	121748048	G	A	rs114814747	MedGen:OMIM|MedGen|Human_Phenotype_Ontology:MedGen	GLI2
2	121748153	121748153	T	C	rs144372453	MedGen:OMIM|MedGen|Human_Phenotype_Ontology:MedGen	GLI2
2	173292526	173292526	G	A	rs201418157	MedGen:OMIM:Orphanet	ITGA6
2	173349882	173349882	A	G	rs16860530	MedGen:OMIM:Orphanet	ITGA6
2	136545910	136545910	G	T	rs114828879	Human_Phenotype_Ontology:MedGen|MedGen:OMIM:Orphanet:SNOMED_CT	LCT
2	136555659	136555659	T	C	rs2322659	MedGen:OMIM:Orphanet:SNOMED_CT|Human_Phenotype_Ontology:MedGen	LCT
2	136561517	136561517	T	C	rs147495948	MedGen:OMIM:Orphanet:SNOMED_CT|Human_Phenotype_Ontology:MedGen	LCT
2	136567203	136567203	T	C	rs115690016	MedGen:OMIM:Orphanet:SNOMED_CT|Human_Phenotype_Ontology:MedGen	LCT
2	136575534	136575534	T	C	rs4954449	Human_Phenotype_Ontology:MedGen|MedGen:OMIM:Orphanet:SNOMED_CT	LCT
2	71337204	71337204	G	A	rs138436961	MedGen:OMIM:Orphanet	MCEE
3	164700803	164700803	A	C	rs79717168	MedGen:OMIM:Orphanet:SNOMED_CT:SNOMED_CT	SI
3	164741534	164741534	A	G	rs146785675	MedGen:OMIM:Orphanet:SNOMED_CT:SNOMED_CT	SI
3	164750447	164750447	A	G	rs140230726	MedGen:OMIM:Orphanet:SNOMED_CT:SNOMED_CT	SI
3	45814094	45814094	G	A	rs17279437	MedGen:OMIM|MedGen	SLC6A20
4	88533540	88533540	A	T	rs36094464	MedGen:OMIM:SNOMED_CT|MedGen	DSPP
4	5721084	5721084	A	G	rs41269547	MedGen|MedGen:OMIM:SNOMED_CT|MedGen|MedGen	EVC
4	5731074	5731074	C	T	rs16837598	MedGen|MedGen|MedGen:OMIM:SNOMED_CT	EVC
4	5733236	5733236	C	G	rs146729456	MedGen|MedGen|MedGen:OMIM:SNOMED_CT	EVC
4	5733299	5733299	G	A	rs144897690	MedGen|MedGen:OMIM:SNOMED_CT	EVC
4	5733317	5733317	G	A	rs41269549	MedGen|MedGen|MedGen:OMIM:SNOMED_CT	EVC
4	5743512	5743512	T	C	rs6414624	MedGen|MedGen|MedGen:OMIM:SNOMED_CT	EVC
4	5747063	5747063	G	A	rs115275195	MedGen|MedGen:OMIM:SNOMED_CT	EVC
4	5749917	5749917	C	T	rs199916502	MedGen:OMIM:SNOMED_CT|MedGen	EVC
4	5754579	5754579	C	T	rs28483498	MedGen|MedGen:OMIM:SNOMED_CT|MedGen	EVC
4	5755516	5755516	T	A	rs60582583	MedGen|MedGen:OMIM:SNOMED_CT|MedGen	EVC
4	5755524	5755524	G	A	rs35953626	MedGen:OMIM:Orphanet:SNOMED_CT|MedGen|MedGen	EVC
4	5755529	5755529	A	C	rs116952023	MedGen|MedGen:OMIM:SNOMED_CT	EVC
4	5755565	5755565	G	A	rs141859946	MedGen:OMIM:SNOMED_CT|MedGen	EVC
4	5785442	5785442	G	A	rs1383180	MedGen|MedGen|MedGen:OMIM:SNOMED_CT	EVC
4	5795384	5795384	G	A	rs41269557	MedGen|MedGen|MedGen:OMIM:SNOMED_CT	EVC
4	5795413	5795413	G	A	rs111293777	MedGen|MedGen:OMIM:SNOMED_CT|MedGen	EVC
4	5800491	5800491	G	A	rs201776972	MedGen:OMIM:SNOMED_CT|MedGen	EVC
4	5800494	5800494	G	A	rs2279252	MedGen|MedGen|MedGen:OMIM:SNOMED_CT	EVC
4	5803735	5803735	G	A	rs73795088	MedGen:OMIM:SNOMED_CT|MedGen	EVC
4	5812152	5812152	G	A	rs35926225	MedGen|MedGen:OMIM:SNOMED_CT	EVC
4	79173616	79173616	C	G	rs147709711	MedGen:OMIM:SNOMED_CT	FRAS1
4	79186200	79186200	C	T	rs7699637	MedGen:OMIM:SNOMED_CT	FRAS1
4	79186257	79186257	T	C	rs7682296	MedGen:OMIM:SNOMED_CT	FRAS1
4	79188584	79188584	C	T	rs61999335	MedGen:OMIM:SNOMED_CT	FRAS1
4	79205589	79205589	C	A	rs6838959	MedGen:OMIM:SNOMED_CT	FRAS1
4	79207575	79207575	C	T	rs35690113	MedGen:OMIM:SNOMED_CT	FRAS1
4	79236838	79236838	T	C	rs35030041	MedGen|MedGen:OMIM:SNOMED_CT	FRAS1
4	79343055	79343055	C	T	rs1872267	MedGen|MedGen:OMIM:SNOMED_CT	FRAS1
4	79353587	79353587	C	G	rs35219594	MedGen|MedGen:OMIM:SNOMED_CT	FRAS1
4	79373436	79373436	G	A	rs76623027	MedGen:OMIM:SNOMED_CT	FRAS1
4	79394691	79394691	A	G	rs144530996	MedGen:OMIM:SNOMED_CT	FRAS1
4	79432602	79432602	C	G	rs78619145	MedGen:OMIM:SNOMED_CT	FRAS1
4	79442730	79442730	A	G	rs144715071	MedGen:OMIM:SNOMED_CT|MedGen	FRAS1
4	79447738	79447738	A	G	rs192225415	MedGen:OMIM:SNOMED_CT	FRAS1
4	79447763	79447763	T	C	rs34670941	MedGen|MedGen:OMIM:SNOMED_CT	FRAS1
4	79461844	79461844	A	G	rs145035489	MedGen|MedGen:OMIM:SNOMED_CT	FRAS1
4	984938	984938	G	A	rs139024319	MedGen:OMIM:SNOMED_CT	SLC26A1
4	9909926	9909926	G	A	rs116742917	MedGen:OMIM:SNOMED_CT	SLC2A9
4	9922128	9922128	C	T	rs75088806	MedGen:OMIM:SNOMED_CT	SLC2A9
4	9922187	9922187	G	A	rs112404957	MedGen:OMIM:SNOMED_CT	SLC2A9
4	6303408	6303408	G	A	rs146670741	MedGen:OMIM|MedGen	WFS1
5	78351682	78351682	T	C	rs121908331	MedGen:OMIM:Orphanet	DMGDH
5	42689061	42689061	C	T	rs75028043	MedGen:OMIM:Orphanet:SNOMED_CT	GHR
5	42699970	42699970	G	A	rs6413484	MedGen:OMIM:OMIM	GHR
5	42700021	42700021	C	T	rs121909362	MedGen:OMIM:OMIM|MedGen	GHR
5	42718928	42718928	G	T	rs6182	MedGen|MedGen:OMIM:Orphanet:SNOMED_CT	GHR
5	42719092	42719092	C	A	rs6183	MedGen:OMIM:Orphanet:SNOMED_CT	GHR
5	38489213	38489213	T	C	rs139848756	MedGen|MedGen:OMIM:Orphanet	LIFR
5	38493874	38493874	T	C	rs2303743	MedGen|MedGen:OMIM:Orphanet|MedGen	LIFR
5	7870973	7870973	A	G	rs1801394	MedGen|MeSH:MedGen:OMIM:Orphanet|MedGen|MedGen	MTRR
5	7878179	7878179	C	T	rs1532268	MedGen|MeSH:MedGen:OMIM:Orphanet|MedGen	MTRR
5	147449923	147449923	G	C	rs73269156	MedGen:OMIM:Orphanet	SPINK5
5	147475388	147475388	C	T	rs142558269	MedGen:OMIM:Orphanet	SPINK5
5	147491402	147491402	T	G	rs35877540	MedGen:OMIM:Orphanet|MedGen	SPINK5
5	147503518	147503518	C	G	rs28408445	MedGen|MedGen:OMIM:Orphanet	SPINK5
5	147505308	147505308	A	G	rs73271166	MedGen:OMIM:Orphanet	SPINK5
5	147505410	147505410	T	C	rs115820034	MedGen:OMIM:Orphanet	SPINK5
6	33131501	33131501	G	A	rs2229792	MedGen|MedGen|MedGen|MedGen:OMIM:SNOMED_CT|MedGen:OMIM:Orphanet:SNOMED_CT|MedGen:OMIM	COL11A2
6	33132693	33132693	C	T	rs1799912	MedGen|MedGen:OMIM:SNOMED_CT|MedGen:OMIM|MedGen|MedGen:OMIM:Orphanet:SNOMED_CT|MedGen	COL11A2
6	33136310	33136310	G	T	rs2229784	MedGen|MedGen:OMIM|MedGen|MedGen|MedGen:OMIM:Orphanet:SNOMED_CT|MedGen:OMIM:SNOMED_CT	COL11A2
6	33141280	33141280	G	A	rs2855430	MedGen|MedGen|MedGen:OMIM|MedGen|MedGen:OMIM:SNOMED_CT|MedGen:OMIM:Orphanet:SNOMED_CT	COL11A2
6	33144064	33144064	C	T	rs61730262	MedGen|MedGen|MedGen|MedGen:OMIM:Orphanet:SNOMED_CT|MedGen:OMIM:SNOMED_CT|MedGen:OMIM	COL11A2
6	33144068	33144068	T	A	rs188490457	MedGen|MedGen|MedGen:OMIM|MedGen:OMIM:Orphanet:SNOMED_CT|MedGen:OMIM:SNOMED_CT	COL11A2
6	33146747	33146747	G	A	rs145499142	MedGen|MedGen|MedGen:OMIM:Orphanet:SNOMED_CT|MedGen:OMIM:SNOMED_CT|MedGen:OMIM|MedGen	COL11A2
6	33154514	33154514	C	A	rs141430703	MedGen|MedGen|MedGen|MedGen:OMIM:SNOMED_CT|MedGen:OMIM|MedGen:OMIM:Orphanet:SNOMED_CT	COL11A2
6	33156845	33156845	C	G	rs41268014	MedGen|MedGen|MedGen|MedGen:OMIM:Orphanet:SNOMED_CT|MedGen:OMIM|MedGen:OMIM:SNOMED_CT	COL11A2
6	32006886	32006886	G	A	rs6474	MedGen:OMIM|MedGen	CYP21A2
6	112430669	112430669	C	T	rs3734292	MedGen|MedGen:OMIM	LAMA4
6	112441505	112441505	T	C	rs12110554	MedGen|MedGen:OMIM	LAMA4
6	112452195	112452195	C	T	rs70940811	MedGen|MedGen|MedGen|MedGen:OMIM	LAMA4
6	112454673	112454673	G	A	rs181787647	MedGen:OMIM	LAMA4
6	112460365	112460365	C	T	rs41289902	MedGen|MedGen:OMIM	LAMA4
6	112461010	112461010	C	A	rs183262122	MedGen|MedGen:OMIM|MedGen	LAMA4
6	112462563	112462563	T	C	rs35605307	MedGen|MedGen|MedGen:OMIM	LAMA4
6	112486397	112486397	G	A	rs138153075	MedGen|MedGen|MedGen:OMIM	LAMA4
6	112493889	112493889	A	T	rs3752579	MedGen|MedGen|MedGen:OMIM	LAMA4
6	112512915	112512915	C	T	rs139146419	MedGen|MedGen|MedGen:OMIM	LAMA4
6	112537586	112537586	C	T	rs35349917	MedGen|MedGen:OMIM	LAMA4
8	143994266	143994266	A	G	rs61757294	MedGen:OMIM|MedGen:OMIM|MedGen:OMIM|MedGen:OMIM:Orphanet|MedGen:OMIM	CYP11B2
8	143995792	143995792	T	C	rs4537	MedGen:OMIM|MedGen:OMIM:Orphanet|MedGen:OMIM	CYP11B2
8	6289091	6289091	G	C	rs2290145	MedGen:OMIM:Orphanet|MedGen	MCPH1
8	6302183	6302183	G	C	rs930557	MedGen:OMIM:Orphanet|MedGen|MedGen	MCPH1
8	18257704	18257704	G	A	rs1801279	MedGen:OMIM:SNOMED_CT	NAT2
8	18257854	18257854	T	C	rs1801280	MedGen:OMIM:SNOMED_CT	NAT2
8	18258103	18258103	G	A	rs1799930	MedGen:OMIM:SNOMED_CT|MedGen	NAT2
8	10464604	10464604	T	C	rs117007660	MedGen:OMIM:Orphanet	RP1L1
8	10464616	10464616	G	A	rs147334256	MedGen:OMIM:Orphanet	RP1L1
8	10464890	10464890	C	G	rs80000074	MedGen:OMIM:Orphanet	RP1L1
8	10465286	10465286	C	T	rs187998469	MedGen:OMIM:Orphanet	RP1L1
8	10465847	10465847	T	G	rs149704659	MedGen:OMIM:Orphanet	RP1L1
8	10465942	10465942	T	A	rs28446662	MedGen:OMIM:Orphanet	RP1L1
8	10466089	10466089	G	C	rs77968698	MedGen:OMIM:Orphanet	RP1L1
8	10466743	10466743	C	T	rs151260617	MedGen:OMIM:Orphanet	RP1L1
8	10466771	10466771	G	T	rs181095314	MedGen:OMIM:Orphanet	RP1L1
8	10466988	10466988	C	G	rs115884793	MedGen:OMIM:Orphanet	RP1L1
8	10467124	10467124	G	C	rs4841399	MedGen:OMIM:Orphanet	RP1L1
8	10467517	10467517	C	G	rs116752225	MedGen:OMIM:Orphanet	RP1L1
8	10467917	10467917	G	A	rs201440296	MedGen:OMIM:Orphanet	RP1L1
8	10468094	10468094	G	T	rs143870426	MedGen:OMIM:Orphanet	RP1L1
8	10468353	10468353	G	C	rs150752593	MedGen:OMIM:Orphanet	RP1L1
8	10468631	10468631	C	T	rs144078596	MedGen:OMIM:Orphanet	RP1L1
8	10468828	10468828	G	T	rs77230188	MedGen:OMIM:Orphanet	RP1L1
8	10468964	10468964	G	A	rs148936402	MedGen:OMIM:Orphanet	RP1L1
8	10468988	10468988	C	T	rs12114682	MedGen:OMIM:Orphanet	RP1L1
8	10469167	10469167	T	C	rs190447684	MedGen:OMIM:Orphanet	RP1L1
8	10469210	10469210	G	T	rs142820770	MedGen:OMIM:Orphanet	RP1L1
8	10470130	10470130	C	T	rs79401306	MedGen:OMIM:Orphanet	RP1L1
8	10470148	10470148	G	A	rs74400517	MedGen:OMIM:Orphanet	RP1L1
8	10470470	10470470	C	T	rs184332984	MedGen:OMIM:Orphanet	RP1L1
8	10470758	10470758	G	C	rs76756822	MedGen:OMIM:Orphanet	RP1L1
8	10470764	10470764	T	G	rs75814156	MedGen:OMIM:Orphanet	RP1L1
8	10470794	10470794	G	C	rs77833234	MedGen:OMIM:Orphanet	RP1L1
8	10474037	10474037	C	T	rs117547822	MedGen:OMIM:Orphanet	RP1L1
8	10474042	10474042	T	G	rs4388421	MedGen:OMIM:Orphanet	RP1L1
8	10474055	10474055	C	A	rs77679870	MedGen:OMIM:Orphanet	RP1L1
8	10480165	10480165	C	T	rs115126172	MedGen:OMIM:Orphanet	RP1L1
8	10480423	10480423	C	G	rs142083988	MedGen:OMIM:Orphanet	RP1L1
8	10480546	10480546	G	A	rs150931842	MedGen:OMIM:Orphanet	RP1L1
8	10480582	10480582	G	C	rs140397694	MedGen:OMIM:Orphanet	RP1L1
8	133900252	133900252	T	G	rs180223	MedGen:OMIM|MedGen|MedGen	TG
8	133900662	133900662	G	T	rs2229843	MedGen:OMIM:SNOMED_CT	TG
9	123170686	123170686	C	A	rs35909061	MedGen:OMIM|MedGen	CDK5RAP2
9	123170733	123170733	C	G	rs4837768	MedGen:OMIM|MedGen|MedGen	CDK5RAP2
9	123205981	123205981	C	T	rs34523498	MedGen:OMIM|MedGen	CDK5RAP2
9	123239643	123239643	A	G	rs41296081	MedGen:OMIM|MedGen	CDK5RAP2
9	123291036	123291036	C	G	rs4836822	MedGen:OMIM|MedGen|MedGen	CDK5RAP2
9	123342223	123342223	C	G	rs146839668	MedGen:OMIM|MedGen	CDK5RAP2
9	98209631	98209631	G	A	rs56102979	MedGen:OMIM:Orphanet:SNOMED_CT|Human_Phenotype_Ontology:MedGen	PTCH1
9	98209699	98209699	G	A	rs201595274	MedGen:OMIM:Orphanet:SNOMED_CT	PTCH1
9	98211463	98211463	A	G	rs182045135	MedGen:OMIM:Orphanet:SNOMED_CT|Human_Phenotype_Ontology:MedGen	PTCH1
9	98212185	98212185	C	T	rs113663584	MedGen|MedGen|MedGen:OMIM:Orphanet:SNOMED_CT	PTCH1
9	98224161	98224161	C	T	rs56173896	MedGen:OMIM:Orphanet:SNOMED_CT|MedGen	PTCH1
9	98231061	98231061	G	A	rs2227971	MedGen|MedGen:OMIM:Orphanet:SNOMED_CT	PTCH1
9	98231370	98231370	C	T	rs145766839	MedGen:OMIM:Orphanet:SNOMED_CT	PTCH1
9	135205028	135205028	G	T	rs116333061	MedGen:OMIM	SETX
9	135205178	135205178	T	C	rs116205032	MedGen:OMIM	SETX
10	101595975	101595975	G	T	rs8187692	MedGen|MedGen:OMIM:Orphanet:SNOMED_CT	ABCC2
10	101611294	101611294	G	A	rs8187710	MedGen:OMIM:Orphanet:SNOMED_CT	ABCC2
10	55581779	55581779	T	C	rs79854148	MedGen|MedGen:OMIM:Orphanet:SNOMED_CT|MedGen	PCDH15
10	55582674	55582674	C	A	rs148718874	MedGen|MedGen:OMIM:Orphanet:SNOMED_CT|MedGen	PCDH15
10	55587186	55587186	G	C	rs146745502	MedGen|MedGen|MedGen:OMIM:Orphanet:SNOMED_CT	PCDH15
10	55721636	55721636	C	A	rs45483395	MedGen|MedGen:OMIM:Orphanet:SNOMED_CT|MedGen\x2cMedGen|MedGen|MedGen:OMIM:Orphanet:SNOMED_CT	PCDH15
10	55780140	55780140	G	A	rs138010738	MedGen|MedGen:OMIM:Orphanet:SNOMED_CT|MedGen	PCDH15
11	44286664	44286664	C	T	rs186244229	MedGen:OMIM:Orphanet	ALX4
11	18303533	18303533	G	A	rs61884288	MedGen:OMIM|MedGen|MedGen:SNOMED_CT	HPS5
11	36595760	36595760	C	A	rs4151030	MeSH:MedGen:Orphanet:SNOMED_CT|MedGen|MedGen|MedGen:OMIM:SNOMED_CT|MedGen	RAG1
11	36597513	36597513	G	A	rs4151034	MedGen:OMIM:SNOMED_CT|MedGen	RAG1
11	124739450	124739450	G	A	rs192622083	MedGen:OMIM:Orphanet	ROBO3
11	124740144	124740144	G	A	rs142090631	MedGen:OMIM:Orphanet	ROBO3
11	124740559	124740559	C	T	rs151168595	MedGen:OMIM:Orphanet	ROBO3
11	124742385	124742385	G	A	rs4935898	MedGen:OMIM:Orphanet	ROBO3
11	124744033	124744033	G	A	rs74787566	MedGen:OMIM:Orphanet	ROBO3
11	124745035	124745035	G	T	rs184921255	MedGen:OMIM:Orphanet	ROBO3
11	124745116	124745116	G	A	rs189303564	MedGen:OMIM:Orphanet	ROBO3
11	124747839	124747839	G	T	rs75098003	MedGen:OMIM:Orphanet	ROBO3
11	124750471	124750471	C	A	rs139835890	MedGen:OMIM:Orphanet	ROBO3
12	121175678	121175678	C	T	rs1800556	MedGen:OMIM:Orphanet:SNOMED_CT|MedGen	ACADS
12	121175696	121175696	T	C	rs57443665	MedGen:OMIM:Orphanet:SNOMED_CT|MedGen	ACADS
12	89744658	89744658	G	C	rs139318648	MedGen:OMIM	DUSP6
12	6143978	6143978	C	T	rs41276738	MedGen:Orphanet:SNOMED_CT|MedGen:OMIM:Orphanet:SNOMED_CT|MedGen|MedGen:Orphanet:SNOMED_CT|MedGen:OMIM:Orphanet:SNOMED_CT	VWF
13	52508989	52508989	G	A	rs60986317	MedGen:OMIM:Orphanet:SNOMED_CT|MedGen|MedGen	ATP7B
13	52518387	52518387	T	C	rs74085882	MedGen:OMIM:Orphanet:SNOMED_CT|MedGen	ATP7B
13	52520508	52520508	G	A	rs41292782	MedGen:OMIM:Orphanet:SNOMED_CT|MedGen	ATP7B
13	52524268	52524268	C	T	rs191312027	MedGen:OMIM:Orphanet:SNOMED_CT|MedGen	ATP7B
13	52542680	52542680	A	G	rs138427376	MedGen:OMIM:Orphanet:SNOMED_CT|MedGen	ATP7B
13	77574606	77574606	C	A	rs138611001	MedGen|MedGen:OMIM:Orphanet:SNOMED_CT	CLN5
13	23909676	23909676	A	C	rs111540787	MedGen|MedGen|MedGen:OMIM:Orphanet	SACS
13	23911234	23911234	G	T	rs146722795	MedGen|MedGen:OMIM:Orphanet	SACS
14	75514138	75514138	C	A	rs28756990	MedGen:OMIM:SNOMED_CT|MedGen:OMIM|MedGen:Orphanet:SNOMED_CT|MedGen	MLH3
14	75514489	75514489	C	G	rs28756986	MedGen:OMIM|MedGen	MLH3
14	64676751	64676751	C	T	rs36215895	MedGen:OMIM|MedGen|MedGen:Orphanet:SNOMED_CT	SYNE2
15	28228553	28228553	C	T	rs74653330	MedGen:OMIM:Orphanet:SNOMED_CT|MedGen	OCA2
15	28230247	28230247	C	T	rs121918166	MedGen:OMIM:Orphanet:SNOMED_CT|MedGen:Orphanet:SNOMED_CT|MedGen|MedGen:OMIM|MedGen:OMIM:Orphanet:SNOMED_CT	OCA2
16	48258198	48258198	C	T	rs17822931	MedGen:OMIM|MedGen|MedGen	ABCC11
16	65015957	65015957	G	A	rs200234049	Gene:MedGen:OMIM:Orphanet:SNOMED_CT	CDH11
16	89592774	89592774	T	C	rs114255772	MedGen:OMIM:Orphanet|MedGen	SPG7
16	89598369	89598369	G	A	rs141659620	MedGen:OMIM:Orphanet|MedGen|MedGen	SPG7
16	89613073	89613073	G	A	rs111475461	MedGen|MedGen:OMIM:Orphanet|MedGen	SPG7
16	89613145	89613145	C	T	rs61755320	MedGen:OMIM:Orphanet|MedGen|MedGen:OMIM:Orphanet|MedGen	SPG7
16	89623301	89623301	A	G	rs35749032	MedGen|MedGen:OMIM:Orphanet|MedGen	SPG7
16	78148935	78148935	C	T	rs144601717	MedGen:OMIM|MedGen:OMIM:Orphanet|MedGen	WWOX
16	78149000	78149000	C	T	rs141361080	MedGen|MedGen:OMIM|MedGen:OMIM:Orphanet|MedGen	WWOX
16	78198138	78198138	G	T	rs140817689	MedGen:OMIM|MedGen:OMIM:Orphanet	WWOX
16	78420787	78420787	G	A	rs74944733	MedGen|MedGen:OMIM|MedGen:OMIM:Orphanet	WWOX
16	78458774	78458774	C	A	rs74860463	MedGen|MedGen:OMIM|MedGen:OMIM:Orphanet	WWOX
16	78466409	78466409	G	T	rs186745328	MedGen:OMIM|MedGen:OMIM:Orphanet|MedGen|MedGen	WWOX
16	78466469	78466469	T	C	rs74030232	MedGen|MedGen:OMIM|MedGen:OMIM:Orphanet\x2cMedGen|MedGen:OMIM|MedGen:OMIM:Orphanet	WWOX
16	78466478	78466478	G	A	rs79771882	MedGen|MedGen:OMIM|MedGen:OMIM:Orphanet	WWOX
16	78466481	78466481	C	G	rs3764341	MedGen|MedGen:OMIM|MedGen:OMIM:Orphanet	WWOX
16	78466534	78466534	G	A	rs73572838	MedGen|MedGen:OMIM|MedGen:OMIM:Orphanet	WWOX
16	79245626	79245626	C	T	rs139253468	MedGen:OMIM|MedGen:OMIM:Orphanet	WWOX
16	79245651	79245651	C	T	rs201428060	MedGen|MedGen:OMIM|MedGen:OMIM:Orphanet	WWOX
16	79245687	79245687	C	T	rs199576434	MedGen:OMIM|MedGen:OMIM:Orphanet|MedGen	WWOX
17	10296176	10296176	T	C	rs201598997	MedGen:OMIM:Orphanet:SNOMED_CT	MYH8
17	10304713	10304713	G	C	rs75477725	MedGen:OMIM:Orphanet:SNOMED_CT	MYH8
17	10310061	10310061	C	T	rs150351713	MedGen:OMIM:Orphanet:SNOMED_CT	MYH8
17	10312472	10312472	G	A	rs34693726	MedGen|MedGen:OMIM:Orphanet:SNOMED_CT	MYH8
17	10312762	10312762	C	G	rs75160168	MedGen:OMIM:Orphanet:SNOMED_CT	MYH8
17	78358945	78358945	G	A	rs112735431	MedGen:OMIM	RNF213
18	42530788	42530788	T	A	rs138515058	MedGen:OMIM:SNOMED_CT|MedGen	SETBP1
18	42531184	42531184	C	T	rs146193261	MedGen:OMIM:SNOMED_CT	SETBP1
18	42643512	42643512	C	A	rs201973930	MedGen|MedGen:OMIM:SNOMED_CT|MedGen	SETBP1
19	36322018	36322018	G	T	rs143092783	MedGen:OMIM:Orphanet:SNOMED_CT\x2cMedGen	NPHS1
19	36322601	36322601	T	C	rs4806213	MedGen|MedGen:OMIM:Orphanet:SNOMED_CT	NPHS1
19	36335273	36335273	G	C	rs191807913	MedGen:OMIM:Orphanet:SNOMED_CT	NPHS1
19	36336398	36336398	C	G	rs114615449	Human_Phenotype_Ontology:MedGen|MedGen:OMIM:Orphanet:SNOMED_CT	NPHS1
19	36339247	36339247	C	T	rs33950747	MedGen|MedGen:OMIM:Orphanet:SNOMED_CT	NPHS1
20	18505200	18505200	G	T	rs36023150	MedGen|MedGen:OMIM|MedGen:Orphanet	SEC23B
21	47552386	47552386	G	A	rs117931394	MedGen|MedGen|MedGen:OMIM:Orphanet:SNOMED_CT|MedGen:Orphanet	COL6A2
21	47552449	47552449	A	C	rs11910483	MedGen|MedGen|MedGen|MedGen:OMIM:Orphanet:SNOMED_CT|MedGen:Orphanet	COL6A2
21	47556396	47556396	G	T	rs114980528	MedGen:OMIM:Orphanet:SNOMED_CT|MedGen:Orphanet|MedGen	FTCD
21	47571810	47571810	T	A	rs116089237	MedGen:OMIM:Orphanet:SNOMED_CT|MedGen	FTCD
21	47571855	47571855	C	T	rs149596485	MedGen:OMIM:Orphanet:SNOMED_CT	FTCD
22	36661906	36661906	A	G	rs73885319	MedGen:OMIM:Orphanet|MedGen:OMIM:Orphanet	APOL1
22	51065287	51065287	G	A	rs201251634	MedGen:OMIM:Orphanet:SNOMED_CT	ARSA
22	51065361	51065361	C	A	rs6151415	MedGen|MedGen:OMIM:Orphanet:SNOMED_CT	ARSA
22	31006860	31006860	A	G	rs9606756	MedGen:OMIM:Orphanet:SNOMED_CT	TCN2
22	31007023	31007023	A	T	rs75680863	MedGen:OMIM:Orphanet:SNOMED_CT	TCN2
22	31010417	31010417	G	A	rs117353193	MedGen:OMIM:Orphanet:SNOMED_CT	TCN2
22	31011350	31011350	C	T	rs35838082	MedGen:OMIM:Orphanet:SNOMED_CT	TCN2
22	31018975	31018975	T	C	rs1131603	MedGen:OMIM:Orphanet:SNOMED_CT	TCN2
22	31019044	31019044	G	A	rs4820889	MedGen:OMIM:Orphanet:SNOMED_CT	TCN2

## Sheet: Supplementary Table S15C
Supplementary Table S15C. Variants in GWAS and 1,227 cis-abundant genes.
Chr	Start	End	Ref	Alt	Gene Symbol	GWAS_SNP	GWAS_DIS
2	242371101	242371101	C	T	FARP2	rs757978	Chronic lymphocytic leukemia
2	238672425	238672425	G	C	LRRFIP1	rs11680012	Adiposity
3	52721305	52721305	G	A	GNL3	rs11177	Osteoarthritis
6	43153787	43153787	G	A	CUL9	rs61743561	Obesity-related traits
6	25813150	25813150	G	A	SLC17A1	rs1165196	Urate levels
6	167754975	167754975	G	T	TTLL2	rs12528714	IgG glycosylation
8	124696867	124696867	C	T	ANXA13	rs2294015	Event-related brain oscillations
8	21978372	21978372	C	T	HR	rs76547188	Obesity-related traits
10	5804531	5804531	G	A	FAM208B	rs2797501	Osteosarcoma
16	57015091	57015091	G	C	CETP	rs5880	HDL cholesterol
19	49869051	49869051	T	G	DKKL1	rs2303759	Multiple sclerosis

## Sheet: Supplementary Table S15D
Supplementary Table S15D. Variants in GWAS and 786 trans -abundant genes.
Chr	Start	End	Ref	Alt	Gene Symbol	GWAS_SNP	GWAS_DIS
3	45814094	45814094	G	A	SLC6A20	rs17279437	Urinary_metabolites
4	3449652	3449652	G	A	HGFAC	rs16844401	Fibrinogen
5	35037115	35037115	C	T	AGXT2	rs37369	Urinary_metabolites
6	52101739	52101739	T	C	IL17F	rs763780	Response_to_gemcitabine_in_pancreatic_cancer
6	27278020	27278020	C	A	POM121L2	rs16897515	Schizophrenia
11	8662516	8662516	T	C	TRIM66	rs11042023	Obesity
19	6718387	6718387	G	C	C3	rs2230199	Age-related_macular_degeneration
22	36661330	36661330	G	A	APOL1	rs2239785	Glomerulosclerosis
22	50435480	50435480	A	G	IL17REL	rs5771069	Ulcerative_colitis
