# Supplementary material for: Significant abundance of cis configurations of coding variants in diploid human genomes
Source: Nucleic Acids Res. 2019 Jan 30;47(6):2981–95. doi: 10.1093/nar/gkz031 (PMC6451136; doi:10.1093/nar/gkz031)
Supplement: Supplementary Data [file gkz031_supplemental_files.zip › SupplementaryTable_S7.xlsx]

## Sheet: Supplementary Table S7
Supplementary Table S7. Global set, variable and invariable genes.
* M ≥ 2 (GS): Genes that belong to the global set (GS) of 2,402 phase-sensitive genes, i.e. genes with at least two predicted protein function-altering nsSNPs (PFA-nsSNPs) in at least one genome in each of the four ancestry groups in 1000G.
** M ≥ 1: Genes that belong to the global set of 7,524 variable genes, i.e. genes with at least one PFA-nsSNP in at least one genome in each of the four ancestry groups in 1000G.
*** M = 0: Set of 5,040 genes that are invariable, i.e. genes that do not contain any PFA-nsSNPs in the 1092 genomes (1000G).
Gene Symbol	M ≥ 2 (GS)*	M ≥ 1 **	M = 0 ***
A1BG	0	1	0
A1CF	0	1	0
A2M-AS1	0	1	0
A2ML1	0	1	0
A4GNT	0	1	0
AACS	0	1	0
AADACL4	0	1	0
AAED1	0	1	0
AAMDC	0	1	0
AARD	0	1	0
AARS	0	1	0
AARS2	0	1	0
AATF	0	1	0
ABCA12	0	1	0
ABCA2	0	1	0
ABCA3	0	1	0
ABCB1	0	1	0
ABCB10	0	1	0
ABCB6	0	1	0
ABCB9	0	1	0
ABCC10	0	1	0
ABCC12	0	1	0
ABCC4	0	1	0
ABCC8	0	1	0
ABCD2	0	1	0
ABCF3	0	1	0
ABCG2	0	1	0
ABCG4	0	1	0
ABCG5	0	1	0
ABHD1	0	1	0
ABHD10	0	1	0
ABHD12B	0	1	0
ABHD14A	0	1	0
ABHD15	0	1	0
ABHD17A	0	1	0
ABHD8	0	1	0
ABL1	0	1	0
ABL2	0	1	0
ABLIM3	0	1	0
ABP1	0	1	0
ABR	0	1	0
ABRA	0	1	0
ABTB2	0	1	0
ACAA2	0	1	0
ACACA	0	1	0
ACAD10	0	1	0
ACAD11	0	1	0
ACAD9	0	1	0
ACADL	0	1	0
ACADSB	0	1	0
ACAP1	0	1	0
ACAP3	0	1	0
ACBD4	0	1	0
ACBD5	0	1	0
ACER1	0	1	0
ACER2	0	1	0
ACHE	0	1	0
ACMSD	0	1	0
ACO1	0	1	0
ACOT2	0	1	0
ACOT4	0	1	0
ACOX1	0	1	0
ACOX3	0	1	0
ACOXL	0	1	0
ACP2	0	1	0
ACPT	0	1	0
ACR	0	1	0
ACRBP	0	1	0
ACSBG1	0	1	0
ACSL1	0	1	0
ACSL6	0	1	0
ACSM1	0	1	0
ACSM2B	0	1	0
ACSS1	0	1	0
ACSS3	0	1	0
ACTA2	0	1	0
ACTL7A	0	1	0
ACTL8	0	1	0
ACTR3B	0	1	0
ACTR5	0	1	0
ACTRT2	0	1	0
ACVR1C	0	1	0
ACVR2A	0	1	0
ACY3	0	1	0
ACYP2	0	1	0
ADAM10	0	1	0
ADAM17	0	1	0
ADAM18	0	1	0
ADAM19	0	1	0
ADAM2	0	1	0
ADAM20	0	1	0
ADAM21	0	1	0
ADAM28	0	1	0
ADAMDEC1	0	1	0
ADAMTS1	0	1	0
ADAMTS10	0	1	0
ADAMTS14	0	1	0
ADAMTS15	0	1	0
ADAMTS19	0	1	0
ADAMTS20	0	1	0
ADAMTS3	0	1	0
ADAMTS6	0	1	0
ADAMTS8	0	1	0
ADAMTS9	0	1	0
ADAMTSL1	0	1	0
ADAMTSL5	0	1	0
ADAP1	0	1	0
ADARB2	0	1	0
ADAT1	0	1	0
ADCK2	0	1	0
ADCK3	0	1	0
ADCK4	0	1	0
ADCY5	0	1	0
ADCY7	0	1	0
ADCY8	0	1	0
ADD2	0	1	0
ADH1B	0	1	0
ADH7	0	1	0
ADIPOQ	0	1	0
ADORA3	0	1	0
ADPGK	0	1	0
ADPRHL1	0	1	0
ADPRM	0	1	0
ADRA1D	0	1	0
ADRB1	0	1	0
ADRB3	0	1	0
ADRM1	0	1	0
ADSSL1	0	1	0
ADTRP	0	1	0
AEN	0	1	0
AFAP1-AS1	0	1	0
AFF1	0	1	0
AFM	0	1	0
AFMID	0	1	0
AFP	0	1	0
AFTPH	0	1	0
AGAP3	0	1	0
AGBL2	0	1	0
AGBL3	0	1	0
AGBL5	0	1	0
AGER	0	1	0
AGFG2	0	1	0
AGT	0	1	0
AGTRAP	0	1	0
AHCY	0	1	0
AHI1	0	1	0
AHNAK2	0	1	0
AHR	0	1	0
AHSA2	0	1	0
AHSG	0	1	0
AHSP	0	1	0
AIF1	0	1	0
AIF1L	0	1	0
AIFM3	0	1	0
AIM1L	0	1	0
AIM2	0	1	0
AIMP2	0	1	0
AJAP1	0	1	0
AK2	0	1	0
AK4	0	1	0
AK7	0	1	0
AKAP10	0	1	0
AKAP11	0	1	0
AKAP3	0	1	0
AKAP8	0	1	0
AKAP9	0	1	0
AKR1A1	0	1	0
AKR1C2	0	1	0
AKR1C4	0	1	0
AKR1E2	0	1	0
AKR7A2	0	1	0
AKR7A3	0	1	0
AKT1S1	0	1	0
AKT2	0	1	0
ALAS1	0	1	0
ALCAM	0	1	0
ALDH18A1	0	1	0
ALDH1A2	0	1	0
ALDH1L1	0	1	0
ALDH1L2	0	1	0
ALDH2	0	1	0
ALDH4A1	0	1	0
ALDH9A1	0	1	0
ALDOB	0	1	0
ALDOC	0	1	0
ALG1	0	1	0
ALG10B	0	1	0
ALG12	0	1	0
ALG6	0	1	0
ALKBH2	0	1	0
ALKBH3	0	1	0
ALKBH8	0	1	0
ALOX15	0	1	0
ALOX15B	0	1	0
ALPL	0	1	0
ALPP	0	1	0
ALS2	0	1	0
ALS2CR11	0	1	0
AMBRA1	0	1	0
AMER2	0	1	0
AMFR	0	1	0
AMH	0	1	0
AMICA1	0	1	0
AMOTL2	0	1	0
AMPD1	0	1	0
AMPD2	0	1	0
AMPD3	0	1	0
AMT	0	1	0
AMTN	0	1	0
AMY2A	0	1	0
AMZ1	0	1	0
ANAPC1	0	1	0
ANAPC13	0	1	0
ANAPC5	0	1	0
ANG	0	1	0
ANGEL1	0	1	0
ANGPT4	0	1	0
ANGPTL4	0	1	0
ANK3	0	1	0
ANKFN1	0	1	0
ANKHD1	0	1	0
ANKIB1	0	1	0
ANKK1	0	1	0
ANKMY2	0	1	0
ANKRD2	0	1	0
ANKRD23	0	1	0
ANKRD27	0	1	0
ANKRD32	0	1	0
ANKRD34B	0	1	0
ANKRD45	0	1	0
ANKRD50	0	1	0
ANKS1A	0	1	0
ANKS6	0	1	0
ANKZF1	0	1	0
ANO1	0	1	0
ANO10	0	1	0
ANO4	0	1	0
ANO5	0	1	0
ANP32D	0	1	0
ANPEP	0	1	0
ANXA11	0	1	0
ANXA2R	0	1	0
ANXA4	0	1	0
ANXA8	0	1	0
ANXA9	0	1	0
AOC2	0	1	0
AOX1	0	1	0
AP2A1	0	1	0
AP2A2	0	1	0
AP3B1	0	1	0
AP3S1	0	1	0
AP4E1	0	1	0
APBA1	0	1	0
APBA2	0	1	0
APBB1IP	0	1	0
APC2	0	1	0
APCDD1	0	1	0
APCDD1L	0	1	0
APIP	0	1	0
APLP1	0	1	0
APLP2	0	1	0
APMAP	0	1	0
APOA4	0	1	0
APOA5	0	1	0
APOBEC3A	0	1	0
APOBEC3D	0	1	0
APOBEC3G	0	1	0
APOC1	0	1	0
APOC4-APOC2	0	1	0
APOE	0	1	0
APOF	0	1	0
APOH	0	1	0
APOL2	0	1	0
APOL3	0	1	0
APOLD1	0	1	0
APPL1	0	1	0
APPL2	0	1	0
APTX	0	1	0
AQP1	0	1	0
AQP11	0	1	0
AQP7	0	1	0
AQPEP	0	1	0
ARAP1	0	1	0
ARAP2	0	1	0
AREL1	0	1	0
ARFGAP1	0	1	0
ARFGAP3	0	1	0
ARFGEF2	0	1	0
ARFIP1	0	1	0
ARG1	0	1	0
ARG2	0	1	0
ARGFX	0	1	0
ARHGAP1	0	1	0
ARHGAP10	0	1	0
ARHGAP11A	0	1	0
ARHGAP12	0	1	0
ARHGAP17	0	1	0
ARHGAP18	0	1	0
ARHGAP19	0	1	0
ARHGAP20	0	1	0
ARHGAP22	0	1	0
ARHGAP24	0	1	0
ARHGAP28	0	1	0
ARHGAP29	0	1	0
ARHGAP30	0	1	0
ARHGAP32	0	1	0
ARHGAP39	0	1	0
ARHGAP44	0	1	0
ARHGAP5	0	1	0
ARHGEF1	0	1	0
ARHGEF10	0	1	0
ARHGEF12	0	1	0
ARHGEF16	0	1	0
ARHGEF18	0	1	0
ARHGEF25	0	1	0
ARHGEF3	0	1	0
ARHGEF37	0	1	0
ARID1A	0	1	0
ARID1B	0	1	0
ARID2	0	1	0
ARID3B	0	1	0
ARID4A	0	1	0
ARID4B	0	1	0
ARID5A	0	1	0
ARID5B	0	1	0
ARL13B	0	1	0
ARL14	0	1	0
ARL6IP4	0	1	0
ARMC10	0	1	0
ARMC12	0	1	0
ARMC2	0	1	0
ARMC5	0	1	0
ARMC9	0	1	0
ARNT2	0	1	0
ARNTL2	0	1	0
ARPP21	0	1	0
ARRDC2	0	1	0
ARSB	0	1	0
ARSG	0	1	0
ARSI	0	1	0
ARSJ	0	1	0
ART1	0	1	0
ART5	0	1	0
ASAP3	0	1	0
ASB10	0	1	0
ASB15	0	1	0
ASB2	0	1	0
ASB3	0	1	0
ASB4	0	1	0
ASCC1	0	1	0
ASH1L	0	1	0
ASH2L	0	1	0
ASIC2	0	1	0
ASIC3	0	1	0
ASIC4	0	1	0
ASPDH	0	1	0
ASPSCR1	0	1	0
ASTL	0	1	0
ASTN1	0	1	0
ASTN2	0	1	0
ASUN	0	1	0
ASXL1	0	1	0
ASZ1	0	1	0
ATAD2	0	1	0
ATAD3A	0	1	0
ATAD3C	0	1	0
ATAT1	0	1	0
ATCAY	0	1	0
ATF4	0	1	0
ATF6	0	1	0
ATG13	0	1	0
ATG16L1	0	1	0
ATG16L2	0	1	0
ATG2B	0	1	0
ATL2	0	1	0
ATL3	0	1	0
ATM	0	1	0
ATMIN	0	1	0
ATP10B	0	1	0
ATP12A	0	1	0
ATP13A1	0	1	0
ATP13A2	0	1	0
ATP1B1	0	1	0
ATP2A1	0	1	0
ATP2B4	0	1	0
ATP2C1	0	1	0
ATP4A	0	1	0
ATP4B	0	1	0
ATP5A1	0	1	0
ATP5B	0	1	0
ATP5O	0	1	0
ATP5S	0	1	0
ATP8A1	0	1	0
ATPAF1	0	1	0
ATPIF1	0	1	0
ATR	0	1	0
ATRIP	0	1	0
ATRN	0	1	0
ATXN1	0	1	0
ATXN3	0	1	0
AUP1	0	1	0
AURKA	0	1	0
AURKAIP1	0	1	0
AUTS2	0	1	0
AVEN	0	1	0
AVPR1A	0	1	0
AVPR1B	0	1	0
AXIN1	0	1	0
AXIN2	0	1	0
AXL	0	1	0
AZGP1	0	1	0
AZIN1	0	1	0
AZU1	0	1	0
B3GALNT1	0	1	0
B3GNT3	0	1	0
B3GNT4	0	1	0
B3GNT7	0	1	0
B3GNT8	0	1	0
B3GNTL1	0	1	0
B4GALT2	0	1	0
B9D1	0	1	0
B9D2	0	1	0
BACE2	0	1	0
BACH2	0	1	0
BAD	0	1	0
BAG3	0	1	0
BAG6	0	1	0
BAI3	0	1	0
BANP	0	1	0
BAZ1B	0	1	0
BAZ2B	0	1	0
BBS1	0	1	0
BBS2	0	1	0
BBS4	0	1	0
BCAM	0	1	0
BCAN	0	1	0
BCAP29	0	1	0
BCAR3	0	1	0
BCAS3	0	1	0
BCDIN3D-AS1	0	1	0
BCHE	0	1	0
BCL10	0	1	0
BCL2L13	0	1	0
BCL2L14	0	1	0
BCL9	0	1	0
BCMO1	0	1	0
BCO2	0	1	0
BDH2	0	1	0
BDKRB2	0	1	0
BDNF-AS	0	1	0
BEST1	0	1	0
BEST2	0	1	0
BEST3	0	1	0
BHLHE41	0	1	0
BHMT	0	1	0
BICC1	0	1	0
BID	0	1	0
BIK	0	1	0
BIN1	0	1	0
BIRC5	0	1	0
BIRC6	0	1	0
BIRC7	0	1	0
BLK	0	1	0
BLM	0	1	0
BLMH	0	1	0
BLOC1S1-RDH5RDH5	0	1	0
BLOC1S2	0	1	0
BMP1	0	1	0
BMP2	0	1	0
BMP2K	0	1	0
BMP3	0	1	0
BMP4	0	1	0
BMP6	0	1	0
BMPER	0	1	0
BNC1	0	1	0
BNC2	0	1	0
BNIPL	0	1	0
BOK-AS1	0	1	0
BPHL	0	1	0
BPIFA3	0	1	0
BPIFB2	0	1	0
BPTF	0	1	0
BRD8	0	1	0
BRI3	0	1	0
BRIP1	0	1	0
BRPF3	0	1	0
BRSK2	0	1	0
BSCL2	0	1	0
BSN	0	1	0
BSND	0	1	0
BSPRY	0	1	0
BTAF1	0	1	0
BTBD16	0	1	0
BTBD17	0	1	0
BTBD7	0	1	0
BTC	0	1	0
BTN3A2	0	1	0
BTN3A3	0	1	0
BTNL9	0	1	0
BUB1B	0	1	0
BUD13	0	1	0
BUD31	0	1	0
BYSL	0	1	0
C10orf11	0	1	0
C10orf128	0	1	0
C10orf137	0	1	0
C10orf25	0	1	0
C10orf53	0	1	0
C10orf88	0	1	0
C11orf21	0	1	0
C11orf34	0	1	0
C11orf42	0	1	0
C11orf49	0	1	0
C11orf63	0	1	0
C11orf65	0	1	0
C11orf71	0	1	0
C11orf86	0	1	0
C11orf96	0	1	0
C12orf29	0	1	0
C12orf45	0	1	0
C12orf50	0	1	0
C12orf60	0	1	0
C14orf166B	0	1	0
C14orf180	0	1	0
C14orf79	0	1	0
C14orf80	0	1	0
C14orf93	0	1	0
C15orf27	0	1	0
C15orf52	0	1	0
C15orf57	0	1	0
C16orf11	0	1	0
C16orf62	0	1	0
C16orf89	0	1	0
C16orf96	0	1	0
C17orf104	0	1	0
C17orf50	0	1	0
C17orf59	0	1	0
C17orf70	0	1	0
C17orf72	0	1	0
C17orf85	0	1	0
C17orf97	0	1	0
C17orf99	0	1	0
C18orf54	0	1	0
C19orf26	0	1	0
C19orf44	0	1	0
C19orf47	0	1	0
C19orf48	0	1	0
C19orf53	0	1	0
C19orf59	0	1	0
C19orf66	0	1	0
C19orf71	0	1	0
C1R	0	1	0
C1RL	0	1	0
C1S	0	1	0
C1orf101	0	1	0
C1orf105	0	1	0
C1orf111	0	1	0
C1orf112	0	1	0
C1orf116	0	1	0
C1orf158	0	1	0
C1orf159	0	1	0
C1orf168	0	1	0
C1orf177	0	1	0
C1orf194	0	1	0
C1orf35	0	1	0
C1orf63	0	1	0
C1orf87	0	1	0
C1orf94	0	1	0
C20orf112	0	1	0
C20orf196	0	1	0
C20orf78	0	1	0
C20orf85	0	1	0
C21orf33	0	1	0
C21orf58	0	1	0
C21orf59	0	1	0
C21orf91-OT1	0	1	0
C22orf31	0	1	0
C22orf42	0	1	0
C22orf43	0	1	0
C2CD2	0	1	0
C2CD2L	0	1	0
C2CD4A	0	1	0
C2CD4B	0	1	0
C2orf40	0	1	0
C2orf43	0	1	0
C2orf44	0	1	0
C2orf50	0	1	0
C2orf53	0	1	0
C2orf54	0	1	0
C2orf70	0	1	0
C2orf76	0	1	0
C2orf83	0	1	0
C3orf14	0	1	0
C3orf18	0	1	0
C3orf33	0	1	0
C3orf35	0	1	0
C3orf37	0	1	0
C3orf52	0	1	0
C3orf67	0	1	0
C3orf70	0	1	0
C4orf17	0	1	0
C4orf19	0	1	0
C4orf26	0	1	0
C4orf27	0	1	0
C4orf36	0	1	0
C4orf40	0	1	0
C4orf47	0	1	0
C4orf48	0	1	0
C5orf34	0	1	0
C5orf42	0	1	0
C5orf46	0	1	0
C5orf47	0	1	0
C5orf52	0	1	0
C5orf54	0	1	0
C5orf64	0	1	0
C6	0	1	0
C6orf1	0	1	0
C6orf118	0	1	0
C6orf136	0	1	0
C6orf223	0	1	0
C6orf48	0	1	0
C6orf57	0	1	0
C6orf89	0	1	0
C7orf10	0	1	0
C7orf26	0	1	0
C7orf33	0	1	0
C7orf63	0	1	0
C8A	0	1	0
C8B	0	1	0
C8G	0	1	0
C8orf31	0	1	0
C8orf47	0	1	0
C8orf58	0	1	0
C8orf74	0	1	0
C8orf86	0	1	0
C9	0	1	0
C9orf123	0	1	0
C9orf135	0	1	0
C9orf156	0	1	0
C9orf169	0	1	0
C9orf24	0	1	0
C9orf3	0	1	0
C9orf47	0	1	0
C9orf89	0	1	0
CA10	0	1	0
CA11	0	1	0
CA3	0	1	0
CA4	0	1	0
CAAP1	0	1	0
CABIN1	0	1	0
CABLES1	0	1	0
CABLES2	0	1	0
CABP2	0	1	0
CABP5	0	1	0
CABS1	0	1	0
CABYR	0	1	0
CACNA1B	0	1	0
CACNA1G-AS1	0	1	0
CACNA1I	0	1	0
CACNA2D1	0	1	0
CACNA2D4	0	1	0
CACNB2	0	1	0
CACNG1	0	1	0
CAD	0	1	0
CADPS2	0	1	0
CALCA	0	1	0
CALCOCO1	0	1	0
CALCOCO2	0	1	0
CALD1	0	1	0
CALHM1	0	1	0
CALHM2	0	1	0
CALHM3	0	1	0
CALML5	0	1	0
CALML6	0	1	0
CALR3	0	1	0
CAMK4	0	1	0
CAMSAP1	0	1	0
CAMSAP3	0	1	0
CAMTA1	0	1	0
CAPN1	0	1	0
CAPN10	0	1	0
CAPN13	0	1	0
CAPN2	0	1	0
CAPN3	0	1	0
CAPN7	0	1	0
CAPRIN2	0	1	0
CAPS	0	1	0
CAPZA3	0	1	0
CAPZB	0	1	0
CARD10	0	1	0
CARD16	0	1	0
CARD17	0	1	0
CARD6	0	1	0
CARD9	0	1	0
CARM1	0	1	0
CARS	0	1	0
CARS2	0	1	0
CASC4	0	1	0
CASP10	0	1	0
CASQ1	0	1	0
CASR	0	1	0
CASS4	0	1	0
CASZ1	0	1	0
CATSPER3	0	1	0
CATSPERB	0	1	0
CAV2	0	1	0
CBFA2T2	0	1	0
CBL	0	1	0
CBLC	0	1	0
CBR4	0	1	0
CBWD6	0	1	0
CBX2	0	1	0
CBX8	0	1	0
CC2D1A	0	1	0
CC2D1B	0	1	0
CC2D2A	0	1	0
CCBE1	0	1	0
CCBL1	0	1	0
CCBL2	0	1	0
CCDC104	0	1	0
CCDC109B	0	1	0
CCDC125	0	1	0
CCDC130	0	1	0
CCDC138	0	1	0
CCDC14	0	1	0
CCDC141	0	1	0
CCDC146	0	1	0
CCDC151	0	1	0
CCDC158	0	1	0
CCDC170	0	1	0
CCDC174	0	1	0
CCDC18	0	1	0
CCDC24	0	1	0
CCDC28B	0	1	0
CCDC37	0	1	0
CCDC38	0	1	0
CCDC42	0	1	0
CCDC42B	0	1	0
CCDC54	0	1	0
CCDC59	0	1	0
CCDC6	0	1	0
CCDC60	0	1	0
CCDC62	0	1	0
CCDC63	0	1	0
CCDC64B	0	1	0
CCDC65	0	1	0
CCDC70	0	1	0
CCDC80	0	1	0
CCDC81	0	1	0
CCDC82	0	1	0
CCDC86	0	1	0
CCDC87	0	1	0
CCDC9	0	1	0
CCDC90B	0	1	0
CCDC91	0	1	0
CCDC92	0	1	0
CCDC93	0	1	0
CCDC94	0	1	0
CCER1	0	1	0
CCIN	0	1	0
CCKBR	0	1	0
CCL11	0	1	0
CCL16	0	1	0
CCL24	0	1	0
CCL8	0	1	0
CCNH	0	1	0
CCNJL	0	1	0
CCNT1	0	1	0
CCP110	0	1	0
CCR10	0	1	0
CCR2	0	1	0
CCR3	0	1	0
CCR5	0	1	0
CCSER2	0	1	0
CCT3	0	1	0
CCT6A	0	1	0
CCT8L2	0	1	0
CCZ1	0	1	0
CD101	0	1	0
CD163	0	1	0
CD164	0	1	0
CD180	0	1	0
CD1B	0	1	0
CD1C	0	1	0
CD1E	0	1	0
CD209	0	1	0
CD226	0	1	0
CD244	0	1	0
CD2BP2	0	1	0
CD300LG	0	1	0
CD33	0	1	0
CD34	0	1	0
CD36	0	1	0
CD3G	0	1	0
CD4	0	1	0
CD40	0	1	0
CD44	0	1	0
CD46	0	1	0
CD48	0	1	0
CD5	0	1	0
CD68	0	1	0
CD7	0	1	0
CD80	0	1	0
CD82	0	1	0
CD86	0	1	0
CD97	0	1	0
CDC14B	0	1	0
CDC25B	0	1	0
CDC25C	0	1	0
CDC40	0	1	0
CDC42BPB	0	1	0
CDC42EP2	0	1	0
CDCP2	0	1	0
CDH1	0	1	0
CDH12	0	1	0
CDH16	0	1	0
CDH2	0	1	0
CDH20	0	1	0
CDH22	0	1	0
CDH24	0	1	0
CDH4	0	1	0
CDH7	0	1	0
CDH9	0	1	0
CDHR1	0	1	0
CDHR2	0	1	0
CDHR3	0	1	0
CDIPT	0	1	0
CDK10	0	1	0
CDK12	0	1	0
CDK13	0	1	0
CDK18	0	1	0
CDK5RAP3	0	1	0
CDKAL1	0	1	0
CDKL3	0	1	0
CDKL4	0	1	0
CDKN2AIP	0	1	0
CDON	0	1	0
CDPF1	0	1	0
CDRT15	0	1	0
CDS1	0	1	0
CDT1	0	1	0
CDX2	0	1	0
CEACAM21	0	1	0
CEACAM3	0	1	0
CEACAM5	0	1	0
CECR6	0	1	0
CELA2A	0	1	0
CELA3A	0	1	0
CENPL	0	1	0
CENPT	0	1	0
CENPW	0	1	0
CEP104	0	1	0
CEP135	0	1	0
CEP152	0	1	0
CEP41	0	1	0
CEP57L1	0	1	0
CEP78	0	1	0
CEP97	0	1	0
CERCAM	0	1	0
CERK	0	1	0
CERS2	0	1	0
CERS3	0	1	0
CERS6	0	1	0
CES3	0	1	0
CES4A	0	1	0
CETN1	0	1	0
CFBC2CFB	0	1	0
CFHR2	0	1	0
CFHR3	0	1	0
CFHR4	0	1	0
CFHR5	0	1	0
CGNL1	0	1	0
CGRRF1	0	1	0
CHAC1	0	1	0
CHAF1A	0	1	0
CHAF1B	0	1	0
CHCHD6	0	1	0
CHD1L	0	1	0
CHD3	0	1	0
CHD9	0	1	0
CHDH	0	1	0
CHEK1	0	1	0
CHFR	0	1	0
CHI3L1	0	1	0
CHI3L2	0	1	0
CHL1	0	1	0
CHMP1A	0	1	0
CHMP4C	0	1	0
CHPF2	0	1	0
CHPT1	0	1	0
CHRD	0	1	0
CHRDL2	0	1	0
CHRNA4	0	1	0
CHRNA6	0	1	0
CHRNA9	0	1	0
CHRNB4	0	1	0
CHRNG	0	1	0
CHST12	0	1	0
CHST4	0	1	0
CHST5	0	1	0
CHST6	0	1	0
CHSY3	0	1	0
CHURC1	0	1	0
CIAPIN1	0	1	0
CIB3	0	1	0
CIB4	0	1	0
CIC	0	1	0
CIDEC	0	1	0
CINP	0	1	0
CIRH1A	0	1	0
CIT	0	1	0
CITED4	0	1	0
CIZ1	0	1	0
CKAP2	0	1	0
CLASP2	0	1	0
CLCA2	0	1	0
CLCA4	0	1	0
CLCN1	0	1	0
CLDN17	0	1	0
CLDN18	0	1	0
CLDN6	0	1	0
CLDN8	0	1	0
CLEC10A	0	1	0
CLEC11A	0	1	0
CLEC12A	0	1	0
CLEC12B	0	1	0
CLEC17A	0	1	0
CLEC18A	0	1	0
CLEC2A	0	1	0
CLEC2D	0	1	0
CLEC3A	0	1	0
CLEC4D	0	1	0
CLEC4G	0	1	0
CLEC4M	0	1	0
CLECL1	0	1	0
CLIC5	0	1	0
CLIP1	0	1	0
CLIP2	0	1	0
CLIP4	0	1	0
CLK1	0	1	0
CLMN	0	1	0
CLN3	0	1	0
CLN8	0	1	0
CLNK	0	1	0
CLOCK	0	1	0
CLPB	0	1	0
CLPS	0	1	0
CLPSL2	0	1	0
CLSTN3	0	1	0
CLU	0	1	0
CLYBL	0	1	0
CMC2	0	1	0
CMPK1	0	1	0
CMTM2	0	1	0
CNDP2	0	1	0
CNGA1	0	1	0
CNGA4	0	1	0
CNGB3	0	1	0
CNKSR1	0	1	0
CNN1	0	1	0
CNNM1	0	1	0
CNNM3	0	1	0
CNOT10	0	1	0
CNPPD1	0	1	0
CNPY2	0	1	0
CNPY3	0	1	0
CNST	0	1	0
CNTD1	0	1	0
CNTF	0	1	0
CNTN4	0	1	0
CNTN5	0	1	0
CNTN6	0	1	0
CNTNAP4	0	1	0
CNTROB	0	1	0
COA4	0	1	0
COBLL1	0	1	0
COCH	0	1	0
COG1	0	1	0
COG4	0	1	0
COG6	0	1	0
COIL	0	1	0
COL19A1	0	1	0
COL1A2	0	1	0
COL20A1	0	1	0
COL22A1	0	1	0
COL23A1	0	1	0
COL28A1	0	1	0
COL4A1	0	1	0
COL4A3BP	0	1	0
COL4A4	0	1	0
COL5A2	0	1	0
COL6A5	0	1	0
COL7A1	0	1	0
COL9A1	0	1	0
COL9A2	0	1	0
COLEC12	0	1	0
COMMD2	0	1	0
COMMD3	0	1	0
COMMD6	0	1	0
COMMD8	0	1	0
COPRS	0	1	0
COQ10A	0	1	0
COQ2	0	1	0
COQ3	0	1	0
COQ7	0	1	0
CORIN	0	1	0
CORO2A	0	1	0
COX10-AS1	0	1	0
COX4I1	0	1	0
COX4I2	0	1	0
CPA3	0	1	0
CPA4	0	1	0
CPA6	0	1	0
CPB2-AS1	0	1	0
CPED1	0	1	0
CPN2	0	1	0
CPNE3	0	1	0
CPNE7	0	1	0
CPOX	0	1	0
CPPED1	0	1	0
CPQ	0	1	0
CPT1B	0	1	0
CPXM2	0	1	0
CR1	0	1	0
CRAMP1L	0	1	0
CRAT	0	1	0
CRB1	0	1	0
CREB3L3	0	1	0
CREBBP	0	1	0
CRELD1	0	1	0
CRELD2	0	1	0
CREM	0	1	0
CRHR2	0	1	0
CRIM1	0	1	0
CRISP1	0	1	0
CRISP3	0	1	0
CRISPLD2	0	1	0
CRLS1	0	1	0
CRMP1	0	1	0
CRNN	0	1	0
CROT	0	1	0
CRTC1	0	1	0
CRTC2	0	1	0
CRYBA2	0	1	0
CRYBA4	0	1	0
CRYBB3	0	1	0
CRYBG3	0	1	0
CRYGN	0	1	0
CRYZ	0	1	0
CSAD	0	1	0
CSF1	0	1	0
CSF1R	0	1	0
CSF2	0	1	0
CSF2RB	0	1	0
CSF3R	0	1	0
CSGALNACT1	0	1	0
CSH1	0	1	0
CSHL1	0	1	0
CSNK1A1L	0	1	0
CSRNP2	0	1	0
CSRNP3	0	1	0
CSRP3	0	1	0
CST1	0	1	0
CST2	0	1	0
CST5	0	1	0
CST7	0	1	0
CSTA	0	1	0
CTAGE5	0	1	0
CTBS	0	1	0
CTC1	0	1	0
CTCFL	0	1	0
CTDSPL	0	1	0
CTHRC1	0	1	0
CTIF	0	1	0
CTLA4	0	1	0
CTNNA2	0	1	0
CTNND1	0	1	0
CTNS	0	1	0
CTSA	0	1	0
CTSE	0	1	0
CTSH	0	1	0
CTSW	0	1	0
CTTNBP2	0	1	0
CTTNBP2NL	0	1	0
CTXN3	0	1	0
CUEDC1	0	1	0
CUL4A	0	1	0
CUTA	0	1	0
CUX1	0	1	0
CUX2	0	1	0
CWC22	0	1	0
CWC25	0	1	0
CX3CL1	0	1	0
CXADR	0	1	0
CXCR2	0	1	0
CXCR5	0	1	0
CXCR7	0	1	0
CYB5D2	0	1	0
CYBA	0	1	0
CYBRD1	0	1	0
CYFIP1	0	1	0
CYLC2	0	1	0
CYP19A1	0	1	0
CYP1A2	0	1	0
CYP20A1	0	1	0
CYP24A1	0	1	0
CYP26B1	0	1	0
CYP26C1	0	1	0
CYP27A1	0	1	0
CYP2A13	0	1	0
CYP2A6	0	1	0
CYP2C19	0	1	0
CYP2C9	0	1	0
CYP2W1	0	1	0
CYP39A1	0	1	0
CYP3A4	0	1	0
CYP3A5	0	1	0
CYP3A7-CYP3AP1	0	1	0
CYP4A11	0	1	0
CYP4F22	0	1	0
CYP4F3	0	1	0
CYP4F8	0	1	0
CYP4Z1	0	1	0
CYP7A1	0	1	0
CYS1	0	1	0
CYSLTR2	0	1	0
CYTL1	0	1	0
DAAM1	0	1	0
DAB1	0	1	0
DAB2	0	1	0
DAB2IP	0	1	0
DACT1	0	1	0
DACT3	0	1	0
DAG1	0	1	0
DAGLA	0	1	0
DAGLB	0	1	0
DAPK1	0	1	0
DAPL1	0	1	0
DARS2	0	1	0
DAXX	0	1	0
DAZL	0	1	0
DBF4B	0	1	0
DBH	0	1	0
DBI	0	1	0
DBNDD1	0	1	0
DBT	0	1	0
DBX1	0	1	0
DBX2	0	1	0
DCAF12	0	1	0
DCAKD	0	1	0
DCBLD2	0	1	0
DCC	0	1	0
DCD	0	1	0
DCDC2	0	1	0
DCHS1	0	1	0
DCK	0	1	0
DCLK2	0	1	0
DCLRE1A	0	1	0
DCP1B	0	1	0
DCP2	0	1	0
DCPS	0	1	0
DCST2	0	1	0
DCSTAMP	0	1	0
DCTN1	0	1	0
DCTPP1	0	1	0
DDB1	0	1	0
DDC	0	1	0
DDHD1	0	1	0
DDI2	0	1	0
DDR1	0	1	0
DDR2	0	1	0
DDRGK1	0	1	0
DDX11-AS1	0	1	0
DDX18	0	1	0
DDX24	0	1	0
DDX27	0	1	0
DDX31	0	1	0
DDX4	0	1	0
DDX43	0	1	0
DDX49	0	1	0
DDX56	0	1	0
DDX59	0	1	0
DDX60	0	1	0
DECR2	0	1	0
DEF6	0	1	0
DEFB104B	0	1	0
DEFB105A	0	1	0
DEFB118	0	1	0
DEFB119	0	1	0
DEFB126	0	1	0
DEFB127	0	1	0
DEFB128	0	1	0
DEFB129	0	1	0
DEGS2	0	1	0
DENND1A	0	1	0
DENND1B	0	1	0
DENND2C	0	1	0
DENND3	0	1	0
DENND4C	0	1	0
DENND5B	0	1	0
DEPDC1	0	1	0
DEPDC5	0	1	0
DES	0	1	0
DFFA	0	1	0
DFFB	0	1	0
DGAT2	0	1	0
DGCR6	0	1	0
DGCR8	0	1	0
DGKB	0	1	0
DGKH	0	1	0
DGKZ	0	1	0
DGUOK	0	1	0
DHFRL1	0	1	0
DHRS12	0	1	0
DHRS13	0	1	0
DHRS2	0	1	0
DHRS4-AS1	0	1	0
DHRS4L2	0	1	0
DHRS7	0	1	0
DHRS7C	0	1	0
DHRS9	0	1	0
DHTKD1	0	1	0
DHX33	0	1	0
DHX34	0	1	0
DHX57	0	1	0
DHX58	0	1	0
DHX8	0	1	0
DIAPH3	0	1	0
DIEXF	0	1	0
DIP2A	0	1	0
DIP2C	0	1	0
DIS3L2	0	1	0
DISP1	0	1	0
DKK2	0	1	0
DKK3	0	1	0
DLEU2	0	1	0
DLG5	0	1	0
DLGAP4	0	1	0
DLK1	0	1	0
DLL3	0	1	0
DMRT3	0	1	0
DMRTB1	0	1	0
DMTF1	0	1	0
DMXL2	0	1	0
DNAAF3	0	1	0
DNAH12	0	1	0
DNAH14	0	1	0
DNAH6	0	1	0
DNAI2	0	1	0
DNAJB11	0	1	0
DNAJB12	0	1	0
DNAJB13	0	1	0
DNAJC13	0	1	0
DNAJC16	0	1	0
DNAJC17	0	1	0
DNAJC24	0	1	0
DNAJC25	0	1	0
DNAJC5G	0	1	0
DNALI1	0	1	0
DNASE1L2	0	1	0
DNASE1L3	0	1	0
DNASE2B	0	1	0
DNER	0	1	0
DNLZ	0	1	0
DNM2	0	1	0
DNMT1	0	1	0
DNMT3B	0	1	0
DNMT3L	0	1	0
DNPEP	0	1	0
DNTT	0	1	0
DOCK1	0	1	0
DOCK10	0	1	0
DOCK7	0	1	0
DOCK9	0	1	0
DOK2	0	1	0
DOLK	0	1	0
DOLPP1	0	1	0
DOM3Z	0	1	0
DPCD	0	1	0
DPEP2	0	1	0
DPEP3	0	1	0
DPM2	0	1	0
DPP10	0	1	0
DPP3	0	1	0
DPP4	0	1	0
DPP6	0	1	0
DPP7	0	1	0
DPP9	0	1	0
DPPA4	0	1	0
DPY19L2	0	1	0
DPY19L4	0	1	0
DPYD	0	1	0
DPYSL3	0	1	0
DPYSL4	0	1	0
DRD3	0	1	0
DRD4	0	1	0
DRG2	0	1	0
DROSHA	0	1	0
DSC1	0	1	0
DSC2	0	1	0
DSCC1	0	1	0
DSE	0	1	0
DSG2	0	1	0
DSG3	0	1	0
DSG4	0	1	0
DSTYK	0	1	0
DTNA	0	1	0
DTNBP1	0	1	0
DTWD1	0	1	0
DTWD2	0	1	0
DTX2	0	1	0
DTX4	0	1	0
DUOX1	0	1	0
DUPD1	0	1	0
DUS1L	0	1	0
DUS3L	0	1	0
DUSP1	0	1	0
DUSP22	0	1	0
DUSP23	0	1	0
DVL1	0	1	0
DYDC1	0	1	0
DYNC1LI1	0	1	0
DYNLRB1	0	1	0
DYNLT1	0	1	0
DYRK3	0	1	0
DYRK4	0	1	0
E2F2	0	1	0
E2F7	0	1	0
EBI3	0	1	0
ECD	0	1	0
ECE2	0	1	0
ECEL1	0	1	0
ECH1	0	1	0
ECHDC3	0	1	0
ECI1	0	1	0
ECM1	0	1	0
ECT2L	0	1	0
EDAR	0	1	0
EDARADD	0	1	0
EDEM1	0	1	0
EDEM2	0	1	0
EDN1	0	1	0
EDN3	0	1	0
EDNRB	0	1	0
EEA1	0	1	0
EEF2K	0	1	0
EEPD1	0	1	0
EFCAB12	0	1	0
EFCAB14-AS1	0	1	0
EFCAB3	0	1	0
EFCAB4B	0	1	0
EFCC1	0	1	0
EFHB	0	1	0
EFHC1	0	1	0
EFNA3	0	1	0
EFR3A	0	1	0
EGFL7	0	1	0
EHBP1	0	1	0
EHD3	0	1	0
EHF	0	1	0
EHHADH-AS1	0	1	0
EHMT1	0	1	0
EHMT2	0	1	0
EIF1AD	0	1	0
EIF2AK3	0	1	0
EIF2B3	0	1	0
EIF3A	0	1	0
EIF3B	0	1	0
EIF3F	0	1	0
EIF3J	0	1	0
EIF4A2	0	1	0
EIF4G3	0	1	0
EIF5B	0	1	0
ELANE	0	1	0
ELF2	0	1	0
ELMO3	0	1	0
ELMOD3	0	1	0
ELP2	0	1	0
ELP5	0	1	0
ELTD1	0	1	0
EMC1	0	1	0
EME2	0	1	0
EMID1	0	1	0
EMILIN2	0	1	0
EMILIN3	0	1	0
EML1	0	1	0
EML5	0	1	0
EMP3	0	1	0
EN2	0	1	0
ENAH	0	1	0
ENG	0	1	0
ENKUR	0	1	0
ENPEP	0	1	0
ENPP1	0	1	0
ENPP2	0	1	0
ENPP3	0	1	0
ENPP4	0	1	0
ENTHD1	0	1	0
ENTHD2	0	1	0
ENTPD1	0	1	0
ENTPD2	0	1	0
ENTPD4	0	1	0
ENTPD7	0	1	0
EOGT	0	1	0
EOMES	0	1	0
EP300	0	1	0
EPB41	0	1	0
EPB41L2	0	1	0
EPB41L5	0	1	0
EPB42	0	1	0
EPC1	0	1	0
EPDR1	0	1	0
EPHA2	0	1	0
EPHA3	0	1	0
EPHA5	0	1	0
EPHA7	0	1	0
EPHB2	0	1	0
EPHB6	0	1	0
EPN3	0	1	0
EPOR	0	1	0
EPS15	0	1	0
EPS8	0	1	0
EPS8L1	0	1	0
EPS8L2	0	1	0
EPS8L3	0	1	0
EPYC	0	1	0
ERAP2	0	1	0
ERBB3	0	1	0
ERBB4	0	1	0
ERC1	0	1	0
ERC2	0	1	0
ERCC4	0	1	0
EREG	0	1	0
ERGIC1	0	1	0
ERICH1	0	1	0
ERLIN1	0	1	0
ERMP1	0	1	0
ERO1LB	0	1	0
ESAM	0	1	0
ESCO2	0	1	0
ESD	0	1	0
ESPN	0	1	0
ESR1	0	1	0
ESYT3	0	1	0
ETAA1	0	1	0
ETFA	0	1	0
ETV1	0	1	0
ETV2	0	1	0
ETV4	0	1	0
ETV7	0	1	0
EVI5	0	1	0
EVX2	0	1	0
EXD1	0	1	0
EXD2	0	1	0
EXO5	0	1	0
EXOC1	0	1	0
EXOC3	0	1	0
EXOC3L2	0	1	0
EXOC4	0	1	0
EXOC6	0	1	0
EXOG	0	1	0
EXOSC3	0	1	0
EXOSC7	0	1	0
EXOSC8	0	1	0
EXOSC9	0	1	0
EXT2	0	1	0
EXTL1	0	1	0
EXTL3	0	1	0
EYA1	0	1	0
EYA2	0	1	0
EYA3	0	1	0
EYA4	0	1	0
EZH2	0	1	0
F13A1	0	1	0
F2	0	1	0
F7	0	1	0
FABP2	0	1	0
FABP3	0	1	0
FABP6	0	1	0
FABP9	0	1	0
FADS6	0	1	0
FAH	0	1	0
FAHD1	0	1	0
FAHD2B	0	1	0
FAHD2CP	0	1	0
FAIM	0	1	0
FAM103A1	0	1	0
FAM105A	0	1	0
FAM107B	0	1	0
FAM109B	0	1	0
FAM110D	0	1	0
FAM111B	0	1	0
FAM114A1	0	1	0
FAM118A	0	1	0
FAM118B	0	1	0
FAM120AOS	0	1	0
FAM120B	0	1	0
FAM124A	0	1	0
FAM129A	0	1	0
FAM134A	0	1	0
FAM135A	0	1	0
FAM135B	0	1	0
FAM136A	0	1	0
FAM13A-AS1	0	1	0
FAM153A	0	1	0
FAM155A	0	1	0
FAM160A1	0	1	0
FAM160B2	0	1	0
FAM161A	0	1	0
FAM162A	0	1	0
FAM162B	0	1	0
FAM169A	0	1	0
FAM170A	0	1	0
FAM171A1	0	1	0
FAM173A	0	1	0
FAM173B	0	1	0
FAM180B	0	1	0
FAM181A-AS1	0	1	0
FAM184A	0	1	0
FAM184B	0	1	0
FAM187B	0	1	0
FAM189A1	0	1	0
FAM189A2	0	1	0
FAM189B	0	1	0
FAM193B	0	1	0
FAM194A	0	1	0
FAM207A	0	1	0
FAM210A	0	1	0
FAM214B	0	1	0
FAM21A	0	1	0
FAM24B-CUZD1	0	1	0
FAM35A	0	1	0
FAM46B	0	1	0
FAM63B	0	1	0
FAM65A	0	1	0
FAM65C	0	1	0
FAM71B	0	1	0
FAM71E1	0	1	0
FAM71E2	0	1	0
FAM71F1	0	1	0
FAM81B	0	1	0
FAM83A	0	1	0
FAM83C	0	1	0
FAM83E	0	1	0
FAM83F	0	1	0
FAM84B	0	1	0
FAM8A1	0	1	0
FAM92B	0	1	0
FANCG	0	1	0
FANCI	0	1	0
FANK1	0	1	0
FAP	0	1	0
FAR2	0	1	0
FARS2	0	1	0
FARSA	0	1	0
FARSB	0	1	0
FASN	0	1	0
FASTK	0	1	0
FASTKD1	0	1	0
FAU	0	1	0
FBF1	0	1	0
FBLIM1	0	1	0
FBLN5	0	1	0
FBLN7	0	1	0
FBN1	0	1	0
FBP2	0	1	0
FBXL12	0	1	0
FBXL21	0	1	0
FBXL6	0	1	0
FBXO15	0	1	0
FBXO16	0	1	0
FBXO24	0	1	0
FBXO25	0	1	0
FBXO34	0	1	0
FBXO36	0	1	0
FBXO39	0	1	0
FBXO4	0	1	0
FBXO41	0	1	0
FBXO43	0	1	0
FBXO47	0	1	0
FBXO6	0	1	0
FBXO8	0	1	0
FBXW4	0	1	0
FBXW9	0	1	0
FCAMR	0	1	0
FCER1A	0	1	0
FCER2	0	1	0
FCGR1B	0	1	0
FCGR2A	0	1	0
FCGR3B	0	1	0
FCGRT	0	1	0
FCHO1	0	1	0
FCN1	0	1	0
FCRL1	0	1	0
FCRL4	0	1	0
FDPS	0	1	0
FDX1L	0	1	0
FDXACB1	0	1	0
FDXR	0	1	0
FECH	0	1	0
FERMT3	0	1	0
FETUB	0	1	0
FFAR3	0	1	0
FFAR4	0	1	0
FGB	0	1	0
FGD2	0	1	0
FGD3	0	1	0
FGF20	0	1	0
FGF22	0	1	0
FGFBP2	0	1	0
FGFR1OP	0	1	0
FGFR2	0	1	0
FGFR3	0	1	0
FGGY	0	1	0
FHAD1	0	1	0
FHOD1	0	1	0
FIBCD1	0	1	0
FICD	0	1	0
FIG4	0	1	0
FIGLA	0	1	0
FIGNL1	0	1	0
FILIP1	0	1	0
FKBP10	0	1	0
FKBP1A-SDCBP2SDCBP2	0	1	0
FKTN	0	1	0
FLAD1	0	1	0
FLCN	0	1	0
FLNC	0	1	0
FLRT2	0	1	0
FLT4	0	1	0
FLVCR2	0	1	0
FMO1	0	1	0
FMO3	0	1	0
FMOD	0	1	0
FN3K	0	1	0
FN3KRP	0	1	0
FNBP1	0	1	0
FNBP4	0	1	0
FNDC3A	0	1	0
FNDC3B	0	1	0
FNDC7	0	1	0
FNIP2	0	1	0
FOCAD	0	1	0
FOXC2	0	1	0
FOXD2	0	1	0
FOXJ1	0	1	0
FOXK2	0	1	0
FOXL1	0	1	0
FOXN4	0	1	0
FOXO1	0	1	0
FOXS1	0	1	0
FPGS	0	1	0
FRMD1	0	1	0
FRMD3	0	1	0
FRMPD2FRMPD2P1FRMPD2	0	1	0
FRS3	0	1	0
FRY	0	1	0
FRZB	0	1	0
FSCN3	0	1	0
FSD1	0	1	0
FSTL5	0	1	0
FTMT	0	1	0
FTSJ3	0	1	0
FTSJD1	0	1	0
FUCA2	0	1	0
FUK	0	1	0
FUT1	0	1	0
FUT2	0	1	0
FUT4	0	1	0
FUT8	0	1	0
FUT9	0	1	0
FXYD3	0	1	0
FXYD4	0	1	0
FYCO1	0	1	0
FZD8	0	1	0
G2E3	0	1	0
G6PC2	0	1	0
GAB1	0	1	0
GAB4	0	1	0
GABBR1	0	1	0
GABPB2	0	1	0
GABRA4	0	1	0
GABRA5	0	1	0
GABRA6	0	1	0
GABRP	0	1	0
GABRR1	0	1	0
GAD2	0	1	0
GADD45GIP1	0	1	0
GADL1	0	1	0
GAL3ST1	0	1	0
GAL3ST2	0	1	0
GAL3ST4	0	1	0
GALK2	0	1	0
GALNS	0	1	0
GALNT11	0	1	0
GALNT12	0	1	0
GALNT14	0	1	0
GALNT2	0	1	0
GALNT8	0	1	0
GALP	0	1	0
GALR1	0	1	0
GALT	0	1	0
GANAB	0	1	0
GANC	0	1	0
GAPDHS	0	1	0
GAREM	0	1	0
GAS2L1	0	1	0
GAS2L3	0	1	0
GAS6-AS1	0	1	0
GAS8	0	1	0
GAST	0	1	0
GATA6	0	1	0
GATC	0	1	0
GBA	0	1	0
GBA3	0	1	0
GBF1	0	1	0
GBP5	0	1	0
GBP7	0	1	0
GCA	0	1	0
GCC1	0	1	0
GCC2	0	1	0
GCFC2	0	1	0
GCKR	0	1	0
GCM2	0	1	0
GCNT1	0	1	0
GCNT2	0	1	0
GCSH	0	1	0
GDA	0	1	0
GDF1	0	1	0
GDF15	0	1	0
GDF3	0	1	0
GDF9	0	1	0
GDPD3	0	1	0
GEMIN5	0	1	0
GFER	0	1	0
GFI1B	0	1	0
GFPT2	0	1	0
GFRA2	0	1	0
GGH	0	1	0
GGT6	0	1	0
GGTLC1	0	1	0
GHDC	0	1	0
GHRHR	0	1	0
GIF	0	1	0
GIMAP2	0	1	0
GIMAP7	0	1	0
GIMAP8	0	1	0
GINS1	0	1	0
GIPC1	0	1	0
GIPR	0	1	0
GJA10	0	1	0
GJA8	0	1	0
GJA9	0	1	0
GJB2	0	1	0
GJB3	0	1	0
GJC3	0	1	0
GJD4	0	1	0
GLB1L2	0	1	0
GLDC	0	1	0
GLDN	0	1	0
GLI3	0	1	0
GLI4	0	1	0
GLIPR1	0	1	0
GLIS2	0	1	0
GLIS3	0	1	0
GLMN	0	1	0
GLO1	0	1	0
GLP1R	0	1	0
GLP2R	0	1	0
GLRX2	0	1	0
GLRX3	0	1	0
GLRX5	0	1	0
GLTSCR1L	0	1	0
GLYAT	0	1	0
GLYCTK	0	1	0
GML	0	1	0
GMNN	0	1	0
GMPR2	0	1	0
GNAS-AS1	0	1	0
GNB1L	0	1	0
GNB5	0	1	0
GNG12	0	1	0
GNGT2	0	1	0
GNLY	0	1	0
GNPTAB	0	1	0
GNRH2	0	1	0
GOLGA1	0	1	0
GOLGA7B	0	1	0
GOLGA8A	0	1	0
GOLIM4	0	1	0
GOLPH3	0	1	0
GOLT1A	0	1	0
GON4L	0	1	0
GORAB	0	1	0
GORASP2	0	1	0
GOSR2	0	1	0
GOT1L1	0	1	0
GOT2	0	1	0
GP5	0	1	0
GP9	0	1	0
GPA33	0	1	0
GPAM	0	1	0
GPATCH11	0	1	0
GPATCH2	0	1	0
GPATCH8	0	1	0
GPC1	0	1	0
GPC5	0	1	0
GPCPD1	0	1	0
GPD1	0	1	0
GPHN	0	1	0
GPI	0	1	0
GPIHBP1	0	1	0
GPNMB	0	1	0
GPR1	0	1	0
GPR110	0	1	0
GPR114	0	1	0
GPR115	0	1	0
GPR125	0	1	0
GPR126	0	1	0
GPR128	0	1	0
GPR133	0	1	0
GPR135	0	1	0
GPR142	0	1	0
GPR148	0	1	0
GPR15	0	1	0
GPR151	0	1	0
GPR152	0	1	0
GPR156	0	1	0
GPR160	0	1	0
GPR162	0	1	0
GPR179	0	1	0
GPR20	0	1	0
GPR39	0	1	0
GPR45	0	1	0
GPR63	0	1	0
GPR65	0	1	0
GPR78	0	1	0
GPR97	0	1	0
GPRC5A	0	1	0
GPRC5C	0	1	0
GPRC5D	0	1	0
GPRIN1	0	1	0
GPT	0	1	0
GPX5	0	1	0
GPX6	0	1	0
GRAMD1A	0	1	0
GRAP2	0	1	0
GRASP	0	1	0
GRHL1	0	1	0
GRHL2	0	1	0
GRHPR	0	1	0
GRID2	0	1	0
GRIK1	0	1	0
GRIK5	0	1	0
GRIN2A	0	1	0
GRIN2C	0	1	0
GRM1	0	1	0
GRM7	0	1	0
GRM8	0	1	0
GRN	0	1	0
GRP	0	1	0
GRWD1	0	1	0
GSAP	0	1	0
GSDMC	0	1	0
GSE1	0	1	0
GSG1	0	1	0
GSN	0	1	0
GSPT1	0	1	0
GSR	0	1	0
GSTA3	0	1	0
GSTM2	0	1	0
GSTO1	0	1	0
GSTO2	0	1	0
GTDC2	0	1	0
GTF2IRD2B	0	1	0
GTF3C1	0	1	0
GTF3C5	0	1	0
GTPBP3	0	1	0
GTSE1	0	1	0
GUCA1A	0	1	0
GUCA1C	0	1	0
GUF1	0	1	0
GUK1	0	1	0
GYPA	0	1	0
GYPC	0	1	0
GYS1	0	1	0
GZF1	0	1	0
GZMA	0	1	0
GZMB	0	1	0
GZMM	0	1	0
H1FOO	0	1	0
H2AFY2	0	1	0
H3F3C	0	1	0
H6PD	0	1	0
HAAO	0	1	0
HACE1	0	1	0
HACL1	0	1	0
HADH	0	1	0
HAGH	0	1	0
HAL	0	1	0
HAO1	0	1	0
HARS	0	1	0
HAS1	0	1	0
HAUS5	0	1	0
HAUS8	0	1	0
HAVCR1	0	1	0
HAVCR2	0	1	0
HBP1	0	1	0
HCAR1	0	1	0
HCLS1	0	1	0
HCN3	0	1	0
HCRTR2	0	1	0
HDAC10	0	1	0
HDAC4	0	1	0
HDC	0	1	0
HDGF	0	1	0
HDGFL1	0	1	0
HDHD3	0	1	0
HDLBP	0	1	0
HEATR3	0	1	0
HEATR4	0	1	0
HEATR5A	0	1	0
HEATR5B	0	1	0
HEATR6	0	1	0
HEBP1	0	1	0
HECW1	0	1	0
HELQ	0	1	0
HEPN1	0	1	0
HERC1	0	1	0
HERC2	0	1	0
HERC3	0	1	0
HERC6	0	1	0
HERPUD2	0	1	0
HEXA	0	1	0
HFE	0	1	0
HFM1	0	1	0
HHAT	0	1	0
HHATL	0	1	0
HHIP-AS1	0	1	0
HHIPL2	0	1	0
HIBCH	0	1	0
HIC1	0	1	0
HIC2	0	1	0
HID1	0	1	0
HIF1A	0	1	0
HIGD1B	0	1	0
HINFP	0	1	0
HINT3	0	1	0
HIP1R	0	1	0
HIRIP3	0	1	0
HIST1H1A	0	1	0
HIST1H1B	0	1	0
HIST1H1C	0	1	0
HIST1H1D	0	1	0
HIST1H1T	0	1	0
HIST1H2AK	0	1	0
HIST1H2AL	0	1	0
HIST1H2BE	0	1	0
HIVEP2	0	1	0
HK1	0	1	0
HK2	0	1	0
HKDC1	0	1	0
HLA-DMB	0	1	0
HLA-DOA	0	1	0
HLA-DQA2	0	1	0
HLA-DRA	0	1	0
HLTF	0	1	0
HMGCLL1	0	1	0
HMGN1	0	1	0
HMGXB4	0	1	0
HMHA1	0	1	0
HMMR	0	1	0
HNMT	0	1	0
HNRNPA1L2	0	1	0
HNRPLL	0	1	0
HOPX	0	1	0
HORMAD1	0	1	0
HOXA-AS3	0	1	0
HOXA1	0	1	0
HOXB1	0	1	0
HOXB2	0	1	0
HOXB7	0	1	0
HOXC6	0	1	0
HOXD-AS1	0	1	0
HOXD8	0	1	0
HOXD9	0	1	0
HPCA	0	1	0
HPD	0	1	0
HPGDS	0	1	0
HPN	0	1	0
HPS3	0	1	0
HRASLS5	0	1	0
HRH1	0	1	0
HS3ST3A1	0	1	0
HS3ST3B1	0	1	0
[truncated: 10,569 more rows]
