# Supplementary material for: Significant abundance of cis configurations of coding variants in diploid human genomes
Source: Nucleic Acids Res. 2019 Jan 30;47(6):2981–95. doi: 10.1093/nar/gkz031 (PMC6451136; doi:10.1093/nar/gkz031)
Supplement: Supplementary Data [file gkz031_supplemental_files.zip › SupplementaryTable_S8.xlsx]

## Sheet: Legend
Supplementary Table S8. Enrichment of defined 1000G and PGP gene sets with GO terms and pathways.
Supplementary Table S8A. Enrichment of the global set of 2,402 phase-sensitive genes (1000G) with GO groups. The 99 most significantly enriched GO terms (P < 0.001) are shown.
Supplementary Table S8B. Enrichment of the global set of 2,402 phase-sensitive genes (1000G) with pathways. The 61 most significantly enriched pathways (P < 0.01) are shown.
Supplementary Table S8C. Enrichment of the set of 1,627 phase-sensitive genes shared by PGP and 1000G with GO terms. The 111 most significantly enriched GO terms (P < 0.001) are shown.
Supplementary Table S8D. Enrichment of the set of 1,627 phase-sensitive genes shared by PGP and 1000G with pathways. The 74 most significantly enriched pathways (P < 0.01) are shown.

## Sheet: Supplementary Table S8A
Supplementary Table S8A. Enrichment of the global set of 2,402 phase-sensitive genes (1000G) with GO groups. The 99 most significantly enriched GO terms (P < 0.001) are shown.
* m: molecular function; b: biological process; c: cellular compartment
Term name	TermID	TermCategory*	TermLevel	Size	Effective_size	Overlap	Percentage	p-value	q-value	members_input_overlap_GeneSymbols	members_input_overlap_GeneIds
olfactory receptor activity	GO:0004984	m	4	429	427	161	(37.7%)	6.11958e-46	1.59721e-43	OR6C74; OR52B6; OR6C70; OR5I1; OR10C1; OR2D2; OR2D3; OR2T6; OR51B5; OR51B4; OR2T4; OR51B2; OR12D2; OR52J3; OR6M1; OR52R1; OR10S1; OR2T1; OR2G3; OR2G2; OR1L3; OR2T8; OR1A2; OR51A2; OR7G3; OR51A4; OR2T3; OR4N2; OR4A47; OR13C5; OR9Q1; OR13C2; OR52K1; OR5R1; OR6T1; OR13C9; OR10T2; OR2C1; OR5A1; OR2L13; OR1B1; OR10V1; OR2B11; OR52H1; OR4C15; OR4C16; OR5D14; OR9K2; OR1Q1; OR10AD1; OR1I1; OR5B3; OR5B2; …	338674; 338755; 120065; 121275; 219477; 219479; 4992; 4993; 219464; 138882; 7932; 401994; 219956; 403244; 403253; 403274; 403284; 10798; 338751; 338662; 143502; 144125; 340980; 138799; 138805; 79295; 79310; 79324; 79339; 79345; 504191; 341568; 79473; 120775; 390201; 286365; 390321; 343172; 441608; 441669; 441670; 81285; 81309; 119692; 81327; 81341; 441911; 81469; 81470; 441933; 390445; 81696; 816…
detection of chemical stimulus involved in sensory perception of smell	GO:0050911	b	5	429	427	161	(37.7%)	6.11958e-46	6.57243e-43	OR6C74; OR52B6; OR6C70; OR5I1; OR10C1; OR2D2; OR2D3; OR2T6; OR51B5; OR51B4; OR2T4; OR51B2; OR12D2; OR52J3; OR6M1; OR52R1; OR10S1; OR2T1; OR2G3; OR2G2; OR1L3; OR2T8; OR1A2; OR51A2; OR7G3; OR51A4; OR2T3; OR4N2; OR4A47; OR13C5; OR9Q1; OR13C2; OR52K1; OR5R1; OR6T1; OR13C9; OR10T2; OR13F1; OR5A1; OR2L13; OR1B1; OR10V1; OR2B11; OR52H1; OR4C15; OR4C16; OR5D14; OR9K2; OR1Q1; OR10AD1; OR1I1; OR5B3; OR5B2;…	338674; 338755; 120065; 121275; 219477; 219479; 4992; 4993; 219428; 219464; 138882; 7932; 401994; 219956; 219959; 403239; 403244; 403253; 403274; 403284; 10798; 338751; 338662; 143502; 144125; 340980; 138799; 138805; 79295; 79310; 79324; 79339; 79345; 504191; 341568; 390077; 79473; 120775; 286365; 127064; 390321; 343172; 81127; 441608; 81168; 441669; 441670; 81285; 81309; 119692; 81327; 81341; 44…
detection of chemical stimulus involved in sensory perception	GO:0050907	b	4	477	475	170	(35.8%)	6.67548e-45	7.77693e-42	OR6C74; OR52B6; OR6C70; OR5I1; OR10C1; OR2D2; OR2D3; OR2T6; PKD2L1; OR51B5; OR51B4; OR2T4; OR51B2; OR12D2; OR52J3; OR6M1; OR52R1; OR10S1; OR2T1; OR2G3; OR2G2; OR2M7; OR1L3; OR2T8; OR1A2; OR51A2; OR7G3; OR51A4; OR2T3; OR4N2; OR4A47; OR13C5; OR9Q1; OR13C2; OR52K1; OR5R1; OR6T1; OR13C9; OR10T2; OR2C1; TAS1R1; TAS1R2; OR5A1; OR52K2; OR1B1; OR10V1; OR2B11; OR52H1; OR4C15; OR4C16; OR5D14; OR9K2; TAS2R4…	338674; 765; 338755; 120065; 121275; 219477; 219479; 4992; 4993; 5284; 5726; 219464; 138882; 7932; 401994; 219956; 9033; 403244; 403253; 403274; 403284; 10798; 338751; 338662; 143502; 144125; 340980; 138799; 138805; 79295; 79310; 79324; 79339; 79345; 504191; 341568; 79473; 120775; 390201; 286365; 390321; 343172; 441608; 441669; 441670; 81285; 81309; 119692; 81327; 81341; 441911; 81469; 81470; 441…
detection of stimulus involved in sensory perception	GO:0050906	b	3	529	527	178	(33.8%)	5.52293e-43	3.17016e-40	OR6C74; OR52B6; COL11A1; OR5I1; OR10C1; OR2D2; OR2D3; OR2T6; PKD2L1; OR51B5; OR51B4; OR2T4; OR51B2; OR12D2; CNGB1; OR52J3; OR6M1; OR52R1; OR10S1; OR2T1; OR2G3; OR2G2; OR2M7; EYS; OR1L3; OR2T8; OR1A2; OR51A2; OR7G3; OR51A4; OR2T3; OR4N2; OR4A47; OR13C5; OR9Q1; OR13C2; OR52K1; OR5R1; OR6T1; OR13C9; OR10T2; OR2C1; TAS1R1; TAS1R2; OR5A1; OR52K2; OR1B1; OR10V1; CHRNA10; OR2B11; OR52H1; OR4C15; OR4C16;…	127059; 338674; 765; 338755; 1258; 1301; 2916; 121275; 219477; 219479; 4992; 4993; 5284; 5470; 5726; 80834; 219464; 138799; 138882; 7932; 401994; 219956; 9033; 403244; 403253; 403274; 403284; 10798; 338751; 26539; 338662; 143502; 144125; 340980; 138805; 79295; 79310; 79324; 79339; 79345; 504191; 341568; 390113; 120775; 390201; 286365; 390321; 343172; 441608; 441669; 441670; 81285; 119692; 81327; …
sensory perception of chemical stimulus	GO:0007606	b	5	531	529	178	(33.6%)	9.99533e-43	5.36749e-40	OR6C74; OR52B6; OR6C70; OR5I1; OR10C1; OR2D2; OR2D3; OR2T6; PKD2L1; OR51B5; OR51B4; OR2T4; OR51B2; OR12D2; CNGB1; OR52J3; OR6M1; NAV2; OR10S1; OR2T1; OR2G3; OR2G2; OR2M7; OR1L3; OR2T8; OR1A2; OR51A2; OR7G3; OR51A4; OR2T3; OR4N2; OR4A47; OR13C5; OR9Q1; OR13C2; OR52K1; OR5R1; OR6T1; OR13C9; OR10T2; OR2C1; TAS1R1; TAS1R2; OR5A1; OR52K2; OR1I1; OR1B1; OR10V1; OR2B11; OR52H1; OR4C15; OR4C16; OR5D14; O…	338674; 765; 338755; 120065; 1258; 121275; 219477; 219479; 4992; 4993; 5137; 5284; 5726; 219428; 219464; 6339; 138882; 7932; 401994; 219956; 9033; 219959; 403239; 403244; 403253; 403274; 403284; 10798; 338751; 338662; 143502; 144125; 340980; 138799; 138805; 79295; 79310; 79324; 79339; 79345; 504191; 341568; 390077; 79473; 120775; 286365; 127064; 390321; 343172; 81127; 441608; 81168; 441669; 44167…
detection of chemical stimulus	GO:0009593	b	3	517	515	175	(34.0%)	1.14645e-42	3.29032e-40	OR6C74; OR52B6; OR6C70; OR5I1; OR10C1; OR2D2; OR2D3; OR2T6; PKD2L1; OR51B5; OR51B4; OR2T4; OR51B2; OR12D2; OR52J3; OR6M1; OR52R1; OR10S1; OR2T1; OR2G3; OR2G2; OR2M7; OR1L3; OR2T8; OR1A2; OR51A2; OR7G3; OR51A4; OR2T3; OR4N2; OR4A47; OR13C5; OR9Q1; OR13C2; OR52K1; OR5R1; OR6T1; OR13C9; OR10T2; TLR1; TLR6; OR2C1; TAS1R1; TAS1R2; OR5A1; OR52K2; OR1B1; OR10V1; OR2B11; OR52H1; OR4C15; OR4C16; OR5D14; O…	127059; 338674; 765; 338755; 121275; 219477; 219479; 4992; 4993; 5284; 5726; 80834; 219464; 138799; 7096; 138882; 7932; 401994; 219956; 9033; 9619; 403244; 403253; 403274; 403284; 10333; 10798; 338751; 26539; 338662; 143502; 144125; 340980; 138805; 79295; 79310; 79324; 79339; 79345; 504191; 341568; 390113; 120775; 390201; 286365; 390321; 343172; 441608; 441669; 441670; 81285; 119692; 81327; 81341…
detection of stimulus	GO:0051606	b	2	696	693	203	(29.3%)	1.66461e-38	1.88101e-36	OR6C74; OR52B6; COL11A1; OR5I1; OR10C1; OR2D2; OR2D3; OR2T6; PKD2L1; OR51B5; OR51B4; OR2T4; OR51B2; PKD1L1; PKD1L2; CNGB1; OR52J3; OR6M1; OR52R1; OR10S1; OR2T1; OR2G3; OR2G2; HLA-DRB1; OR2M7; EYS; OR1L3; OR2T8; OR1A2; OR51A2; OR7G3; OR51A4; OR2T3; OR4N2; OR4A47; OR13C5; OR9Q1; OR13C2; OR52K1; OR5R1; OR6T1; OR13C9; OR10T2; TLR1; TLR6; OR2C1; TAS1R1; TAS1R2; OR5A1; OR52K2; OR1B1; HLA-B; HLA-A; CHRN…	24; 142; 338674; 765; 338755; 1258; 1301; 284433; 2916; 3000; 3106; 3123; 168507; 121275; 219477; 219479; 4992; 4993; 5284; 5470; 5726; 80834; 219464; 138799; 7096; 138882; 7932; 127059; 401994; 8914; 219956; 9033; 9619; 403244; 403253; 403274; 403284; 10333; 10798; 338751; 26539; 338662; 143502; 144125; 340980; 79054; 138805; 79295; 79310; 79324; 79339; 79345; 504191; 341568; 390113; 80036; 1207…
sensory perception	GO:0007600	b	4	974	970	237	(24.4%)	3.37742e-31	1.96735e-28	OR6C74; OR52B6; COL11A1; COL11A2; OR5I1; OR10C1; OR2D2; OR2D3; OR2T6; HPS1; PKD2L1; OR51B5; OR51B4; OR2T4; OR51B2; USH2A; OR12D2; EML2; OR52J3; ALMS1; OR6M1; TSPEAR; CLN5; NAV2; VSX1; GRIN1; OR2T1; TRPV1; TAS1R2; OR2G3; OR2G2; CDH23; OR7A10; OR2M7; EYS; OR10G9; OR2T8; OR1A2; OR51A2; OR7G3; OR51A4; OR2T3; OR4N2; OR4A47; OR13C5; OR9Q1; OR13C2; OR52N2; OR52K1; OR5R1; OR6T1; OR13C9; OR10T2; OR13F1; T…	24; 154; 368; 338674; 525; 765; 338755; 1203; 120065; 1258; 1280; 1285; 1301; 1302; 1545; 2902; 2916; 3000; 3074; 134430; 3617; 4311; 4640; 4647; 4649; 121275; 219477; 219479; 4992; 4993; 5027; 5029; 5137; 5284; 5470; 5726; 219464; 6314; 6339; 7082; 7275; 7399; 7442; 7466; 138882; 7840; 7932; 401994; 219956; 9033; 9381; 403244; 403253; 403274; 403284; 10319; 10798; 338751; 11272; 338662; 143502; …
transmembrane signaling receptor activity	GO:0004888	m	3	1300	1292	270	(20.9%)	5.08371e-24	9.65905e-22	MUSK; OR6C74; FGFRL1; OR52B6; IL1RL1; GHR; OR5I1; OR10C1; OR2D2; OR2D3; CCRL2; IFNAR2; GPR153; OR2G2; LIFR; PKD2L1; OR51B5; OR51B4; GPR35; ROS1; OR51B2; MRC1; OR12D2; IL12RB1; OR52J3; OR6M1; GRIN3B; SPN; GRIN1; OR2T1; TRPV1; ERBB2; NPR1; OR1L6; OR3A3; OR2G3; FPR1; HLA-DRB1; OR7A10; OR2M7; OR10G9; OR2T8; OR1A2; FGFR4; OR7G3; OR51A4; OR2T3; OR4N2; OR4A47; ADRA1A; OR13C5; OR9Q1; TPCN2; CX3CR1; OR52N…	19; 148; 154; 238; 127059; 338674; 338755; 1138; 1380; 1524; 1951; 1952; 2046; 2064; 2264; 2322; 2357; 2690; 2859; 2902; 2916; 3061; 3112; 3113; 3117; 3119; 3123; 3455; 3460; 3482; 3566; 3577; 3587; 3594; 3601; 3811; 3822; 3977; 4052; 4058; 4360; 4486; 4593; 121275; 219477; 219479; 4881; 4992; 4993; 5027; 5029; 5284; 5362; 5540; 5726; 5727; 5794; 5979; 80834; 219464; 6098; 6261; 138799; 6401; 669…
transmembrane receptor activity	GO:0099600	m	3	1352	1343	275	(20.5%)	4.42831e-23	4.20689e-21	MUSK; OR6C74; FGFRL1; OR52B6; IL1RL1; GHR; OR5I1; OR10C1; OR2D2; OR2D3; CCRL2; IFNAR2; GPR153; OR2G2; LIFR; PKD2L1; OR51B5; OR51B4; GPR35; ROS1; OR51B2; DLG1; MRC1; OR12D2; RYR1; OR52J3; OR6M1; GRIN3B; SPN; GRIN1; OR2T1; TRPV1; ERBB2; NPR1; OR1L6; OR3A3; OR2G3; FPR1; HLA-DRB1; OR7A10; OR2M7; OR10G9; OR2T8; OR1A2; FGFR4; OR7G3; OR51A4; OR2T3; OR4N2; OR4A47; ADRA1A; OR13C5; OR9Q1; TPCN2; CX3CR1; OR…	19; 148; 154; 238; 127059; 338674; 338755; 1080; 1138; 1258; 1380; 1524; 1739; 1951; 1952; 2046; 2064; 2264; 2322; 2357; 2690; 2859; 2902; 2916; 3061; 3112; 3113; 3117; 3119; 3123; 3455; 3460; 3482; 3566; 3577; 3587; 3594; 3601; 3768; 3811; 3822; 3977; 4052; 4058; 4360; 4486; 4593; 121275; 219477; 219479; 4881; 4992; 4993; 5027; 5029; 5284; 5362; 5540; 5726; 5727; 5794; 5979; 80834; 219464; 6098;…
neurological system process	GO:0050877	b	3	1300	1296	267	(20.6%)	8.35426e-23	1.59845e-20	MUSK; OR6C74; OR1Q1; OR52B6; COL11A1; COL11A2; OR5I1; OR10C1; NQO2; OR2D3; OR2T6; HPS1; PKD2L1; OR51B5; OR51B4; OR2T4; OR51B2; GRIN3A; USH2A; OR12D2; CNGB1; OR52J3; ALMS1; OR6M1; TSPEAR; CLN5; NAV2; RELN; SCN4A; VSX1; GRIN1; OR2T1; TRPV1; OR2G3; OR2G2; CDH23; OR7A10; OR2M7; EYS; PNKD; OR10G9; OR2T8; OR1A2; OR51A2; OR7G3; OR51A4; OR2T3; OR4N2; OR4A47; ADRA1A; OR13C5; OR9Q1; OR13C2; CX3CR1; OR52N2;…	24; 148; 154; 368; 127059; 338674; 525; 613; 765; 338755; 1103; 1203; 1258; 1280; 1301; 1302; 1524; 1545; 2548; 2902; 2916; 3000; 3074; 3084; 134430; 3617; 4311; 4593; 4640; 4647; 4649; 121275; 219477; 4835; 219479; 4992; 4993; 5027; 5029; 5137; 5284; 5470; 5575; 5590; 5649; 5726; 80834; 219464; 138799; 6314; 6329; 6339; 6865; 6900; 7082; 7143; 7275; 7399; 7442; 7466; 138882; 7840; 7932; 7957; 40…
G-protein coupled receptor activity	GO:0004930	m	4	869	863	196	(22.7%)	9.10242e-22	1.18787e-19	OR6C74; OR52B6; OR6C70; OR5I1; OR10C1; OR2D2; OR2D3; CCRL2; GPR153; OR51B5; OR51B4; GPR35; OR2T4; OR51B2; OR12D2; OR52J3; OR6M1; OR52R1; OR10S1; OR2T1; NPR1; OR2G3; OR2G2; OR3A3; OR7A10; OR1L3; OR2T8; OR1A2; OR51A2; OR7G3; OR51A4; OR2T3; OR4N2; OR4A47; ADRA1A; OR13C5; OR9Q1; OR13C2; CX3CR1; OR52K1; TAS1R1; OR5R1; OR6T1; OR13C9; OR10T2; OR13F1; HCRTR1; OR5A1; OR52K2; OR1B1; OR10V1; OR4L1; OR2B11; …	148; 154; 338674; 338755; 120065; 1524; 1951; 1952; 2357; 2859; 2916; 3061; 3482; 3577; 200909; 121275; 219477; 219479; 4881; 4992; 4993; 5029; 5540; 317703; 219464; 6754; 6865; 165140; 138882; 7932; 8323; 401994; 219956; 9034; 9620; 403244; 403253; 403274; 403284; 10798; 338751; 338662; 143502; 144125; 340980; 138799; 138805; 79295; 79310; 79324; 79339; 79345; 504191; 341568; 79473; 80045; 12077…
receptor activity	GO:0004872	m	2	1663	1653	317	(19.2%)	9.16287e-22	5.95587e-20	MUSK; OR6C74; FGFRL1; OR1Q1; OR52B6; IL1RL1; GHR; OR5I1; OR10C1; OR2D2; OR2D3; CCRL2; IFNAR2; GPR153; OR2G2; LIFR; PKD2L1; OR51B5; OR51B4; GPR35; ROS1; OR51B2; DLG1; MRC1; OR12D2; SCARF2; RYR1; BTN1A1; OR2T3; OR6M1; GRIN3B; SPN; GRIN1; OR2T1; TRPV1; ERBB2; NPR1; OR1L6; OR3A3; OR2G3; FPR1; HLA-DRB1; OR7A10; EPHA10; OR2M7; OR10G9; OR2T8; OR1A2; FGFR4; OR7G3; OR51A4; GRM6; OR4N2; OR4A47; ADRA1A; OR1…	19; 148; 154; 238; 338674; 696; 338755; 923; 926; 1080; 1138; 1258; 1380; 1524; 1739; 1755; 1951; 1952; 2046; 2064; 2264; 2322; 2357; 284433; 2690; 2859; 2902; 2916; 3000; 3061; 3112; 3113; 3117; 3119; 3123; 3455; 3460; 3482; 3566; 3577; 3587; 3594; 3601; 3687; 3691; 3693; 3768; 3802; 3811; 3822; 3977; 4036; 4052; 4058; 317701; 4345; 4360; 4486; 4593; 121275; 219477; 4853; 4854; 219479; 4881; 499…
signaling receptor activity	GO:0038023	m	2	1406	1398	278	(19.9%)	2.23317e-21	7.2578e-20	MUSK; OR6C74; FGFRL1; OR52B6; IL1RL1; GHR; OR5I1; OR10C1; OR2D2; OR2D3; CCRL2; IFNAR2; GPR153; OR2G2; LIFR; PKD2L1; OR51B5; OR51B4; GPR35; ROS1; OR51B2; MRC1; OR12D2; IL12RB1; OR52J3; OR6M1; GRIN3B; SPN; GRIN1; OR2T1; TRPV1; ERBB2; NPR1; OR1L6; OR3A3; OR2G3; FPR1; HLA-DRB1; OR7A10; OR2M7; OR10G9; OR2T8; OR1A2; FGFR4; OR7G3; OR51A4; OR2T3; OR4N2; OR4A47; ADRA1A; OR13C5; OR9Q1; TPCN2; CX3CR1; OR52N…	19; 148; 154; 238; 338674; 338755; 926; 1138; 1380; 1524; 1755; 1951; 1952; 2046; 2064; 2264; 2322; 2357; 284433; 2690; 2859; 2902; 2916; 3061; 3112; 3113; 3117; 3119; 3123; 3455; 3460; 3482; 3566; 3577; 3587; 3594; 3601; 3811; 3822; 3977; 4052; 4058; 317701; 4360; 4486; 4593; 121275; 219477; 4853; 219479; 4881; 4992; 4993; 5027; 5029; 5284; 5362; 5540; 5726; 5727; 5794; 5979; 80834; 219464; 6098…
cell periphery	GO:0071944	c	2	5176	5158	773	(15.0%)	1.52349e-19	1.44731e-17	OR52B6; MFGE8; OR10T2; FLVCR1; IFNAR2; LIFR; HPSE2; SEMA4D; KIAA0319; DLG1; PLCH2; SLC6A5; OR12D2; SLC28A1; SPN; SCN4A; GRIN1; NPR1; CTNNAL1; OR3A3; DYSF; MUC4; CEP89; OR5B3; CEP112; MUC17; OR7G3; OSBPL6; F5; ADRA1A; OR13C5; AKAP6; AKAP1; OR13C2; OR52K1; TAS1R1; OR52K2; OR13C9; TAS2R4; OR5A1; ITGA9; OR2L13; ANO9; ENPP7; CD1A; ALDH3A1; ITGA6; MCF2L; OR2B11; OR5D14; IL4R; OR4K15; OVGP1; APOB; LILRB…	19; 24; 81; 118; 387775; 148; 154; 218; 238; 251; 286; 287; 312; 324; 338; 368; 410; 419; 420; 338674; 205147; 66002; 480; 525; 540; 613; 671; 672; 683; 696; 718; 727; 730; 768; 779; 164656; 841; 909; 338755; 923; 926; 933; 955; 956; 1003; 1009; 1080; 1138; 1179; 1187; 1188; 55607; 1244; 1258; 1291; 1292; 338821; 1380; 1464; 1508; 1524; 51293; 93107; 1636; 1739; 132884; 1825; 1828; 1832; 1951; 19…
system process	GO:0003008	b	2	2005	1998	357	(17.9%)	3.74528e-19	2.11608e-17	OR52B6; OR10T2; DLG1; OR12D2; ALMS1; SCN4A; GRIN1; NPR1; DYSF; ALOXE3; MUC2; MUC6; MUC4; ADRA1A; OR13C5; AKAP6; AKAP1; OR13C2; OR52K1; OR52K2; OR13C9; OR5A1; MYO3A; OR2L13; OR1B1; CHRNA10; OR5D14; ADRB2; OR1I1; VSX1; GRM6; PDLIM5; GUCY2D; KCNK15; DSP; OR14C36; COL4A3; HMCN1; TACR2; OR4E2; EML2; WDR36; OR2G2; ATXN7; SOAT2; MYH13; GIGYF2; AKAP13; OR2H2; OR6Y1; OR51V1; OR4L1; OR2T34; OR2T35; OR2T33;…	24; 142; 148; 154; 287; 368; 338674; 66002; 480; 525; 613; 765; 779; 5606; 338755; 1103; 1113; 1187; 1188; 1203; 1258; 1280; 1301; 1302; 1373; 1524; 1545; 1584; 1585; 1636; 1739; 1832; 2053; 2153; 2548; 284433; 2902; 2916; 3000; 3074; 3084; 3270; 134430; 3617; 3693; 3768; 3814; 3827; 4018; 4311; 4524; 4583; 4585; 4588; 4593; 4606; 4619; 4621; 4622; 4624; 4626; 4640; 4643; 4647; 4649; 4703; 121275…
plasma membrane	GO:0005886	c	2	5069	5051	754	(14.9%)	1.84142e-18	8.74676e-17	OR52B6; MFGE8; OR10T2; FLVCR1; IFNAR2; LIFR; HPSE2; SEMA4D; KIAA0319; DLG1; PLCH2; SLC6A5; OR12D2; SLC28A1; SPN; SCN4A; GRIN1; NPR1; CTNNAL1; OR3A3; DYSF; MUC4; CEP89; MTUS1; CEP112; MUC17; OR7G3; OSBPL6; F5; ADRA1A; OR13C5; AKAP6; AKAP1; OR13C2; OR52K1; TAS1R1; OR52K2; OR13C9; TAS2R4; OR5A1; ITGA9; OR2L13; ANO9; ENPP7; CD1A; ALDH3A1; ITGA6; MCF2L; OR2B11; OR5D14; IL4R; OR4K15; LILRB3; LILRB2; LI…	19; 24; 118; 387775; 148; 154; 218; 238; 251; 286; 287; 312; 324; 338; 368; 410; 419; 420; 338674; 205147; 66002; 480; 525; 540; 613; 671; 672; 683; 696; 718; 727; 730; 768; 779; 164656; 841; 909; 338755; 923; 926; 933; 955; 956; 1003; 1009; 1080; 1138; 1179; 1187; 1188; 1244; 1258; 1291; 1292; 338821; 1380; 1464; 1508; 1524; 51293; 93107; 1636; 1739; 132884; 1825; 1828; 1832; 1951; 1952; 2027; 2…
G-protein coupled receptor signaling pathway	GO:0007186	b	3	1278	1270	239	(18.8%)	1.91813e-15	2.75251e-13	OR6C74; OR52B6; OR6C70; OR5I1; OR10C1; OR2D2; OR2D3; CCRL2; GPR153; OR2G2; OR51B5; OR51B4; GPR35; OR2T4; OR51B2; OR12D2; CNGB1; OR52J3; GRK5; OR6M1; XCL2; XCL1; OR52R1; OR10S1; OR2T1; ARHGEF11; OR1L6; OR2G3; FPR1; OR3A3; OR7A10; OR1L3; OR2T8; RPGRIP1L; OR1A2; CCL14; OR51A2; OR7G3; OR51A4; OR2T3; OR4N2; OR4A47; ADRA1A; OR13C5; OR9Q1; OR13C2; CX3CR1; OR52K1; TAS1R1; OR5R1; OR6T1; OR13C9; OR10T2; TA…	19; 148; 154; 127059; 338674; 718; 727; 338755; 1113; 1258; 1524; 1951; 1952; 2357; 2788; 2859; 2869; 2916; 3000; 3061; 3482; 3577; 3814; 121275; 219477; 219479; 4881; 4992; 4993; 5029; 5331; 5341; 5540; 5726; 5998; 6002; 80834; 219464; 138799; 6358; 6370; 6375; 6754; 6846; 6865; 6900; 165140; 138882; 7932; 8323; 8644; 401994; 8786; 8938; 219956; 9034; 9564; 9590; 9620; 9826; 403244; 403253; 4032…
extracellular matrix component	GO:0044420	c	2	120	120	45	(37.5%)	1.26483e-13	4.00531e-12	EGFLAM; COL11A1; COL11A2; ACAN; ITGA6; COLQ; AGRN; LAMB1; FRAS1; LAMB3; COL2A1; DLG1; NPNT; USH2A; COL27A1; NID2; NID1; SPN; LAMA1; VWC2; LAMA4; LAMA5; LTBP1; TNR; COL18A1; VWA2; FBN2; COL5A3; COL5A1; COL4A3; COL4A2; TNC; LAMC2; LAMC3; HMCN1; COL17A1; COL15A1; FN1; COL14A1; RELL2; FREM3; FREM2; FREM1; TINAG; COL12A1	176; 1280; 1284; 1289; 1301; 1302; 1303; 1306; 1739; 2201; 2335; 3371; 3655; 3910; 3911; 3912; 3914; 3918; 4052; 4811; 6693; 7143; 7399; 10319; 7373; 340706; 341640; 133584; 375567; 80781; 375790; 166752; 50509; 83872; 85301; 284217; 80144; 22795; 285613; 255743; 158326; 1285; 1308; 27283; 8292
odorant binding	GO:0005549	m	2	93	93	36	(38.7%)	1.1844e-11	2.56619e-10	OR8B4; OR5I1; OR10V1; OR9G4; OR5W2; OR14I1; OR5D14; OR8A1; OR9K2; OBP2A; OR5F1; OR5H15; OR5H14; OR10W1; OR5M3; OR5B3; OR5B2; OR5H6; OR5H1; OR5H2; OR5L1; OR14C36; OR8D4; OR8K1; OR8H3; OR8D1; OR8D2; OR8B2; OR9Q1; OR8B3; OR5R1; OR5AU1; OR5P2; OR8J3; OR8J1; OR5A1	338674; 219477; 219479; 401994; 219956; 403274; 10798; 338662; 79295; 79310; 390201; 441608; 81341; 390445; 219436; 403273; 283160; 283162; 283189; 219482; 219982; 441639; 120065; 26341; 29991; 283159; 81168; 26595; 390157; 127066; 390148; 390152; 390190; 390271; 390275; 219437
basement membrane	GO:0005604	c	3	95	95	36	(37.9%)	2.44877e-11	2.55939e-09	EGFLAM; USH2A; ACAN; ITGA6; COLQ; AGRN; LAMB1; FRAS1; LAMB3; COL2A1; DLG1; NPNT; NID2; NID1; SPN; LAMA1; VWC2; LAMA4; LAMA5; COL18A1; VWA2; COL5A1; COL4A3; COL4A2; TNC; LAMC2; LAMC3; HMCN1; COL17A1; COL15A1; FN1; RELL2; FREM3; FREM2; FREM1; TINAG	176; 1280; 1284; 1289; 1306; 1739; 2335; 3371; 3655; 3910; 3911; 3912; 3914; 3918; 4811; 6693; 7399; 8292; 10319; 340706; 341640; 133584; 375567; 80781; 375790; 166752; 83872; 284217; 80144; 22795; 285613; 255743; 158326; 1285; 1308; 27283
proteinaceous extracellular matrix	GO:0005578	c	3	350	349	84	(24.1%)	2.44918e-11	2.55939e-09	SFTPD; EGFLAM; MMP10; COL11A1; COL11A2; LAMA1; ACAN; SPARCL1; ITGA6; COLQ; AGRN; CPZ; ADAMTS12; RELL2; ADAMTS17; ADAMTS18; LAMB1; FBLN2; LAMB3; NPNT; COL2A1; HMCN1; IL1RL1; DLG1; FREM3; ADAMTS7; HPSE2; USH2A; ADAMTSL4; CD248; NID1; FBN3; NID2; AMBN; NAV2; SLIT3; RELN; SLIT1; ADAMTSL3; TNN; PAPLN; ADAMTS5; VWC2; LAMA4; LAMA5; LTBP1; TNR; COL18A1; FBN2; DMP1; COL9A3; MUC4; COL5A3; COL5A1; COL4A3; C…	11173; 176; 258; 1280; 1284; 1289; 1292; 1299; 1301; 1302; 1306; 1307; 1739; 1758; 1834; 2199; 2201; 2335; 3371; 3617; 3655; 3910; 3911; 3912; 3914; 3918; 4052; 4318; 4319; 4585; 4811; 5649; 6441; 6585; 6586; 6693; 170692; 7143; 7373; 7399; 7450; 1303; 8292; 8404; 8483; 8532; 9173; 10117; 10319; 11096; 340706; 341640; 170691; 169611; 57124; 133584; 375567; 80781; 84467; 375790; 81621; 81792; 1667…
integral component of membrane	GO:0016021	c	3	5705	5668	779	(13.7%)	2.60989e-10	1.81822e-08	TAP2; OR52B6; OR10T2; FLVCR1; IFNAR2; ST7L; DUOXA2; LIFR; ZDHHC11; SEMA4D; KIAA0319; DLG1; ZNF708; OR12D2; BRCA1; OR2D2; SLC28A1; NPHS1; SPN; SCN4A; GRIN1; HBS1L; NPR1; OR3A3; DYSF; SLC45A4; THSD1; MUC4; OCA2; MUC17; OR7G3; SCARF2; ADRA1A; OR13C5; AKAP6; AKAP1; OR13C2; SNN; TAS1R1; OR52K2; OR13C9; DNAH10; STARD3; OR5A1; ITGA9; MAVS; HLA-DMA; ANO9; OR1B1; CD1A; ALDH3A1; ITGA6; ANO3; OR2B11; TMEM13…	19; 24; 387775; 148; 154; 218; 238; 368; 127059; 410; 419; 338674; 66002; 480; 540; 671; 672; 696; 727; 730; 768; 779; 164656; 909; 338755; 923; 926; 933; 955; 956; 1003; 1009; 1080; 1138; 1179; 1187; 1188; 1203; 1244; 1258; 1306; 338821; 1380; 1464; 1524; 1545; 1549; 51293; 1565; 1580; 93107; 1636; 1739; 132884; 1825; 1828; 1951; 1952; 2046; 2052; 2064; 2121; 166012; 2195; 2196; 2204; 2264; 1314…
Rho guanyl-nucleotide exchange factor activity	GO:0005089	m	4	77	77	30	(39.0%)	5.01148e-10	4.35999e-08	ITSN2; DOCK2; KALRN; MCF2L2; AKAP13; ARHGEF10L; BCR; PREX2; PREX1; PLEKHG4B; ARHGEF4; ARHGEF5; FARP1; TIAM1; TIAM2; DNMBP; FGD5; ARHGEF11; FGD6; FARP2; ARHGEF15; ARHGEF17; ARHGEF19; PLEKHG2; PLEKHG1; PLEKHG4; RASGRF2; MCF2L; ARHGEF28; ARHGEF40	613; 1794; 23101; 5924; 7074; 7984; 55701; 8997; 9826; 9828; 9855; 10160; 11214; 80243; 153478; 57480; 50618; 50649; 152273; 55160; 22899; 55785; 23263; 23268; 57580; 25894; 26230; 128272; 64283; 64857
extracellular matrix	GO:0031012	c	2	427	426	93	(21.8%)	5.97518e-10	1.4191e-08	SFTPD; TGM4; COL11A1; COL11A2; CPZ; FBLN2; HPSE2; IL1RL1; DLG1; ADAMTS7; MFGE8; COL27A1; NAV2; RELN; SPN; DMP1; MUC4; COL15A1; KAZALD1; FN1; FREM3; FREM2; FREM1; EGFLAM; MMP10; ITGA6; ENAM; ADAMTS18; LAMB1; LAMB3; IBSP; ADAMTSL3; ADAMTSL4; NID2; NID1; ADAMTS5; FRAS1; SSC5D; COL4A3; COL4A2; LAMC2; LAMC3; HMCN1; OLFML2A; IMPG2; IMPG1; VWF; COL12A1; ACAN; ADAMTS12; ADAMTS17; PAPLN; COL2A1; COL16A1; …	11173; 165; 176; 258; 1280; 1284; 1289; 1291; 1292; 1299; 1301; 1302; 1303; 1306; 1307; 1739; 1758; 1834; 2199; 2201; 2335; 3371; 3381; 3617; 3655; 3910; 3911; 3912; 3914; 3918; 4052; 4240; 4318; 4319; 4585; 4811; 5327; 5649; 6441; 6585; 6586; 6693; 170692; 7047; 7143; 7177; 7399; 7450; 8404; 8483; 9173; 10117; 10319; 11096; 7373; 340706; 341640; 170691; 169611; 57124; 133584; 375567; 80781; 8446…
intrinsic component of membrane	GO:0031224	c	2	5819	5782	789	(13.6%)	8.14541e-10	1.54763e-08	TAP2; OR52B6; OR10T2; FLVCR1; IFNAR2; ST7L; DUOXA2; LIFR; ZDHHC11; SEMA4D; KIAA0319; DLG1; ZNF708; OR12D2; BRCA1; OR2D2; SLC28A1; NPHS1; SPN; SCN4A; GRIN1; HBS1L; NPR1; OR3A3; DYSF; SLC45A4; THSD1; MUC4; OCA2; MUC17; OR7G3; SCARF2; ADRA1A; OR13C5; AKAP6; AKAP1; OR13C2; SNN; TAS1R1; OR52K2; OR13C9; DNAH10; STARD3; OR5A1; ITGA9; MAVS; HLA-DMA; ANO9; OR1B1; CD1A; ALDH3A1; ITGA6; ANO3; OR2B11; TMEM13…	19; 24; 387775; 148; 154; 218; 238; 251; 368; 410; 419; 420; 338674; 66002; 480; 540; 671; 672; 683; 696; 727; 730; 768; 779; 164656; 909; 338755; 923; 926; 933; 955; 956; 1003; 1009; 1080; 1138; 1179; 1187; 1188; 1203; 1244; 1258; 1306; 338821; 1380; 1464; 1524; 1545; 1549; 51293; 1565; 1580; 93107; 1636; 1739; 132884; 1825; 1828; 1951; 1952; 2046; 2052; 2064; 2121; 166012; 2195; 2196; 2204; 226…
cytoskeleton	GO:0005856	c	4	2022	2016	314	(15.6%)	3.30364e-09	6.97068e-07	KRT39; MCPH1; FKBP15; DNAH10; HSPA6; ADD1; MYOM2; TEKT5; RSPH4A; KRT32; KRT35; KRT77; KRT37; KRT36; KRT76; MYO5B; BAIAP2L2; TXNDC2; PBXIP1; ZYX; DNAH11; DLG1; CEP128; HAUS6; TUBA3E; USH2A; EML2; CEP120; ARHGEF5; ALMS1; PLEKHH1; APBB3; CEP164; MICAL1; GOLGA2; ESPL1; PLA2G3; NEK9; DLGAP5; WDR62; CUL7; ARHGAP21; BRCA1; KRTAP1-1; AK8; BRCA2; CTNNAL1; CENPJ; MYO1C; CENPE; SNTG2; KRT27; CEP192; CEP89; …	81; 118; 143; 286; 287; 324; 338; 284076; 672; 675; 841; 990; 1062; 1063; 55698; 140807; 1739; 1767; 1769; 1770; 1794; 132884; 1832; 2039; 2121; 2125; 2312; 2317; 199221; 2670; 2735; 2736; 2801; 2998; 3310; 3850; 3854; 3858; 3882; 3883; 3886; 3887; 3889; 3890; 3993; 3996; 4046; 4133; 4134; 4210; 4296; 4486; 201134; 4552; 201161; 4606; 4619; 4621; 4622; 4624; 4626; 4640; 4641; 4643; 4647; 4649; 47…
cytoskeletal part	GO:0044430	c	3	1503	1498	240	(16.0%)	2.83709e-08	1.48238e-06	KRT39; MCPH1; FKBP15; DNAH10; HSPA6; ADD1; MYOM2; KRTAP4-5; RSPH4A; SPTB; KRT35; KRT77; KRT37; KRT36; KRT76; MYO5B; TXNDC2; PBXIP1; ZYX; DNAH11; DLG1; CEP128; TUBA3E; USH2A; EML2; CEP120; ARHGEF5; ALMS1; EML4; MICAL1; GOLGA2; ESPL1; PLA2G3; DLGAP5; WDR62; CUL7; BRCA1; KRTAP1-1; KRT28; BRCA2; CENPJ; CENPF; CENPE; KRT27; CEP192; KRT78; CEP89; MTUS1; MTUS2; AK8; HYLS1; CEP112; ANKRD26; CENPV; CEP350…	81; 118; 143; 324; 284076; 672; 675; 841; 990; 1062; 1063; 54801; 140807; 1739; 1767; 1769; 1770; 1832; 2039; 2121; 2312; 2317; 199221; 2670; 2735; 2736; 2801; 2998; 3310; 3850; 3854; 3858; 3882; 3883; 3886; 3887; 3889; 3890; 3993; 3996; 4133; 4134; 4210; 4296; 4486; 201134; 201161; 4606; 4619; 4621; 4622; 4624; 4626; 4640; 4641; 4643; 4647; 4649; 4744; 5108; 5116; 5314; 23094; 5590; 5782; 286077…
extracellular matrix structural constituent	GO:0005201	m	2	78	78	27	(34.6%)	6.93208e-08	1.12646e-06	COL11A1; COL11A2; ACAN; LAMB1; FBLN2; COL2A1; COL27A1; AMBN; LAMA1; LAMA4; FBN2; COL9A3; MUC6; COL5A3; COL5A1; COL4A3; COL4A2; MUC17; COL24A1; FBN3; MUC4; COL15A1; IMPG2; IMPG1; COL14A1; DSPP; COL12A1	176; 258; 1280; 1284; 1289; 1299; 1301; 1302; 1303; 1306; 1834; 2199; 2201; 3617; 3910; 3912; 4585; 4588; 7373; 84467; 50509; 85301; 284217; 50939; 140453; 255631; 1285
supramolecular polymer	GO:0099081	c	2	905	902	156	(17.3%)	8.40695e-08	1.3311e-06	KRT39; MYOM3; FKBP15; DNAH10; COL11A1; COL11A2; MYOM2; KRTAP4-5; KRT32; KRT35; KRT77; KRT37; KRT36; KRT76; TXNDC2; PBXIP1; DNAH11; DLG1; TUBA3E; EML2; EML3; EML4; MICAL1; GOLGA2; CACNA1S; KRTAP1-1; KRT28; CENPJ; MYO1C; CENPE; KRT27; KRT24; MTUS1; MTUS2; HRC; ADRA1A; SHROOM3; NIN; KIF27; MEFV; SYNPO2; APC; MYO3A; RP1L1; SYNM; RP1; MACF1; SAA1; FMN2; KATNAL2; ASPM; FLG; DNAI1; NEBL; HAUS6; IGFN1; A…	81; 143; 148; 286; 287; 324; 284076; 779; 1062; 54801; 1280; 1284; 1289; 1291; 1301; 1302; 140807; 1739; 1767; 1769; 1770; 1832; 2039; 2201; 2312; 2317; 2670; 2801; 3270; 3850; 3854; 3858; 3882; 3883; 3886; 3887; 3889; 3890; 4052; 4133; 4134; 4210; 4296; 4619; 4621; 4622; 4624; 4626; 4640; 4641; 4703; 4744; 5116; 5339; 5590; 202333; 286077; 6261; 6288; 55698; 6840; 55755; 7074; 55835; 121391; 868…
cell adhesion	GO:0007155	b	2	1439	1437	229	(15.9%)	9.51329e-08	3.58334e-06	SFTPD; FGFRL1; MFGE8; EPB41L4B; PODXL; FBLN2; BOC; SEMA4D; AKIP1; ZYX; RREB1; DLG1; MLST8; PKD1L1; NID2; IL12RB1; CCDC88B; BTN3A1; DSC3; LIG4; XCL1; RELN; SPN; MYB; CDH5; ERBB2; ADAMTS12; CTNNAL1; SIRPA; CD22; HLA-DRB1; DMP1; KIF26B; MUC4; TRIOBP; JAG2; SIGLEC12; SIGLEC11; KIRREL2; HRG; RNASE10; ZAN; COL15A1; CX3CR1; FN1; FREM3; FAT2; FAT1; UTRN; FAT4; PKHD1; ITGA9; EGFLAM; DOCK2; HLA-A; MACF1; H…	81; 154; 176; 258; 324; 841; 923; 926; 933; 1003; 1009; 1289; 1291; 1292; 1303; 1306; 1307; 1524; 1545; 1739; 1758; 1794; 1825; 1828; 1832; 1951; 1952; 2039; 2046; 2064; 2195; 2196; 2199; 2335; 2736; 3026; 3084; 3113; 3117; 3119; 3123; 3135; 3142; 3273; 3371; 3381; 3385; 3446; 3566; 3594; 3655; 3674; 3680; 3682; 3687; 3691; 3693; 3707; 3827; 3910; 3911; 3912; 3914; 3918; 3965; 3981; 4008; 4240; 4…
supramolecular fiber	GO:0099512	c	3	898	895	154	(17.2%)	1.42e-07	5.93562e-06	KRT39; MYOM3; FKBP15; DNAH10; COL11A1; COL11A2; MYOM2; KRTAP4-5; KRT32; KRT35; KRT77; KRT37; KRT36; KRT76; TXNDC2; PBXIP1; DNAH11; DLG1; TUBA3E; EML2; EML3; EML4; MICAL1; GOLGA2; CACNA1S; KRTAP1-1; KRT28; CENPJ; MYO1C; CENPE; KRT27; KRT24; MTUS1; MTUS2; HRC; ADRA1A; SHROOM3; NIN; KIF27; MEFV; SYNPO2; APC; MYO3A; RP1L1; SYNM; RP1; MACF1; SAA1; FMN2; ASPM; FLG; DNAI1; NEBL; HAUS6; IGFN1; AHNAK; TEK…	81; 143; 148; 286; 287; 324; 284076; 779; 1062; 54801; 1280; 1289; 1291; 1301; 1302; 140807; 1739; 1767; 1769; 1770; 1832; 2039; 2201; 2312; 2317; 2670; 2801; 3270; 3850; 3854; 3858; 3882; 3883; 3886; 3887; 3889; 3890; 4052; 4133; 4134; 4210; 4296; 4619; 4621; 4622; 4624; 4626; 4640; 4641; 4703; 4744; 5116; 5339; 5590; 202333; 286077; 6261; 6288; 55698; 6840; 55755; 7074; 55835; 121391; 8688; 868…
calcium ion binding	GO:0005509	m	5	710	706	127	(18.0%)	1.56681e-07	3.13363e-05	SYTL3; SYTL2; PPP2R3A; PKD2L1; FBLN2; CLSTN2; PKD1L2; RYR1; ITSN2; DSC3; GRIN1; CDH5; CAPN9; CAPN8; DYSF; TPO; CDH23; DMP1; CDH26; CRB2; EYS; UMODL1; HRC; SYT8; NIN; MASP1; MASP2; FAT2; FAT1; ZZEF1; FAT4; PPEF2; CPS1; EGFLAM; MMP10; DUOX2; DCHS2; HABP2; PGS1; FLG; PCDHB8; HRNR; PCDHB3; PCDHB2; PCDHB7; PCDHB6; PCDHB4; PLCH2; NID2; NID1; SYT16; ANXA10; ANXA13; NINL; PLCB3; PCDHB10; NELL1; HMCN1; PC…	81; 176; 312; 410; 813; 1003; 1009; 1047; 1373; 1758; 1825; 1828; 1834; 1951; 1952; 1953; 2195; 2196; 2199; 2201; 2312; 2902; 3026; 3270; 3714; 4036; 4052; 4319; 4745; 4811; 4853; 4854; 5100; 5331; 5444; 5470; 5523; 5648; 5979; 6261; 22918; 6585; 6586; 56129; 7173; 8029; 84288; 8291; 8404; 8785; 8904; 56114; 9033; 56128; 56130; 9381; 9489; 9620; 9651; 10519; 10645; 10747; 10753; 11131; 11199; 838…
extracellular structure organization	GO:0043062	b	3	318	318	68	(21.4%)	2.73084e-07	3.13501e-05	ITGA9; EGFLAM; MATN4; MMP10; COL11A1; COL11A2; ACAN; MYO1E; NPHS1; ITGA6; AGRN; ABI3BP; LAMB1; LAMA4; LAMB3; HPSE2; IBSP; COL16A1; LAMA5; ADAMTS5; CYP1B1; ADAMTSL4; COL2A1; TEX14; COL27A1; TPSAB1; NID2; NID1; ICAM3; MADCAM1; SPINK5; GFAP; LAMA1; RIC8A; ITGB5; ITGB4; KLKB1; TNR; COL18A1; FBN2; MMP9; DMP1; COL9A3; TMPRSS6; POMT1; COL5A1; COL4A3; COL4A2; TNC; SERPINF2; LAMC2; LAMC3; FGFR4; FGF2; ITG…	176; 164656; 1280; 1284; 1289; 1291; 1292; 1299; 1301; 1302; 1307; 1545; 1758; 1834; 2201; 2247; 2264; 2335; 2670; 3371; 3381; 3385; 3655; 3674; 3680; 3682; 3687; 3691; 3693; 3818; 3910; 3911; 3912; 3914; 3918; 4318; 4319; 4643; 4811; 5345; 7143; 7177; 7373; 7450; 1303; 8174; 8785; 10319; 10585; 56155; 11005; 11096; 169611; 133584; 80781; 375790; 81621; 50509; 85301; 54507; 284217; 22795; 25890; …
extracellular matrix organization	GO:0030198	b	4	317	317	67	(21.1%)	5.21444e-07	0.000202494	ITGA9; EGFLAM; MATN4; MMP10; COL11A1; COL11A2; ACAN; MYO1E; NPHS1; ITGA6; AGRN; ABI3BP; LAMB1; LAMA4; LAMB3; HPSE2; IBSP; COL16A1; LAMA5; ADAMTS5; CYP1B1; ADAMTSL4; COL2A1; COL27A1; TPSAB1; NID2; NID1; ICAM3; MADCAM1; SPINK5; GFAP; LAMA1; RIC8A; ITGB5; ITGB4; KLKB1; TNR; COL18A1; FBN2; MMP9; DMP1; COL9A3; TMPRSS6; POMT1; COL5A1; COL4A3; COL4A2; TNC; SERPINF2; LAMC2; LAMC3; FGFR4; FGF2; ITGAX; OLF…	176; 1280; 1284; 1285; 1289; 1291; 1292; 1299; 1301; 1302; 1307; 1545; 1758; 1834; 2201; 2247; 2264; 2335; 2670; 3371; 3381; 3385; 3655; 3674; 3680; 3682; 3687; 3691; 3693; 3818; 3910; 3911; 3912; 3914; 3918; 4318; 4319; 4643; 4811; 164656; 5345; 7143; 7177; 7373; 7450; 1303; 8174; 8785; 10319; 10585; 11005; 11096; 169611; 133584; 80781; 375790; 81621; 50509; 85301; 54507; 284217; 22795; 25890; 2…
microtubule-based process	GO:0007017	b	3	612	611	111	(18.2%)	5.78927e-07	5.5384e-05	DNAH10; DNAH11; RSPH4A; NEFH; DLG1; TUBA3E; EML2; CEP120; EML4; GOLGA2; ESPL1; PLA2G3; DLGAP5; WDR62; CUL7; ERBB2; SPEF2; CENPJ; CENPE; CEP192; CEP350; NIN; KIF27; STARD9; CEP72; APC; INPP5J; ANKRD53; ADCY10; PCM1; MACF1; KIF26B; FMN2; CNTN2; CEP68; DNAI1; HAUS6; NEK9; TRAF3IP1; DRC1; SENP6; KATNAL2; TUBB1; MAP1S; PKHD1; CCDC8; DYNC2H1; KIAA0753; DNAH2; DNAH3; TUBAL3; DNAH5; TUBGCP4; DNAH8; DNAH9…	324; 284076; 672; 675; 1062; 54801; 1739; 1767; 1769; 1770; 2064; 2801; 3993; 3996; 4133; 4134; 4296; 4744; 55811; 5108; 5116; 5314; 5590; 6314; 6651; 6687; 55755; 6900; 55835; 50487; 79925; 8701; 9001; 9053; 9585; 9696; 9700; 9787; 9820; 9851; 9857; 10015; 10345; 10460; 10519; 10579; 345895; 11190; 55722; 117144; 144132; 24139; 79582; 79648; 79659; 79861; 79884; 79998; 153241; 146754; 246176; 83…
axoneme	GO:0005930	c	3	86	86	27	(31.4%)	6.6002e-07	1.97063e-05	RSPH4A; CCDC40; KIF17; MAP4; DNAAF1; HYDIN; DNAI1; GLI2; GLI1; RPGRIP1L; TRAF3IP1; RP1L1; DRC1; RP1; CENPF; AK8; ARMC4; DYNC2H1; DNAH2; DNAH3; DNAH1; DNAH5; DNAH8; DNAH9; NME8; SPAG16; CCDC114	1063; 1767; 1769; 1770; 2735; 2736; 4134; 345895; 79582; 79659; 146754; 51314; 54768; 55036; 55130; 55567; 23322; 57576; 123872; 26146; 25981; 27019; 92749; 93233; 94137; 158067; 6101
ciliary plasm	GO:0097014	c	3	86	86	27	(31.4%)	6.6002e-07	1.97063e-05	RSPH4A; CCDC40; KIF17; MAP4; DNAAF1; HYDIN; DNAI1; GLI2; GLI1; RPGRIP1L; TRAF3IP1; RP1L1; DRC1; RP1; CENPF; AK8; ARMC4; DYNC2H1; DNAH2; DNAH3; DNAH1; DNAH5; DNAH8; DNAH9; NME8; SPAG16; CCDC114	1063; 1767; 1769; 1770; 2735; 2736; 4134; 345895; 79582; 79659; 146754; 51314; 54768; 55036; 55130; 55567; 23322; 57576; 123872; 26146; 25981; 27019; 92749; 93233; 94137; 158067; 6101
cytoskeleton organization	GO:0007010	b	4	1078	1075	175	(16.3%)	8.88822e-07	0.00025887	ADD1; SPTB; EPB41L4B; ZYX; DLG1; MLST8; RSPH4A; EML2; CEP120; ARHGEF5; ALMS1; MICAL1; GOLGA2; ESPL1; PLA2G3; CCDC13; WDR62; CUL7; BRCA1; ARHGEF11; SPEF2; CENPJ; ARHGEF17; ARHGEF19; DAAM2; CEP192; SSH2; SSH1; HRG; CEP350; RP1L1; NIN; CNTLN; PLD2; INPP5J; FAT1; STARD9; CEP72; PKHD1; CCDC114; ANKRD53; SYNM; RP1; DOCK2; PCM1; MACF1; FMN2; CNTN2; CEP68; IQSEC1; ARHGEF10L; DNAI1; NEBL; PREX1; HAUS6; LI…	81; 118; 286; 324; 284076; 613; 672; 675; 1739; 1767; 1794; 1832; 2039; 2195; 2317; 133522; 2670; 2801; 3273; 3693; 3814; 3850; 3911; 3993; 3996; 4133; 4134; 4621; 4624; 4703; 4744; 5027; 5108; 5116; 5314; 5338; 5341; 5345; 5590; 286077; 6314; 6651; 6710; 6840; 55755; 6900; 55835; 121391; 7791; 7840; 7984; 50487; 79925; 9053; 9620; 9696; 9700; 9820; 9826; 9828; 9851; 9855; 9857; 9922; 10015; 1034…
sperm motility	GO:0097722	b	3	65	65	22	(33.8%)	1.71891e-06	0.00014095	DNAH11; CCDC40; CATSPERD; NPHP4; DNAI1; APOB; CATSPER4; CATSPER1; SEMG1; SEMG2; PLA2G3; TTLL5; SORD; SLC26A8; INPP5B; DNAH1; RNASE10; DNAH5; SLC22A16; NME8; SPAG16; ATP1A4	338; 480; 1767; 3633; 6406; 6407; 6652; 50487; 8701; 117144; 79582; 116369; 378807; 51314; 338879; 85413; 55036; 23093; 25981; 27019; 257062; 261734
flagellated sperm motility	GO:0030317	b	4	65	65	22	(33.8%)	1.71891e-06	0.000337367	DNAH11; CCDC40; CATSPERD; NPHP4; DNAI1; APOB; CATSPER4; CATSPER1; SEMG1; SEMG2; PLA2G3; TTLL5; SORD; SLC26A8; INPP5B; DNAH1; RNASE10; DNAH5; SLC22A16; NME8; SPAG16; ATP1A4	338; 480; 1767; 3633; 6406; 6407; 6652; 50487; 8701; 117144; 79582; 116369; 378807; 51314; 338879; 85413; 55036; 23093; 25981; 27019; 257062; 261734
microtubule cytoskeleton organization	GO:0000226	b	4	427	426	82	(19.2%)	1.73751e-06	0.000337367	MCPH1; ANKRD53; TACC3; RSPH4A; C2CD3; PCM1; STARD9; GEN1; MAP2; TTLL6; MAP7; MAP4; DNAAF1; MAP9; CCDC8; HYDIN; DLG1; RP1L1; RP1; LRGUK; GAS2L2; EML2; CEP120; SUN2; NEFH; SON; GOLGA2; CIB1; ESPL1; PLA2G3; OBSL1; CCDC13; WDR62; GPSM2; TRAF3IP1; ATXN7; FMN2; DRC1; CUL9; BRCA1; TRDN; SPEF2; BRCA2; CENPJ; ULK4; DNAH1; SENP6; CEP250; CROCC; KATNAL2; TUBB1; CCDC114; PRKCZ; TTLL5; PCNT; APC; NIN; ARMC4; …	324; 284076; 672; 675; 1739; 1767; 2801; 3993; 3996; 4133; 4134; 4744; 5108; 5116; 5314; 5590; 6314; 6651; 55755; 6900; 55835; 50487; 79925; 9053; 9696; 9700; 9820; 9851; 9857; 10015; 10345; 10460; 10519; 10579; 345895; 11190; 55722; 24139; 79582; 79648; 79884; 79998; 153241; 246176; 83473; 51199; 348654; 152206; 54768; 54801; 54875; 54986; 284403; 55036; 55125; 55130; 55201; 23093; 23113; 23177;…
MHC protein complex	GO:0042611	c	4	27	27	13	(48.1%)	2.50444e-06	0.000264219	HLA-C; HLA-B; HLA-A; HLA-DRB1; HLA-G; HLA-F; HLA-E; HLA-DRB5; HLA-DQB1; HLA-DOB; HLA-DPA1; HLA-DQA1; HLA-DMA	3106; 3107; 3108; 3112; 3113; 3117; 3119; 3123; 3134; 3135; 3105; 3127; 3133
response to chemical	GO:0042221	b	2	4129	4120	557	(13.5%)	3.56294e-06	0.000100653	AGL; OR52B6; HSPA6; OR10T2; IFNAR2; LIFR; SEMA4D; OR12D2; ZFYVE16; SPN; IRAK2; GRIN1; IFNA10; OR3A3; CRB2; PPP1R9A; ADRA1A; OR13C5; AKAP6; AKAP1; OR13C2; OR52K1; D2HGDH; OR13C9; OR2AG2; GSTM1; TAS2R4; OR5A1; ITGA9; MAVS; OR1B1; AGXT; ALDH3A1; OR7G1; IFIT2; SLC14A2; OR4K15; APOB; LILRB2; LILRB1; OR7A10; HRH4; OR1I1; CCL25; SDK1; OR14C36; COL4A2; GART; OR4E2; SLC22A1; PRDM2; IL15RA; OR8D1; RET; AKA…	10; 19; 35; 11173; 118; 142; 143; 148; 154; 178; 218; 287; 317; 324; 338; 368; 410; 338674; 471; 525; 540; 613; 672; 675; 718; 727; 765; 768; 813; 164656; 841; 338755; 923; 955; 990; 1003; 1063; 1066; 1080; 1103; 1113; 1138; 1179; 55607; 1244; 1280; 1284; 1291; 1292; 1307; 1373; 1508; 1524; 1543; 1545; 1555; 1558; 1562; 1565; 1572; 1580; 1584; 1585; 1589; 1719; 1787; 1794; 1828; 1848; 1951; 2021;…
microtubule bundle formation	GO:0001578	b	5	69	69	22	(31.9%)	5.27735e-06	0.00188929	TTLL5; RSPH4A; CCDC40; MAP2; TTLL6; DNAAF1; HYDIN; DNAI1; GAS2L2; PLA2G3; RP1L1; DRC1; RP1; SPEF2; MAP1S; ARMC4; LRGUK; DNAH1; DNAH5; CCDC114; SPAG16; CDK5RAP2	1767; 4133; 79925; 345895; 79582; 246176; 50487; 6101; 284076; 54768; 55036; 55130; 55201; 55755; 23093; 123872; 25981; 27019; 92749; 93233; 94137; 136332
basal lamina	GO:0005605	c	3	21	21	11	(52.4%)	5.32965e-06	0.000139237	DLG1; LAMA1; LAMA4; LAMA5; FN1; COLQ; AGRN; LAMC2; NID1; LAMB1; LAMB3	1739; 2335; 3910; 3911; 3912; 3914; 3918; 4811; 8292; 375790; 284217
axoneme part	GO:0044447	c	3	23	23	11	(47.8%)	1.64e-05	0.000380845	DNAH2; DNAH3; DNAH1; RSPH4A; DNAH5; DNAH8; DNAI1; NME8; SPAG16; CCDC114; HYDIN	1767; 1769; 345895; 79582; 146754; 51314; 54768; 55567; 25981; 27019; 93233
detection of other organism	GO:0098543	b	5	16	16	9	(56.2%)	1.85996e-05	0.004994	SSC5D; HLA-B; HLA-A; HLA-DRB1; PGLYRP3; PGLYRP2; TLR1; TLR6; PGLYRP4	3106; 3123; 7096; 10333; 57115; 114770; 114771; 284297; 3105
microtubule organizing center part	GO:0044450	c	4	149	149	35	(23.5%)	2.67174e-05	0.00187913	C2CD3; HSPA6; PCM1; CEP55; TSKS; CEP128; CEP120; ALMS1; STARD9; NEURL4; PLA2G3; CCDC13; WDR62; BRCA1; CCHCR1; CENPJ; CEP164; CEP250; CROCC; CEP192; CEP89; PCNT; TTBK2; NIN; MZT1; KIAA0753; HAP1; CNTLN; SFI1; DZIP1L; CCDC113; FTCD; CEP72; CDK5RAP2; TUBGCP4	672; 199221; 3310; 5108; 5116; 84461; 55755; 55835; 7840; 50487; 9001; 9696; 9814; 9851; 10841; 11190; 55722; 440145; 145508; 153241; 146057; 55165; 51199; 84902; 152206; 54535; 54875; 284403; 55125; 57519; 26005; 27229; 60385; 29070; 22897
polymeric cytoskeletal fiber	GO:0099513	c	4	684	682	113	(16.6%)	3.69984e-05	0.00195166	KRT39; FKBP15; DNAH10; DNAH11; TEKT5; KRT32; KRT35; KRT37; KRT36; TXNDC2; PBXIP1; DLG1; TUBA3E; EML2; EML3; EML4; MICAL1; GOLGA2; RP1L1; KRTAP1-1; KRT28; CENPJ; KRT23; CENPE; KRT27; KRT24; MTUS1; MTUS2; SHROOM3; NIN; KIF27; MEFV; APC; MYO3A; RP1; SYNM; MACF1; KIF26B; FMN2; ASPM; FLG; DNAI1; HAUS6; KRTAP4-5; TIAM1; NINL; ODF4; PARP4; KATNAL2; TUBB1; CDK5RAP2; MAP1S; DSP; DYNC2H1; SARM1; DNAH2; DNA…	143; 324; 284076; 1062; 55698; 140807; 1739; 1767; 1769; 1770; 1832; 2039; 2312; 2670; 2801; 3850; 3854; 3858; 3882; 3883; 3886; 3887; 3889; 3890; 4133; 4134; 4210; 4296; 4640; 4641; 4744; 5116; 5590; 286077; 6288; 6840; 55755; 7074; 55835; 121391; 8688; 8689; 8701; 8867; 9053; 9119; 9585; 9654; 10763; 10788; 84203; 24139; 439915; 374454; 79659; 79861; 79884; 112802; 342574; 146057; 146279; 14675…
axonemal dynein complex	GO:0005858	c	4	14	14	8	(57.1%)	4.78567e-05	0.00201955	DNAH2; DNAH3; DNAH1; DNAH5; DNAH8; DNAI1; NME8; CCDC114	1767; 1769; 146754; 51314; 55567; 25981; 27019; 93233
ciliary part	GO:0044441	c	2	356	354	66	(18.6%)	4.85085e-05	0.000646821	CLUAP1; RP1; CATSPERD; PKD2L1; USH2A; PCM1; RSPH4A; EVC; CCDC40; PHLPP2; NME8; SPEF2; MAP4; NPHP4; DNAAF1; TXNDC2; HYDIN; DNAI1; CEP164; PKD1L1; CNGB1; SLC26A6; ALMS1; EVC2; GLI2; HNF1A; PCDHB15; RPGRIP1L; TRAF3IP1; RP1L1; TAS2R4; DRC1; C2CD3; TTLL6; GUCY2D; ODF4; CENPF; PPEF2; CROCC; MYRIP; CEP89; CCDC114; AK8; PTCHD3; PROM2; PRKAR1B; TTBK2; ARMC4; CATSPERG; DYNC2H1; DNAH2; DNAH3; DNAH1; DNAH5; …	24; 284076; 1063; 1258; 1767; 1769; 1770; 132884; 2121; 199221; 2735; 2736; 3000; 4134; 4647; 168507; 5108; 5314; 5470; 5575; 5727; 6927; 7399; 7840; 79925; 9033; 9696; 345895; 84203; 374308; 79582; 79659; 146057; 146754; 146852; 50832; 378807; 51314; 84902; 150696; 54768; 55036; 55130; 55567; 23059; 23322; 56121; 57576; 57828; 123872; 23035; 26146; 25924; 25981; 26005; 27019; 92749; 257062; 9323…
myosin complex	GO:0016459	c	3	68	68	20	(29.4%)	5.19344e-05	0.00108543	MYO3A; MYH3; MYOM1; MYH1; MYH6; MYH15; MYH4; MYOM2; MYH8; CGN; MYO1C; MYO1A; MYH13; MYBPC2; MYO9A; MYO5B; MYO16; MYO15A; MYO7A; MYO1E	4606; 4619; 4621; 4622; 4624; 4626; 4640; 4641; 4643; 4647; 4649; 8735; 8736; 9172; 51168; 53904; 23026; 22989; 57530; 4645
cilium	GO:0005929	c	2	461	459	81	(17.6%)	5.44692e-05	0.000646821	CLUAP1; C2CD3; TEKT1; MAP4; USH2A; PCM1; RSPH4A; EVC; HNF1A; CATSPER1; PHLPP2; NME8; SPEF2; SLC26A6; KIF27; ADCY10; NPHP4; DNAAF1; TXNDC2; DNAH3; HYDIN; DNAI1; CEP164; CATSPERG; RP1; PKD1L1; CNGB1; TEKT5; ALMS1; EVC2; DNAH10; GLI2; GLI1; PCDHB15; RPGRIP1L; TRAF3IP1; RP1L1; DRC1; TTLL5; TTLL4; AK8; TTLL6; GUCY2D; FSCB; ODF4; CENPF; CEP250; PPEF2; CROCC; MYRIP; SORD; CCDC114; DNAH1; PTCHD3; PROM2; …	24; 284076; 1063; 1258; 1767; 1769; 1770; 132884; 2121; 199221; 2735; 2736; 3000; 4134; 4647; 168507; 55811; 5108; 5137; 5314; 5470; 5575; 164781; 5727; 6652; 6927; 7275; 7399; 7840; 79925; 9033; 9654; 9696; 345895; 11190; 117144; 84203; 374308; 79582; 79659; 167691; 146057; 146279; 146754; 146852; 50832; 83659; 378807; 84075; 51314; 84902; 150696; 54768; 55036; 55130; 55567; 55582; 23059; 23093;…
actin binding	GO:0003779	m	4	397	397	72	(18.1%)	5.71384e-05	0.00372828	MYO3A; MYH13; SVIL; MYH15; ADD1; MYO1E; SPTB; NEB; MYO1A; FMN2; SHROOM3; FKBP15; MYO5B; SORBS1; MYO16; IQGAP2; MYH3; MYH1; MYH6; ACE; MYH4; GAS2L2; MYH8; MIB2; MICAL1; DNASE1; MYPN; MACF1; PPP1R9A; TNS1; CTNNA3; DAAM2; TNS4; PDLIM5; EPB41L3; NOS3; CTNNAL1; MYO15A; MYO1C; GBP1; SNTG2; CROCC; MYRIP; DMTN; SMTN; MAP1S; PLEC; SSH1; SYNPO2L; SYNE1; SYNE2; SYNE3; XIRP1; XIRP2; NEBL; FHOD3; LRRK2; TRIOB…	81; 118; 1773; 2039; 2317; 4046; 4210; 4606; 4619; 4621; 4622; 4624; 4626; 4640; 4641; 4643; 4647; 4649; 4703; 4846; 5339; 6525; 6710; 6840; 7402; 8727; 8735; 9696; 1636; 171024; 10529; 10580; 10611; 10788; 11078; 142678; 165904; 79933; 80206; 2633; 161176; 246176; 51168; 84665; 84951; 85464; 85477; 53904; 54434; 55201; 120892; 22998; 23026; 23136; 23224; 23242; 23307; 23345; 23499; 23500; 22989;…
cilium movement	GO:0003341	b	5	44	44	15	(34.1%)	6.87502e-05	0.0131463	DNAI1; TTLL6; DNAH11; RSPH4A; DNAH5; KIF27; CATSPER1; SPAG16; CCDC40; DNAH1; ADCY10; DNAAF1; ARMC4; CCDC114; HYDIN	1767; 55811; 8701; 345895; 117144; 79582; 284076; 54768; 55036; 55130; 55582; 123872; 25981; 27019; 93233
myosin filament	GO:0032982	c	4	22	22	10	(45.5%)	6.93098e-05	0.0024374	MYH3; MYOM1; MYH1; MYH6; MYH15; MYH4; MYOM2; MYH8; MYH13; MYBPC2	4606; 4619; 4621; 4622; 4624; 4626; 8735; 8736; 9172; 22989
homophilic cell adhesion via plasma membrane adhesion molecules	GO:0007156	b	5	156	156	35	(22.4%)	7.3443e-05	0.0131463	CDH11; RET; PCDHB6; CD200; CLSTN2; PCDHB8; PCDHB3; PCDHB2; PCDHB7; DSC3; PCDHB4; PCDHB12; PCDHB11; PCDHB10; PCDHB16; PCDHB15; DSG1; CDH5; SDK1; DCHS2; CDH23; CELSR3; CELSR2; CELSR1; PCDH15; CDH26; PCDHGA1; PCDH8; CRTAM; PCDHA1; CDHR5; FAT2; FAT1; FAT4; DSCAML1	1003; 1009; 1825; 1828; 1951; 1952; 2195; 2196; 4345; 5100; 5979; 56129; 56114; 56128; 56130; 9620; 79633; 56131; 56133; 56147; 53841; 54798; 56121; 56124; 56126; 56132; 56253; 57453; 57717; 221935; 60437; 56125; 64072; 64084; 65217
arachidonic acid monooxygenase activity	GO:0008391	m	4	15	15	8	(53.3%)	9.21891e-05	0.00443863	CYP2C8; CYP2D6; CYP2F1; CYP4F12; CYP2B6; CYP2A7; CYP2C18; CYP4F2	66002; 1549; 1555; 1558; 1562; 1565; 1572; 8529
arachidonic acid epoxygenase activity	GO:0008392	m	5	15	15	8	(53.3%)	9.21891e-05	0.00921891	CYP2C8; CYP2D6; CYP2F1; CYP4F12; CYP2B6; CYP2A7; CYP2C18; CYP4F2	66002; 1549; 1555; 1558; 1562; 1565; 1572; 8529
oxidoreductase activity, acting on paired donors, with incorporation or reduction of molecular oxygen, reduced flavin or flavoprotein as one donor, and incorporation of one atom of oxygen	GO:0016712	m	4	29	27	11	(40.7%)	0.000102037	0.00443863	CYP3A43; CYP1A1; CYP1B1; CYP2D6; CYP2C8; CYP4F12; CYP2F1; CYP2B6; CYP4B1; CYP2A7; CYP2C18	66002; 1543; 1545; 1549; 1555; 1558; 1562; 1565; 1572; 1580; 64816
apical plasma membrane	GO:0016324	c	3	295	295	56	(19.0%)	0.000106824	0.00202966	USH2A; IGSF5; DUOX2; MYO1A; UPK1A; PODXL; MUC17; RAPGEF6; CIB1; CYP4F2; CDHR5; SIPA1L3; SLC9A4; SLC52A3; MYRIP; FZD6; CYP4F12; SLC28A1; ADRB2; OSMR; NRG1; ATP6V1B1; TRPM6; DSG1; MPDZ; ERBB2; KISS1; SLC14A2; CUBN; CTSB; SLC2A9; PRKCZ; PROM2; SLC26A6; PLB1; P2RY2; SLC26A9; ANXA13; LRP2; SLC6A20; LCT; TJP1; CSPG4; FN1; ABCG8; SI; SHROOM3; ATP6V0A4; ABCA7; ANK2; SLCO2B1; PKHD1; ABCC6; MYO7A; CFTR; AB…	154; 287; 312; 368; 66002; 525; 1080; 1244; 1464; 1508; 1828; 2064; 2335; 3084; 140803; 3814; 3938; 4036; 4640; 4647; 5029; 5314; 23094; 5420; 5590; 6476; 7082; 7399; 389015; 8029; 8170; 8323; 8529; 8777; 9154; 9180; 10347; 10519; 11045; 11309; 113278; 115019; 50506; 50617; 150084; 51735; 150696; 151056; 53841; 140453; 56606; 54716; 57619; 25924; 64241; 65010
centriole	GO:0005814	c	4	105	105	26	(24.8%)	0.000110756	0.00333851	HSPA6; PCM1; CEP55; TSKS; CEP128; CEP120; ALMS1; STARD9; NEURL4; PLA2G3; WDR62; C2CD3; CCHCR1; CENPJ; CEP164; CEP250; CROCC; CEP192; CEP89; PCNT; TTBK2; HAP1; CNTLN; SFI1; DZIP1L; FTCD	199221; 3310; 5108; 5116; 84461; 55835; 7840; 50487; 9001; 9696; 9814; 10841; 11190; 145508; 153241; 146057; 55165; 84902; 54535; 54875; 284403; 55125; 57519; 26005; 60385; 22897
aromatase activity	GO:0070330	m	5	26	24	10	(41.7%)	0.000169209	0.0112806	CYP3A43; CYP1A1; CYP1B1; CYP2D6; CYP2C8; CYP4F12; CYP2F1; CYP4B1; CYP2A7; CYP2C18	66002; 1543; 1545; 1549; 1558; 1562; 1565; 1572; 1580; 64816
3M complex	GO:1990393	c	3	4	4	4	(100.0%)	0.000174638	0.00304162	FBXW8; CCDC8; CUL7; OBSL1	9820; 23363; 26259; 83987
regulation of membrane lipid distribution	GO:0097035	b	4	38	38	13	(34.2%)	0.000199712	0.0332377	PLSCR4; ANO7; ANO9; ATP10A; ABCA1; ATP10D; ANO3; ATP8B3; ABCA7; ABCA4; ATP9B; ATP8B4; P2RX7	19; 24; 5027; 10347; 338440; 79895; 374868; 148229; 50636; 57088; 57194; 57205; 63982
plasma membrane part	GO:0044459	c	2	2583	2576	351	(13.6%)	0.000205118	0.00216514	MFGE8; IFNAR2; LIFR; SEMA4D; DLG1; SLC28A1; SPN; SCN4A; GRIN1; NPR1; DYSF; MUC4; MUC17; ADRA1A; AKAP6; AKAP1; ITGA9; CD1A; EVC; CHRNA10; MCF2L; IL4R; LILRB3; LILRB2; LILRB1; KIR2DS4; SI; GRM6; PDLIM5; GGTLC2; GUCY2D; KCNK15; DSP; TACR2; ITGAX; CYP4F12; KIR2DL1; SLC22A1; SIRPB1; ITGAE; PKHD1; RET; SHROOM3; TMPRSS11A; CLCA1; NEDD4; SLC22A25; SLC22A24; PCDHB12; PCDHB11; PCDHB15; SLCO4A1; ART3; OSCP1…	19; 24; 387775; 148; 154; 238; 286; 287; 312; 324; 368; 410; 419; 66002; 480; 525; 540; 613; 671; 696; 727; 730; 768; 779; 841; 909; 923; 926; 1003; 1080; 1138; 1179; 1187; 1188; 1244; 1258; 1464; 1508; 1524; 93107; 1636; 1739; 132884; 1828; 1832; 2039; 2046; 2064; 2121; 2195; 2204; 2264; 2322; 2335; 133482; 2678; 2690; 2788; 2859; 2902; 2916; 3000; 3061; 3084; 3106; 3107; 3108; 3112; 3113; 3117;…
lumenal side of endoplasmic reticulum membrane	GO:0098553	c	3	29	29	11	(37.9%)	0.000217644	0.00345489	HLA-C; HLA-B; HLA-A; HLA-DRB1; HLA-G; HLA-F; HLA-E; HLA-DRB5; HLA-DQB1; HLA-DPA1; HLA-DQA1	3106; 3107; 3113; 3117; 3119; 3123; 3134; 3135; 3105; 3127; 3133
integral component of lumenal side of endoplasmic reticulum membrane	GO:0071556	c	5	29	29	11	(37.9%)	0.000217644	0.008846	HLA-C; HLA-B; HLA-A; HLA-DRB1; HLA-G; HLA-F; HLA-E; HLA-DRB5; HLA-DQB1; HLA-DPA1; HLA-DQA1	3106; 3107; 3113; 3117; 3119; 3123; 3127; 3134; 3135; 3105; 3133
collagen trimer	GO:0005581	c	3	92	92	23	(25.0%)	0.000231428	0.00345489	SFTPD; COL11A1; COL11A2; COL14A1; COLQ; COL2A1; COL27A1; FCN2; COL18A1; COL9A3; COL5A3; COL5A1; COL4A3; COL4A2; COL24A1; COL16A1; COL17A1; COL15A1; C1QTNF9; C1QTNF6; COL6A1; COL6A2; COL12A1	1280; 1284; 1289; 1291; 1292; 1299; 1301; 1302; 1306; 1307; 2220; 6441; 7373; 1303; 8292; 338872; 80781; 114904; 50509; 85301; 255631; 1285; 1308
intermediate filament cytoskeleton	GO:0045111	c	5	245	243	47	(19.3%)	0.000235893	0.008846	KRT75; KRT74; KRT77; KRT76; KRT71; KRTAP1-1; KRT72; KRTAP4-5; KRT32; KRT35; KRT78; KRT37; KRT36; KRT3; SYNM; NES; FLG; KRT39; KRT81; KRT33A; KRT83; KRT84; NEFH; PCDHB4; MICAL1; KRT6B; KRT6C; PJA2; GFAP; KRTAP5-5; KRT28; KRT23; KRTAP2-1; KRT10; KRT40; KRT27; DSP; MDN1; PLEC; KRT24; TTBK2; EVPL; SYNE2; KRTAP26-1; NDOR1; FAM83H; MTRR	140807; 1832; 2125; 2312; 2670; 3850; 3854; 3858; 3882; 3883; 3886; 3887; 3889; 3890; 4552; 4744; 5339; 8688; 8689; 9119; 9867; 10763; 439915; 374454; 112802; 56131; 342574; 146057; 81851; 81872; 286887; 51350; 85289; 121391; 23195; 23224; 23336; 286077; 25984; 125115; 27158; 388818; 192666; 390792; 162605; 64780; 196374
apical part of cell	GO:0045177	c	2	366	366	65	(17.8%)	0.000236942	0.00225095	USH2A; IGSF5; DUOX2; EPB41L4B; MYO1A; UPK1A; PODXL; MUC17; RAPGEF6; ADCY10; MYO5B; CIB1; CYP4F2; CDHR5; SIPA1L3; SLC9A4; SLC52A3; MYRIP; FZD6; CYP4F12; SLC28A1; ADRB2; OSMR; NRG1; ATP6V1B1; TRPM6; DSG1; MPDZ; ERBB2; NLRP5; KISS1; SLC14A2; CUBN; CTSB; FAT4; SLC2A9; PLAT; PRKCZ; PROM2; SLC26A6; PLB1; P2RY2; SLC26A9; DYNC2H1; ANXA13; LRP2; SLC6A20; LCT; TJP1; CSPG4; FN1; ABCG8; GPSM2; SI; OTOF; ATP6…	154; 287; 312; 368; 66002; 525; 1080; 1244; 1464; 1508; 1828; 2064; 2335; 3084; 140803; 3814; 3938; 4036; 4640; 4647; 55811; 5029; 5314; 5327; 23094; 5420; 5590; 6476; 7082; 7399; 389015; 8029; 8170; 8323; 8529; 8777; 9154; 9180; 9381; 10347; 10519; 11045; 11309; 79633; 79659; 113278; 115019; 50506; 50617; 150084; 51735; 150696; 151056; 53841; 54566; 140453; 56606; 54716; 57619; 25924; 4645; 1262…
detection of biotic stimulus	GO:0009595	b	3	25	25	10	(40.0%)	0.000253068	0.0181576	CRTAM; SSC5D; HLA-B; HLA-A; HLA-DRB1; PGLYRP3; PGLYRP2; TLR1; TLR6; PGLYRP4	3106; 3123; 7096; 10333; 57115; 114770; 114771; 3105; 284297; 56253
response to interferon-gamma	GO:0034341	b	5	160	160	34	(21.2%)	0.000278412	0.0427163	HLA-C; HLA-B; TRIM31; HLA-G; HLA-F; HLA-E; IL23R; IFNGR2; NLRC5; MRC1; IL12RB1; CIITA; OAS1; XCL2; XCL1; HLA-DQB1; PML; CCL25; HLA-A; PARP9; GBP1; HLA-DRB1; GBP6; TRIM22; HLA-DRB5; LGALS9; SLC26A6; CCL14; UBD; MEFV; HLA-DPA1; TRIM5; HLA-DQA1; SP100	3106; 3107; 3113; 3117; 3119; 3123; 3127; 3134; 3135; 3460; 3594; 3965; 4210; 4261; 4360; 4938; 5371; 6358; 6370; 6375; 6672; 6846; 10346; 10537; 11074; 2633; 83666; 149233; 84166; 3105; 85363; 3133; 65010; 163351
TAP binding	GO:0046977	m	3	7	7	5	(71.4%)	0.000344548	0.0194046	HLA-C; HLA-B; HLA-A; TAP2; HLA-F	3106; 3107; 3134; 6891; 3105
LINC complex	GO:0034993	c	3	7	7	5	(71.4%)	0.000344548	0.0048007	SUN2; SYNE1; SYNE3; SUN1; SYNE2	23353; 161176; 23224; 23345; 25777
microtubule organizing center attachment site	GO:0034992	c	4	7	7	5	(71.4%)	0.000344548	0.00908745	SUN2; SYNE1; SYNE2; SYNE3; SUN1	161176; 23224; 23345; 23353; 25777
scavenger receptor activity	GO:0005044	m	4	46	45	14	(31.1%)	0.000355791	0.0132659	TMPRSS3; LOXL4; SCARF2; SCARF1; SSC5D; TINAG; PRSS12; SCARA5; DMBT1; CD6; STAB2; CD163L1; TMPRSS15; STAB1	923; 1755; 5651; 8492; 8578; 84171; 283316; 284297; 23166; 91179; 286133; 55576; 64699; 27283
detection of external biotic stimulus	GO:0098581	b	4	22	22	9	(40.9%)	0.000424198	0.0617738	SSC5D; HLA-B; HLA-A; HLA-DRB1; PGLYRP3; PGLYRP2; TLR1; TLR6; PGLYRP4	3106; 3123; 7096; 10333; 57115; 114770; 114771; 3105; 284297
peptide antigen binding	GO:0042605	m	3	31	31	11	(35.5%)	0.000428357	0.0194046	HLA-C; HLA-B; HLA-A; HLA-DRB1; HLA-G; HLA-F; HLA-E; HLA-DRB5; HLA-DQB1; HLA-DPA1; HLA-DQA1	3106; 3107; 3113; 3117; 3119; 3123; 3134; 3135; 3105; 3127; 3133
interstitial matrix	GO:0005614	c	4	14	14	7	(50.0%)	0.000434226	0.0101802	EGFLAM; KAZALD1; ADAMTSL4; VWC2; NAV2; TNC; ABI3BP	3371; 133584; 375567; 81621; 54507; 89797; 25890
xenobiotic metabolic process	GO:0006805	b	3	97	96	23	(24.0%)	0.000448729	0.0286189	EPHX1; EPHX2; ALDH3A1; UGT1A8; CYP1B1; CYP2D6; CYP2F1; CYP2B6; UGT2B15; UGT2B11; GRIN1; FMO2; CYP2C8; NAT2; SULT1A1; SULT1A2; CES1; GGT1; CYP1A1; GSTM1; GSTM4; CYP2C18; UGT2B28	10; 218; 1066; 1543; 1545; 1555; 1558; 1562; 1565; 1572; 2052; 2053; 2327; 2678; 2902; 2944; 2948; 6799; 6817; 7366; 10720; 54490; 54576
interferon-gamma-mediated signaling pathway	GO:0060333	b	5	85	85	21	(24.7%)	0.000504295	0.0590841	HLA-A; GBP1; HLA-C; HLA-B; TRIM31; HLA-DRB1; HLA-G; HLA-F; TRIM22; HLA-DRB5; OAS1; PML; HLA-DQB1; HLA-E; IFNGR2; CIITA; HLA-DPA1; NLRC5; TRIM5; HLA-DQA1; SP100	3106; 3107; 3113; 3117; 3119; 3123; 3127; 3134; 3135; 3460; 4261; 4938; 5371; 6672; 10346; 11074; 2633; 84166; 3105; 85363; 3133
aminoglycan catabolic process	GO:0006026	b	5	68	68	18	(26.5%)	0.000512207	0.0590841	PGLYRP3; OVGP1; SDC3; HPSE2; CSPG4; CSPG5; ACAN; CHIT1; HEXB; GLB1; FUCA1; AGRN; PGLYRP2; STAB2; PGLYRP4; CHIA; HYAL4; FGF2	176; 1118; 1464; 2247; 2517; 2720; 3074; 5016; 9672; 10675; 57115; 375790; 114770; 114771; 23553; 27159; 60495; 55576
arachidonic acid metabolic process	GO:0019369	b	5	52	52	15	(28.8%)	0.000550131	0.0590841	CYP1A1; EPHX2; CYP1B1; CYP2D6; CYP2C8; CYP4F12; CYP2F1; CYP2B6; ALOXE3; CYP2A7; CYP2C18; PLA2G4C; CYP4F2; AKR1C3; SSTR4	66002; 1543; 1545; 1549; 1555; 1558; 1562; 1565; 1572; 2053; 6754; 8529; 8605; 8644; 59344
cytoskeletal protein binding	GO:0008092	m	3	831	829	126	(15.2%)	0.000600124	0.0194046	FKBP15; ADD1; SPTB; EPB41L4B; EPB41L4A; PKD2L1; OGG1; DLG1; USH2A; EML2; ALMS1; MIB2; MICAL1; GOLGA2; BRCA1; BRCA2; CTNNAL1; CENPJ; NEB; CENPE; SNTG2; MTUS2; SSH2; SSH1; TRAF3IP1; CEP350; LMTK2; TOR1AIP1; AKAP1; KIF27; NME8; MEFV; UTRN; SYNPO2; APC; MYO15A; MYO3A; SYNM; MYRIP; MACF1; KIF26B; FMN2; TTLL6; NEBL; LRRK2; LIMCH1; PPARGC1A; TIAM1; STARD9; MYPN; PPP1R9A; TNS1; TNS4; PDLIM5; FARP2; FARP1…	81; 118; 286; 287; 324; 284076; 672; 675; 1062; 1636; 1739; 1773; 2039; 2317; 2735; 2801; 4046; 4133; 4134; 4210; 4606; 4619; 4621; 4622; 4624; 4626; 4640; 4641; 4643; 4647; 4649; 4703; 4744; 4846; 4968; 5339; 6525; 6710; 6840; 55755; 7074; 7145; 55835; 7399; 7402; 7840; 8165; 8727; 8735; 9033; 9585; 9654; 9696; 9855; 9857; 10160; 10458; 10529; 10580; 10611; 10788; 10841; 11078; 142678; 165904; 1…
monooxygenase activity	GO:0004497	m	3	100	98	23	(23.5%)	0.000612775	0.0194046	CYP4B1; NLRP11; CYP4F2; AKR1C3; CYP3A43; CYP1B1; CYP2D6; CYP2F1; CYP4F12; CYP4F11; CYP2B6; MICAL1; CYP4A22; FMO2; NOS3; KLKB1; CYP2C8; CYP21A2; CYP2A7; CYP1A1; CYP2C18; CYP11B2; CYP11B1	66002; 1543; 1545; 1549; 1555; 1558; 1562; 1565; 1572; 1580; 1584; 1585; 1589; 2327; 3818; 4846; 8529; 8644; 204801; 284541; 57834; 64780; 64816
MHC class I protein complex	GO:0042612	c	5	11	11	6	(54.5%)	0.000635395	0.0118946	HLA-C; HLA-B; HLA-A; HLA-G; HLA-F; HLA-E	3106; 3107; 3134; 3135; 3105; 3133
intermediate filament	GO:0005882	c	5	202	200	39	(19.5%)	0.000649761	0.0118946	KRT75; KRT74; KRT77; KRT76; KRT71; KRTAP1-1; KRT72; KRTAP4-5; KRT32; KRT35; KRT78; KRT37; KRT36; KRT3; SYNM; NES; FLG; KRT39; KRT81; KRT33A; KRT83; KRT84; NEFH; MICAL1; KRT6B; KRT6C; GFAP; KRTAP5-5; KRT28; KRT23; KRTAP2-1; KRT40; KRT27; DSP; KRT24; TTBK2; KRTAP26-1; FAM83H; KRT10	140807; 1832; 2312; 2670; 3850; 3854; 3858; 3882; 3883; 3886; 3887; 3889; 3890; 4744; 8688; 8689; 9119; 10763; 439915; 374454; 112802; 342574; 146057; 81851; 81872; 286887; 51350; 85289; 121391; 23336; 286077; 25984; 125115; 388818; 192666; 390792; 162605; 64780; 196374
regulation of microtubule-based movement	GO:0060632	b	5	19	19	8	(42.1%)	0.000708421	0.0691676	TTLL6; HAP1; DNAH11; CATSPER1; CCDC40; DNAAF1; NEFH; ARMC4	4744; 8701; 9001; 117144; 284076; 55036; 55130; 123872
dynein complex	GO:0030286	c	3	43	43	13	(30.2%)	0.000777863	0.0101608	DNAH2; DNAH3; DNAH1; DNAH10; DNAH11; DNAH5; DNAH8; DNAH9; NME8; DNAI1; DYNC2H1; CCDC114; DNHD1	1767; 1769; 1770; 8701; 144132; 79659; 146754; 51314; 55567; 25981; 27019; 93233; 196385
regulation of synaptic growth at neuromuscular junction	GO:0008582	b	5	5	5	4	(80.0%)	0.00079297	0.0709708	MUSK; AGRN; SIX4; COLQ	4593; 8292; 375790; 51804
outer dynein arm	GO:0036157	c	5	5	5	4	(80.0%)	0.00079297	0.0118946	DNAI1; CCDC114; NME8; DNAH5	1767; 51314; 27019; 93233
laminin complex	GO:0043256	c	3	8	8	5	(62.5%)	0.000831431	0.0102217	LAMB1; LAMC2; LAMB3; LAMA5; LAMA1	3911; 3912; 3914; 3918; 284217
cytoskeletal anchoring at nuclear membrane	GO:0090286	b	4	8	8	5	(62.5%)	0.000831431	0.107624	SUN2; SYNE1; SYNE2; SYNE3; SUN1	161176; 23224; 23345; 23353; 25777
ion binding	GO:0043167	m	2	6176	6153	773	(12.6%)	0.000862142	0.0112078	PGM2L1; TAP2; ZDHHC11; HSPA6; MFGE8; PRKAG3; RNF25; CPZ; RNF17; HIPK4; HPSE2; CYP3A43; ZNF708; NID2; ZFYVE16; MIB2; SEMG1; TOR3A; SRMS; ZSWIM2; SP110; GRIN1; HBS1L; NPR1; ZNF45; DYSF; ZMYM5; ALOXE3; ZNF683; ZNF681; DMP1; CRB2; PIK3C2B; AK8; CNDP1; APOBEC3H; APLF; ZNF285; LMTK2; D2HGDH; OVCH2; STARD9; ZSCAN12; MYO3A; ITGA9; EGFLAM; ZFYVE28; MMP10; AGXT; UBE2D4; ITGA6; SMC1B; ARHGAP33; NPNT; BMS1; …	19; 24; 32; 35; 11173; 81; 142; 154; 165; 176; 238; 251; 312; 317; 338; 368; 410; 205147; 66002; 480; 100532732; 284076; 525; 540; 613; 672; 765; 768; 779; 813; 164668; 5606; 956; 984; 990; 1003; 1009; 1062; 1071; 1080; 1103; 1138; 1179; 1187; 1188; 1244; 1258; 1280; 1289; 1301; 1302; 1360; 1373; 1543; 1545; 1549; 1555; 1558; 1562; 1565; 1572; 1580; 1584; 1585; 1589; 1636; 1719; 1758; 1767; 1769;…
adenyl nucleotide binding	GO:0030554	m	5	1538	1531	215	(14.0%)	0.000866087	0.0433044	MUSK; TAP2; DNAH10; HSPA6; MLH3; PRKAG3; ATP9B; HIPK4; NEK9; TARSL2; ROS1; DNAH11; CHTF18; CNGB1; ACSM3; GRK5; MAP3K6; LIG4; TOR3A; ITPKB; CUL9; IRAK2; TRPV1; TTLL10; ERBB2; NPR1; ABCG8; ENTPD3; VWA8; VRK2; WNK2; ETNK2; CENPE; WNK1; ACSM2A; WNK4; ACSM5; PIK3C2B; MYO1A; HELZ2; OAS1; FGFR4; IP6K3; LMTK2; KIF27; MST1R; ATP8B3; STARD9; ATP8B4; SPEG; MYO15A; CFTR; MYO3A; UBE2D4; KIF26B; HELZ; SMC1B; E…	19; 24; 32; 238; 10973; 317; 368; 480; 100532732; 525; 540; 613; 956; 984; 990; 1062; 1080; 1244; 1258; 1373; 140803; 1767; 1769; 1770; 2046; 2064; 2074; 338323; 2264; 2322; 2580; 2618; 2869; 3000; 3305; 3310; 3656; 3707; 3795; 3981; 4058; 4261; 197322; 4288; 4296; 4486; 4522; 4593; 4619; 4621; 4622; 4624; 4626; 4640; 4641; 4643; 4647; 4649; 4881; 55811; 4938; 5027; 5029; 5287; 5575; 5585; 5590; …
phospholipid transporter activity	GO:0005548	m	4	49	49	14	(28.6%)	0.000925415	0.0301917	ABCG1; PLSCR4; ANO7; CETP; ANO9; ATP10A; ATP8B4; ATP10D; ANO3; ATP8B3; ABCA7; ABCA4; ATP9B; ABCA1	19; 24; 1071; 9619; 10347; 338440; 79895; 374868; 148229; 50636; 57088; 57194; 57205; 63982
cellular response to xenobiotic stimulus	GO:0071466	b	4	102	101	23	(22.8%)	0.000955961	0.111369	EPHX1; EPHX2; ALDH3A1; UGT1A8; CYP1B1; CYP2D6; CYP2F1; CYP2B6; UGT2B15; UGT2B11; GRIN1; FMO2; CYP2C8; NAT2; SULT1A1; SULT1A2; CES1; GGT1; CYP1A1; GSTM1; GSTM4; CYP2C18; UGT2B28	10; 218; 1066; 1543; 1545; 1555; 1558; 1562; 1565; 1572; 2052; 2053; 2327; 2678; 2902; 2944; 2948; 6799; 6817; 7366; 10720; 54490; 54576

## Sheet: Supplementary Table S8B
Supplementary Table S8B. Enrichment of the global set of 2,402 phase-sensitive genes (1000G) with pathways. The 61 most significantly enriched pathways (P < 0.01) are shown.
Pathway	Source	external_id	Size	Effective_size	Overlap	Percentage	p-value	q-value	members_input_overlap_GeneSymbols	members_input_overlap_GeneIds
Olfactory transduction - Homo sapiens (human)	KEGG	path:hsa04740	419	417	165	(39.6%)	1.30854e-52	4.37053e-50	OR6C74; OR52B6; OR6C70; OR5I1; OR10C1; OR10T2; OR2D3; OR2T6; OR51B5; OR51B4; OR2T4; OR51B2; OR12D2; OR5H14; CNGB1; OR52J3; OR6M1; OR52R1; OR51G1; OR10S1; OR4A47; OR4N2; OR2G2; OR10G9; OR2T8; OR1A2; OR51A2; OR7G3; OR51A4; OR2T3; OR2T1; OR13C5; OR9Q1; OR13C2; OR52K1; OR5R1; OR6T1; OR13C9; GNG7; OR13F1; OR5A1; OR52K2; OR1B1; OR10V1; OR5H6; OR52H1; OR4C15; OR4C16; OR5D14; OR9K2; OR1Q1; OR10AD1; OR1I1…	391195; 391196; 26658; 26664; 125962; 26686; 26696; 26707; 127064; 127066; 127068; 127074; 26735; 282763; 143502; 256144; 8392; 401666; 401667; 390190; 219428; 219432; 219436; 219437; 219464; 26189; 219477; 219479; 219482; 504191; 158131; 121275; 283111; 127059; 283159; 283160; 283162; 10798; 283189; 401994; 127623; 283297; 2774; 219869; 219870; 219873; 219874; 2788; 338662; 403239; 338674; 14412…
Olfactory Signaling Pathway	Reactome	R-HSA-381753	437	435	163	(37.5%)	3.50541e-48	5.85403e-46	OR6C74; OR52B6; OR6C70; OR5I1; OR10C1; OR10T2; OR2D3; OR2T6; OR51B5; OR51B4; OR2T4; OR51B2; OR12D2; OR52J3; OR6M1; OR52R1; OR10S1; OR4A47; OR2G3; OR2G2; OR10G9; OR2T8; OR1A2; OR51A2; OR7G3; OR51A4; OR2T3; OR4N2; OR2T1; OR13C5; OR9Q1; OR13C2; OR52K1; OR5R1; OR52K2; OR13C9; OR2C1; OR5A1; OR6T1; OR1B1; OR10V1; OR52E4; OR52H1; OR4C15; OR4C16; OR5D14; OR9K2; OR1Q1; OR10AD1; OR1I1; OR5B3; OR5B2; OR2AG2…	403284; 10798; 390261; 127068; 347168; 119749; 256144; 341276; 26539; 56656; 403273; 26476; 121275; 390157; 120787; 403274; 128371; 219482; 81341; 391112; 119765; 79345; 128360; 4992; 441670; 340980; 390445; 138805; 219464; 219874; 128372; 119692; 282763; 2774; 219436; 119774; 344892; 390327; 390148; 79295; 391114; 401667; 219982; 26735; 390264; 81470; 286365; 441911; 286362; 81697; 127064; 79324…
Olfactory receptor activity	Wikipathways	WP3608	357	357	144	(40.3%)	4.75047e-47	5.28886e-45	OR6C74; OR52B6; OR6C70; OR5I1; OR10C1; OR10T2; OR2D3; OR2T6; OR51B5; OR51B4; OR51A2; OR52J3; OR6M1; OR10S1; OR4A47; OR2G3; OR2D2; OR3A3; OR1L3; OR2T8; OR1A2; OR2T4; OR51A4; OR2T3; OR2T1; OR9Q1; OR52K1; OR6T1; OR13C9; OR2C1; OR5A1; OR2L13; OR10V1; OR2H2; OR52E4; OR52H1; OR4C15; OR5D14; OR9K2; OR1Q1; OR10AD1; OR1I1; OR5B3; OR5B2; OR2AG2; OR2B11; OR14C36; OR8D4; OR52I2; OR5T2; OR8D1; OR7C2; OR7C1; O…	441933; 390892; 441608; 390157; 390152; 119749; 441670; 341568; 26476; 79295; 26686; 390439; 219477; 390327; 390321; 26532; 10798; 79339; 26539; 390445; 127064; 127066; 127068; 390190; 441639; 403274; 284521; 81470; 390067; 128371; 26211; 390265; 390261; 390264; 26658; 219874; 219873; 219870; 81309; 338751; 403284; 128360; 125962; 403239; 81127; 120787; 390148; 403273; 441669; 26696; 81341; 39003…
GPCR downstream signaling	Reactome	R-HSA-388396	1028	1023	216	(21.1%)	1.14854e-21	9.59028e-20	OR6C74; OR52B6; OR6C70; OR5I1; OR10C1; UTS2B; OR10T2; OR2D3; OR1A2; ARHGEF19; OR51B5; OR51B4; OR2T4; OR51B2; OR12D2; OR2D2; ARHGEF4; GRK5; TIAM2; OR6M1; XCL2; XCL1; OR52R1; OR10S1; OR4A47; ARHGEF11; ARHGEF15; ARHGEF17; OR4N2; OR2G2; OR3A3; OR10G9; OR2T8; OR2T6; OR51A2; OR51A4; OR2T3; OR2T1; ADRA1A; OR13C5; OR9Q1; OR13C2; OR52K1; OR5R1; OR52K2; OR13C9; GNG7; OR2C1; HCRTR1; NPW; OR5A1; OR2L13; OR1B…	403284; 10798; 390261; 8786; 127068; 347168; 26476; 119749; 6288; 122748; 341276; 26539; 3577; 26707; 50649; 56656; 403273; 257313; 121275; 390157; 6375; 120787; 403274; 128371; 6754; 219482; 125962; 81341; 391112; 119765; 79345; 283869; 128360; 4992; 441670; 340980; 390445; 55160; 256144; 23263; 138805; 390265; 219464; 2916; 2774; 5331; 128372; 119692; 441608; 282763; 5998; 219436; 79310; 119774…
Signaling by GPCR	Reactome	R-HSA-372790	1310	1303	241	(18.5%)	2.04374e-16	1.36522e-14	OR6C74; OR52B6; OR6C70; OR5I1; OR10C1; SPTB; OR10T2; OR2D3; DUSP5; OR1A2; ARHGEF19; OR51B5; OR51B4; GPR35; OR51A2; OR51B2; PRKAR1B; OR12D2; OR2D2; ARHGEF4; GRK5; TIAM2; OR6M1; XCL2; XCL1; OR52R1; GRIN1; OR4A47; ERBB2; ARHGEF11; ARHGEF40; UTS2B; ARHGEF15; ARHGEF17; OR4N2; OR2G2; OR3A3; FN1; OR10G9; OR2T8; OR2T6; FGFR4; CCRL2; OR51A4; OR2T3; OR2T1; ADRA1A; OR13C5; OR9Q1; CX3CR1; OR13C2; OR52K1; TAS…	403284; 10798; 127068; 219428; 347168; 26476; 6288; 5727; 122748; 341276; 26539; 3577; 26707; 1848; 50649; 56656; 403273; 121275; 390157; 403274; 9828; 128371; 6754; 219482; 125962; 81341; 391112; 119765; 2335; 79345; 283869; 128360; 4992; 340980; 80834; 390445; 55160; 283159; 256144; 138805; 283111; 390265; 219464; 2916; 2774; 353164; 5331; 128372; 119692; 441608; 10911; 282763; 5998; 3674; 2194…
Extracellular matrix organization	Reactome	R-HSA-1474244	295	294	68	(23.1%)	3.79342e-09	2.11167e-07	MUSK; ITGA9; MMP10; COL11A1; COL11A2; ACAN; ITGA6; AGRN; COL24A1; LAMB1; FBLN2; LAMB3; COL2A1; IBSP; ITGB4; ADAMTS5; LOXL4; LTBP1; NID2; ITGA2B; PLOD1; COL27A1; FGF2; CAST; NID1; ICAM3; MADCAM1; CAPN9; CAPN8; LAMA1; ITGB5; LAMA5; KLKB1; TNR; LAMA4; DMP1; CTSB; FBN2; FBN3; TMPRSS6; COL9A3; COL5A3; COL5A1; PLEC; COL4A2; TNC; LAMC2; LAMC3; COL16A1; TNN; TPSAB1; COL17A1; ITGAX; COL15A1; COL18A1; FN1;…	1306; 3682; 3918; 388743; 5351; 84467; 4319; 1291; 3381; 50509; 1299; 1308; 2199; 3911; 84171; 1302; 4811; 10319; 831; 3914; 3691; 1301; 3674; 5339; 2201; 1285; 3818; 7373; 284217; 1758; 8785; 3371; 9672; 3680; 3693; 1508; 4593; 4318; 7177; 3910; 3687; 1284; 1292; 8174; 255631; 7143; 164656; 3385; 3912; 1307; 3655; 63923; 1834; 4052; 85301; 1280; 11096; 2247; 80781; 2335; 11131; 176; 22795; 1303;…
ECM-receptor interaction - Homo sapiens (human)	KEGG	path:hsa04512	82	82	27	(32.9%)	1.37309e-07	6.55162e-06	ITGA9; ITGA6; AGRN; LAMB1; LAMA4; LAMB3; IBSP; LAMA5; COL2A1; RELN; GP6; LAMA1; ITGB5; ITGB4; TNR; COL9A3; COL4A3; COL4A2; TNC; LAMC2; LAMC3; TNN; FN1; ITGA2B; COL6A1; VWF; COL6A2	1280; 3691; 1284; 1285; 1291; 1292; 3693; 1299; 7450; 51206; 3371; 63923; 3381; 284217; 2335; 3680; 3910; 3911; 3912; 3914; 3918; 10319; 3674; 5649; 7143; 375790; 3655
Antigen processing and presentation - Homo sapiens (human)	KEGG	path:hsa04612	77	77	25	(32.5%)	5.36705e-07	2.24074e-05	TAP2; HSPA6; HLA-C; HLA-B; HLA-A; HLA-G; HLA-F; HLA-E; HSPA1L; CIITA; KIR2DS4; HLA-DQB1; KLRC2; CTSB; HLA-DRB1; PDIA3; HLA-DRB5; KIR3DL1; KIR3DL2; CD8B; KIR2DL1; HLA-DOB; HLA-DPA1; HLA-DQA1; HLA-DMA	6891; 3822; 926; 3105; 3106; 3107; 3108; 3112; 3113; 3117; 3119; 1508; 3123; 3133; 3134; 3135; 3127; 3802; 4261; 3809; 3811; 3812; 3305; 2923; 3310
Xenobiotics metabolism	EHMN	Xenobiotics metabolism	53	51	19	(37.3%)	1.16848e-06	4.33637e-05	CYP3A43; CYP1A1; EPHX2; ALDH3A1; CYP1B1; CYP2D6; EPHX1; CYP4F12; GSTZ1; CYP2F1; CYP2B6; CYP4B1; CYP2C8; CYP4F11; UGT2B15; CYP2A7; CYP2C18; UGT2B28; UGT2B11	1562; 7366; 1549; 2052; 54490; 1543; 66002; 1572; 1565; 218; 1580; 1555; 64816; 2954; 1558; 10720; 57834; 2053; 1545
Collagen chain trimerization	Reactome	R-HSA-8948216	47	47	18	(38.3%)	1.39252e-06	4.65102e-05	COL15A1; COL11A1; COL11A2; COL18A1; COL14A1; COL9A3; COL5A3; COL27A1; COL5A1; COL4A3; COL4A2; COL6A1; COL24A1; COL16A1; COL6A2; COL2A1; COL12A1; COL17A1	50509; 1280; 1306; 80781; 1284; 85301; 255631; 1301; 1292; 1291; 7373; 1299; 1308; 1303; 1307; 1285; 1302; 1289
Keratinization	Reactome	R-HSA-6805567	125	125	33	(26.4%)	1.90569e-06	5.78636e-05	KRT75; KRT74; KRT77; KRT76; KRT71; KRT72; KRT32; KRT35; KRT78; KRT37; KRT36; KRT3; SPRR1A; FLG; KRT39; KRT81; KRT33A; KRT83; KRT84; DSC3; PPL; KRT6B; KRT6C; SPINK5; DSG1; KRT28; KRT23; KRT40; KRT27; DSP; KRT24; EVPL; KRT10	342574; 1832; 3889; 121391; 3887; 9119; 6698; 196374; 192666; 1825; 162605; 3890; 374454; 11005; 2312; 140807; 1828; 3883; 112802; 3858; 8689; 51350; 3886; 5493; 25984; 390792; 2125; 3854; 3882; 125115; 8688; 286887; 3850
Collagen formation	Reactome	R-HSA-1474290	94	94	27	(28.7%)	2.85431e-06	7.9445e-05	COL11A1; COL11A2; ITGA6; LAMB3; COL2A1; LOXL4; PLOD1; COL27A1; ITGB4; COL18A1; CTSB; COL9A3; COL5A3; COL5A1; COL4A3; COL4A2; LAMC2; COL24A1; COL16A1; COL17A1; COL15A1; COL14A1; MMP9; COL6A1; PLEC; COL6A2; COL12A1	1306; 3918; 1292; 85301; 50509; 1299; 1308; 1285; 84171; 1302; 5351; 3914; 3691; 1301; 5339; 7373; 4318; 1508; 80781; 1284; 1291; 255631; 1307; 3655; 1280; 1303; 1289
Graft-versus-host disease - Homo sapiens (human)	KEGG	path:hsa05332	41	41	16	(39.0%)	4.01443e-06	0.000102358	HLA-C; HLA-B; HLA-A; HLA-DRB1; HLA-G; HLA-F; HLA-E; HLA-DRB5; KIR2DL1; HLA-DQB1; HLA-DOB; HLA-DPA1; KIR3DL1; KIR3DL2; HLA-DQA1; HLA-DMA	3117; 3105; 3106; 3107; 3108; 3112; 3113; 3119; 3123; 3127; 3133; 3134; 3135; 3811; 3812; 3802
Signal Transduction	Reactome	R-HSA-162582	2538	2524	349	(13.8%)	4.42409e-06	0.000102358	OR52B6; PRKAG3; OR10T2; OR12D2; ZFYVE16; MIB2; GRIN1; ARHGEF11; ARHGEF15; ARHGEF17; ARHGEF19; ADRA1A; OR13C5; OR13C2; OR52K1; OR52K2; OR13C9; NPW; OR5A1; OR2L13; MMP10; OR1B1; EVC; OR5D14; PPP1R15A; APOB; OR7A10; HRH4; OR1I1; GRM6; CCL25; GUCY2D; OR14C36; COL4A3; COL4A2; TACR2; OR8J1; OR4E2; DLAT; VWF; NUP133; RET; AKAP13; NPHP4; OR2H2; TSC2; OXER1; NEDD4; OR51V1; OR4L1; OR2T34; OR2T35; OR2T33; L…	2357; 56656; 5590; 7082; 4992; 441670; 2859; 390445; 55160; 138805; 1080; 219874; 2774; 5998; 79310; 119774; 23545; 219982; 1292; 4846; 1063; 1285; 127064; 119749; 5727; 403273; 2736; 390321; 11214; 442194; 3633; 390429; 283160; 26524; 81327; 119678; 5327; 26707; 26696; 64223; 79473; 3061; 81127; 5924; 22899; 51741; 390036; 9350; 122742; 338755; 120065; 5782; 11243; 26532; 94233; 4772; 283189; 50…
Integrin	INOH	None	124	124	32	(25.8%)	4.59693e-06	0.000102358	ITGA9; COL11A1; COL11A2; DOCK2; ACAN; DOCK6; DOCK4; DOCK5; AGRN; LAMB3; COL2A1; ITGA2B; ITGA6; ITGB5; ITGB4; COL18A1; COL9A3; COL5A1; COL4A3; COL4A2; TNC; LAMC2; COL16A1; BCAR1; ITGAX; COL15A1; FN1; SDC3; COL6A1; COL6A2; ITGAE; COL12A1	1306; 9732; 3682; 3918; 1292; 1299; 1302; 3914; 3691; 1301; 1285; 1794; 3371; 9672; 3680; 3693; 80005; 2335; 80781; 3687; 1284; 9564; 375790; 1291; 1307; 3655; 1280; 3674; 176; 1303; 57572; 1289
Laminin interactions	Reactome	R-HSA-3000157	25	25	12	(48.0%)	5.02733e-06	0.000104945	LAMA1; LAMA4; LAMA5; COL18A1; LAMB1; ITGA6; NID2; NID1; LAMC2; LAMC3; LAMB3; ITGB4	10319; 3910; 80781; 3911; 3914; 3691; 3918; 22795; 284217; 4811; 3912; 3655
ECM proteoglycans	Reactome	R-HSA-3000178	57	56	19	(33.9%)	5.89272e-06	0.000115775	ITGAX; LAMA1; LAMA4; MATN4; MUSK; TNR; ITGA9; ITGA2B; DMP1; COL9A3; AGRN; DSPP; TNC; ACAN; LAMB1; ITGB5; TNN; IBSP; LAMA5	7143; 3910; 3381; 3674; 284217; 1299; 1758; 176; 8785; 3371; 3912; 375790; 3680; 3693; 3911; 63923; 3687; 1834; 4593
ABC transporters - Homo sapiens (human)	KEGG	path:hsa02010	45	44	16	(36.4%)	1.16837e-05	0.000216797	ABCA10; ABCG1; TAP2; ABCG8; ABCA6; ABCA7; ABCA4; ABCA9; ABCA8; ABCB5; ABCA1; ABCC6; ABCB8; CFTR; ABCC2; ABCC11	10347; 19; 24; 23460; 340273; 1080; 11194; 85320; 1244; 6891; 10349; 10350; 10351; 368; 64241; 9619
Beta1 integrin cell surface interactions	PID	integrin1_pathway	70	70	21	(30.0%)	1.71191e-05	0.000300935	LAMA1; LAMA4; LAMA5; CSPG4; ITGA9; COL18A1; LAMB1; FN1; ITGA6; NPNT; COL6A1; NID1; COL5A1; COL4A3; TNC; LAMC2; COL11A2; LAMB3; COL6A2; COL2A1; COL11A1	1280; 3910; 3911; 1285; 3914; 3371; 3918; 1291; 80781; 284217; 255743; 3680; 3912; 1301; 1464; 3655; 1292; 2335; 1302; 4811; 1289
Androgen and estrogen biosynthesis and metabolism	EHMN	Androgen and estrogen biosynthesis and metabolism	89	87	24	(27.6%)	2.12002e-05	0.000354043	CYP4B1; SLCO1B3; CYP3A43; CYP1B1; CYP2D6; CYP2F1; CYP4F12; CYP4F11; CYP2B6; UGT2B15; UGT2B11; ABCC11; SLCO4A1; CYP2C8; TPO; CYP2A7; CYP11B2; SLCO1C1; CYP1A1; GSTZ1; CYP2C18; SLCO2B1; UGT2B28; CYP11B1	11309; 1584; 1549; 1543; 1565; 1580; 1545; 1562; 66002; 1555; 64816; 2954; 85320; 10720; 28231; 7173; 53919; 1558; 7366; 28234; 54490; 1572; 57834; 1585
C21-steroid hormone biosynthesis and metabolism	EHMN	C21-steroid hormone biosynthesis and metabolism	59	57	18	(31.6%)	3.14488e-05	0.000500185	CYP3A43; CYP1A1; CYP1B1; CYP2D6; CYP2F1; CYP4F12; CYP21A2; CYP4F11; CYP2B6; CYP4B1; CYP2C8; ABCG8; CYP2A7; CYP2C18; STARD3; CYP11B2; CYP11B1; ABCG1	1562; 1549; 1572; 1543; 66002; 57834; 1585; 1565; 1589; 1580; 10948; 1555; 64816; 9619; 1558; 64241; 1584; 1545
Staphylococcus aureus infection - Homo sapiens (human)	KEGG	path:hsa05150	56	55	17	(30.9%)	7.0362e-05	0.00106822	FCAR; CFH; FPR1; HLA-DRB1; MASP1; MASP2; HLA-DRB5; C3; HLA-DQB1; HLA-DOB; KRT10; HLA-DPA1; DSG1; SELP; HLA-DQA1; C5; HLA-DMA	3075; 5648; 3858; 6403; 2204; 3108; 3112; 3113; 3117; 3119; 3123; 2357; 3127; 718; 727; 1828; 10747
Protein digestion and absorption - Homo sapiens (human)	KEGG	path:hsa04974	90	90	23	(25.6%)	0.00011437	0.00161439	COL11A1; COL11A2; CELA2B; COL2A1; COL27A1; COL6A1; COL18A1; COL9A3; COL5A3; COL5A1; COL4A3; COL4A2; COL24A1; SLC15A1; COL17A1; COL15A1; COL14A1; CPB1; ATP1A4; MME; COL6A2; MEP1A; COL12A1	51032; 1291; 4224; 255631; 7373; 4311; 1280; 1284; 1285; 1289; 1292; 1299; 1301; 1302; 1303; 1306; 1308; 85301; 50509; 1360; 80781; 6564; 480
Allograft rejection - Homo sapiens (human)	KEGG	path:hsa05330	38	37	13	(35.1%)	0.000116004	0.00161439	HLA-C; HLA-B; HLA-A; HLA-DRB1; HLA-G; HLA-F; HLA-E; HLA-DRB5; HLA-DQB1; HLA-DOB; HLA-DPA1; HLA-DQA1; HLA-DMA	3117; 3119; 3105; 3106; 3107; 3108; 3112; 3113; 3123; 3127; 3133; 3134; 3135
Autoimmune thyroid disease - Homo sapiens (human)	KEGG	path:hsa05320	53	52	16	(30.8%)	0.000121278	0.00162027	TPO; HLA-B; HLA-A; HLA-DRB1; HLA-G; HLA-F; HLA-E; HLA-DRB5; HLA-C; HLA-DQB1; HLA-DOB; HLA-DPA1; TG; IFNA10; HLA-DQA1; HLA-DMA	7173; 3105; 3106; 3107; 3108; 3112; 3113; 3117; 3119; 3123; 3127; 3133; 3134; 3135; 3446; 7038
Biological oxidations	Reactome	R-HSA-211859	229	223	44	(19.7%)	0.00013545	0.00174001	EPHX1; CYP11B2; UGT2A3; GSTZ1; ALDH3A1; NQO2; CYP4B1; GSTA2; UGT1A8; CYP4F2; OPLAH; CYP3A43; UGT2A2; CYP2D6; CYP2F1; CYP4F12; CYP4F11; CYP2B6; UGT2B15; UGT2B11; CYP21A2; CYP4A22; FMO2; GGTLC2; CYP2C8; NAT2; SULT1A1; ACSM2A; SULT1A2; CES1; SLC26A1; GGT1; CYP2A7; ACSM5; ALDH1B1; CYP1B1; MARC1; CYP1A1; GSTM1; GSTM4; CYP2C18; MTRR; UGT2B28; CYP11B1	2052; 1562; 1584; 1565; 1066; 2948; 284541; 219; 1543; 1580; 10; 1549; 10861; 123876; 79799; 4835; 2944; 6817; 26873; 91227; 66002; 1589; 6799; 218; 1555; 2954; 10720; 54988; 1558; 64816; 64757; 7366; 4552; 54490; 1572; 57834; 1585; 574537; 2939; 8529; 2678; 2327; 54576; 1545
Allograft Rejection	Wikipathways	WP2328	80	80	21	(26.2%)	0.000148646	0.0018388	CASP7; HLA-DRB1; LRRK2; HLA-C; HLA-B; HLA-A; C5; HLA-G; HLA-F; HLA-E; HLA-DRB5; C3; PRKCZ; HLA-DQB1; CASP8; HLA-DOB; HLA-DPA1; COL5A1; HLA-DQA1; MICA; HLA-DMA	3107; 5590; 3113; 3135; 3119; 840; 3105; 3108; 3127; 718; 3134; 3133; 120892; 100507436; 841; 3117; 1289; 3112; 3106; 727; 3123
Collagen biosynthesis and modifying enzymes	Reactome	R-HSA-1650814	70	70	19	(27.1%)	0.000188647	0.00225029	COL15A1; COL11A1; COL11A2; COL18A1; PLOD1; COL14A1; COL9A3; COL5A3; COL27A1; COL5A1; COL4A3; COL4A2; COL6A1; COL24A1; COL16A1; COL6A2; COL2A1; COL12A1; COL17A1	85301; 1280; 1306; 5351; 1284; 255631; 1301; 1292; 80781; 1291; 50509; 7373; 1299; 1308; 1303; 1307; 1285; 1302; 1289
Assembly of collagen fibrils and other multimeric structures	Reactome	R-HSA-2022090	49	49	15	(30.6%)	0.000209242	0.00240989	COL15A1; LOXL4; ITGB4; COL18A1; CTSB; COL9A3; ITGA6; COL6A1; PLEC; COL4A2; MMP9; LAMC2; COL4A3; LAMB3; COL6A2	1306; 80781; 1284; 3914; 3691; 3918; 1292; 5339; 1291; 1299; 4318; 3655; 1508; 1285; 84171
Metapathway biotransformation	Wikipathways	WP702	177	177	36	(20.3%)	0.000289315	0.00322104	HS3ST6; EPHX2; EPHX1; GSTZ1; UGT2A3; CYP4B1; GSTM4; CYP4F2; AKR1C3; CYP3A43; CYP1B1; CYP2D6; CYP2F1; CYP4F12; CYP4F11; CYP2B6; SULT1C3; UGT2B11; NAT2; CYP2C18; FMO2; NAT8; CYP2C8; CYP21A2; SULT1A1; UGT2A2; CYP2A7; UGT2B28; SULT1A2; CYP1A1; CHST13; GSTM1; BAAT; HS6ST1; CYP11B2; CYP11B1	66002; 1545; 2327; 1543; 1549; 166012; 64711; 10720; 1555; 57834; 1558; 6799; 8529; 1589; 574537; 54490; 570; 1585; 2052; 1580; 1584; 9394; 2954; 9027; 10; 2948; 79799; 6817; 442038; 2944; 1562; 1565; 2053; 8644; 64816; 1572
Linoleate metabolism	EHMN	Linoleate metabolism	75	73	19	(26.0%)	0.000340426	0.00365793	CYP3A43; CYP1A1; EPHX2; UGT2B11; CYP1B1; CYP2D6; EPHX1; CYP4F12; CYP2F1; CYP2B6; CYP4B1; CYP2C8; CYP4F11; UGT2B15; CYP2A7; CYP2C18; PLA2G4C; UGT2B28; PLA2G3	1562; 7366; 1549; 2052; 1543; 66002; 1572; 8605; 54490; 1555; 1580; 64816; 50487; 1565; 10720; 57834; 2053; 1558; 1545
Oxidation by Cytochrome P450	Wikipathways	WP43	62	62	17	(27.4%)	0.000355022	0.00365793	CYP3A43; CYP1A1; CYP1B1; CYB5R2; CYP2D6; CYP2C8; CYP4F12; CYP2F1; CYP4F11; CYP2B6; CYP4B1; CYP2A7; CYP2C18; CYP11B2; CYP4F2; CYP11B1; CYP4A22	66002; 8529; 1584; 1585; 1545; 1543; 1580; 284541; 1549; 51700; 1562; 1565; 1555; 1558; 64816; 57834; 1572
Non-integrin membrane-ECM interactions	Reactome	R-HSA-3000171	46	46	14	(30.4%)	0.000361413	0.00365793	LAMA1; LAMA4; ITGB4; SDC3; ITGB5; ITGA6; AGRN; LAMB1; TNC; LAMC2; LAMC3; LAMB3; FGF2; LAMA5	10319; 3910; 3655; 3914; 3691; 3918; 3912; 2247; 375790; 3371; 284217; 9672; 3693; 3911
Tyrosine metabolism	EHMN	Tyrosine metabolism	108	106	24	(22.6%)	0.000585653	0.00574697	ALDH3A1; CYP4B1; SLCO1B3; CYP3A43; CYP1B1; CYP2D6; CYP2F1; CYP4F12; CYP4F11; CYP2B6; UGT2B15; UGT2B11; SLCO4A1; CYP2C8; TPO; AMACR; CYP2A7; OCA2; SLCO1C1; CYP1A1; HSD17B4; BAAT; CYP2C18; UGT2B28	4948; 23600; 1549; 570; 1543; 1565; 53919; 1580; 1545; 1562; 66002; 3295; 218; 1555; 64816; 10720; 28231; 7173; 1558; 7366; 28234; 54490; 1572; 57834
Chemical carcinogenesis - Homo sapiens (human)	KEGG	path:hsa05204	82	82	20	(24.4%)	0.000602227	0.00574697	CYP3A43; CYP1A1; CYP1B1; UGT2A3; CYP2C8; GSTM1; ALDH3A1; GSTM4; UGT2A2; GSTA2; SULT1A2; UGT2B15; ALDH3B2; UGT1A8; CYP2C18; NAT2; SULT1A1; UGT2B28; EPHX1; UGT2B11	2944; 2052; 1543; 1545; 10; 1558; 218; 2948; 1562; 54490; 6817; 64816; 7366; 574537; 79799; 54576; 6799; 222; 10720; 2939
Type I diabetes mellitus - Homo sapiens (human)	KEGG	path:hsa04940	43	43	13	(30.2%)	0.00062506	0.00579917	HLA-C; HLA-B; HLA-A; HLA-DRB1; HLA-G; HLA-F; HLA-E; HLA-DRB5; HLA-DQB1; HLA-DOB; HLA-DPA1; HLA-DQA1; HLA-DMA	3105; 3106; 3107; 3108; 3112; 3113; 3117; 3119; 3123; 3127; 3133; 3134; 3135
Degradation of the extracellular matrix	Reactome	R-HSA-1474228	107	107	24	(22.4%)	0.000676064	0.00610285	MMP10; ACAN; LAMB1; ADAMTS18; LAMB3; ADAMTS5; CAST; NID1; CAPN9; CAPN8; LAMA5; KLKB1; COL18A1; CTSB; COL9A3; TMPRSS6; LAMC2; COL16A1; TPSAB1; COL17A1; COL14A1; CAPN11; MMP9; COL12A1	3918; 388743; 4319; 170692; 1299; 1308; 3911; 4811; 831; 3914; 3818; 7373; 4318; 1508; 7177; 80781; 164656; 3912; 1307; 11096; 11131; 176; 1303; 10753
NRAGE signals death through JNK	Reactome	R-HSA-193648	62	60	16	(26.7%)	0.000733829	0.00644997	PLEKHG2; ARHGEF11; ARHGEF5; ARHGEF15; RASGRF2; PREX1; KALRN; ARHGEF4; ARHGEF17; MCF2L; TIAM1; TIAM2; AKAP13; ARHGEF19; ARHGEF10L; ARHGEF40	57580; 50649; 8997; 9826; 11214; 55701; 22899; 9828; 55160; 5924; 128272; 23263; 7074; 64857; 7984; 26230
Phase 1 - Functionalization of compounds	Reactome	R-HSA-211945	110	108	24	(22.2%)	0.000778381	0.00666613	EPHX1; ALDH3A1; NQO2; CYP4B1; CYP4F2; CYP3A43; CYP1B1; CYP2D6; CYP2F1; CYP4F12; CYP4F11; CYP2B6; CYP4A22; FMO2; CYP2C8; CYP21A2; CES1; CYP2A7; ALDH1B1; MARC1; CYP1A1; CYP2C18; CYP11B2; CYP11B1	2052; 284541; 1584; 1066; 1549; 219; 1543; 1565; 1580; 1545; 4835; 1562; 66002; 1589; 218; 1555; 64816; 1558; 64757; 1572; 57834; 1585; 8529; 2327
Integrin cell surface interactions	Reactome	R-HSA-216083	68	67	17	(25.4%)	0.000939123	0.00784167	ITGAX; ITGA9; ITGB5; FN1; COL18A1; ITGA2B; COL9A3; ITGA6; AGRN; ICAM3; COL4A2; TNC; MADCAM1; COL4A3; COL16A1; IBSP; ITGAE	1284; 8174; 3682; 3674; 80781; 3381; 3385; 1299; 3371; 375790; 3680; 1307; 3693; 3655; 1285; 3687; 2335
Metabolism of xenobiotics by cytochrome P450 - Homo sapiens (human)	KEGG	path:hsa00980	74	73	18	(24.7%)	0.000967534	0.00788186	CYP1A1; UGT2B11; CYP1B1; CYP2D6; CYP2B6; GSTM1; ALDH3A1; GSTM4; UGT2A2; GSTA2; UGT2B15; ALDH3B2; DHDH; CYP2F1; UGT2B28; UGT1A8; EPHX1; UGT2A3	2944; 2948; 1543; 1545; 1555; 218; 2052; 1565; 27294; 54576; 54490; 7366; 574537; 79799; 1572; 222; 10720; 2939
Cytochrome P450 - arranged by substrate type	Reactome	R-HSA-211897	70	68	17	(25.0%)	0.00112327	0.00893268	CYP3A43; CYP1A1; CYP1B1; CYP2D6; CYP2F1; CYP4F12; CYP21A2; CYP4F11; CYP2B6; CYP4B1; CYP2C8; CYP2A7; CYP2C18; CYP11B2; CYP4A22; CYP11B1; CYP4F2	1562; 1549; 1580; 57834; 284541; 1543; 66002; 1572; 1565; 1589; 1585; 1555; 64816; 8529; 1584; 1558; 1545
Arachidonic acid metabolism	EHMN	Arachidonic acid metabolism	101	99	22	(22.2%)	0.0012648	0.00982428	EPHX1; EPHX2; NUP133; CYP4B1; CYP4F2; CYP3A43; CYP1B1; CYP2D6; CYP2F1; CYP4F12; CYP4F11; CYP2B6; PLA2G3; CYP4A22; CYP2C8; ATP10A; CYP2A7; PLA2G4C; CYP1A1; GSTZ1; NUP153; CYP2C18	2052; 284541; 9972; 1549; 1543; 1565; 1580; 55746; 1545; 1562; 66002; 8605; 57194; 1555; 64816; 2954; 2053; 1558; 50487; 1572; 57834; 8529
Viral myocarditis - Homo sapiens (human)	KEGG	path:hsa05416	59	58	15	(25.9%)	0.00149343	0.0113365	MYH6; HLA-C; HLA-B; HLA-A; HLA-DRB1; HLA-G; HLA-F; HLA-E; HLA-DRB5; HLA-DQB1; CASP8; HLA-DOB; HLA-DPA1; HLA-DQA1; HLA-DMA	3133; 3117; 4624; 3105; 3106; 3107; 3108; 3112; 3113; 3119; 3123; 3127; 841; 3134; 3135
Focal Adhesion	Wikipathways	WP306	190	190	35	(18.4%)	0.00220008	0.0163295	ITGA9; COL11A1; COL11A2; ITGA6; MAP2K3; LAMB1; FARP2; LAMB3; COL2A1; ZYX; LAMA5; IBSP; ITGA2B; PELO; SRMS; RELN; ERBB2; LAMA1; ITGB5; ITGB4; TNR; LAMA4; COL5A3; COL5A1; COL4A2; TNC; LAMC2; LAMC3; TNN; BCAR1; ITGAX; FN1; VWF; COL6A2; ITGAE	1301; 1302; 6725; 3655; 7450; 63923; 2064; 284217; 3371; 3674; 3381; 7143; 50509; 7791; 3691; 3693; 53918; 9564; 10319; 1280; 3682; 3680; 3687; 5606; 9855; 1289; 5649; 1292; 3914; 3912; 3911; 3910; 3918; 1284; 2335
Cell adhesion molecules (CAMs) - Homo sapiens (human)	KEGG	path:hsa04514	145	143	28	(19.6%)	0.00235663	0.0171112	ITGA9; CD276; HLA-C; HLA-B; HLA-A; HLA-G; HLA-F; HLA-E; CNTN2; CD6; HLA-DQB1; SPN; MADCAM1; ICAM3; CDH5; CD22; HLA-DRB1; HLA-DRB5; ITGA6; CD8B; SELE; SDC3; SIGLEC1; HLA-DOB; HLA-DPA1; SELP; HLA-DQA1; HLA-DMA	3105; 3106; 3107; 3108; 6693; 3112; 3113; 3117; 3119; 3123; 3133; 3134; 3135; 3655; 3680; 6401; 6403; 3385; 3127; 6900; 923; 926; 933; 9672; 6614; 1003; 8174; 80381
Cell death signalling via NRAGE, NRIF and NADE	Reactome	R-HSA-204998	78	76	17	(22.4%)	0.00401597	0.028539	PLEKHG2; APH1B; ARHGEF5; RASGRF2; ARHGEF15; ARHGEF11; PREX1; KALRN; ARHGEF4; ARHGEF17; MCF2L; TIAM1; TIAM2; AKAP13; ARHGEF19; ARHGEF10L; ARHGEF40	57580; 50649; 55701; 8997; 7074; 83464; 9826; 11214; 22899; 9828; 55160; 5924; 128272; 23263; 64857; 7984; 26230
Leukotriene metabolism	EHMN	Leukotriene metabolism	105	103	21	(20.4%)	0.00481604	0.0328645	CYP3A43; CYP1A1; CYP4F11; CYP1B1; NUP133; CYP2D6; CYP2C8; CYP4F12; GSTZ1; ALDH3A1; BAAT; CYP4B1; NUP153; SLCO1B3; CYP2A7; CYP2C18; ALDH1B1; CYP4F2; HSD17B4; CYP2F1; CYP2B6	9972; 1549; 570; 219; 1543; 1565; 1580; 55746; 1545; 1562; 66002; 3295; 218; 64816; 2954; 1558; 28234; 1572; 57834; 8529; 1555
Regulation of RhoA activity	PID	rhoa_reg_pathway	49	47	12	(25.5%)	0.00482143	0.0328645	ARHGEF11; ARAP3; ARHGEF15; ARHGEF17; ARHGEF5; MCF2L; FARP1; ARHGEF28; AKAP13; DLC1; ARHGEF10L; BCR	9826; 11214; 55160; 22899; 23263; 64283; 7984; 10395; 9828; 613; 64411; 10160
Collagen degradation	Reactome	R-HSA-1442490	36	36	10	(27.8%)	0.00513982	0.034334	MMP10; COL18A1; CTSB; COL14A1; COL9A3; TMPRSS6; MMP9; COL16A1; COL12A1; COL17A1	80781; 4319; 7373; 1299; 4318; 164656; 1308; 1303; 1307; 1508
Tryptophan degradation	INOH	None	69	66	15	(22.7%)	0.00570506	0.0369314	CYP3A43; CYP1A1; CYP1B1; CYP2D6; INMT; CYP2F1; CYP4F12; CYP4F11; CYP2B6; CYP4B1; CYP2C8; RNF25; CYP2A7; CYP2C18; ALDH1B1	1549; 1562; 219; 1543; 66002; 1572; 57834; 11185; 64320; 1580; 1555; 64816; 1565; 1558; 1545
a6b1 and a6b4 Integrin signaling	PID	a6b1_a6b4_integrin_pathway	48	48	12	(25.0%)	0.00578474	0.0369314	ERBB2; LAMA1; LAMA4; LAMA5; CASP7; MST1R; ITGA6; LAMB1; LAMC2; LAMB3; COL17A1; ITGB4	3910; 3911; 3914; 3691; 3918; 2064; 3912; 4486; 284217; 1308; 840; 3655
Fanconi anemia pathway - Homo sapiens (human)	KEGG	path:hsa03460	55	54	13	(24.1%)	0.00586037	0.0369314	BRCA1; BRCA2; SLX4; WDR48; TOP3A; PALB2; FAN1; MUS81; REV3L; POLN; TELO2; FANCM; EME1	675; 9894; 672; 80198; 146956; 353497; 5980; 57697; 79728; 7156; 84464; 22909; 57599
Phagosome - Homo sapiens (human)	KEGG	path:hsa04145	154	153	28	(18.3%)	0.00631923	0.0390856	SFTPD; TAP2; HLA-C; HLA-B; HLA-A; HLA-G; HLA-F; HLA-E; MRC1; TUBA3E; HLA-DQB1; C3; ATP6V1B1; FCAR; ITGB5; ATP6V0A2; HLA-DRB1; HLA-DRB5; TUBB1; DYNC2H1; TUBAL3; ATP6V0A4; TLR6; HLA-DOB; HLA-DPA1; ATP6V1C2; HLA-DQA1; HLA-DMA	525; 3105; 3106; 3107; 3108; 3112; 3113; 3117; 3119; 3123; 3127; 3133; 3134; 3135; 112714; 81027; 2204; 718; 245973; 6891; 4360; 6441; 79659; 3693; 50617; 10333; 79861; 23545
ABC-family proteins mediated transport	Reactome	R-HSA-382556	62	61	14	(23.0%)	0.00679482	0.0411206	ABCA10; ABCG1; ABCC11; ABCG8; ABCA6; ABCA7; ABCA4; ABCC2; ABCB5; ABCC6; ABCB8; CFTR; ABCA8; ABCA9	1080; 1244; 10347; 10351; 11194; 23460; 10350; 340273; 24; 9619; 85320; 10349; 64241; 368
Antigen processing-Cross presentation	Reactome	R-HSA-1236975	49	49	12	(24.5%)	0.00689447	0.0411206	MRC1; TAP2; ITGB5; TIRAP; HLA-C; HLA-B; HLA-A; HLA-G; HLA-F; HLA-E; TLR1; TLR6	3105; 3135; 6891; 4360; 7096; 3134; 3107; 3133; 114609; 3106; 3693; 10333
Rho GTPase cycle	Reactome	R-HSA-194840	145	141	26	(18.4%)	0.00751124	0.0440132	KALRN; AKAP13; RHOT2; ARHGEF10L; BCR; ARAP3; PREX1; ARHGEF4; ARHGEF5; TIAM2; TIAM1; ARHGAP21; ARHGAP27; DLC1; ARHGEF11; ARHGEF15; ARHGEF17; ARHGEF19; SYDE2; PLEKHG2; INPP5B; RASGRF2; MCF2L; ARHGAP33; MYO9A; ARHGEF40	8997; 9826; 55701; 23263; 84144; 50649; 9828; 57584; 4649; 5924; 22899; 64411; 64857; 57580; 201176; 55160; 7984; 89941; 11214; 128272; 3633; 115703; 613; 26230; 7074; 10395
G alpha (12/13) signalling events	Reactome	R-HSA-416482	90	88	18	(20.5%)	0.00836557	0.0481741	PLEKHG2; ARHGEF11; ARHGEF5; ARHGEF15; RASGRF2; ARHGEF17; KALRN; ARHGEF4; PREX1; ADRA1A; MCF2L; TIAM1; TIAM2; AKAP13; ARHGEF19; GNG7; ARHGEF10L; ARHGEF40	8997; 9826; 55701; 50649; 9828; 5924; 22899; 64857; 57580; 55160; 23263; 7984; 11214; 128272; 148; 26230; 7074; 2788
Herpes simplex infection - Homo sapiens (human)	KEGG	path:hsa05168	185	185	32	(17.3%)	0.00868589	0.0486803	IFIH1; TAP2; HLA-C; HLA-B; HLA-A; HLA-G; HLA-F; HLA-E; IFNAR2; IFNGR2; DDX58; OAS1; HLA-DQB1; C3; IFNA10; C5; HLA-DRB1; GLTSCR2; HLA-DRB5; PER3; PML; SP100; TAF5L; TP53; EEF1D; EIF2AK4; CASP8; HLA-DOB; HLA-DPA1; MAVS; HLA-DQA1; HLA-DMA	3105; 23586; 3112; 3113; 3117; 3119; 3123; 3127; 3133; 3134; 3135; 6672; 3106; 64135; 8863; 57506; 718; 3107; 727; 3108; 5371; 29997; 841; 4938; 3446; 3455; 6891; 3460; 1936; 440275; 27097; 7157
Drug metabolism - cytochrome P450 - Homo sapiens (human)	KEGG	path:hsa00982	70	69	15	(21.7%)	0.00874496	0.0486803	FMO2; CYP2C8; CYP2D6; CYP2B6; GSTM1; ALDH3A1; GSTM4; UGT2A2; GSTA2; UGT2B15; ALDH3B2; UGT1A8; UGT2B11; UGT2B28; UGT2A3	2944; 2948; 2327; 1555; 1565; 54576; 79799; 54490; 7366; 574537; 1558; 218; 222; 10720; 2939
Apoptotic cleavage of cellular proteins	Reactome	R-HSA-111465	39	39	10	(25.6%)	0.00941397	0.0515453	CASP7; TJP1; ADD1; CLSPN; ACIN1; DSP; PLEC; CASP8; APC; DSG1	118; 5339; 1828; 63967; 1832; 22985; 324; 840; 841; 7082

## Sheet: Supplementary Table S8C
Supplementary Table S8C. Enrichment of the set of 1,627 phase-sensitive genes shared by PGP and 1000G with GO terms. The 111 most significantly enriched GO terms (P < 0.001) are shown.
* m: molecular function; b: biological process; c: cellular compartment
Term name	TermID	TermCategory*	TermLevel	Size	Effective_size	Overlap	Percentage	p-value	q-value	members_input_overlap_GeneSymbols	members_input_overlap_GeneIds
olfactory receptor activity	GO:0004984	m	4	429	427	429	128 (30.0%)	1.30238e-41	2.89129e-39	OR6C74; OR52B6; OR5I1; OR10C1; OR10T2; OR2D3; OR2T6; OR51B5; OR51B4; OR51B2; OR12D2; OR52J3; OR6M1; OR52R1; OR10S1; OR2G3; OR2G2; OR1L3; OR2T8; OR1A2; OR51A2; OR7G3; OR51A4; OR2T3; OR4A47; OR13C5; OR13C2; OR52K1; OR5R1; OR52K2; OR13C9; OR2C1; OR5A1; OR1B1; OR2B11; OR52H1; OR4C15; OR4C16; OR5D14; OR9K2; OR1Q1; OR10AD1; OR1I1; OR5B3; OR5B2; OR2AG2; OR2AG1; OR51G1; OR14C36; OR8D4; OR5T2; OR8D1; OR8D…	338674; 338755; 120065; 121275; 219477; 219479; 4993; 219464; 138882; 401994; 403253; 403284; 10798; 338751; 338662; 144125; 340980; 138799; 138805; 79295; 79310; 79324; 79339; 79345; 341568; 79473; 120775; 390321; 343172; 441608; 441669; 81309; 119692; 81327; 441911; 81469; 81470; 441933; 81696; 81697; 442186; 442194; 390077; 219870; 219873; 343173; 219428; 401666; 401667; 219436; 219959; 347168…
detection of chemical stimulus involved in sensory perception of smell	GO:0050911	b	5	429	427	429	128 (30.0%)	1.30238e-41	1.18386e-38	OR6C74; OR52B6; OR5I1; OR10C1; OR10T2; OR2D3; OR2T6; OR51B5; OR51B4; OR51B2; OR12D2; OR52J3; OR6M1; OR52R1; OR10S1; OR2G3; OR2G2; OR1L3; OR2T8; OR1A2; OR51A2; OR7G3; OR51A4; OR2T3; OR4A47; OR13C5; OR13C2; OR52K1; OR5R1; OR52K2; OR13C9; OR2C1; OR5A1; OR1B1; OR2B11; OR52H1; OR4C15; OR4C16; OR5D14; OR9K2; OR1Q1; OR10AD1; OR1I1; OR5B3; OR5B2; OR2AG2; OR2AG1; OR51G1; OR14C36; OR8D4; OR5T2; OR8D1; OR8D…	338674; 338755; 120065; 121275; 219477; 219479; 4993; 219428; 219464; 138882; 401994; 219959; 403239; 403253; 403284; 10798; 338751; 338662; 144125; 340980; 138799; 138805; 79295; 79310; 79324; 79339; 79345; 341568; 390077; 79473; 120775; 127064; 390321; 343172; 81127; 441608; 81168; 441669; 81309; 119692; 81327; 441911; 81469; 81470; 441933; 81696; 81697; 442186; 442194; 219870; 219873; 401666; …
detection of chemical stimulus involved in sensory perception	GO:0050907	b	4	477	475	477	133 (28.0%)	1.26641e-39	1.27781e-36	OR6C74; OR52B6; OR5I1; OR10C1; OR10T2; OR2D3; OR2T6; PKD2L1; OR51B5; OR51B4; OR51B2; OR12D2; OR52J3; OR6M1; OR52R1; OR10S1; OR2G3; OR2G2; OR1L3; OR2T8; OR1A2; OR51A2; OR7G3; OR51A4; OR2T3; OR4A47; OR13C5; OR13C2; OR52K1; OR5R1; OR52K2; OR13C9; OR2C1; TAS1R1; TAS1R2; OR5A1; OR1B1; OR2B11; OR52H1; OR4C15; OR4C16; OR5D14; OR9K2; OR1Q1; OR10AD1; OR1I1; OR5B3; OR5B2; OR2AG2; OR2AG1; OR51G1; OR14C36; O…	338674; 765; 338755; 120065; 121275; 219477; 219479; 4993; 5284; 219464; 138882; 401994; 9033; 403253; 403284; 10798; 338751; 338662; 144125; 340980; 138799; 138805; 79295; 79310; 79324; 79339; 79345; 341568; 79473; 120775; 390321; 343172; 441608; 441669; 81309; 119692; 81327; 441911; 81469; 81470; 441933; 81696; 81697; 442186; 442194; 390077; 219870; 219873; 343173; 219428; 401666; 401667; 21943…
detection of stimulus involved in sensory perception	GO:0050906	b	3	529	527	529	141 (26.8%)	1.58635e-39	7.94763e-37	OR6C74; OR52B6; COL11A1; OR5I1; OR10C1; OR10T2; OR2D3; OR2T6; PKD2L1; OR51B5; OR51B4; OR51B2; OR12D2; CNGB1; OR52J3; OR6M1; OR52R1; OR10S1; OR2G3; OR2G2; EYS; OR1L3; OR2T8; OR1A2; OR51A2; OR7G3; OR51A4; OR2T3; OR4A47; OR13C5; OR13C2; OR52K1; OR5R1; OR52K2; OR13C9; OR13F1; TAS1R1; TAS1R2; OR5A1; CCDC66; OR1B1; CHRNA10; OR2B11; OR52H1; OR4C15; OR4C16; OR5D14; OR9K2; OR1Q1; OR10AD1; OR1I1; OR5B3; OR…	338674; 765; 338755; 1258; 1301; 2916; 121275; 219477; 219479; 4993; 5284; 5470; 80834; 219464; 138799; 138882; 401994; 9033; 403253; 403284; 10798; 338751; 338662; 144125; 340980; 138805; 79295; 79310; 79324; 79339; 79345; 341568; 390113; 120775; 390321; 343172; 441608; 441669; 119692; 81327; 441911; 81469; 81470; 441933; 81696; 81697; 442186; 442194; 390077; 128372; 219870; 219873; 343173; 4016…
detection of chemical stimulus	GO:0009593	b	3	517	515	517	137 (26.6%)	4.1357e-38	1.03599e-35	OR6C74; OR52B6; OR5I1; OR10C1; OR10T2; OR2D3; OR2T6; PKD2L1; OR51B5; OR51B4; OR51B2; OR12D2; OR52J3; OR6M1; OR52R1; OR10S1; OR2G3; OR2G2; OR1L3; OR2T8; OR1A2; OR51A2; OR7G3; OR51A4; OR2T3; OR4A47; OR13C5; OR13C2; OR52K1; OR5R1; OR52K2; OR13C9; TLR1; TLR6; OR2C1; TAS1R1; TAS1R2; OR5A1; OR1B1; OR2B11; OR52H1; OR4C15; OR4C16; OR5D14; OR9K2; OR1Q1; OR10AD1; OR1I1; OR5B3; OR5B2; OR2AG2; OR2AG1; OR51G1…	338674; 765; 338755; 121275; 219477; 219479; 4993; 5284; 80834; 219464; 138799; 7096; 138882; 401994; 9033; 403253; 403284; 10333; 10798; 338751; 338662; 144125; 340980; 138805; 79295; 79310; 79324; 79339; 79345; 341568; 390113; 120775; 390321; 343172; 441608; 441669; 119692; 81327; 441911; 81469; 81470; 441933; 81696; 81697; 442186; 442194; 390077; 128372; 219870; 219873; 343173; 574537; 401666;…
sensory perception of chemical stimulus	GO:0007606	b	5	531	529	531	138 (26.1%)	2.27774e-37	1.03523e-34	OR6C74; OR52B6; OR5I1; OR10C1; OR10T2; OR2D3; OR2T6; PKD2L1; OR51B5; OR51B4; OR51B2; OR12D2; CNGB1; OR52J3; OR6M1; NAV2; OR10S1; OR2G3; OR2G2; OR1L3; OR2T8; OR1A2; OR51A2; OR7G3; OR51A4; OR2T3; OR4A47; OR13C5; OR13C2; OR52K1; OR5R1; OR52K2; OR13C9; OR13F1; TAS1R1; TAS1R2; OR5A1; OR1B1; OR2B11; OR52H1; OR4C15; OR4C16; OR5D14; OR9K2; OR1Q1; OR10AD1; OR1I1; OR5B3; OR5B2; OR2AG2; OR2AG1; OR51G1; OR14…	338674; 765; 338755; 120065; 1258; 121275; 219477; 219479; 4993; 5284; 219428; 219464; 138882; 401994; 9033; 219959; 403239; 403253; 403284; 10798; 338751; 338662; 144125; 340980; 138799; 138805; 79295; 79310; 79324; 79339; 79345; 341568; 390077; 79473; 120775; 127064; 390321; 343172; 81127; 441608; 81168; 441669; 81309; 119692; 81327; 441911; 81469; 81470; 29991; 441933; 89797; 81696; 81697; 442…
detection of stimulus	GO:0051606	b	2	696	693	696	161 (23.2%)	8.21576e-37	8.62655e-35	OR6C74; OR52B6; COL11A1; OR5I1; OR10C1; OR10T2; OR2D3; OR2T6; PKD2L1; OR51B5; OR51B4; OR51B2; PKD1L1; PKD1L2; CNGB1; OR52J3; OR6M1; OR52R1; OR10S1; OR2G3; OR2G2; HLA-DRB1; EYS; OR1L3; OR2T8; OR1A2; OR51A2; OR7G3; OR51A4; OR2T3; OR4A47; OR13C5; OR13C2; OR52K1; OR5R1; OR52K2; OR13C9; TLR1; TLR6; OR13F1; TAS1R1; TAS1R2; OR5A1; CCDC66; OR1B1; HLA-B; HLA-A; CHRNA10; OR2B11; OR52H1; OR4C15; OR4C16; OR5…	24; 142; 338674; 765; 338755; 1258; 1301; 284433; 2916; 3000; 3106; 3123; 168507; 121275; 219477; 219479; 4993; 5284; 5470; 80834; 219464; 138799; 7096; 138882; 401994; 8914; 9033; 403253; 403284; 10333; 10798; 338751; 338662; 144125; 340980; 79054; 138805; 79295; 79310; 79324; 79339; 79345; 341568; 390113; 80036; 120775; 57115; 390321; 343172; 441608; 441669; 119692; 81327; 441911; 81469; 81470;…
sensory perception	GO:0007600	b	4	974	970	974	183 (18.9%)	2.49906e-29	1.26077e-26	OR6C74; OR52B6; COL11A1; COL11A2; OR5I1; OR10C1; OR10T2; OR2D3; OR2T6; HPS1; PKD2L1; OR51B5; OR51B4; OR51B2; USH2A; OR12D2; CNGB1; OR52J3; ALMS1; OR6M1; CLN5; NAV2; VSX1; OR10S1; RP1L1; TRPV1; OR2G3; OR2G2; CDH23; EYS; OR1L3; OR2T8; OR1A2; OR51A2; OR7G3; OR51A4; OR2T3; OR4A47; OR13C5; OR13C2; OR52K1; OR5R1; OR52K2; OR13C9; OR13F1; TAS1R1; MYO15A; WFS1; OR5A1; MYO3A; CCDC66; OR1B1; CHRNA10; OR2B11…	24; 368; 338674; 525; 765; 338755; 1203; 120065; 1258; 1280; 1285; 1301; 1302; 2916; 3000; 134430; 3617; 4647; 4649; 121275; 219477; 219479; 4993; 5027; 5029; 5284; 5470; 219464; 6314; 7082; 7399; 7442; 7466; 138882; 7840; 401994; 9033; 9381; 403253; 403284; 10319; 10798; 338751; 338662; 144125; 340980; 79054; 138799; 138805; 79295; 24139; 79310; 79324; 79339; 79345; 341568; 79473; 80036; 120775;…
transmembrane signaling receptor activity	GO:0004888	m	3	1300	1292	1300	204 (15.8%)	2.29374e-22	3.89935e-20	MUSK; OR6C74; OR52B6; IL1RL1; GHR; OR5I1; OR10C1; OR10T2; OR2D3; CCRL2; IFNAR2; OR2T6; PKD2L1; OR51B5; OR51B4; SEMA4D; ROS1; OR51B2; OR12D2; RYR1; OR52J3; OR6M1; GRIN3B; OR10S1; TRPV1; ERBB2; OR1L6; OR2G3; FPR1; HLA-DRB1; OR1L3; OR2T8; OR1A2; FGFR4; OR7G3; OR51A4; OR2T3; OR4A47; ADRA1A; OR13C5; TPCN2; CX3CR1; OR52K1; OR5R1; OR52K2; OR13C9; TLR1; TLR6; OR13F1; OR10H3; TAS1R1; TAS1R2; OR5A1; IL20RA…	19; 148; 238; 338674; 338755; 1380; 1524; 1951; 1952; 2046; 2064; 2264; 2322; 2357; 2690; 2916; 3112; 3113; 3117; 3119; 3123; 3455; 3482; 3566; 3577; 3587; 3811; 4593; 121275; 219477; 219479; 4993; 5027; 5029; 5284; 5362; 5727; 5794; 80834; 219464; 6098; 6261; 138799; 6401; 6754; 6865; 7096; 7442; 165140; 138882; 8323; 8578; 401994; 9033; 9034; 9173; 9180; 9620; 403253; 403284; 10288; 10333; 1050…
receptor activity	GO:0004872	m	2	1663	1653	1663	243 (14.7%)	2.72283e-22	1.66093e-20	MUSK; OR6C74; OR52B6; IL1RL1; GHR; OR5I1; OR10C1; OR10T2; OR2D3; CCRL2; IFNAR2; OR2T6; PKD2L1; OR51B5; OR51B4; SEMA4D; ROS1; OR51B2; DLG1; OR12D2; SCARF2; CNGB1; BTN1A1; OR2T3; OR6M1; GRIN3B; OR10S1; TRPV1; ERBB2; OR8S1; OR1L6; OR2G3; FPR1; HLA-DRB1; EPHA10; OR2M7; OR1L3; OR2T8; OR1A2; FGFR4; OR7G3; OR51A4; RRBP1; OR4A47; ADRA1A; OR13C5; TPCN2; CX3CR1; OR52K1; OR5R1; OR52K2; ROBO4; TLR1; TLR6; OR…	19; 148; 238; 338674; 696; 338755; 923; 1080; 1258; 1380; 1524; 1739; 1755; 1951; 1952; 2046; 2064; 2264; 2322; 2357; 284433; 2690; 2916; 3000; 3112; 3113; 3117; 3119; 3123; 3455; 3482; 3566; 3577; 3587; 3687; 3691; 3693; 3768; 3802; 3811; 4036; 317701; 4345; 4593; 121275; 219477; 4853; 4854; 219479; 4993; 5027; 5029; 5284; 5314; 5362; 5651; 5727; 5794; 80834; 219464; 6098; 6238; 6261; 138799; 64…
neurological system process	GO:0050877	b	3	1300	1296	1300	204 (15.7%)	3.35949e-22	5.61035e-20	MUSK; OR6C74; OR1Q1; OR52B6; COL11A1; COL11A2; OR5I1; OR10C1; OR10T2; OR2D3; OR2T6; HPS1; PKD2L1; OR51B5; OR51B4; OR51B2; USH2A; OR12D2; CNGB1; OR52J3; ALMS1; OR6M1; CLN5; NAV2; RELN; SCN4A; VSX1; OR10S1; RP1L1; TRPV1; OR2G3; OR2G2; CDH23; OR2M7; EYS; OR1L3; OR2T8; OR1A2; OR51A2; OR7G3; OR51A4; OR2T3; OR4A47; ADRA1A; OR13C5; OR13C2; CX3CR1; OR52K1; OR5R1; OR52K2; OR13C9; CSMD1; OR13F1; TAS1R1; MY…	24; 148; 368; 338674; 525; 613; 765; 338755; 1103; 1203; 1258; 1280; 1301; 1302; 1524; 2916; 3000; 3084; 134430; 3617; 4593; 4647; 4649; 121275; 219477; 219479; 4993; 5027; 5029; 5284; 5470; 5649; 80834; 219464; 138799; 6314; 6329; 6865; 6900; 7082; 7143; 7399; 7442; 7466; 138882; 7840; 401994; 8867; 9033; 9381; 9610; 9867; 9980; 403253; 403284; 10319; 10798; 338751; 338662; 144125; 340980; 79054…
transmembrane receptor activity	GO:0099600	m	3	1352	1343	1352	208 (15.5%)	9.23185e-22	7.84707e-20	MUSK; OR6C74; OR52B6; IL1RL1; GHR; OR5I1; OR10C1; OR10T2; OR2D3; CCRL2; IFNAR2; OR2T6; PKD2L1; OR51B5; OR51B4; SEMA4D; ROS1; OR51B2; DLG1; OR12D2; CNGB1; OR52J3; OR6M1; GRIN3B; OR10S1; TRPV1; ERBB2; OR1L6; OR2G3; FPR1; HLA-DRB1; OR1L3; OR2T8; OR1A2; FGFR4; OR7G3; OR51A4; OR2T3; OR4A47; ADRA1A; OR13C5; TPCN2; CX3CR1; OR52K1; OR5R1; OR52K2; OR13C9; TLR1; TLR6; OR13F1; OR10H3; TAS1R1; TAS1R2; CFTR; …	19; 148; 238; 338674; 338755; 1080; 1258; 1380; 1524; 1739; 1951; 1952; 2046; 2064; 2264; 2322; 2357; 2690; 2916; 3112; 3113; 3117; 3119; 3123; 3455; 3482; 3566; 3577; 3587; 3768; 3811; 4593; 121275; 219477; 219479; 4993; 5027; 5029; 5284; 5362; 5727; 5794; 80834; 219464; 6098; 6261; 138799; 6401; 6754; 6865; 7096; 7442; 165140; 138882; 8323; 8578; 401994; 9033; 9034; 9173; 9180; 9620; 403253; 40…
G-protein coupled receptor activity	GO:0004930	m	4	869	863	869	152 (17.6%)	2.73418e-21	3.03494e-19	OR6C74; OR52B6; OR5I1; OR10C1; OR10T2; OR2D3; CCRL2; OR2T6; OR51B5; OR51B4; OR51B2; OR12D2; OR52J3; OR6M1; OR52R1; OR10S1; OR2G3; OR2G2; OR1L3; OR2T8; OR1A2; OR51A2; OR7G3; OR51A4; OR2T3; OR4A47; ADRA1A; OR13C5; OR13C2; CX3CR1; OR52K1; OR5R1; OR52K2; OR13C9; OR13F1; TAS1R1; OR5A1; OR1B1; OR2B11; OR52H1; OR4C15; OR4C16; OR5D14; OR9K2; OR1Q1; OR7A10; OR10AD1; VN1R2; OR1I1; OR5B3; OR5B2; GRM6; OR2AG…	148; 338674; 338755; 120065; 1524; 1951; 1952; 2357; 2916; 3482; 3577; 200909; 121275; 219477; 219479; 4993; 5029; 219464; 6754; 6865; 165140; 138882; 8323; 401994; 9034; 9620; 403253; 403284; 10798; 338751; 338662; 144125; 340980; 138799; 138805; 79295; 79310; 79324; 79339; 79345; 341568; 79473; 80045; 120775; 390321; 343172; 441608; 441669; 81309; 119692; 81327; 441911; 81469; 81470; 441933; 81…
signaling receptor activity	GO:0038023	m	2	1406	1398	1406	211 (15.1%)	1.09145e-20	3.32891e-19	MUSK; OR6C74; OR52B6; IL1RL1; GHR; OR5I1; OR10C1; OR10T2; OR2D3; CCRL2; IFNAR2; OR2T6; PKD2L1; OR51B5; OR51B4; SEMA4D; ROS1; OR51B2; OR12D2; RYR1; OR52J3; OR6M1; GRIN3B; OR10S1; TRPV1; ERBB2; OR1L6; OR2G3; FPR1; HLA-DRB1; OR1L3; OR2T8; OR1A2; FGFR4; OR7G3; OR51A4; OR2T3; OR4A47; ADRA1A; OR13C5; TPCN2; CX3CR1; OR52K1; OR5R1; OR52K2; OR13C9; TLR1; TLR6; OR13F1; OR10H3; TAS1R1; TAS1R2; OR5A1; IL20RA…	19; 148; 238; 338674; 338755; 1380; 1524; 1755; 1951; 1952; 2046; 2064; 2264; 2322; 2357; 284433; 2690; 2916; 3112; 3113; 3117; 3119; 3123; 3455; 3482; 3566; 3577; 3587; 3811; 317701; 4593; 121275; 219477; 4853; 219479; 4993; 5027; 5029; 5284; 5362; 5727; 5794; 80834; 219464; 6098; 6261; 138799; 6401; 6754; 6865; 7096; 7442; 165140; 138882; 8323; 8578; 401994; 9033; 9034; 9173; 9180; 9620; 403253…
system process	GO:0003008	b	2	2005	1998	2005	268 (13.4%)	6.79264e-19	3.56614e-17	MUSK; OR6C74; OR1Q1; OR52B6; COL11A1; COL11A2; OR5I1; OR10C1; OR10T2; MYOM1; PPARGC1A; OR2T6; OR10G4; HPS1; PKD2L1; OR5P2; OR51B5; OR51B4; CYP4F2; OR51B2; DLG1; USH2A; OR12D2; CNGB1; OR52J3; OR52N4; ALMS1; OR6M1; CLN5; NAV2; RELN; OR10G7; SCN4A; VSX1; OR10S1; CACNA1S; TRPV1; DYSF; OR2G3; OR2G2; CDH23; WNK4; MUC4; OR2M7; EYS; OR1L3; OR2T8; OR1A2; OR51A2; OR7G3; OR51A4; OR2T3; LPA; OR4A47; ADRA1A; …	24; 142; 148; 287; 368; 338674; 480; 525; 613; 765; 779; 5606; 338755; 1103; 1113; 1187; 1188; 1203; 1258; 1280; 1301; 1302; 1373; 1524; 1739; 1832; 2053; 2153; 284433; 2916; 3000; 3084; 134430; 3617; 3693; 3768; 3814; 3827; 4018; 4524; 4585; 4593; 4606; 4619; 4621; 4622; 4624; 4626; 4647; 4649; 4703; 121275; 219477; 219479; 4993; 5027; 5029; 5284; 5331; 5470; 5649; 5795; 80834; 219464; 6261; 138…
cell periphery	GO:0071944	c	2	5176	5158	5176	561 (10.9%)	8.94634e-19	7.96224e-17	OR52B6; MFGE8; OR10T2; IFNAR2; HPSE2; SEMA4D; KIAA0319; DLG1; VN1R2; SLC6A5; OR12D2; SLC28A1; IRAK2; OR10S1; CTNNAL1; DYSF; MUC4; CEP89; PPP1R9A; CEP112; MUC17; OR7G3; F5; ADRA1A; OR13C5; AKAP6; TPCN2; OR13C2; OR52K1; OR52K2; OR13C9; FCAR; OR5A1; ITGA9; OR1B1; ANO7; ITGA6; OR2B11; OR5D14; IL4R; LILRB3; LILRB2; LILRB1; SI; OR1I1; GRM6; CDAN1; PDLIM5; GUCY2D; DSP; OR14C36; OR8J3; HMCN1; TACR2; ITGA…	19; 24; 81; 118; 387775; 148; 218; 238; 287; 312; 324; 338; 368; 419; 338674; 480; 525; 540; 613; 671; 672; 683; 696; 718; 727; 730; 768; 779; 164656; 338755; 923; 1009; 1080; 1187; 1188; 55607; 1244; 1258; 1292; 338821; 1380; 1464; 1508; 1524; 51293; 93107; 1739; 132884; 1825; 1828; 1832; 1951; 1952; 2027; 2046; 2064; 2121; 2125; 2153; 2195; 2196; 2204; 2264; 131450; 2317; 2322; 2357; 133482; 28…
plasma membrane	GO:0005886	c	2	5069	5051	5069	545 (10.8%)	2.47625e-17	1.10193e-15	OR52B6; MFGE8; OR10T2; IFNAR2; HPSE2; SEMA4D; KIAA0319; DLG1; VN1R2; SLC6A5; OR12D2; SLC28A1; IRAK2; OR10S1; CTNNAL1; DYSF; MUC4; CEP89; MTUS1; CEP112; MUC17; OR7G3; F5; ADRA1A; OR13C5; AKAP6; TPCN2; OR13C2; OR52K1; OR52K2; OR13C9; FCAR; OR5A1; ITGA9; OR1B1; ANO7; ITGA6; OR2B11; OR5D14; IL4R; LILRB3; LILRB2; LILRB1; HTR3D; OR1I1; GRM6; CDAN1; PDLIM5; GUCY2D; DSP; OR14C36; OR8J3; TACR2; ITGAX; KIR…	19; 24; 118; 387775; 148; 218; 238; 287; 312; 324; 338; 368; 419; 338674; 480; 525; 540; 613; 671; 672; 683; 696; 718; 727; 730; 768; 779; 164656; 338755; 923; 1009; 1080; 1187; 1188; 1244; 1258; 1292; 338821; 1380; 1464; 1508; 1524; 51293; 93107; 1739; 132884; 1825; 1828; 1832; 1951; 1952; 2027; 2046; 2064; 2121; 2125; 2153; 2195; 2196; 2204; 2264; 131450; 2317; 2322; 2357; 133482; 284433; 2678;…
G-protein coupled receptor signaling pathway	GO:0007186	b	3	1278	1270	1278	181 (14.3%)	2.91382e-15	3.64956e-13	OR6C74; OR52B6; OR5I1; OR10C1; OR10T2; OR2D3; CCRL2; OR2T6; OR51B5; OR51B4; OR51B2; OR12D2; CNGB1; OR52J3; GRK5; OR6M1; OR52R1; OR10S1; OR1L6; OR2G3; FPR1; OR1L3; OR2T8; OR1A2; RGS12; OR51A2; OR7G3; OR51A4; OR2T3; OR4A47; ADRA1A; OR13C5; OR13C2; CX3CR1; OR52K1; OR5R1; OR52K2; OR13C9; OR13F1; TAS1R1; PLCE1; NPW; TAS1R2; OR5A1; OR1B1; CNTN2; PLCB3; OR52H1; OR4C15; OR4C16; OR5D14; OR9K2; PREX2; LRRK…	19; 148; 338674; 718; 727; 338755; 1113; 1258; 1524; 1951; 1952; 2357; 2869; 2916; 3000; 3482; 3577; 3814; 121275; 219477; 219479; 4993; 5029; 5331; 5341; 5998; 6002; 80834; 219464; 138799; 6754; 6865; 6900; 165140; 138882; 8323; 8644; 401994; 9034; 9564; 9590; 9620; 403253; 403284; 10788; 10798; 338751; 11214; 51196; 338662; 144125; 340980; 138805; 79295; 79310; 79324; 79339; 79345; 341568; 3901…
cytoskeleton	GO:0005856	c	4	2022	2016	2022	250 (12.4%)	1.67585e-13	2.91599e-11	KRT39; MCPH1; FKBP15; DNAH10; HSPA6; ADD1; MYOM2; TEKT5; RSPH4A; SPTB; KRT35; KRT77; KRT37; KRT36; KRT76; MYO5B; TXNDC2; ZYX; DNAH11; DLG1; CEP128; TUBA3E; USH2A; EML2; CEP120; ARHGEF5; ALMS1; PLEKHH1; APBB3; MICAL1; GOLGA2; ESPL1; PLA2G3; DLGAP5; WDR62; CUL7; BRCA1; KRT28; BRCA2; CTNNAL1; CENPJ; MYO1C; CENPE; SNTG2; KRT27; CEP192; CEP89; MTUS1; MTUS2; AK8; SSH2; CEP112; EPB41L4A; SIPA1L3; CEP350…	81; 118; 143; 287; 324; 338; 284076; 672; 675; 1062; 1063; 140807; 1739; 1767; 1769; 1770; 132884; 1832; 2121; 2125; 2312; 2317; 199221; 2670; 2735; 2801; 3310; 3850; 3854; 3882; 3883; 3886; 3887; 3889; 3890; 3993; 4046; 4134; 4210; 201134; 4552; 4606; 4619; 4621; 4622; 4624; 4626; 4641; 4647; 4649; 4703; 4744; 4854; 55811; 5108; 5116; 5236; 5314; 5339; 5493; 5782; 286077; 84461; 6288; 6314; 6401…
proteinaceous extracellular matrix	GO:0005578	c	3	350	349	350	69 (19.8%)	1.2477e-12	1.53956e-10	SFTPD; EGFLAM; MMP10; COL11A1; COL11A2; LAMA1; ACAN; SPARCL1; ITGA6; ENAM; CPZ; ADAMTS12; RELL2; ADAMTS17; COL27A1; LAMB1; ADAMTS18; LAMB3; NPNT; COL2A1; HMCN1; IL1RL1; DLG1; FREM3; ADAMTS7; HPSE2; USH2A; NID1; FBN3; NID2; AMBN; NAV2; SLIT3; RELN; ADAMTSL3; PAPLN; ADAMTS5; LAMA4; TNR; FBN2; DMP1; COL9A3; MUC4; COL5A3; COL5A1; COL4A3; TNC; COL24A1; LAMC2; LAMC3; COL16A1; TNN; COL17A1; VWA2; COL15A…	11173; 176; 258; 1280; 1289; 1292; 1299; 1301; 1302; 1306; 1307; 1739; 1758; 1834; 2201; 3371; 3617; 3655; 3910; 3912; 3914; 3918; 4318; 4319; 4585; 4811; 5649; 6441; 6586; 170692; 7143; 7373; 7399; 7450; 1303; 8404; 8483; 8532; 9173; 10117; 10319; 11096; 340706; 341640; 170691; 133584; 84467; 81621; 81792; 166752; 50509; 83872; 85301; 284217; 80144; 22795; 89797; 89932; 57188; 25890; 255631; 285…
extracellular matrix component	GO:0044420	c	2	120	120	120	36 (30.0%)	1.37713e-12	4.08547e-11	EGFLAM; COL11A1; COL11A2; ACAN; ITGA6; LAMB1; FRAS1; LAMB3; COL2A1; DLG1; NPNT; USH2A; COL27A1; NID2; NID1; LAMA1; LAMA4; TNR; VWA2; FBN2; COL5A3; COL5A1; COL4A3; TNC; LAMC2; LAMC3; HMCN1; COL17A1; COL15A1; COL14A1; RELL2; FREM3; FREM2; FREM1; TINAG; COL12A1	176; 1280; 1289; 1301; 1302; 1303; 1306; 1739; 2201; 3371; 3655; 3910; 3912; 3914; 3918; 4811; 7143; 7399; 10319; 7373; 340706; 341640; 133584; 166752; 50509; 83872; 85301; 284217; 80144; 22795; 285613; 255743; 158326; 1285; 1308; 27283
cytoskeletal part	GO:0044430	c	3	1503	1498	1503	195 (13.0%)	1.64659e-12	1.53956e-10	KRT39; MCPH1; FKBP15; DNAH10; HSPA6; ADD1; MYOM2; KRTAP4-5; RSPH4A; SPTB; KRT35; KRT77; KRT37; KRT36; KRT76; MYO5B; TXNDC2; ZYX; DNAH11; DLG1; CEP128; TUBA3E; USH2A; EML2; CEP120; ARHGEF5; ALMS1; MICAL1; GOLGA2; ESPL1; PLA2G3; DLGAP5; WDR62; CUL7; BRCA1; KRT28; BRCA2; CENPJ; CENPF; CENPE; KRT27; CEP192; CEP89; MTUS1; MTUS2; AK8; CEP112; CEP350; SHROOM3; NIN; CNTLN; PTPN12; KIF27; NME8; MEFV; UTRN…	81; 118; 143; 324; 284076; 672; 675; 1062; 1063; 140807; 1739; 1767; 1769; 1770; 1832; 2121; 2312; 2317; 199221; 2670; 2735; 2801; 3310; 3850; 3854; 3882; 3883; 3886; 3887; 3889; 3890; 3993; 4134; 4210; 201134; 4606; 4619; 4621; 4622; 4624; 4626; 4641; 4647; 4649; 4744; 5108; 5116; 5314; 23094; 5782; 286077; 84461; 6288; 6710; 6840; 55755; 7074; 55835; 7399; 7402; 121391; 7791; 7840; 7984; 50487;…
supramolecular polymer	GO:0099081	c	2	905	902	905	131 (14.5%)	7.58892e-12	1.68853e-10	KRT39; MYOM3; FKBP15; DNAH10; COL11A1; COL11A2; MYOM2; KRTAP4-5; KRT32; KRT35; KRT77; KRT37; KRT36; KRT76; TXNDC2; IGFN1; DNAH11; DLG1; TUBA3E; RYR1; MICAL1; GOLGA2; CACNA1S; KRT28; CENPJ; MYO1C; CENPE; KRT27; KRT24; MTUS1; MTUS2; ADRA1A; SHROOM3; NIN; KIF27; MEFV; SYNPO2; APC; MYO3A; RP1L1; SYNM; MACF1; SAA1; FMN2; FLG; DNAI1; NEBL; AHNAK; TEKT5; TIAM1; COL27A1; MYPN; NINL; ODF4; PARP4; KRT40; D…	81; 143; 148; 287; 324; 284076; 779; 1062; 1280; 1289; 1301; 1302; 140807; 1739; 1767; 1769; 1770; 1832; 2201; 2312; 2317; 2670; 2801; 3850; 3854; 3882; 3883; 3886; 3887; 3889; 3890; 4134; 4210; 4619; 4621; 4622; 4624; 4626; 4641; 4703; 4744; 5116; 5339; 202333; 286077; 6261; 6288; 6840; 55755; 7074; 55835; 121391; 8688; 8689; 8701; 8735; 8736; 8867; 9053; 9119; 9172; 9585; 9654; 10529; 10788; 17…
supramolecular fiber	GO:0099512	c	3	898	895	898	130 (14.5%)	9.09731e-12	5.67066e-10	KRT39; MYOM3; FKBP15; DNAH10; COL11A1; COL11A2; MYOM2; KRTAP4-5; KRT32; KRT35; KRT77; KRT37; KRT36; KRT76; TXNDC2; IGFN1; DNAH11; DLG1; TUBA3E; RYR1; MICAL1; GOLGA2; CACNA1S; KRT28; CENPJ; MYO1C; CENPE; KRT27; KRT24; MTUS1; MTUS2; ADRA1A; SHROOM3; NIN; KIF27; MEFV; SYNPO2; APC; MYO3A; RP1L1; SYNM; MACF1; SAA1; FMN2; FLG; DNAI1; NEBL; AHNAK; TEKT5; TIAM1; COL27A1; MYPN; NINL; ODF4; PARP4; KRT40; D…	81; 143; 148; 287; 324; 284076; 779; 1062; 1280; 1289; 1301; 1302; 140807; 1739; 1767; 1769; 1770; 1832; 2201; 2312; 2317; 2670; 2801; 3850; 3854; 3882; 3883; 3886; 3887; 3889; 3890; 4134; 4210; 4619; 4621; 4622; 4624; 4626; 4641; 4703; 4744; 5116; 5339; 202333; 286077; 6261; 6288; 6840; 55755; 7074; 55835; 121391; 8688; 8689; 8701; 8735; 8736; 8867; 9053; 9119; 9172; 9585; 9654; 10529; 10788; 17…
extracellular matrix	GO:0031012	c	2	427	426	427	75 (17.6%)	4.90908e-11	8.73817e-10	SFTPD; EGFLAM; MMP10; COL11A1; COL11A2; LAMA1; ACAN; SPARCL1; ITGA6; ENAM; PAPLN; ADAMTS12; RELL2; ADAMTS17; COL27A1; LAMB1; ADAMTS18; LAMB3; NPNT; IBSP; HMCN1; IL1RL1; DLG1; FREM3; ADAMTS7; HPSE2; MFGE8; COL2A1; USH2A; SSC5D; NID1; FBN3; NID2; AMBN; NAV2; SLIT3; RELN; ADAMTSL3; TNN; ADAMTS5; LAMA4; TNR; FBN2; DMP1; COL9A3; TGM4; MUC4; COL5A3; COL5A1; COL4A3; TNC; COL24A1; LAMC2; LAMC3; COL16A1; …	11173; 176; 258; 1280; 1289; 1292; 1299; 1301; 1302; 1303; 1306; 1307; 1739; 1758; 1834; 2201; 3371; 3381; 3617; 3655; 3910; 3912; 3914; 3918; 4240; 4318; 4319; 4585; 4811; 5327; 5649; 6441; 6586; 170692; 7047; 7143; 7399; 7450; 8404; 8483; 9173; 10117; 10319; 11096; 7373; 340706; 341640; 170691; 133584; 84467; 81621; 81792; 166752; 50509; 83872; 85301; 284217; 80144; 284297; 22795; 89797; 89932;…
integral component of membrane	GO:0016021	c	3	5705	5668	5705	559 (9.9%)	3.57818e-10	1.6728e-08	OR52B6; OR10T2; IFNAR2; SEMA4D; KIAA0319; DLG1; ZNF708; OR12D2; BRCA1; SLC28A1; NPHS1; SCN4A; OR10S1; DYSF; SLC45A4; MUC4; OCA2; MUC17; OR7G3; SCARF2; ADRA1A; OR13C5; AKAP6; TPCN2; OR13C2; OR52K1; OR52K2; OR13C9; STARD3; OR5A1; ITGA9; MAVS; OR1B1; ALDH3A1; ITGA6; OR2B11; TMEM132A; OR5D14; PKHD1L1; IL4R; NPNT; LILRB5; LILRB3; LILRB2; LILRB1; ABCA4; OR1I1; GRM6; PRSS55; SDK1; GUCY2D; SAMM50; OR8J3;…	19; 24; 387775; 148; 218; 238; 368; 419; 338674; 480; 540; 671; 672; 696; 727; 730; 768; 779; 164656; 338755; 923; 1009; 1080; 1187; 1188; 1203; 1244; 1258; 1306; 338821; 1380; 1464; 1524; 1549; 51293; 1565; 1580; 93107; 1739; 132884; 1825; 1828; 1951; 1952; 2046; 2052; 2064; 2121; 2195; 2196; 2204; 2264; 131450; 2317; 2322; 2327; 2357; 133482; 2525; 2527; 2528; 2678; 2690; 2804; 2916; 3000; 3084…
basement membrane	GO:0005604	c	3	95	95	95	28 (29.5%)	6.61915e-10	2.47556e-08	EGFLAM; USH2A; ACAN; ITGA6; LAMB1; FRAS1; LAMB3; COL2A1; DLG1; NPNT; NID2; NID1; LAMA1; LAMA4; VWA2; COL5A1; COL4A3; TNC; LAMC2; LAMC3; HMCN1; COL17A1; COL15A1; RELL2; FREM3; FREM2; FREM1; TINAG	176; 1280; 1289; 1306; 1739; 3371; 3655; 3910; 3912; 3914; 3918; 4811; 7399; 10319; 340706; 341640; 133584; 166752; 83872; 284217; 80144; 22795; 285613; 255743; 158326; 1285; 1308; 27283
intrinsic component of membrane	GO:0031224	c	2	5819	5782	5819	564 (9.8%)	1.79602e-09	2.66409e-08	OR52B6; OR10T2; IFNAR2; SEMA4D; KIAA0319; DLG1; ZNF708; OR12D2; BRCA1; SLC28A1; NPHS1; SCN4A; OR10S1; DYSF; SLC45A4; MUC4; OCA2; MUC17; OR7G3; SCARF2; ADRA1A; OR13C5; AKAP6; TPCN2; OR13C2; OR52K1; OR52K2; OR13C9; STARD3; OR5A1; ITGA9; MAVS; OR1B1; ALDH3A1; ITGA6; OR2B11; TMEM132A; OR5D14; PKHD1L1; IL4R; NPNT; LILRB5; LILRB3; LILRB2; LILRB1; HTR3D; OR1I1; GRM6; PRSS55; SDK1; GUCY2D; SAMM50; OR8J3;…	19; 24; 387775; 148; 218; 238; 368; 419; 338674; 480; 540; 671; 672; 683; 696; 727; 730; 768; 779; 164656; 338755; 923; 1009; 1080; 1187; 1188; 1203; 1244; 1258; 1306; 338821; 1380; 1464; 1524; 1549; 51293; 1565; 1580; 93107; 1739; 132884; 1825; 1828; 1951; 1952; 2046; 2052; 2064; 2121; 2195; 2196; 2204; 2264; 131450; 2317; 2322; 2327; 2357; 133482; 2525; 2527; 2528; 284433; 2678; 2690; 2804; 291…
odorant binding	GO:0005549	m	2	93	93	93	27 (29.0%)	1.92874e-09	3.92176e-08	OR8D2; OR5I1; OR5M3; OR9G4; OR5W2; OR14I1; OR5D14; OR9K2; OBP2A; OR5F1; OR5H14; OR5B3; OR5B2; OR5H6; OR5H2; OR14C36; OR8B2; OR8K1; OR8D1; OR8B4; OR8D4; OR8H3; OR5R1; OR5P2; OR8J3; OR8J1; OR5A1	338674; 219477; 219479; 401994; 10798; 338662; 79295; 79310; 441608; 219436; 403273; 283160; 283162; 283189; 219482; 219982; 441639; 120065; 29991; 283159; 81168; 26595; 390157; 127066; 390148; 390152; 390190
Rho guanyl-nucleotide exchange factor activity	GO:0005089	m	4	77	77	77	24 (31.2%)	3.14238e-09	2.32536e-07	ARHGEF5; KALRN; MCF2L2; AKAP13; ARHGEF10L; BCR; PREX2; PREX1; PLEKHG4B; ITSN2; FARP1; TIAM1; TIAM2; DNMBP; FGD6; FARP2; ARHGEF15; ARHGEF17; ARHGEF19; PLEKHG2; PLEKHG1; PLEKHG4; ARHGEF28; ARHGEF40	613; 23101; 7074; 7984; 55701; 8997; 9828; 9855; 10160; 11214; 80243; 153478; 57480; 50618; 55160; 22899; 55785; 23268; 57580; 25894; 26230; 128272; 64283; 64857
cell adhesion	GO:0007155	b	2	1439	1437	1439	174 (12.1%)	8.62829e-09	3.0199e-07	SFTPD; MFGE8; BOC; SEMA4D; ZYX; RREB1; DLG1; PKD1L1; NID2; CCDC88B; BTN3A1; DSC3; LIG4; RELN; IFNA10; ERBB2; ADAMTS12; CTNNAL1; SIRPA; HLA-DRB1; DMP1; KIF26B; MUC4; SIGLEC12; KIRREL2; HRG; RNASE10; ZAN; COL15A1; TRIOBP; CX3CR1; FREM3; FAT2; FAT1; UTRN; FAT4; PKHD1; ITGA9; EGFLAM; HLA-A; MACF1; HLA-G; ITGA6; EIF2AK4; CNTN2; CNTN3; HABP2; CD200; LAMB3; IBSP; PLXNB2; PCDHB8; LILRB2; LILRB1; FREM2; P…	81; 176; 258; 324; 923; 1009; 1289; 1292; 1303; 1306; 1307; 1524; 1739; 1758; 1825; 1828; 1832; 1951; 1952; 2046; 2064; 2195; 2196; 3026; 3084; 3113; 3117; 3119; 3123; 3135; 3142; 3273; 3371; 3381; 3446; 3566; 3655; 3680; 3682; 3687; 3691; 3693; 3707; 3827; 3910; 3912; 3914; 3918; 3981; 4008; 4240; 4345; 4585; 4606; 168507; 4734; 4811; 5027; 5067; 5314; 5341; 5649; 5795; 6239; 6288; 6401; 6403; 2…
cytoskeleton organization	GO:0007010	b	4	1078	1075	1078	138 (12.8%)	1.01324e-08	3.40788e-06	ADD1; SPTB; ZYX; DLG1; RSPH4A; EML2; CEP120; ARHGEF5; ALMS1; MICAL1; GOLGA2; ESPL1; PLA2G3; CCDC13; WDR62; CUL7; BRCA1; SPEF2; CENPJ; ARHGEF17; ARHGEF19; CEP192; SSH2; HRG; CEP350; RP1L1; NIN; CNTLN; PLD2; FAT1; STARD9; CEP72; PKHD1; CCDC114; ANKRD53; SYNM; PCM1; MACF1; FMN2; CNTN2; ARHGEF10L; DNAI1; NEBL; PREX1; LIMCH1; PPARGC1B; CDC42BPG; MYPN; PPP1R9A; TRAF3IP1; FARP2; SENP6; DSP; COBL; MAP1S;…	81; 118; 324; 284076; 613; 672; 675; 1739; 1767; 1832; 2195; 2317; 133522; 2670; 2801; 3273; 3693; 3814; 3850; 3993; 4134; 4621; 4624; 4703; 4744; 5027; 5108; 5116; 5314; 5338; 5341; 286077; 6314; 6710; 6840; 55755; 6900; 55835; 121391; 7791; 7840; 7984; 50487; 79925; 9053; 9620; 9696; 9700; 9820; 9828; 9851; 9855; 9857; 10015; 10345; 10460; 10529; 10579; 10580; 10788; 345895; 11078; 11214; 55722…
extracellular matrix structural constituent	GO:0005201	m	2	78	78	78	23 (29.5%)	2.17191e-08	3.31216e-07	COL11A1; COL11A2; ACAN; LAMB1; COL2A1; COL27A1; AMBN; LAMA1; LAMA4; FBN2; COL9A3; MUC4; COL5A3; COL5A1; COL4A3; MUC17; COL24A1; FBN3; COL15A1; IMPG1; COL14A1; DSPP; COL12A1	176; 258; 1280; 1289; 1299; 1301; 1302; 1303; 1306; 1834; 2201; 3617; 3910; 3912; 4585; 7373; 84467; 50509; 85301; 284217; 140453; 255631; 1285
axoneme	GO:0005930	c	3	86	86	86	24 (27.9%)	3.53459e-08	9.4424e-07	RSPH4A; KIF17; MAP4; DNAAF1; HYDIN; DNAI1; GLI1; RPGRIP1L; TRAF3IP1; RP1L1; RP1; CENPF; AK8; ARMC4; DYNC2H1; DNAH2; DNAH3; DNAH1; DNAH5; DNAH8; DNAH9; NME8; SPAG16; CCDC114	1063; 1767; 1769; 1770; 2735; 4134; 345895; 79582; 79659; 146754; 51314; 54768; 55130; 55567; 23322; 57576; 123872; 26146; 25981; 27019; 93233; 94137; 158067; 6101
ciliary plasm	GO:0097014	c	3	86	86	86	24 (27.9%)	3.53459e-08	9.4424e-07	RSPH4A; KIF17; MAP4; DNAAF1; HYDIN; DNAI1; GLI1; RPGRIP1L; TRAF3IP1; RP1L1; RP1; CENPF; AK8; ARMC4; DYNC2H1; DNAH2; DNAH3; DNAH1; DNAH5; DNAH8; DNAH9; NME8; SPAG16; CCDC114	1063; 1767; 1769; 1770; 2735; 4134; 345895; 79582; 79659; 146754; 51314; 54768; 55130; 55567; 23322; 57576; 123872; 26146; 25981; 27019; 93233; 94137; 158067; 6101
microtubule-based process	GO:0007017	b	3	612	611	612	88 (14.4%)	3.54569e-08	3.55279e-06	DNAH10; DNAH11; RSPH4A; DLG1; TUBA3E; EML2; CEP120; GOLGA2; ESPL1; PLA2G3; DLGAP5; WDR62; RP1L1; ERBB2; SPEF2; CENPJ; CENPE; CEP192; CEP350; NIN; KIF27; STARD9; CEP72; APC; TACC2; ANKRD53; PCM1; MACF1; KIF26B; FMN2; CNTN2; DNAI1; TRAF3IP1; SENP6; MAP1S; PKHD1; CCDC8; DYNC2H1; KIAA0753; DNAH2; DNAH3; DNAH1; DNAH5; KIF20B; DNAH8; DNAH9; ATXN7; MCPH1; KIF17; ADCY10; DNAAF1; HYDIN; RP1; GAS2L2; ASPM;…	324; 284076; 672; 675; 1062; 1739; 1767; 1769; 1770; 2064; 2801; 3993; 4134; 4744; 55811; 5108; 5116; 5314; 6314; 6687; 55755; 6900; 55835; 50487; 79925; 8701; 9001; 9053; 9585; 9696; 9700; 9787; 9820; 9851; 9857; 10015; 10345; 10460; 10579; 345895; 55722; 144132; 24139; 79582; 79648; 79659; 79861; 79884; 79998; 153241; 146754; 246176; 51199; 112714; 152206; 54768; 54875; 54986; 284403; 55083; 55…
ciliary part	GO:0044441	c	2	356	354	356	59 (16.7%)	4.45962e-08	5.67008e-07	CLUAP1; RP1; CATSPERD; PKD2L1; USH2A; PCM1; RSPH4A; EVC; NME8; SPEF2; MAP4; NPHP4; DNAAF1; TXNDC2; HYDIN; DNAI1; CEP164; PKD1L1; CNGB1; ALMS1; EVC2; HNF1A; PCDHB15; RPGRIP1L; TRAF3IP1; RP1L1; C2CD3; TTLL6; GUCY2D; ODF4; CENPF; PPEF2; CROCC; CEP89; CCDC114; AK8; PTCHD3; PROM2; SLC26A6; TTBK2; ARMC4; CATSPERG; DYNC2H1; DNAH2; DNAH3; DNAH1; DNAH5; DNAH8; DNAH9; DZIP1L; SPAG16; CATSPER4; ABCA4; KIF17…	24; 284076; 1063; 1258; 1767; 1769; 1770; 132884; 2121; 199221; 2735; 3000; 4134; 4647; 168507; 5108; 5314; 5470; 5727; 6927; 7399; 7840; 79925; 9033; 9696; 345895; 84203; 374308; 79582; 79659; 146057; 146754; 146852; 378807; 51314; 84902; 150696; 54768; 55130; 55567; 23059; 23322; 56121; 57576; 57828; 123872; 26146; 25981; 26005; 27019; 257062; 93233; 94137; 158067; 6101; 65010; 22897; 261734; 6…
sperm motility	GO:0097722	b	3	65	65	65	20 (30.8%)	8.14369e-08	6.79998e-06	TTLL5; SORD; INPP5B; DNAH1; APOB; DNAH11; DNAH5; CATSPER4; ATP1A4; NME8; SPAG16; SEMG1; SLC22A16; SEMG2; PLA2G3; NPHP4; SLC26A8; DNAI1; CATSPERD; RNASE10	338; 480; 1767; 3633; 6406; 6407; 6652; 50487; 8701; 79582; 116369; 378807; 51314; 338879; 85413; 23093; 25981; 27019; 257062; 261734
flagellated sperm motility	GO:0030317	b	4	65	65	65	20 (30.8%)	8.14369e-08	2.05425e-05	TTLL5; SORD; INPP5B; DNAH1; APOB; DNAH11; DNAH5; CATSPER4; ATP1A4; NME8; SPAG16; SEMG1; SLC22A16; SEMG2; PLA2G3; NPHP4; SLC26A8; DNAI1; CATSPERD; RNASE10	338; 480; 1767; 3633; 6406; 6407; 6652; 50487; 8701; 79582; 116369; 378807; 51314; 338879; 85413; 23093; 25981; 27019; 257062; 261734
microtubule cytoskeleton organization	GO:0000226	b	4	427	426	427	66 (15.5%)	1.26979e-07	2.56243e-05	MCPH1; ANKRD53; RSPH4A; C2CD3; PCM1; FMN2; CNTN2; BRCA2; MAP7; MAP4; DNAAF1; MAP9; CCDC8; HYDIN; DLG1; RP1; GAS2L2; EML2; CEP120; NEFH; TTLL6; GOLGA2; ESPL1; PLA2G3; OBSL1; CCDC13; WDR62; TRAF3IP1; ATXN7; CUL9; BRCA1; TRDN; SPEF2; CENPJ; ULK4; DNAH1; SENP6; DNAI1; CROCC; CEP192; MAP1S; TTLL5; PCNT; APC; NIN; ARMC4; KIAA0753; CEP350; LRGUK; RP1L1; CUL7; LLGL2; CNTLN; DNAH5; TACC2; TACC3; PDCD6IP; …	324; 284076; 672; 675; 1739; 1767; 2801; 3993; 4134; 4744; 5108; 5116; 5314; 6314; 55755; 6900; 55835; 50487; 79925; 9053; 9696; 9700; 9820; 9851; 9857; 10015; 10345; 10460; 10579; 345895; 55722; 24139; 79582; 79648; 79884; 79998; 153241; 246176; 51199; 152206; 54768; 54875; 54986; 284403; 55125; 55130; 55201; 23093; 23113; 23363; 56776; 57519; 123872; 25777; 26146; 25981; 26005; 26054; 27019; 93…
polymeric cytoskeletal fiber	GO:0099513	c	4	684	682	684	93 (13.6%)	1.96172e-07	1.7067e-05	KRT39; FKBP15; DNAH10; DNAH11; TEKT5; KRT32; KRT35; KRT37; KRT36; TXNDC2; DLG1; TUBA3E; EML2; MICAL1; GOLGA2; RP1L1; KRT28; CENPJ; CENPE; KRT27; KRT24; MTUS1; MTUS2; SHROOM3; NIN; KIF27; MEFV; APC; MYO3A; RP1; SYNM; MACF1; SAA1; FMN2; FLG; DNAI1; KRTAP4-5; TIAM1; NINL; ODF4; PARP4; DSP; CDK5RAP2; MAP1S; DYNC2H1; DNAH2; DNAH3; TUBAL3; DNAH5; DNAH8; DNAH9; ASPM; KRT75; KRT74; KRT77; KRT76; KRT71; K…	143; 324; 284076; 1062; 140807; 1739; 1767; 1769; 1770; 1832; 2312; 2670; 2801; 3850; 3854; 3882; 3883; 3886; 3887; 3889; 3890; 4134; 4210; 4641; 4744; 5116; 286077; 6288; 6840; 55755; 7074; 55835; 121391; 8688; 8689; 8701; 8867; 9053; 9119; 9585; 9654; 10788; 84203; 24139; 439915; 374454; 79659; 79861; 79884; 112802; 342574; 146057; 146279; 146754; 146852; 81872; 246176; 286887; 22981; 51199; 51…
MHC protein complex	GO:0042611	c	4	27	27	27	12 (44.4%)	3.51674e-07	2.03971e-05	HLA-C; HLA-B; HLA-A; HLA-DRB1; HLA-G; HLA-E; HLA-DRB5; HLA-DQB1; HLA-DOB; HLA-DPA1; HLA-DQA1; HLA-DMA	3106; 3107; 3108; 3112; 3113; 3117; 3119; 3123; 3135; 3105; 3127; 3133
axoneme part	GO:0044447	c	3	23	23	23	11 (47.8%)	4.36072e-07	1.01932e-05	DNAH2; DNAH3; DNAH1; RSPH4A; DNAH5; DNAH8; DNAI1; NME8; SPAG16; CCDC114; HYDIN	1767; 1769; 345895; 79582; 146754; 51314; 54768; 55567; 25981; 27019; 93233
cilium	GO:0005929	c	2	461	459	461	68 (14.8%)	4.53927e-07	5.04994e-06	CLUAP1; C2CD3; CATSPERD; MAP4; USH2A; PCM1; RSPH4A; EVC; NME8; SPEF2; KIF27; ADCY10; NPHP4; DNAAF1; TXNDC2; DNAH3; HYDIN; DNAI1; CEP164; RP1; PKD1L1; CNGB1; TEKT5; ALMS1; EVC2; DNAH10; HNF1A; PCDHB15; RPGRIP1L; TRAF3IP1; RP1L1; TTLL5; TTLL4; TTLL6; GUCY2D; FSCB; ODF4; CENPF; PPEF2; CROCC; SORD; CCDC114; AK8; PTCHD3; PROM2; SLC26A6; TTBK2; ARMC4; CATSPERG; DYNC2H1; DNAH2; CEP89; DNAH1; DNAH5; DNAH…	24; 284076; 1063; 1258; 1767; 1769; 1770; 132884; 2121; 199221; 2735; 3000; 4134; 4647; 168507; 55811; 5108; 5314; 5470; 5727; 6652; 6927; 7399; 7840; 79925; 9033; 9654; 9696; 345895; 84203; 374308; 79582; 79659; 167691; 146057; 146279; 146754; 146852; 378807; 84075; 51314; 84902; 150696; 54768; 55130; 55567; 55582; 23059; 23093; 23322; 56121; 57576; 57828; 123872; 26146; 25981; 26005; 27019; 257…
calcium ion binding	GO:0005509	m	5	710	706	710	94 (13.3%)	5.03965e-07	7.71067e-05	SYTL3; SYTL2; PPP2R3A; PKD2L1; CLSTN2; PKD1L2; RYR1; ITSN2; DSC3; CAPN9; CAPN8; DYSF; TPO; CDH23; DMP1; CRB2; EYS; UMODL1; SYT8; NIN; FAT2; FAT1; ZZEF1; FAT4; PPEF2; CPS1; EGFLAM; MMP10; DUOX2; PLCB3; HABP2; FLG; PCDHB8; HRNR; PCDHB3; WDR49; PCDHB7; PCDHB6; PLCH2; NID2; NID1; ANXA13; NINL; DCHS2; NELL1; HMCN1; PLSCR4; SCUBE1; CD93; OTOF; CAMKK2; PCDH15; EFCAB7; ACAN; SNED1; MCTP2; PCDHB12; PCDHB1…	81; 176; 312; 1009; 1047; 1373; 1758; 1825; 1828; 1834; 1951; 1952; 2195; 2196; 2201; 2312; 3026; 4036; 4319; 4745; 4811; 4853; 4854; 5331; 5444; 5470; 5523; 6261; 22918; 6586; 56129; 7173; 8029; 8291; 8404; 8785; 8904; 9033; 56128; 56130; 9381; 9620; 9651; 10645; 10753; 11131; 340706; 79633; 79987; 80274; 56147; 133584; 114780; 50506; 50618; 22981; 346007; 83872; 51199; 84455; 84467; 51702; 8547…
actin binding	GO:0003779	m	4	397	397	397	61 (15.4%)	5.05756e-07	2.80695e-05	MYO3A; MYH13; SVIL; MYH15; ADD1; SPTB; NEB; FMN2; SHROOM3; FKBP15; MYO5B; SORBS1; IQGAP2; MYH3; MYH1; MYH6; NEBL; MYH4; GAS2L2; MYH8; MICAL1; DNASE1; MYPN; PPP1R9A; TNS1; PDLIM5; MACF1; CTNNAL1; MYO15A; MYO1C; GBP1; SNTG2; CROCC; SMTN; MAP1S; PLEC; MYO16; SYNPO2L; SYNE1; SYNE2; SYNE3; XIRP1; XIRP2; CTNNA3; FHOD3; LRRK2; TRIOBP; ACTN4; LSP1; CGN; MEFV; UTRN; MYBPC2; MYO9A; SYNPO2; COBL; SSH2; FLNB…	81; 118; 1773; 2317; 4046; 4210; 4606; 4619; 4621; 4622; 4624; 4626; 4641; 4647; 4649; 4703; 5339; 6525; 6710; 6840; 7402; 8727; 8735; 9696; 171024; 10529; 10580; 10611; 10788; 11078; 165904; 79933; 80206; 2633; 161176; 246176; 51168; 84665; 85464; 85477; 53904; 55201; 120892; 22998; 23026; 23224; 23242; 23307; 23345; 23499; 22989; 56776; 57530; 57619; 55607; 4645; 29119; 54221; 129446; 64780; 71…
detection of other organism	GO:0098543	b	5	16	16	16	9 (56.2%)	8.63646e-07	0.000261685	SSC5D; HLA-B; HLA-A; HLA-DRB1; PGLYRP3; PGLYRP2; TLR1; TLR6; PGLYRP4	3106; 3123; 7096; 10333; 57115; 114770; 114771; 284297; 3105
microtubule bundle formation	GO:0001578	b	5	69	69	69	19 (27.5%)	1.15821e-06	0.000263204	RP1; TTLL5; MAP1S; SPEF2; RSPH4A; GAS2L2; CCDC114; DNAH5; SPAG16; TTLL6; LRGUK; PLA2G3; DNAH1; CDK5RAP2; DNAAF1; ARMC4; RP1L1; DNAI1; HYDIN	1767; 79925; 345895; 79582; 246176; 50487; 6101; 284076; 54768; 55130; 55201; 55755; 23093; 123872; 25981; 27019; 93233; 94137; 136332
extracellular structure organization	GO:0043062	b	3	318	318	318	51 (16.0%)	1.19103e-06	8.52434e-05	ITGA9; EGFLAM; MMP10; COL11A1; COL11A2; ACAN; ITGA6; ABI3BP; LAMB1; LAMA4; LAMB3; HPSE2; IBSP; FGFR4; MATN4; ADAMTS5; COL2A1; COL27A1; NID2; NID1; TEX14; SPINK5; GFAP; LAMA1; ITGB5; ITGB4; KLKB1; TNR; FBN2; DMP1; COL9A3; TMPRSS6; COL5A3; COL5A1; COL4A3; TNC; NPHS1; LAMC2; LAMC3; COL16A1; ITGAX; KAZALD1; COL14A1; NPNT; DSPP; MMP9; POMT1; VWF; COL6A2; ITGAE; COL12A1	176; 164656; 1280; 1289; 1292; 1299; 1301; 1302; 1307; 1758; 1834; 2201; 2264; 2670; 3371; 3381; 3655; 3680; 3682; 3687; 3691; 3693; 3818; 3910; 3912; 3914; 3918; 4318; 4319; 4811; 7143; 7373; 7450; 1303; 8785; 10319; 10585; 56155; 11005; 11096; 133584; 81621; 50509; 85301; 284217; 22795; 25890; 255743; 60495; 1285; 4868
cytoskeletal protein binding	GO:0008092	m	3	831	829	831	105 (12.7%)	1.21259e-06	6.87136e-05	FKBP15; ADD1; SPTB; EPB41L4A; PKD2L1; DLG1; USH2A; EML2; ALMS1; MICAL1; GOLGA2; BRCA1; BRCA2; CTNNAL1; CENPJ; NEB; CENPE; SNTG2; MTUS2; SSH2; TRAF3IP1; CEP350; TOR1AIP1; LMTK2; KIF27; NME8; MEFV; UTRN; SYNPO2; APC; MYO15A; MYO3A; SYNM; MACF1; KIF26B; FMN2; NEBL; LRRK2; LIMCH1; PPARGC1A; TIAM1; STARD9; MYPN; PPP1R9A; TNS1; PDLIM5; FARP2; FARP1; GBP1; CDK5RAP2; MAP1S; PLEC; MYO5B; XIRP1; XIRP2; CGN…	81; 118; 287; 324; 284076; 672; 675; 1062; 1739; 1773; 2317; 2735; 2801; 4046; 4134; 4210; 4606; 4619; 4621; 4622; 4624; 4626; 4641; 4647; 4649; 4703; 4744; 5339; 6525; 6710; 6840; 55755; 7074; 7145; 55835; 7399; 7402; 7840; 8727; 8735; 9033; 9585; 9654; 9696; 9855; 9857; 10160; 10529; 10580; 10611; 10788; 11078; 165904; 171024; 24139; 79933; 80206; 2633; 161176; 246176; 51168; 51314; 84665; 8545…
extracellular matrix organization	GO:0030198	b	4	317	317	317	50 (15.8%)	2.4745e-06	0.000416129	ITGA9; EGFLAM; MMP10; COL11A1; COL11A2; ACAN; ITGA6; ABI3BP; LAMB1; LAMA4; LAMB3; HPSE2; IBSP; FGFR4; MATN4; ADAMTS5; COL2A1; COL27A1; NID2; NID1; SPINK5; GFAP; LAMA1; ITGB5; ITGB4; KLKB1; TNR; FBN2; DMP1; COL9A3; TMPRSS6; COL5A3; COL5A1; COL4A3; TNC; NPHS1; LAMC2; LAMC3; COL16A1; ITGAX; KAZALD1; COL14A1; NPNT; DSPP; MMP9; POMT1; VWF; COL6A2; ITGAE; COL12A1	176; 1280; 1285; 1289; 1292; 1299; 1301; 1302; 1307; 1758; 1834; 2201; 2264; 2670; 3371; 3381; 3655; 3680; 3682; 3687; 3691; 3693; 3818; 3910; 3912; 3914; 3918; 4318; 4319; 4811; 164656; 7143; 7373; 7450; 1303; 8785; 10319; 10585; 11005; 11096; 133584; 81621; 50509; 85301; 284217; 22795; 25890; 255743; 60495; 4868
myosin filament	GO:0032982	c	4	22	22	22	10 (45.5%)	2.65408e-06	0.000107713	MYH3; MYOM1; MYH1; MYH6; MYH15; MYH4; MYOM2; MYH8; MYH13; MYBPC2	4606; 4619; 4621; 4622; 4624; 4626; 8735; 8736; 9172; 22989
response to chemical	GO:0042221	b	2	4129	4120	4129	400 (9.7%)	2.78408e-06	7.3082e-05	AGL; OR52B6; HSPA6; OR10T2; IFNAR2; SEMA4D; OR12D2; IRAK2; OR10S1; IFNA10; CRB2; PPP1R9A; ADRA1A; OR13C5; AKAP6; OR13C2; OR52K1; OR52K2; OR13C9; OR2AG2; OR5A1; ITGA9; MAVS; OR1B1; ALDH3A1; IFIT2; IL4R; OR4K15; APOB; LILRB2; LILRB1; OR1I1; SDK1; OR14C36; GART; SLC22A1; PRDM2; OR8D1; AKAP13; IGF2R; COL2A1; CIITA; NEDD4; OR51V1; OR4L1; SETX; SZT2; IL17F; OR4C46; NAT2; OR6K6; SULT1A2; OR8S1; CYP2C8; …	10; 19; 35; 11173; 118; 142; 143; 148; 178; 218; 287; 324; 338; 368; 338674; 471; 525; 540; 613; 672; 675; 718; 727; 765; 768; 164656; 338755; 923; 1063; 1080; 1103; 1113; 55607; 1244; 1280; 1292; 1307; 1373; 1508; 1524; 1543; 1555; 1558; 1562; 1565; 1572; 1580; 1589; 1828; 1848; 1951; 2021; 2027; 2046; 2052; 2053; 2064; 2074; 2201; 2264; 2322; 2327; 2357; 55011; 133522; 2618; 284433; 2678; 2690;…
axonemal dynein complex	GO:0005858	c	4	14	14	14	8 (57.1%)	3.0952e-06	0.000107713	DNAH2; DNAH3; DNAH1; DNAH5; DNAH8; DNAI1; NME8; CCDC114	1767; 1769; 146754; 51314; 55567; 25981; 27019; 93233
intermediate filament cytoskeleton	GO:0045111	c	5	245	243	245	41 (16.9%)	3.59421e-06	0.000244406	KRT75; KRT74; KRT77; KRT76; KRT71; KRT72; KRTAP4-5; KRT32; KRT35; KRT78; KRT37; KRT36; KRT3; SYNM; FLG; KRT39; KRT81; KRT33A; KRT83; KRT84; NEFH; MICAL1; KRT6B; KRT6C; PJA2; GFAP; KRTAP5-5; KRT28; KRTAP2-1; KRT40; KRT27; DSP; MDN1; PLEC; KRT24; TTBK2; EVPL; SYNE2; KRTAP26-1; FAM83H; MTRR	140807; 1832; 2125; 2312; 2670; 3850; 3854; 3882; 3883; 3886; 3887; 3889; 3890; 4552; 4744; 5339; 8688; 8689; 9119; 9867; 439915; 374454; 112802; 342574; 146057; 81872; 286887; 51350; 85289; 121391; 23195; 23224; 23336; 286077; 125115; 388818; 192666; 390792; 162605; 64780; 196374
myosin complex	GO:0016459	c	3	68	68	68	18 (26.5%)	4.09309e-06	8.50454e-05	MYO3A; MYH3; MYOM1; MYH1; MYH6; MYH15; MYH4; MYOM2; MYH8; CGN; MYO1C; MYH13; MYBPC2; MYO9A; MYO5B; MYO16; MYO15A; MYO7A	4606; 4619; 4621; 4622; 4624; 4626; 4641; 4647; 4649; 8735; 8736; 9172; 51168; 53904; 23026; 22989; 57530; 4645
microtubule organizing center part	GO:0044450	c	4	149	149	149	29 (19.5%)	5.68703e-06	0.000164924	C2CD3; HSPA6; PCM1; CEP55; CEP128; CEP120; ALMS1; NEURL4; PLA2G3; CCDC13; WDR62; BRCA1; CCHCR1; CENPJ; CEP164; CROCC; CEP192; CEP89; PCNT; TTBK2; NIN; KIAA0753; HAP1; CNTLN; SFI1; DZIP1L; STARD9; CEP72; CDK5RAP2	672; 199221; 3310; 5108; 5116; 84461; 55755; 55835; 7840; 50487; 9001; 9696; 9814; 9851; 55722; 145508; 153241; 146057; 55165; 51199; 84902; 152206; 54535; 54875; 284403; 55125; 57519; 26005; 22897
adenyl nucleotide binding	GO:0030554	m	5	1538	1531	1538	169 (11.0%)	5.8713e-06	0.000449154	MUSK; DNAH10; HSPA6; MLH3; PRKAG3; ROS1; DNAH11; CNGB1; GRK5; ACSM5; LIG4; KHK; CUL9; IRAK2; TRPV1; ERBB2; TEP1; VWA8; VRK2; WNK2; CENPE; WNK1; ACSM2A; WNK4; PASK; OAS1; FGFR4; LMTK2; KIF27; ATP8B3; STARD9; ATP8B4; SPEG; MYO15A; CFTR; MYO3A; KIF26B; HELZ; SMC1B; EP400; ACSBG2; TRIB3; DHX35; ATP7B; DDX58; NEK5; LRRK2; CHD6; ITPKB; TRPM6; DDX60L; ALPK1; ALPK3; ALPK2; GUCY2D; CDK11B; MYO5B; NLRP1; G…	19; 24; 32; 238; 10973; 368; 480; 525; 540; 613; 984; 1062; 1080; 1244; 1258; 1373; 140803; 1767; 1769; 1770; 2046; 2064; 2074; 338323; 2264; 2322; 2580; 2618; 2869; 3000; 3305; 3310; 3656; 3707; 3795; 3981; 4261; 4288; 4522; 4593; 4619; 4621; 4622; 4624; 4626; 4641; 4647; 4649; 55811; 4938; 5027; 5029; 5606; 6098; 55655; 6687; 7011; 7442; 23170; 8701; 8735; 8814; 8997; 56164; 9585; 9654; 9790; 1…
centriole	GO:0005814	c	4	105	105	105	23 (21.9%)	6.82426e-06	0.000169632	HSPA6; PCM1; CEP55; CEP128; CEP120; ALMS1; NEURL4; PLA2G3; WDR62; C2CD3; CCHCR1; CENPJ; CEP164; CROCC; CEP192; CEP89; PCNT; TTBK2; HAP1; CNTLN; SFI1; DZIP1L; STARD9	199221; 3310; 5108; 5116; 84461; 55835; 7840; 50487; 9001; 9696; 9814; 145508; 153241; 146057; 55165; 84902; 54535; 54875; 284403; 55125; 57519; 26005; 22897
intermediate filament	GO:0005882	c	5	202	200	202	35 (17.5%)	7.9785e-06	0.000271269	KRT75; KRT74; KRT77; KRT76; KRT71; KRT72; KRTAP4-5; KRT32; KRT35; KRT78; KRT37; KRT36; KRT3; SYNM; FLG; KRT39; KRT81; KRT33A; KRT83; KRT84; NEFH; MICAL1; KRT6B; KRT6C; GFAP; KRTAP5-5; KRT28; KRTAP2-1; KRT40; KRT27; DSP; KRT24; TTBK2; KRTAP26-1; FAM83H	140807; 1832; 2312; 2670; 3850; 3854; 3882; 3883; 3886; 3887; 3889; 3890; 4744; 8688; 8689; 9119; 439915; 374454; 112802; 342574; 146057; 81872; 286887; 51350; 85289; 121391; 23336; 286077; 125115; 388818; 192666; 390792; 162605; 64780; 196374
microtubule cytoskeleton	GO:0015630	c	5	1086	1083	1086	125 (11.5%)	1.37152e-05	0.000310878	DNAH10; HSPA6; USH2A; TEKT5; DNAH11; DLG1; CEP128; TUBA3E; EML2; CEP120; ITSN2; ALMS1; GOLGA2; ESPL1; PLA2G3; DLGAP5; WDR62; CUL7; BRCA1; SPEF2; CENPJ; CENPF; CENPE; CEP192; CEP89; MTUS1; MTUS2; CEP112; CEP350; NIN; TRIOBP; SFI1; KIF27; NME8; MEFV; PLEKHA7; CEP72; PKHD1; CCDC114; CLUAP1; ANKRD53; PCM1; EVC; SAA1; FMN2; DNAI1; TIMELESS; TIAM1; STARD9; TRAF3IP1; NINL; PARP4; MAP1S; APC; CCDC8; DYNC…	143; 324; 672; 675; 1062; 1063; 1739; 1767; 1769; 1770; 2121; 199221; 2801; 3310; 4134; 4210; 23059; 201134; 55811; 5108; 5116; 5314; 6288; 6314; 6840; 7074; 7399; 7840; 8218; 79925; 8701; 8867; 8914; 9001; 9053; 9099; 9585; 9654; 9696; 9700; 9787; 9814; 9820; 9851; 9857; 10015; 10460; 10579; 10580; 10788; 11064; 11078; 55722; 144100; 144132; 84461; 24139; 79648; 79659; 79861; 79884; 145508; 7999…
dynein complex	GO:0030286	c	3	43	43	43	13 (30.2%)	1.87214e-05	0.000350091	DNAH2; DNAH3; DNAH1; DNAH10; DNAH11; DNAH5; DNAH8; DNAH9; NME8; DNAI1; DYNC2H1; CCDC114; DNHD1	1767; 1769; 1770; 8701; 144132; 79659; 146754; 51314; 55567; 25981; 27019; 93233; 196385
detection of external biotic stimulus	GO:0098581	b	4	22	22	22	9 (40.9%)	2.4172e-05	0.00348423	SSC5D; HLA-B; HLA-A; HLA-DRB1; PGLYRP3; PGLYRP2; TLR1; TLR6; PGLYRP4	3106; 3123; 7096; 10333; 57115; 114770; 114771; 3105; 284297
cilium movement	GO:0003341	b	5	44	44	44	13 (29.5%)	2.46466e-05	0.00448075	DNAI1; TTLL6; DNAH11; RSPH4A; DNAH5; KIF27; SPAG16; DNAH1; ADCY10; DNAAF1; ARMC4; CCDC114; HYDIN	1767; 55811; 8701; 345895; 79582; 284076; 54768; 55130; 55582; 123872; 25981; 27019; 93233
non-membrane-bounded organelle	GO:0043228	c	2	3842	3829	3842	367 (9.6%)	2.82924e-05	0.000279781	HSPA6; PDCD11; DLG1; SMG6; ALMS1; APBB3; ESPL1; SP110; C2CD3; CTNNAL1; DMP1; CEP89; MTUS1; MTUS2; AK8; CEP112; EPB41L4A; RRBP1; ADRA1A; ATF7IP2; STARD9; CEP72; CCDC114; MYO3A; EVC; DNAI1; BMS1; APOB; MYPN; PDLIM5; DSP; XIRP2; WDR36; TTC37; UTP20; RRP12; ATXN7; FLNB; CEP85L; MYH13; MYH15; NUP133; SHROOM3; MUS81; AKAP12; AKAP13; NPHP4; POLN; BCAR1; NEDD4; SFI1; RBM19; BRWD1; SETX; RIF1; TNKS1BP1; C…	81; 118; 142; 143; 148; 222; 287; 324; 338; 284076; 672; 675; 768; 779; 1062; 1063; 55607; 1302; 1373; 1376; 27327; 1508; 140807; 84464; 1739; 1758; 1767; 1769; 1770; 132884; 1832; 2074; 2121; 2125; 2312; 2317; 55011; 199221; 2670; 2735; 2801; 2802; 3310; 134430; 3428; 3431; 3850; 3854; 3882; 3883; 3886; 3887; 3889; 3890; 3981; 3993; 4046; 4134; 4210; 4288; 201134; 4552; 4606; 4619; 4621; 4622; 4…
intracellular non-membrane-bounded organelle	GO:0043232	c	3	3842	3829	3842	367 (9.6%)	2.82924e-05	0.000480971	HSPA6; PDCD11; DLG1; SMG6; ALMS1; APBB3; ESPL1; SP110; C2CD3; CTNNAL1; DMP1; CEP89; MTUS1; MTUS2; AK8; CEP112; EPB41L4A; RRBP1; ADRA1A; ATF7IP2; STARD9; CEP72; CCDC114; MYO3A; EVC; DNAI1; BMS1; APOB; MYPN; PDLIM5; DSP; XIRP2; WDR36; TTC37; UTP20; RRP12; ATXN7; FLNB; CEP85L; MYH13; MYH15; NUP133; SHROOM3; MUS81; AKAP12; AKAP13; NPHP4; POLN; BCAR1; NEDD4; SFI1; RBM19; BRWD1; SETX; RIF1; TNKS1BP1; C…	81; 118; 142; 143; 148; 222; 287; 324; 338; 284076; 672; 675; 768; 779; 1062; 1063; 1302; 1373; 1376; 27327; 1508; 140807; 84464; 1739; 1758; 1767; 1769; 1770; 132884; 1832; 2074; 2121; 2125; 2312; 2317; 55011; 199221; 2670; 2735; 2801; 2802; 3310; 134430; 3428; 3431; 3850; 3854; 3882; 3883; 3886; 3887; 3889; 3890; 3981; 3993; 4046; 4134; 4210; 4288; 201134; 4552; 4606; 4619; 4621; 4622; 4624; 46…
3M complex	GO:1990393	c	3	4	4	4	4 (100.0%)	4.01506e-05	0.000625681	FBXW8; CCDC8; CUL7; OBSL1	9820; 23363; 26259; 83987
lumenal side of endoplasmic reticulum membrane	GO:0098553	c	3	29	29	29	10 (34.5%)	4.89901e-05	0.000704704	HLA-C; HLA-B; HLA-A; HLA-DRB1; HLA-G; HLA-E; HLA-DRB5; HLA-DQB1; HLA-DPA1; HLA-DQA1	3106; 3107; 3113; 3117; 3119; 3123; 3135; 3105; 3127; 3133
integral component of lumenal side of endoplasmic reticulum membrane	GO:0071556	c	5	29	29	29	10 (34.5%)	4.89901e-05	0.000832832	HLA-C; HLA-B; HLA-A; HLA-DRB1; HLA-G; HLA-E; HLA-DRB5; HLA-DQB1; HLA-DPA1; HLA-DQA1	3106; 3107; 3113; 3117; 3119; 3123; 3127; 3135; 3105; 3133
microtubule-based movement	GO:0007018	b	4	219	219	219	35 (16.0%)	5.79293e-05	0.00730634	DNAH10; MAP4; RSPH4A; SPG7; PCM1; DNAH11; KIF26B; FMN2; KIF17; ADCY10; DNAAF1; HYDIN; DNAI1; NEFH; DLGAP5; TRAF3IP1; DNHD1; KIF16B; TTLL6; CENPE; CCDC114; MAP1S; ARMC4; DYNC2H1; DNAH2; DNAH3; DNAH1; HAP1; DNAH5; DNAH8; DNAH9; SPAG16; STARD9; KIF20B; KIF27	284076; 1062; 1767; 1769; 1770; 4134; 4744; 55811; 5108; 6687; 8701; 9001; 9585; 9787; 345895; 144132; 79582; 79659; 146754; 54768; 55083; 55130; 55201; 55567; 55582; 55614; 56776; 57519; 57576; 123872; 26146; 25981; 27019; 93233; 196385
protein complex binding	GO:0032403	m	3	724	723	724	87 (12.0%)	6.74503e-05	0.00286664	ADD1; SPTB; ABI3BP; HRG; ADAMTS5; MFGE8; GP6; IFNA10; FCAR; CTNNAL1; CTSB; HLA-DRB1; DMP1; TG; TSPAN8; UBD; UTRN; CPS1; ITGA9; SYNM; HLA-DMA; USH2A; CLSPN; HLA-A; MACF1; ITGA6; LAMB3; NEBL; LRRK2; NID2; NID1; PPP1R9A; MAP1S; COL4A3; TELO2; COL16A1; OTOF; PCDH15; VWF; KRT74; SHROOM3; SACS; EVPL; FLT3; MYH3; STRN3; GAS2L2; CIITA; MYH8; MTHFR; COL5A3; COL5A1; SYNE1; SYNE2; SYNE3; TRIOBP; IRS1; RELL2…	81; 118; 525; 1062; 1289; 1307; 1373; 1508; 1758; 1834; 2074; 2125; 2204; 2322; 2670; 3084; 3108; 3112; 3123; 3273; 3446; 3655; 3667; 3680; 3914; 4240; 4261; 4318; 4524; 4621; 4626; 4647; 4811; 5727; 5978; 286077; 6710; 6840; 7038; 7103; 7373; 7399; 7402; 7450; 121391; 285489; 8518; 8727; 8867; 9381; 9894; 10529; 10537; 10580; 10788; 11078; 11096; 167691; 161176; 246176; 50509; 51206; 3105; 16697…
arachidonic acid monooxygenase activity	GO:0008391	m	4	15	15	15	7 (46.7%)	7.29979e-05	0.00324111	CYP2C8; CYP2D6; CYP2F1; CYP2B6; CYP2A7; CYP2C18; CYP4F2	1549; 1555; 1558; 1562; 1565; 1572; 8529
arachidonic acid epoxygenase activity	GO:0008392	m	5	15	15	15	7 (46.7%)	7.29979e-05	0.00372289	CYP2C8; CYP2D6; CYP2F1; CYP2B6; CYP2A7; CYP2C18; CYP4F2	1549; 1555; 1558; 1562; 1565; 1572; 8529
detection of biotic stimulus	GO:0009595	b	3	25	25	25	9 (36.0%)	7.97201e-05	0.00499247	SSC5D; HLA-B; HLA-A; HLA-DRB1; PGLYRP3; PGLYRP2; TLR1; TLR6; PGLYRP4	3106; 3123; 7096; 10333; 57115; 114770; 114771; 3105; 284297
plasma membrane part	GO:0044459	c	2	2583	2576	2583	255 (9.9%)	8.57314e-05	0.000763009	MUSK; IL1RL1; GHR; SYTL2; TSPAN10; SPTB; TSPAN16; CCRL2; IFNAR2; RAPGEF6; HPS1; ESYT2; PKD2L1; CYP4F2; BOC; SEMA4D; TSPAN8; ZYX; DLG1; MFGE8; CNGB1; BTN1A1; SLCO6A1; SLC28A1; HTR3D; NPHS1; SLC5A11; SCN4A; TRPM8; GP6; CACNA1S; TRPV1; FCAR; MACF1; DYSF; TPO; CTSB; HLA-DRB1; PCDHB6; MUC4; UMODL1; PROM2; MUC17; FGFR4; SLC15A1; ANXA13; ADRA1A; SHROOM3; AKAP6; CSPG4; CX3CR1; FAT1; TLR1; TLR6; FCRL6; AP…	19; 24; 387775; 148; 238; 287; 312; 324; 368; 419; 480; 525; 540; 613; 671; 696; 727; 730; 768; 779; 923; 1080; 1187; 1188; 1244; 1258; 1464; 1508; 1524; 93107; 1739; 132884; 1828; 1832; 2046; 2064; 2121; 2195; 2204; 2264; 2322; 133482; 2678; 2690; 2916; 3000; 3084; 3106; 3107; 3108; 3112; 3113; 3117; 3119; 3123; 3135; 200010; 3455; 3482; 140803; 3566; 3655; 3667; 3680; 3682; 3687; 3691; 3693; 37…
peptide antigen binding	GO:0042605	m	3	31	31	31	10 (32.3%)	9.36111e-05	0.00318278	HLA-C; HLA-B; HLA-A; HLA-DRB1; HLA-G; HLA-E; HLA-DRB5; HLA-DQB1; HLA-DPA1; HLA-DQA1	3106; 3107; 3113; 3117; 3119; 3123; 3135; 3105; 3127; 3133
actin filament binding	GO:0051015	m	4	124	124	124	23 (18.5%)	0.000110564	0.00409088	SVIL; ADD1; MACF1; SHROOM3; IQGAP2; MYH3; NEBL; GAS2L2; MYH8; PPP1R9A; SPTB; CTNNAL1; MAP1S; SYNE1; SYNE2; SYNE3; CTNNA3; TRIOBP; ACTN4; UTRN; MYO16; MYO7A; SCIN	81; 118; 4621; 4626; 4647; 6710; 6840; 7402; 8727; 10529; 10788; 11078; 161176; 246176; 85477; 55201; 23026; 23224; 23345; 23499; 57619; 55607; 29119
MHC class II protein complex	GO:0042613	c	5	16	16	16	7 (43.8%)	0.000120852	0.00164358	HLA-DRB1; HLA-DRB5; HLA-DQB1; HLA-DOB; HLA-DPA1; HLA-DQA1; HLA-DMA	3108; 3112; 3113; 3117; 3119; 3123; 3127
scavenger receptor activity	GO:0005044	m	4	46	45	46	12 (26.7%)	0.000151049	0.00479041	TMPRSS3; LOXL4; SCARF2; SCARF1; SSC5D; STAB2; DMBT1; CD6; TINAG; CD163L1; TMPRSS15; STAB1	923; 1755; 5651; 8578; 84171; 283316; 284297; 23166; 91179; 55576; 64699; 27283
fibrillar collagen trimer	GO:0005583	c	4	12	12	12	6 (50.0%)	0.00015371	0.00297173	COL11A1; COL11A2; COL5A3; COL27A1; COL5A1; COL2A1	1280; 1289; 1301; 1302; 50509; 85301
banded collagen fibril	GO:0098643	c	4	12	12	12	6 (50.0%)	0.00015371	0.00297173	COL11A1; COL11A2; COL5A3; COL27A1; COL5A1; COL2A1	1280; 1289; 1301; 1302; 50509; 85301
outer dynein arm	GO:0036157	c	5	5	5	5	4 (80.0%)	0.000187989	0.00213054	DNAI1; CCDC114; NME8; DNAH5	1767; 51314; 27019; 93233
carbohydrate derivative binding	GO:0097367	m	2	2230	2218	2230	221 (10.0%)	0.000188607	0.00230101	MUSK; PCK1; DNAH10; HSPA6; MLH3; PRKAG3; MYH13; HPSE2; HELB; ROS1; DNAH11; ADAMTS5; TUBA3E; CNGB1; GRK5; ACSM5; LIG4; KHK; CUL9; TEX14; IRAK2; SLIT3; TRPV1; ERBB2; TEP1; VWA8; VRK2; WNK2; CTSB; WNK1; ACSM2A; WNK4; PASK; LRGUK; OAS1; FGFR4; LPA; NIN; LMTK2; AASDH; KIF27; ATP8B3; STARD9; MTRR; SPEG; MYO15A; CPS1; MYO3A; EGFLAM; GTPBP10; DHX37; SAA1; HELZ; CNTN2; SMC1B; EP400; HABP2; TRIB3; DHX35; A…	19; 24; 32; 81; 176; 238; 338; 368; 480; 284076; 525; 540; 613; 671; 5606; 923; 984; 1062; 1080; 1118; 1244; 1258; 1289; 1373; 1508; 1767; 1769; 1770; 2046; 2064; 2074; 2220; 2264; 2322; 2580; 2618; 2670; 2720; 2869; 3000; 3026; 3273; 3305; 3310; 3371; 3482; 140803; 3656; 3707; 3795; 3827; 3918; 3981; 4018; 4261; 4288; 4522; 4552; 4593; 4619; 4621; 4622; 4624; 4626; 4641; 4647; 4649; 4811; 55811;…
apical part of cell	GO:0045177	c	2	366	366	366	49 (13.4%)	0.000233652	0.00189046	USH2A; IGSF5; DUOX2; UPK1A; SHROOM3; MUC17; RAPGEF6; ADCY10; MYO5B; CYP4F2; SIPA1L3; NLRP5; SLC52A3; FZD6; SLC28A1; ANK2; OSMR; NRG1; ATP6V1B1; TRPM6; DSG1; MPDZ; ERBB2; KISS1; SLC14A2; CUBN; CTSB; PLAT; PROM2; SLC26A6; PLB1; P2RY2; SLC26A9; DYNC2H1; ANXA13; LRP2; TJP1; SLC2A9; CSPG4; ABCG8; GPSM2; OTOF; SI; FAT4; PKHD1; ABCC6; MYO7A; CFTR; ABCC2	287; 312; 368; 525; 1080; 1244; 1464; 1508; 1828; 2064; 3084; 140803; 3814; 4036; 4647; 55811; 5029; 5314; 5327; 23094; 6476; 7082; 7399; 8029; 8170; 8323; 8529; 8777; 9154; 9180; 9381; 11045; 79633; 79659; 113278; 115019; 50506; 150084; 51735; 150696; 151056; 140453; 56606; 57619; 4645; 126206; 29899; 64241; 65010
microtubule associated complex	GO:0005875	c	3	147	147	147	25 (17.0%)	0.000238307	0.0031831	DNAH10; DNAH11; KIF26B; KIF17; MAP7; MAP4; DNAI1; EML2; DNHD1; RP1; KIF16B; CENPE; CCDC114; DYNC2H1; DNAH2; DNAH3; DNAH1; DNAH5; KIF27; DNAH9; NME8; MEFV; STARD9; KIF20B; DNAH8	1062; 1767; 1769; 1770; 4134; 4210; 8701; 9053; 9585; 144132; 24139; 79659; 146754; 51314; 55083; 55567; 55582; 55614; 57519; 57576; 25981; 27019; 93233; 6101; 196385
homophilic cell adhesion via plasma membrane adhesion molecules	GO:0007156	b	5	156	156	156	26 (16.7%)	0.000251821	0.0381509	CDH11; PCDHB6; CD200; CLSTN2; PCDHB8; PCDHB3; PCDHB7; DSC3; PCDHB12; PCDHB11; PCDHB10; PCDHB16; PCDHB15; DSG1; SDK1; DCHS2; CDH23; CELSR3; CELSR2; CELSR1; PCDH15; PCDHA1; FAT2; FAT1; FAT4; DSCAML1	1009; 1825; 1828; 1951; 1952; 2195; 2196; 4345; 56129; 56128; 56130; 9620; 79633; 56147; 54798; 56121; 56124; 56126; 56132; 57453; 57717; 221935; 56125; 64072; 64084; 65217
contractile fiber part	GO:0044449	c	2	200	200	200	31 (15.5%)	0.000262226	0.00194484	MYOM3; MYOM2; MYOM1; MYH13; SVIL; CMYA5; NEB; SYNM; IGFN1; MYH3; MYH1; MYH6; NEBL; MYH4; RYR1; MYH8; MYPN; OBSL1; CACNA1S; PLEC; SYNE1; SYNE2; XIRP2; ADRA1A; FHOD3; ACTN4; NPNT; ANK2; SYNPO2; FLNB; AHNAK	81; 148; 287; 779; 2317; 4619; 4621; 4622; 4624; 4626; 4703; 5339; 202333; 6261; 6840; 8735; 8736; 9172; 10529; 171024; 79026; 80206; 84665; 127294; 23224; 23336; 23345; 23363; 91156; 255743; 129446
photoreceptor cell maintenance	GO:0045494	b	3	35	35	35	10 (28.6%)	0.000288746	0.0153305	RP1; USH2A; CNGB1; CDH23; CROCC; ERCC6; PCDH15; ABCA4; NPHP4; RP1L1	24; 1258; 2074; 7399; 9696; 94137; 64072; 6101; 261734; 65217
collagen trimer	GO:0005581	c	3	92	92	92	18 (19.6%)	0.00030167	0.00376082	SFTPD; COL15A1; COL11A1; COL11A2; FCN2; C1QTNF6; COL14A1; COL9A3; COL5A3; COL27A1; COL5A1; COL4A3; COL24A1; COL16A1; COL6A2; COL2A1; COL12A1; COL17A1	1280; 1289; 1292; 1299; 1301; 1302; 1306; 1307; 2220; 6441; 7373; 1303; 114904; 50509; 85301; 255631; 1285; 1308
nail development	GO:0035878	b	3	9	9	9	5 (55.6%)	0.000305998	0.0153305	FZD6; KRT84; ITGB4; ITGA6; FOXN1	3655; 3691; 3890; 8323; 8456
interferon-gamma-mediated signaling pathway	GO:0060333	b	5	85	85	85	17 (20.0%)	0.000335007	0.043503	HLA-A; GBP1; HLA-C; HLA-B; TRIM31; HLA-DRB1; HLA-G; TRIM22; HLA-DRB5; OAS1; HLA-DQB1; HLA-E; CIITA; HLA-DPA1; NLRC5; TRIM5; HLA-DQA1	3106; 3107; 3113; 3117; 3119; 3123; 3127; 3135; 4261; 4938; 10346; 11074; 2633; 84166; 3105; 85363; 3133
apical plasma membrane	GO:0016324	c	3	295	295	295	41 (13.9%)	0.000337086	0.00393969	USH2A; IGSF5; DUOX2; UPK1A; SHROOM3; MUC17; RAPGEF6; CYP4F2; SIPA1L3; SLC52A3; FZD6; SLC28A1; ANK2; OSMR; NRG1; ATP6V1B1; TRPM6; DSG1; MPDZ; ERBB2; KISS1; SLC14A2; CUBN; CTSB; PROM2; SLC26A6; PLB1; P2RY2; SLC26A9; ANXA13; LRP2; TJP1; SLC2A9; CSPG4; ABCG8; SI; PKHD1; ABCC6; MYO7A; CFTR; ABCC2	287; 312; 368; 525; 1080; 1244; 1464; 1508; 1828; 2064; 3084; 140803; 3814; 4036; 4647; 5029; 5314; 23094; 6476; 7082; 7399; 8029; 8170; 8323; 8529; 8777; 9154; 9180; 11045; 113278; 115019; 50506; 150084; 51735; 150696; 151056; 140453; 56606; 57619; 64241; 65010
actin cytoskeleton	GO:0015629	c	5	452	451	452	57 (12.6%)	0.000347503	0.00337575	MYO3A; MYOM2; MYOM1; MYH13; SVIL; MYH15; ADD1; KALRN; SPTB; NEB; FMN2; FKBP15; AKAP13; SORBS1; ZYX; BIN2; MYH3; DDX58; MYH1; MYH6; NEBL; MYH4; GAS2L2; MYH8; ARHGEF5; APBB3; IQGAP2; PPP1R9A; SIPA1L3; HAP1; PDLIM5; MYO1C; PGM1; CROCC; SMTN; FERMT1; MYO5B; APOB; BCAR1; MYO15A; CENPQ; LLGL2; TRIOBP; ACTN4; PTPN12; LSP1; CGN; NOTCH3; UTRN; MYBPC2; MYO9A; SYNPO2; COBL; MYO16; FLNB; MYO7A; AHNAK	81; 118; 338; 2317; 3993; 4046; 4606; 4619; 4621; 4622; 4624; 4626; 4641; 4647; 4649; 4703; 4854; 5236; 5782; 6525; 6710; 6840; 7402; 7791; 7984; 8735; 8736; 8997; 9001; 9172; 9564; 9696; 10307; 171024; 10529; 10580; 10611; 10788; 11078; 11214; 22989; 79026; 246176; 51168; 51411; 53904; 55166; 55612; 23026; 23094; 23242; 23307; 23586; 56776; 57530; 55607; 4645
myofibril	GO:0030016	c	5	206	205	206	31 (15.1%)	0.000407407	0.00346296	MYOM3; MYOM2; MYOM1; MYH13; SVIL; MYH15; CMYA5; NEB; SYNM; IGFN1; MYH3; MYH1; MYH6; NEBL; MYH4; RYR1; MYH8; MYPN; OBSL1; CACNA1S; PLEC; SYNE1; SYNE2; XIRP2; ADRA1A; FHOD3; ACTN4; ANK2; SYNPO2; FLNB; AHNAK	81; 148; 287; 779; 2317; 4619; 4621; 4622; 4624; 4626; 4703; 5339; 202333; 6261; 6840; 8735; 8736; 9172; 171024; 10529; 22989; 23345; 79026; 80206; 84665; 127294; 23224; 23336; 23363; 91156; 129446
muscle myosin complex	GO:0005859	c	3	19	19	19	7 (36.8%)	0.000430124	0.00473137	MYH3; MYOM1; MYH13; MYH6; MYH4; MYH8; MYH1	4619; 4621; 4622; 4624; 4626; 8735; 8736
contractile fiber	GO:0043292	c	4	217	216	217	32 (14.8%)	0.000479424	0.00834198	MYOM3; MYOM2; MYOM1; MYH13; SVIL; MYH15; CMYA5; NEB; SYNM; IGFN1; MYH3; MYH1; MYH6; NEBL; MYH4; RYR1; MYH8; MYPN; OBSL1; CACNA1S; PLEC; SYNE1; SYNE2; XIRP2; ADRA1A; FHOD3; ACTN4; NPNT; ANK2; SYNPO2; FLNB; AHNAK	81; 148; 287; 779; 2317; 4619; 4621; 4622; 4624; 4626; 4703; 5339; 202333; 6261; 6840; 8735; 8736; 9172; 171024; 10529; 79026; 80206; 84665; 127294; 23224; 23336; 23345; 23363; 22989; 91156; 255743; 129446
extracellular matrix structural constituent conferring tensile strength	GO:0030020	m	3	6	6	6	4 (66.7%)	0.000528206	0.0149658	COL12A1; COL2A1; COL9A3; COL11A2	1280; 1299; 1302; 1303
immune response-inhibiting signal transduction	GO:0002765	b	4	6	6	6	4 (66.7%)	0.000528206	0.0592178	KIR2DL1; HLA-G; LILRB2; LILRB1	3135; 3802; 10859; 10288
FACIT collagen trimer	GO:0005593	c	4	6	6	6	4 (66.7%)	0.000528206	0.00835526	COL16A1; COL14A1; COL9A3; COL12A1	1299; 1307; 7373; 1303
guanyl-nucleotide exchange factor activity	GO:0005085	m	2	303	303	303	41 (13.5%)	0.000586076	0.00595844	ITSN2; KALRN; SPTB; MCF2L2; DOCK4; DOCK5; RAPGEF6; PLCE1; AKAP13; ARHGEF19; SH2D3C; ARHGEF10L; BCR; PREX2; PREX1; PLEKHG4B; RGL3; ARHGEF5; FARP1; TIAM1; TIAM2; PSD4; NRG1; DNMBP; ERBB2; FGD6; FARP2; ARHGEF15; KLB; ARHGEF17; SH2D3A; DOCK6; SERGEF; FGFR4; PLEKHG2; PLEKHG1; PLEKHG4; IRS1; ARHGEF28; LAMTOR5; ARHGEF40	613; 2064; 2264; 3084; 3667; 23101; 6710; 55785; 7074; 7984; 55701; 8997; 9732; 9828; 9855; 10044; 10160; 10542; 11214; 51196; 80005; 80243; 153478; 57480; 50618; 51735; 23550; 152831; 55160; 22899; 23268; 57139; 57572; 57580; 25894; 26230; 26297; 10045; 128272; 64283; 64857
complex of collagen trimers	GO:0098644	c	2	20	20	20	7 (35.0%)	0.00061647	0.00422045	COL11A1; COL11A2; COL5A3; COL27A1; COL5A1; COL4A3; COL2A1	1280; 1289; 1301; 1302; 50509; 85301; 1285
centrosome localization	GO:0051642	b	4	20	20	20	7 (35.0%)	0.00061647	0.0622018	DLG1; NIN; SUN2; PLXNA2; ASPM; SYNE2; GPSM2	1739; 5362; 51199; 23224; 25777; 259266; 29899
arachidonic acid metabolic process	GO:0019369	b	5	52	52	52	12 (23.1%)	0.000644103	0.0731862	CYP1A1; EPHX2; CYP2D6; CYP2C8; CYP2F1; CYP2B6; CYP2A7; CYP2C18; PLA2G4C; CYP4F2; AKR1C3; SSTR4	1543; 1549; 1555; 1558; 1562; 1565; 1572; 2053; 6754; 8529; 8605; 8644
hydrolase activity, acting on acid anhydrides	GO:0016817	m	3	813	810	813	90 (11.1%)	0.000771674	0.0187407	DNAH10; HSPA6; ATP13A5; ABCA10; ATF7IP; DNAH11; TUBA3E; NAV2; VWA8; CENPE; ACIN1; ABCB8; KIF27; ATP8B3; STARD9; ATP8B4; MYO5B; MYO15A; CFTR; RNF213; MYO3A; MACF1; KIF26B; HELZ; EP400; HELB; DHX35; DHX37; DNAI1; DDX58; BMS1; LRRK2; CHD6; DDX60L; GBP3; GBP1; GBP6; DYNC2H1; DNAH2; DNAH3; DNAH1; DNAH5; ABCG8; GFM1; DNAH8; DNAH9; ASCC3; MDN1; MYH13; MYH15; POLQ; MYO1C; KIF17; MYH3; MYH1; MYH6; MYH4; C…	19; 24; 368; 480; 525; 540; 1062; 1080; 1244; 1767; 1769; 1770; 2074; 3310; 4619; 4621; 4622; 4624; 4626; 4641; 4647; 4649; 6687; 8483; 8701; 8735; 9585; 9790; 9931; 10349; 10350; 10351; 10721; 10973; 11194; 340273; 144132; 79659; 79861; 79895; 146754; 2633; 2635; 148229; 344905; 116447; 51168; 84181; 84239; 85320; 85476; 85865; 112714; 53904; 55083; 120892; 55567; 55582; 55614; 55729; 22985; 230…
basal lamina	GO:0005605	c	3	21	21	21	7 (33.3%)	0.000861544	0.00895049	DLG1; LAMA1; LAMA4; LAMC2; NID1; LAMB1; LAMB3	1739; 3910; 3912; 3914; 3918; 4811; 284217
lipid translocation	GO:0034204	b	4	21	21	21	7 (33.3%)	0.000861544	0.0790271	ATP10A; ABCA1; ATP10D; ATP8B3; ABCA4; ATP8B4; P2RX7	19; 24; 5027; 79895; 148229; 57194; 57205
oxidoreductase activity, acting on paired donors, with incorporation or reduction of molecular oxygen, reduced flavin or flavoprotein as one donor, and incorporation of one atom of oxygen	GO:0016712	m	4	29	27	29	8 (29.6%)	0.000895156	0.023019	CYP1A1; CYP2D6; CYP2C8; CYP2F1; CYP2B6; CYP4B1; CYP2A7; CYP2C18	1543; 1549; 1555; 1558; 1562; 1565; 1572; 1580
cell communication	GO:0007154	b	2	6232	6210	6232	550 (8.9%)	0.000936901	0.01799	OR1Q1; OR52B6; PRKAG3; OR10T2; IFNAR2; CPZ; SEMA4D; DLG1; VN1R2; SLC6A5; OR12D2; ALMS1; CDC42BPG; ZSWIM2; SCN4A; BANK1; IFNA10; C2CD3; CTNNAL1; ARHGEF15; ARHGEF17; ARHGEF19; CRB2; PPP1R9A; OR7G3; TRAF3IP1; ADRA1A; OR13C5; AKAP6; TPCN2; OR13C2; OR52K1; OR52K2; OR13C9; CTBP2; OR5A1; ITGA9; MAVS; OR1B1; EVC; ITGA6; EIF2AK4; IFIT2; OR4K15; LILRB5; LILRB3; LILRB2; LILRB1; ABCA4; OR1I1; GRM6; GUCY2D; D…	19; 24; 81; 118; 142; 148; 238; 287; 324; 338674; 525; 613; 672; 675; 718; 727; 164656; 5606; 338755; 923; 1080; 1103; 1113; 55607; 1258; 1280; 1306; 1307; 1380; 1464; 27327; 1488; 1508; 1524; 1739; 1755; 132884; 1832; 1848; 1951; 1952; 1990; 2046; 2064; 2074; 2121; 2195; 2201; 2264; 2317; 2322; 2357; 55011; 133522; 55024; 284433; 2670; 2690; 2735; 2869; 2916; 3000; 3084; 3096; 3106; 3107; 3112; …
pyrophosphatase activity	GO:0016462	m	5	808	805	808	89 (11.1%)	0.000960866	0.0367531	DNAH10; HSPA6; ATP13A5; ABCA10; ATF7IP; DNAH11; TUBA3E; NAV2; VWA8; CENPE; ACIN1; ABCB8; KIF27; ATP8B3; STARD9; ATP8B4; MYO5B; MYO15A; CFTR; RNF213; MYO3A; MACF1; KIF26B; HELZ; EP400; HELB; DHX35; DHX37; DNAI1; DDX58; BMS1; LRRK2; CHD6; DDX60L; GBP3; GBP1; GBP6; DYNC2H1; DNAH2; DNAH3; DNAH1; DNAH5; ABCG8; GFM1; DNAH8; DNAH9; ASCC3; MDN1; MYH13; MYH15; POLQ; MYO1C; KIF17; MYH3; MYH1; MYH6; MYH4; C…	19; 24; 10973; 368; 480; 540; 1062; 1080; 1244; 1767; 1769; 1770; 2074; 3310; 4619; 4621; 4622; 4624; 4626; 4641; 4647; 4649; 6687; 8483; 8701; 8735; 9585; 9790; 9931; 10349; 10350; 10351; 10721; 11194; 22989; 340273; 144132; 79659; 79861; 79895; 146754; 2633; 2635; 89797; 148229; 344905; 116447; 51168; 84181; 84239; 85320; 85476; 85865; 112714; 53904; 55083; 120892; 55567; 55582; 55614; 55729; 2…
MHC class II receptor activity	GO:0032395	m	4	11	11	11	5 (45.5%)	0.000979641	0.023019	HLA-DPA1; HLA-DRB1; HLA-DQB1; HLA-DQA1; HLA-DOB	3112; 3113; 3117; 3119; 3123
MHC class I protein complex	GO:0042612	c	5	11	11	11	5 (45.5%)	0.000979641	0.00740173	HLA-C; HLA-B; HLA-A; HLA-G; HLA-E	3106; 3107; 3135; 3105; 3133

## Sheet: Supplementary Table S8D
Supplementary Table S8D. Enrichment of the set of 1,627 phase-sensitive genes shared by PGP and 1000G with pathways. The 74 most significantly enriched pathways (P < 0.01) are shown.
Pathway	Source	external_id	Size	Effective_size	Overlap	Percentage	p-value	q-value	members_input_overlap_GeneSymbols	members_input_overlap_GeneIds
Olfactory transduction - Homo sapiens (human)	KEGG	path:hsa04740	417	419	419	130 (31.2%)	6.02596e-46	3.55531e-43	OR6C74; OR52B6; OR5I1; OR10C1; OR10T2; OR2D3; OR1A2; OR51B5; OR51B4; OR51B2; OR12D2; OR5H14; CNGB1; OR52J3; OR6M1; OR52R1; OR51G1; OR10S1; OR4N2; OR2G2; OR10G9; OR2T8; OR2T6; OR51A2; OR7G3; OR51A4; OR2T3; OR4A47; OR13C5; OR13C2; OR52K1; OR5R1; OR52K2; OR13C9; OR13F1; OR5A1; OR1B1; OR5H6; OR52H1; OR4C15; OR4C16; OR5D14; OR9K2; OR1Q1; OR10AD1; OR1I1; OR5B3; OR5B2; OR2AG2; OR2AG1; OR2B11; GUCY2D; OR…	391196; 26664; 125962; 26707; 127064; 127066; 26735; 282763; 256144; 401666; 401667; 390190; 219428; 219436; 219464; 26189; 219477; 219479; 219482; 158131; 121275; 283111; 283159; 283160; 283162; 10798; 283189; 401994; 127623; 283297; 219870; 219873; 338662; 403239; 338674; 144125; 219959; 254783; 338755; 219982; 219983; 338751; 119678; 4993; 119692; 119695; 390036; 390038; 254879; 390067; 390072…
Olfactory Signaling Pathway	Reactome	R-HSA-381753	435	437	437	128 (29.4%)	3.53945e-42	1.04414e-39	OR6C74; OR52B6; OR5I1; OR10C1; OR10T2; OR2D3; OR2T6; OR51B5; OR51B4; OR51B2; OR12D2; OR52J3; OR6M1; OR52R1; OR10S1; OR4N2; OR2G2; OR10G9; OR2T8; OR1A2; OR51A2; OR7G3; OR51A4; OR2T3; OR4A47; OR13C5; OR13C2; OR52K1; OR5R1; OR52K2; OR13C9; OR2C1; OR5A1; OR1B1; OR5H6; OR52H1; OR4C15; OR4C16; OR5D14; OR9K2; OR1Q1; OR10AD1; OR1I1; OR5B3; OR5B2; OR2AG2; OR2AG1; OR51G1; OR14C36; OR8D4; OR5T2; OR8D1; OR8D…	403284; 10798; 390261; 347168; 119749; 256144; 341276; 56656; 403273; 26476; 121275; 390157; 120787; 128371; 219482; 391112; 119765; 79345; 128360; 340980; 138805; 219464; 128372; 119692; 282763; 219436; 119774; 390148; 79295; 401667; 219982; 26735; 390264; 81470; 441911; 286362; 81697; 127064; 79324; 144125; 283159; 392376; 26333; 283297; 441669; 390321; 26189; 219959; 442186; 347169; 343172; 34…
Olfactory receptor activity	Wikipathways	WP3608	357	357	357	113 (31.7%)	1.3319e-40	2.61941e-38	OR6C74; OR52B6; OR5I1; OR10C1; OR10T2; OR2D3; OR1A2; OR51B5; OR51B4; OR52J3; OR6M1; OR10S1; OR2G3; OR2G2; OR1L3; OR2T8; OR2T6; OR51A2; OR51A4; OR2T3; OR4A47; OR52K1; OR52K2; OR13C9; OR2C1; OR5A1; OR52E4; OR52H1; OR4C15; OR5D14; OR9K2; OR1Q1; OR10AD1; OR1I1; OR5B3; OR5B2; OR2AG2; OR2B11; OR14C36; OR8D4; OR5T2; OR8D1; OR7C1; OR2F1; OR6N1; OR1J1; OR10G7; OR10G4; OR10G2; OR5M3; OR1L6; OR52W1; OR10G9;…	441933; 390892; 441608; 390157; 390152; 119749; 341568; 26476; 79295; 390439; 219477; 390321; 26532; 10798; 79339; 127064; 127066; 390190; 441639; 81470; 390067; 128371; 26211; 390265; 390261; 390264; 219873; 219870; 81309; 338751; 403284; 128360; 125962; 403239; 81127; 120787; 390148; 403273; 441669; 390038; 390036; 401994; 390883; 283189; 219482; 26664; 442194; 338662; 124538; 119678; 119679; 2…
GPCR downstream signaling	Reactome	R-HSA-388396	1023	1028	1028	163 (15.9%)	1.22933e-19	1.81326e-17	OR6C74; OR52B6; OR5I1; OR10C1; OR10T2; OR2D3; OR1A2; ARHGEF19; OR51B5; OR51B4; OR51B2; OR12D2; OR52J3; GRK5; OR6M1; OR52R1; OR10S1; ARHGEF15; ARHGEF17; OR4N2; OR2G2; OR10G9; OR2T8; OR2T6; OR51A2; OR51A4; OR2T3; OR4A47; ADRA1A; OR13C5; OR13C2; OR52K1; OR5R1; OR52K2; OR13C9; OR2C1; NPW; OR5A1; OR1B1; SAA1; OR51G1; OR52H1; OR4C15; OR4C16; ARHGEF10L; ARHGEF5; OR9K2; PREX1; OR1Q1; OR10AD1; TIAM1; TIAM…	403284; 10798; 390261; 347168; 26476; 119749; 6288; 122748; 341276; 3577; 26707; 56656; 403273; 121275; 390157; 120787; 128371; 6754; 219482; 125962; 391112; 119765; 79345; 283869; 128360; 340980; 55160; 256144; 138805; 390265; 219464; 2916; 5331; 128372; 119692; 441608; 282763; 5998; 219436; 79310; 119774; 442186; 390148; 79295; 401667; 283297; 390264; 81470; 2869; 441911; 286362; 390883; 127064…
Signaling by GPCR	Reactome	R-HSA-372790	1303	1310	1310	178 (13.7%)	1.63511e-14	1.92943e-12	OR6C74; OR52B6; OR5I1; OR10C1; SPTB; OR10T2; OR2D3; CCRL2; OR1A2; ARHGEF19; OR51B5; OR51B4; OR51A2; OR51B2; OR12D2; OR52J3; GRK5; OR6M1; OR52R1; OR10S1; ERBB2; ARHGEF40; ARHGEF15; ARHGEF17; OR4N2; OR2G2; OR10G9; OR2T8; OR2T6; FGFR4; OR51A4; OR2T3; OR4A47; ADRA1A; OR13C5; CX3CR1; OR13C2; OR52K1; OR5R1; OR52K2; OR13C9; OR2C1; TAS1R1; NPW; TAS1R2; OR5A1; OR1B1; SAA1; OR51G1; OR52H1; OR4C15; OR4C16; …	403284; 10798; 219428; 347168; 26476; 6288; 5727; 122748; 341276; 3577; 26707; 1848; 56656; 403273; 121275; 390157; 9828; 128371; 6754; 219482; 125962; 391112; 119765; 79345; 283869; 128360; 340980; 80834; 55160; 283159; 256144; 138805; 283111; 390265; 219464; 2916; 5331; 128372; 119692; 441608; 10911; 282763; 5998; 219436; 79310; 119774; 442186; 390148; 3667; 219982; 283297; 390264; 81470; 2869;…
Extracellular matrix organization	Reactome	R-HSA-1474244	294	295	295	54 (18.4%)	2.62569e-09	2.58192e-07	MUSK; ITGA9; MMP10; COL11A1; COL11A2; ACAN; ITGA6; COL24A1; LAMB1; LAMA4; LAMB3; IBSP; MATN4; ADAMTS5; LOXL4; COL2A1; PLOD1; COL27A1; NID2; NID1; CAPN9; CAPN8; LAMA1; ITGB5; ITGB4; KLKB1; TNR; ADAMTS18; DMP1; CTSB; FBN2; FBN3; TMPRSS6; COL9A3; COL5A3; COL5A1; PLEC; TNC; LAMC2; LAMC3; COL16A1; TNN; COL17A1; ITGAX; COL15A1; SDC3; COL14A1; CAPN11; DSPP; MMP9; COL4A3; COL6A2; ITGAE; COL12A1	1306; 3682; 3918; 388743; 5351; 84467; 4319; 3381; 50509; 1299; 1308; 84171; 1302; 4811; 10319; 3914; 3691; 1301; 5339; 2201; 1285; 3818; 7373; 284217; 1758; 8785; 3371; 9672; 3680; 3693; 1508; 4593; 4318; 3910; 3687; 1292; 255631; 7143; 164656; 3912; 1307; 3655; 63923; 1834; 85301; 1280; 11096; 11131; 176; 22795; 1303; 170692; 10753; 1289
Keratinization	Reactome	R-HSA-6805567	125	125	125	30 (24.0%)	2.13818e-08	1.80218e-06	KRT75; KRT74; KRT77; KRT76; KRT71; KRT72; KRT32; KRT35; KRT78; KRT37; KRT36; KRT3; FLG; KRT39; KRT81; KRT33A; KRT83; KRT84; DSC3; PPL; KRT6B; KRT6C; SPINK5; DSG1; KRT28; KRT40; KRT27; DSP; KRT24; EVPL	342574; 1832; 3889; 121391; 3887; 9119; 196374; 192666; 1825; 162605; 3890; 374454; 11005; 2312; 140807; 1828; 3883; 112802; 8689; 51350; 3886; 5493; 390792; 2125; 3854; 3882; 125115; 8688; 286887; 3850
Collagen formation	Reactome	R-HSA-1474290	94	94	94	24 (25.5%)	1.57657e-07	1.16272e-05	COL11A1; COL11A2; ITGA6; LAMB3; COL2A1; LOXL4; PLOD1; COL27A1; ITGB4; CTSB; COL9A3; COL5A3; COL5A1; COL4A3; LAMC2; COL24A1; COL16A1; COL17A1; COL15A1; COL14A1; MMP9; PLEC; COL6A2; COL12A1	1306; 3918; 1292; 85301; 50509; 1299; 1308; 1285; 84171; 1302; 5351; 3914; 3691; 1301; 5339; 7373; 4318; 1508; 255631; 1307; 3655; 1280; 1303; 1289
Graft-versus-host disease - Homo sapiens (human)	KEGG	path:hsa05332	41	41	41	15 (36.6%)	2.12264e-07	1.39151e-05	HLA-C; HLA-B; HLA-A; HLA-DRB1; HLA-G; HLA-E; HLA-DRB5; KIR2DL1; HLA-DQB1; HLA-DOB; HLA-DPA1; KIR3DL1; KIR3DL2; HLA-DQA1; HLA-DMA	3117; 3105; 3106; 3107; 3108; 3112; 3113; 3119; 3123; 3127; 3133; 3135; 3811; 3812; 3802
ECM-receptor interaction - Homo sapiens (human)	KEGG	path:hsa04512	82	82	82	21 (25.6%)	8.82387e-07	5.20608e-05	LAMA1; TNN; ITGB5; ITGB4; LAMB3; ITGA9; IBSP; TNR; COL9A3; ITGA6; LAMC2; COL4A3; RELN; TNC; LAMC3; LAMB1; LAMA4; VWF; COL6A2; COL2A1; GP6	1280; 3691; 1285; 1292; 3693; 1299; 7450; 51206; 3371; 63923; 3381; 284217; 3680; 3910; 3912; 3914; 3918; 10319; 5649; 7143; 3655
Collagen chain trimerization	Reactome	R-HSA-8948216	47	47	47	15 (31.9%)	1.6074e-06	8.62151e-05	COL15A1; COL11A1; COL11A2; COL14A1; COL9A3; COL5A3; COL27A1; COL5A1; COL4A3; COL24A1; COL16A1; COL6A2; COL2A1; COL12A1; COL17A1	50509; 1280; 1306; 85301; 255631; 1301; 1292; 7373; 1299; 1308; 1303; 1307; 1285; 1302; 1289
ECM proteoglycans	Reactome	R-HSA-3000178	56	57	57	16 (28.6%)	3.75128e-06	0.000184438	ITGAX; LAMA1; LAMA4; MATN4; MUSK; TNR; ITGA9; ACAN; DMP1; COL9A3; DSPP; TNC; LAMB1; ITGB5; TNN; IBSP	7143; 3910; 3381; 284217; 1299; 1758; 176; 8785; 3371; 3912; 3680; 3693; 63923; 3687; 1834; 4593
Antigen processing and presentation - Homo sapiens (human)	KEGG	path:hsa04612	77	77	77	19 (24.7%)	5.27339e-06	0.000213156	HSPA6; HLA-C; HLA-B; HLA-A; HLA-DRB1; HLA-G; HLA-E; HLA-DRB5; CTSB; KIR2DL1; HLA-DQB1; HLA-DOB; CIITA; HLA-DPA1; KIR3DL1; KIR3DL2; HSPA1L; HLA-DQA1; HLA-DMA	3105; 3106; 3107; 3108; 3112; 3113; 3117; 3119; 1508; 3123; 3133; 3135; 3127; 3802; 4261; 3811; 3812; 3305; 3310
Signal Transduction	Reactome	R-HSA-162582	2524	2538	2538	253 (10.0%)	5.32883e-06	0.000213156	OR6C74; OR52B6; PTPRJ; OR5I1; OR10C1; SPTB; OR10T2; OR2D3; CCRL2; OR2T6; EVC2; TNRC6A; OR51B5; OR51B4; BOC; FGFR4; OR51B2; OR12D2; CNGB1; OR52J3; CCDC88C; OR6M1; OR52R1; ARHGAP27; OR10S1; PRKAG3; ERBB2; OR8S1; ARHGEF40; OR1L6; ARHGEF15; ARHGEF17; OR4N2; FPR1; CENPE; RGS3; OR10G9; OR2T8; OR1A2; OR51A2; OR51A4; OR2T3; CENPQ; OR4A47; ADRA1A; OR13C5; INPP5B; CX3CR1; OR13C2; OR52K1; PTPN12; OR5R1; OR5…	2357; 56656; 7082; 55160; 138805; 1080; 5998; 79310; 119774; 219982; 1292; 1063; 1285; 127064; 119749; 5727; 403273; 390321; 11214; 442194; 3633; 390429; 283160; 26524; 81327; 119678; 5327; 26707; 79473; 81127; 22899; 51741; 390036; 9350; 122742; 338755; 120065; 5782; 11243; 26532; 4772; 283189; 283111; 390265; 403253; 7074; 390072; 57761; 3918; 4319; 80835; 284217; 1062; 4734; 53632; 79339; 525;…
Fatty acids	Reactome	R-HSA-211935	15	17	17	8 (53.3%)	5.41921e-06	0.000213156	CYP2D6; CYP2F1; CYP4F11; CYP2B6; CYP4B1; CYP2A7; CYP4A22; CYP4F2	284541; 1549; 1580; 8529; 1572; 1555; 57834; 1565
Autoimmune thyroid disease - Homo sapiens (human)	KEGG	path:hsa05320	52	53	53	15 (28.8%)	6.60408e-06	0.000243526	TPO; HLA-B; HLA-A; HLA-DRB1; HLA-G; HLA-E; HLA-DRB5; HLA-C; HLA-DQB1; HLA-DOB; HLA-DPA1; TG; IFNA10; HLA-DQA1; HLA-DMA	7173; 3105; 3106; 3107; 3108; 3112; 3113; 3117; 3119; 3123; 3127; 3133; 3135; 3446; 7038
Laminin interactions	Reactome	R-HSA-3000157	25	25	25	10 (40.0%)	9.19929e-06	0.000309459	LAMA1; LAMA4; ITGB4; LAMB1; ITGA6; NID2; NID1; LAMC2; LAMC3; LAMB3	10319; 3910; 3914; 3691; 3918; 22795; 284217; 4811; 3912; 3655
Integrin	INOH	None	124	124	124	25 (20.2%)	9.44111e-06	0.000309459	ITGA9; COL11A1; COL11A2; ACAN; DOCK6; DOCK4; DOCK5; LAMB3; COL2A1; ITGB5; ITGB4; COL9A3; COL5A1; COL4A3; ITGA6; TNC; LAMC2; COL16A1; BCAR1; ITGAX; COL15A1; SDC3; COL6A2; ITGAE; COL12A1	1306; 9732; 3682; 3918; 1292; 1299; 1302; 3914; 3691; 1301; 1285; 3371; 9672; 3680; 3693; 80005; 3687; 9564; 1307; 3655; 1280; 176; 1303; 57572; 1289
Allograft rejection - Homo sapiens (human)	KEGG	path:hsa05330	37	38	38	12 (32.4%)	1.4798e-05	0.000459516	HLA-C; HLA-B; HLA-A; HLA-DRB1; HLA-G; HLA-E; HLA-DRB5; HLA-DQB1; HLA-DOB; HLA-DPA1; HLA-DQA1; HLA-DMA	3117; 3119; 3105; 3106; 3107; 3108; 3112; 3113; 3123; 3127; 3133; 3135
ABC transporters - Homo sapiens (human)	KEGG	path:hsa02010	44	45	45	13 (29.5%)	2.04131e-05	0.000575946	ABCA10; ABCG8; ABCA6; ABCA4; ABCA9; ABCA8; ABCB5; ABCA1; ABCC6; ABCB8; CFTR; ABCC2; ABCC11	19; 24; 23460; 340273; 1080; 11194; 85320; 1244; 10349; 10350; 10351; 368; 64241
Beta1 integrin cell surface interactions	PID	integrin1_pathway	70	70	70	17 (24.3%)	2.04998e-05	0.000575946	LAMA1; LAMA4; COL11A1; CSPG4; ITGA9; COL11A2; ITGA6; NPNT; LAMB1; NID1; COL5A1; COL4A3; TNC; LAMC2; LAMB3; COL6A2; COL2A1	1280; 3910; 1285; 3914; 3371; 3918; 284217; 255743; 3680; 3912; 1301; 1464; 3655; 1292; 1302; 4811; 1289
Xenobiotics metabolism	EHMN	Xenobiotics metabolism	51	53	53	14 (27.5%)	2.49341e-05	0.000668687	CYP1A1; EPHX2; CYP4F11; CYP2D6; CYP2F1; GSTZ1; ALDH3A1; CYP2B6; CYP4B1; CYP2C8; UGT2B15; CYP2A7; CYP2C18; EPHX1	1562; 7366; 1549; 2052; 1543; 1572; 1565; 218; 1580; 1555; 2954; 1558; 57834; 2053
Allograft Rejection	Wikipathways	WP2328	80	80	80	18 (22.5%)	3.58938e-05	0.000920754	CASP7; LRRK2; HLA-C; HLA-B; HLA-A; HLA-DRB1; HLA-G; HLA-E; HLA-DRB5; C3; COL5A1; HLA-DQB1; C5; HLA-DOB; HLA-DPA1; HLA-DQA1; MICA; HLA-DMA	3107; 3113; 3135; 3119; 840; 3105; 3108; 3127; 718; 3133; 120892; 100507436; 3117; 1289; 3112; 3106; 727; 3123
Tramadol Metabolism Pathway	SMPDB	SMP00637	7	7	7	5 (71.4%)	5.38379e-05	0.00127058	ABCC2; UGT1A8; CYP2B6; SLC22A1; CYP2D6	1555; 1565; 54576; 6580; 1244
Tramadol Pharmacokinetics	PharmGKB	PA165946349	7	7	7	5 (71.4%)	5.38379e-05	0.00127058	CYP2B6; UGT1A8; SLC22A1; ABCC2; CYP2D6	54576; 1555; 6580; 1244; 1565
Type I hemidesmosome assembly	Reactome	R-HSA-446107	11	11	11	6 (54.5%)	7.48794e-05	0.00166331	ITGB4; ITGA6; PLEC; LAMC2; LAMB3; COL17A1	5339; 3655; 3918; 3914; 1308; 3691
Collagen biosynthesis and modifying enzymes	Reactome	R-HSA-1650814	70	70	70	16 (22.9%)	7.8698e-05	0.00166331	COL15A1; COL11A1; COL11A2; PLOD1; COL14A1; COL9A3; COL5A3; COL27A1; COL5A1; COL4A3; COL24A1; COL16A1; COL6A2; COL2A1; COL12A1; COL17A1	85301; 1280; 1306; 5351; 255631; 1301; 1292; 50509; 7373; 1299; 1308; 1303; 1307; 1285; 1302; 1289
Type I diabetes mellitus - Homo sapiens (human)	KEGG	path:hsa04940	43	43	43	12 (27.9%)	7.89367e-05	0.00166331	HLA-C; HLA-B; HLA-A; HLA-DRB1; HLA-G; HLA-E; HLA-DRB5; HLA-DQB1; HLA-DOB; HLA-DPA1; HLA-DQA1; HLA-DMA	3105; 3106; 3107; 3108; 3112; 3113; 3117; 3119; 3123; 3127; 3133; 3135
Butyrophilin (BTN) family interactions	Reactome	R-HSA-8851680	12	12	12	6 (50.0%)	0.000139826	0.00284473	BTN3A1; BTN1A1; XDH; BTN2A2; BTN2A1; PPL	5493; 11119; 696; 11120; 7498; 10385
Arachidonic acid metabolism	EHMN	Arachidonic acid metabolism	99	101	101	19 (19.2%)	0.000213932	0.00407433	EPHX1; EPHX2; CYP4F11; NUP133; CYP2D6; CYP1A1; ATP10A; CYP2F1; CYP2B6; CYP4B1; CYP2C8; NUP153; CYP2A7; CYP2C18; PLA2G4C; GSTZ1; CYP4A22; CYP4F2; PLA2G3	2052; 284541; 9972; 1549; 1543; 1565; 1580; 55746; 1562; 8605; 57194; 1555; 2954; 2053; 1558; 50487; 1572; 57834; 8529
Degradation of the extracellular matrix	Reactome	R-HSA-1474228	107	107	107	20 (18.7%)	0.000214075	0.00407433	ADAMTS5; MMP10; CAPN9; KLKB1; ACAN; CTSB; COL14A1; COL9A3; TMPRSS6; LAMB1; NID1; CAPN11; MMP9; LAMC2; ADAMTS18; LAMB3; CAPN8; COL16A1; COL12A1; COL17A1	3918; 388743; 4319; 170692; 1299; 1308; 4811; 3914; 3818; 7373; 4318; 1508; 164656; 3912; 1307; 11096; 11131; 176; 1303; 10753
Alpha6 beta4 integrin-ligand interactions	PID	integrin4_pathway	13	13	13	6 (46.2%)	0.00024248	0.00447072	LAMA1; ITGB4; ITGA6; LAMB1; LAMC2; LAMB3	3655; 3918; 3914; 3691; 284217; 3912
Staphylococcus aureus infection - Homo sapiens (human)	KEGG	path:hsa05150	55	56	56	13 (23.6%)	0.000254179	0.00454441	FCAR; FPR1; HLA-DRB1; HLA-DRB5; C3; HLA-DQB1; HLA-DOB; HLA-DPA1; DSG1; SELP; HLA-DQA1; C5; HLA-DMA	6403; 2204; 3108; 3112; 3113; 3117; 3119; 3123; 2357; 3127; 718; 727; 1828
Assembly of collagen fibrils and other multimeric structures	Reactome	R-HSA-2022090	49	49	49	12 (24.5%)	0.000306354	0.00531613	COL15A1; LOXL4; ITGB4; CTSB; COL9A3; ITGA6; PLEC; MMP9; LAMC2; COL4A3; LAMB3; COL6A2	1306; 3914; 3691; 3918; 1292; 5339; 1299; 4318; 3655; 1508; 1285; 84171
Focal Adhesion	Wikipathways	WP306	190	190	190	29 (15.3%)	0.00039066	0.00658541	ITGA9; COL11A1; COL11A2; ITGA6; MAP2K3; LAMB1; FARP2; LAMB3; COL2A1; ZYX; IBSP; RELN; ERBB2; LAMA1; ITGB5; ITGB4; TNR; LAMA4; COL5A3; COL5A1; TNC; LAMC2; LAMC3; TNN; BCAR1; ITGAX; VWF; COL6A2; ITGAE	1301; 1302; 3655; 7450; 63923; 2064; 284217; 3371; 3381; 7143; 50509; 7791; 3691; 3693; 9564; 10319; 1280; 3682; 3680; 3687; 5606; 9855; 1289; 5649; 1292; 3914; 3912; 3910; 3918
Viral myocarditis - Homo sapiens (human)	KEGG	path:hsa05416	58	59	59	13 (22.4%)	0.00044368	0.00727143	MYH6; HLA-C; HLA-B; HLA-A; HLA-DRB1; HLA-G; HLA-E; HLA-DRB5; HLA-DQB1; HLA-DOB; HLA-DPA1; HLA-DQA1; HLA-DMA	3133; 3117; 4624; 3105; 3106; 3107; 3108; 3112; 3113; 3119; 3123; 3127; 3135
Protein digestion and absorption - Homo sapiens (human)	KEGG	path:hsa04974	90	90	90	17 (18.9%)	0.000548374	0.00874435	COL15A1; SLC15A1; COL11A1; COL11A2; ATP1A4; COL14A1; COL9A3; COL5A3; COL27A1; COL5A1; COL4A3; COL24A1; COL6A2; COL2A1; MEP1A; COL12A1; COL17A1	4224; 255631; 7373; 1280; 1285; 1289; 1292; 1299; 1301; 1302; 1303; 1306; 1308; 85301; 50509; 6564; 480
Non-integrin membrane-ECM interactions	Reactome	R-HSA-3000171	46	46	46	11 (23.9%)	0.000674066	0.0104658	LAMA1; LAMA4; ITGB4; SDC3; ITGB5; ITGA6; LAMB1; TNC; LAMC2; LAMC3; LAMB3	10319; 3910; 3655; 3914; 3691; 3918; 3912; 3371; 284217; 9672; 3693
prion pathway	BioCarta	prionpathway	21	21	21	7 (33.3%)	0.000777995	0.0117697	LAMA1; LAMA4; LAMB1; LAMC2; LAMC3; LAMB3; GFAP	10319; 3910; 284217; 3918; 3914; 2670; 3912
CYP2E1 reactions	Reactome	R-HSA-211999	11	13	13	5 (45.5%)	0.000906879	0.0133765	CYP2C8; CYP2A7; CYP2B6; CYP2D6; CYP2F1	1549; 1558; 1572; 1555; 1565
C21-steroid hormone biosynthesis and metabolism	EHMN	C21-steroid hormone biosynthesis and metabolism	57	59	59	12 (21.1%)	0.00131268	0.0188898	CYP1A1; CYP2D6; CYP2F1; ABCG8; CYP21A2; CYP4F11; CYP2B6; CYP4B1; CYP2C8; CYP2A7; CYP2C18; STARD3	1562; 1549; 1572; 1543; 57834; 1565; 1589; 1580; 10948; 1555; 1558; 64241
Linoleate metabolism	EHMN	Linoleate metabolism	73	75	75	14 (19.2%)	0.00141199	0.0196431	CYP1A1; EPHX2; CYP2D6; CYP2F1; CYP4F11; CYP2B6; CYP4B1; CYP2C8; UGT2B15; CYP2A7; CYP2C18; PLA2G4C; EPHX1; PLA2G3	1562; 7366; 1549; 2052; 1543; 1572; 8605; 1555; 1580; 50487; 1565; 57834; 2053; 1558
Miscellaneous substrates	Reactome	R-HSA-211958	12	14	14	5 (41.7%)	0.00145477	0.0196431	CYP4A22; CYP4F11; CYP4B1; CYP2D6; CYP4F2	284541; 1580; 57834; 8529; 1565
Collagen degradation	Reactome	R-HSA-1442490	36	36	36	9 (25.0%)	0.00146491	0.0196431	MMP10; CTSB; COL14A1; COL9A3; TMPRSS6; MMP9; COL16A1; COL12A1; COL17A1	4319; 7373; 1299; 4318; 164656; 1308; 1303; 1307; 1508
Asthma - Homo sapiens (human)	KEGG	path:hsa05310	30	31	31	8 (26.7%)	0.00170718	0.022383	EPX; HLA-DRB1; HLA-DRB5; HLA-DQB1; HLA-DOB; HLA-DPA1; HLA-DQA1; HLA-DMA	3108; 3112; 3113; 3117; 3119; 3123; 3127; 8288
Toxoplasmosis - Homo sapiens (human)	KEGG	path:hsa05145	118	118	118	19 (16.1%)	0.00199913	0.0256411	LAMA1; LAMC2; LAMA4; IL10RA; CIITA; HLA-DRB1; ITGA6; HLA-DRB5; MAP2K3; LAMB1; HLA-DQB1; HLA-DOB; HLA-DPA1; LAMC3; LAMB3; HSPA1L; HSPA6; HLA-DQA1; HLA-DMA	3587; 3108; 3112; 3113; 3117; 3119; 3123; 3127; 284217; 3655; 10319; 4261; 3305; 3310; 3910; 3912; 3914; 3918; 5606
NRAGE signals death through JNK	Reactome	R-HSA-193648	60	62	62	12 (20.0%)	0.0020898	0.0262337	PLEKHG2; ARHGEF5; ARHGEF15; ARHGEF17; KALRN; PREX1; TIAM1; TIAM2; AKAP13; ARHGEF19; ARHGEF10L; ARHGEF40	57580; 8997; 11214; 55701; 22899; 9828; 55160; 128272; 7074; 64857; 7984; 26230
Endosomal/Vacuolar pathway	Reactome	R-HSA-1236977	13	13	13	5 (38.5%)	0.00221246	0.0266398	HLA-C; HLA-B; HLA-A; HLA-G; HLA-E	3107; 3133; 3105; 3135; 3106
Antimetabolite Pathway - Folate Cycle, Pharmacodynamics	PharmGKB	PA165291575	13	13	13	5 (38.5%)	0.00221246	0.0266398	MTHFR; GART; ATIC; MTHFD1; MTRR	4552; 4522; 471; 4524; 2618
ABC-family proteins mediated transport	Reactome	R-HSA-382556	61	62	62	12 (19.7%)	0.00242003	0.0282096	ABCA10; ABCC11; ABCG8; ABCA6; ABCA4; ABCC2; ABCB5; ABCC6; ABCB8; CFTR; ABCA8; ABCA9	1080; 1244; 10351; 11194; 23460; 10350; 340273; 24; 85320; 10349; 64241; 368
Xenobiotics	Reactome	R-HSA-211981	25	27	27	7 (28.0%)	0.00243846	0.0282096	CYP1A1; CYP2D6; CYP2F1; CYP2B6; CYP2C8; CYP2A7; CYP2C18	1562; 1549; 1543; 1572; 1565; 1555; 1558
Leukotriene metabolism	EHMN	Leukotriene metabolism	103	105	105	17 (16.5%)	0.0025771	0.0292402	CYP1A1; CYP4F11; NUP133; CYP2D6; CYP2C8; CYP2F1; ALDH3A1; GSTZ1; CYP4B1; NUP153; SLCO1B3; CYP2A7; CYP2C18; ALDH1B1; CYP4F2; HSD17B4; CYP2B6	9972; 1549; 219; 1543; 1565; 1580; 55746; 1562; 3295; 218; 2954; 1558; 28234; 1572; 57834; 8529; 1555
Apoptotic cleavage of cellular proteins	Reactome	R-HSA-111465	39	39	39	9 (23.1%)	0.00266648	0.0296834	CASP7; TJP1; ADD1; CLSPN; ACIN1; DSP; PLEC; APC; DSG1	118; 5339; 1828; 63967; 1832; 22985; 324; 840; 7082
Oxidation by Cytochrome P450	Wikipathways	WP43	62	62	62	12 (19.4%)	0.00279155	0.0305003	CYP1A1; CYB5R2; CYP2D6; CYP2C8; CYP2F1; CYP4F11; CYP2B6; CYP4B1; CYP2A7; CYP2C18; CYP4F2; CYP4A22	8529; 1543; 1580; 284541; 1549; 51700; 1562; 1565; 1555; 1558; 57834; 1572
Androgen and estrogen biosynthesis and metabolism	EHMN	Androgen and estrogen biosynthesis and metabolism	87	89	89	15 (17.2%)	0.00292306	0.0313564	CYP1A1; CYP4F11; CYP2D6; CYP2C8; TPO; GSTZ1; CYP2F1; CYP2B6; CYP4B1; UGT2B15; SLCO1B3; CYP2A7; CYP2C18; SLCO1C1; ABCC11	1549; 1543; 1565; 1580; 1562; 1555; 2954; 85320; 7173; 53919; 1558; 7366; 28234; 1572; 57834
MET activates PTK2 signaling	Reactome	R-HSA-8874081	20	20	20	6 (30.0%)	0.00340114	0.0358243	LAMA1; LAMA4; LAMB1; LAMC2; LAMC3; LAMB3	3918; 10319; 3912; 3910; 284217; 3914
Tyrosine metabolism	EHMN	Tyrosine metabolism	106	108	108	17 (16.0%)	0.00350905	0.0358243	CYP1A1; CYP4F11; CYP2D6; CYP2C8; TPO; CYP2F1; ALDH3A1; CYP2B6; CYP4B1; AMACR; SLCO1B3; CYP2A7; CYP2C18; OCA2; HSD17B4; UGT2B15; SLCO1C1	4948; 23600; 1549; 1543; 1565; 53919; 1580; 1562; 3295; 218; 1555; 7173; 1558; 7366; 28234; 1572; 57834
a6b1 and a6b4 Integrin signaling	PID	a6b1_a6b4_integrin_pathway	48	48	48	10 (20.8%)	0.00352171	0.0358243	ERBB2; LAMA1; LAMA4; ITGB4; CASP7; ITGA6; LAMB1; LAMC2; LAMB3; COL17A1	3910; 3914; 3691; 3918; 2064; 3912; 284217; 1308; 840; 3655
Cell adhesion molecules (CAMs) - Homo sapiens (human)	KEGG	path:hsa04514	143	145	145	21 (14.7%)	0.00377775	0.0377775	ITGA9; SDC3; SIGLEC1; HLA-C; HLA-B; HLA-A; HLA-DRB1; HLA-G; HLA-E; HLA-DRB5; CNTN2; CD6; HLA-DQB1; ITGA6; HLA-DOB; SELE; HLA-DPA1; CD276; SELP; HLA-DQA1; HLA-DMA	3105; 3106; 3107; 3108; 3112; 3113; 3117; 3119; 3123; 3133; 3135; 3655; 3680; 6401; 6403; 3127; 6900; 923; 9672; 6614; 80381
Resolution of D-loop Structures through Holliday Junction Intermediates	Reactome	R-HSA-5693568	34	35	35	8 (23.5%)	0.00400362	0.0393689	BRCA1; BRCA2; SLX4; EME1; PALB2; EXO1; MUS81; TOP3A	80198; 79728; 84464; 7156; 146956; 675; 672; 9156
Anchoring of the basal body to the plasma membrane	Reactome	R-HSA-5620912	99	100	100	16 (16.2%)	0.00420917	0.0407117	C2CD3; CEP164; CENPJ; SFI1; NPHP4; ALMS1; CEP192; CEP89; CDK5RAP2; PCNT; CEP72; PCM1; TTBK2; RPGRIP1L; CNTRL; NINL	23322; 26005; 5116; 9814; 55835; 146057; 22981; 55722; 11064; 5108; 55125; 84902; 22897; 55755; 7840; 261734
Methotrexate Pathway (Cancer Cell), Pharmacodynamics	PharmGKB	PA2039	15	15	15	5 (33.3%)	0.00452373	0.0430484	MTHFR; GART; ATIC; MTHFD1; MTRR	4552; 4522; 4524; 471; 2618
Cell death signalling via NRAGE, NRIF and NADE	Reactome	R-HSA-204998	76	78	78	13 (17.1%)	0.00579338	0.0535133	PLEKHG2; APH1B; ARHGEF5; ARHGEF15; PREX1; KALRN; ARHGEF17; TIAM1; TIAM2; AKAP13; ARHGEF19; ARHGEF10L; ARHGEF40	57580; 55701; 8997; 7074; 83464; 11214; 22899; 9828; 55160; 128272; 64857; 7984; 26230
Resolution of D-Loop Structures	Reactome	R-HSA-5693537	36	37	37	8 (22.2%)	0.00580483	0.0535133	BRCA1; BRCA2; SLX4; TOP3A; PALB2; EXO1; MUS81; EME1	675; 80198; 79728; 84464; 9156; 146956; 7156; 672
Cytochrome P450 - arranged by substrate type	Reactome	R-HSA-211897	68	70	70	12 (17.6%)	0.00610553	0.0550748	CYP1A1; CYP2D6; CYP2F1; CYP21A2; CYP4F11; CYP2B6; CYP4B1; CYP2C8; CYP2A7; CYP2C18; CYP4A22; CYP4F2	1562; 1549; 1580; 57834; 284541; 1543; 1572; 1565; 1589; 1555; 8529; 1558
Ibuprofen Pathway, Pharmacokinetics	PharmGKB	PA166041114	16	16	16	5 (31.2%)	0.00616091	0.0550748	AMACR; SLCO1B3; SLC15A1; ABCC2; CYP2C8	28234; 23600; 1558; 6564; 1244
Arachidonic acid metabolism	Reactome	R-HSA-2142753	61	62	62	11 (18.0%)	0.00718964	0.0633118	CYP1A1; EPHX2; CYP2C8; CYP4F11; PON1; CYP4B1; PON2; GGT1; CYP4A22; CYP4F2; AKR1C3	284541; 2678; 1543; 5445; 57834; 1580; 8644; 8529; 5444; 2053; 1558
Focal adhesion - Homo sapiens (human)	KEGG	path:hsa04510	200	201	201	26 (13.0%)	0.00730759	0.0634041	ITGA9; ITGA6; LAMB1; LAMA4; LAMB3; IBSP; ZYX; COL2A1; RELN; ERBB2; LAMA1; ITGB5; ITGB4; TNR; MYLK4; COL9A3; COL4A3; TNC; LAMC2; LAMC3; TNN; BCAR1; FLNB; ACTN4; VWF; COL6A2	2064; 5649; 284217; 3655; 10319; 81; 3680; 3691; 3693; 7791; 340156; 1280; 1285; 1292; 1299; 7450; 3371; 3381; 3910; 3912; 3914; 3918; 9564; 63923; 2317; 7143
Phagosome - Homo sapiens (human)	KEGG	path:hsa04145	153	154	154	21 (13.7%)	0.00826337	0.0706578	FCAR; SFTPD; TUBAL3; TUBA3E; TLR6; HLA-C; HLA-B; HLA-A; HLA-DRB1; HLA-G; HLA-E; HLA-DRB5; C3; HLA-DQB1; HLA-DOB; HLA-DPA1; ATP6V1B1; DYNC2H1; HLA-DQA1; ITGB5; HLA-DMA	525; 3105; 3106; 3107; 3108; 3112; 3113; 3117; 3119; 3123; 3127; 3133; 3135; 112714; 2204; 718; 6441; 79659; 3693; 10333; 79861
Fanconi anemia pathway - Homo sapiens (human)	KEGG	path:hsa03460	54	55	55	10 (18.5%)	0.00841546	0.0709303	BRCA1; BRCA2; SLX4; TOP3A; PALB2; MUS81; POLN; TELO2; FANCM; EME1	675; 9894; 672; 80198; 146956; 353497; 57697; 79728; 7156; 84464
Biological oxidations	Reactome	R-HSA-211859	223	229	229	28 (12.6%)	0.00879659	0.0730984	EPHX1; CYP2B6; ALDH3A1; UGT2A3; CYP4B1; UGT1A8; CYP4F2; OPLAH; UGT2A2; CYP2D6; CYP2F1; CYP4F11; ACSM5; UGT2B15; CYP21A2; CYP4A22; FMO2; CYP2C8; NAT2; ACSM2A; SULT1A2; GGT1; CYP2A7; ALDH1B1; CYP1A1; GSTZ1; CYP2C18; MTRR	2052; 1562; 1565; 284541; 219; 1543; 1580; 10; 1549; 123876; 79799; 26873; 1589; 6799; 218; 1555; 2954; 54988; 1558; 7366; 4552; 1572; 57834; 574537; 8529; 2678; 2327; 54576
phospholipases	HumanCyc	LIPASYN-PWY	39	39	39	8 (20.5%)	0.00958267	0.0772061	PLCB3; PLD2; PLCH2; PLCE1; PLA2G3; PLB1; PLA2G4C; PLA2G4D	5331; 151056; 51196; 8605; 5338; 283748; 9651; 50487
Regulation of RhoA activity	PID	rhoa_reg_pathway	47	49	49	9 (19.1%)	0.00976391	0.0772061	ARAP3; ARHGEF15; ARHGEF17; ARHGEF5; FARP1; ARHGEF28; AKAP13; ARHGEF10L; BCR	11214; 55160; 22899; 64283; 7984; 9828; 613; 64411; 10160
Phase 1 - Functionalization of compounds	Reactome	R-HSA-211945	108	110	110	16 (14.8%)	0.00980516	0.0772061	FMO2; EPHX1; CYP4F11; CYP2F1; CYP2D6; CYP1A1; CYP21A2; ALDH3A1; CYP2B6; CYP4B1; CYP2C8; CYP2A7; CYP2C18; ALDH1B1; CYP4A22; CYP4F2	2052; 284541; 1549; 219; 1543; 1565; 1580; 1562; 1589; 218; 1555; 1558; 1572; 57834; 8529; 2327
