# Supplementary material for: Significant abundance of cis configurations of coding variants in diploid human genomes
Source: Nucleic Acids Res. 2019 Jan 30;47(6):2981–95. doi: 10.1093/nar/gkz031 (PMC6451136; doi:10.1093/nar/gkz031)
Supplement: Supplementary Data [file gkz031_supplemental_files.zip › SupplementaryTable_S9.xlsx]

## Sheet: Legend
Supplementary Table S9. Enrichment of the global set of 7,524 variable genes with pathways and GO terms. These 7,524 genes have at least one predicted protein function-altering nsSNP (PFA-nsSNP) in at least one genome in each of the four ancestry groups in 1000G.
Supplementary Table S9A. Enrichment of the global set of 7,524 variable genes with pathways. The 138 most significantly enriched pathways (P < 0.01) are shown.
Supplementary Table S9B. Enrichment of the global set of 7,524 variable genes with GO terms. The 177 most significantly enriched GO terms (P < 0.001) are shown.

## Sheet: Supplementary Table S9A
Supplemental Table S9A. Enrichment of the global set of 7,524 variable genes with pathways. The 138 most significantly enriched pathways (P < 0.01) are shown.
Pathway	Source	external_id	Size	Effective_size	Overlap	Percentage	p-value	q-value	members_input_overlap_GeneSymbols	members_input_overlap_GeneIds
Olfactory transduction - Homo sapiens (human)	KEGG	path:hsa04740	419	417	293	(70.3%)	3.49872e-45	9.25413e-42	OR6C74; CALML6; OR52B6; OR6C70; OR5I1; OR10C1; OR14A16; OR10T2; OR2D3; OR9A2; OR2T6; OR5M9; OR51B5; OR51B4; OR2T4; OR51L1; OR51B2; OR5H15; OR1A1; OR12D2; OR5H14; CNGB1; OR51A4; OR10J3; OR2B3; OR6M1; OR52R1; OR5AK2; OR51G1; OR1L4; OR7D2; OR10S1; OR51A7; OR7D4; OR5J2; OR3A2; OR4N2; OR2G2; OR7G3; OR2G6; OR4K5; OR2AE1; OR5B3; OR4P4; OR1L3; OR2T8; OR1A2; OR51A2; OR2T5; OR2T2; OR2T3; OR10G7; OR2T1; OR9…	391194; 391195; 391196; 26658; 26659; 26664; 391211; 125962; 26686; 26689; 26692; 26696; 26707; 127062; 127064; 127066; 127068; 127069; 127074; 127077; 26735; 26737; 26740; 282763; 143502; 143503; 256144; 26648; 128366; 282775; 123041; 8383; 8387; 8388; 8392; 401666; 401667; 390190; 219428; 219429; 219431; 219432; 219436; 219437; 219438; 219447; 219453; 219464; 219469; 26189; 219473; 26339; 21947…
Olfactory receptor activity	Wikipathways	WP3608	357	357	260	(72.8%)	9.6845e-45	1.28078e-41	OR51A4; OR6C74; OR14A16; OR52B6; OR6C70; OR5I1; OR4X2; OR3A1; OR10C1; OR11H4; OR10T2; OR2D3; OR9A2; OR2T6; OR5M9; OR2M5; OR51B5; OR51B4; OR51A2; OR10G2; OR10Q1; OR1A1; OR12D3; OR52J3; OR5A1; OR2T3; OR6M1; OR2AE1; OR1L4; OR7D2; OR10S1; OR2T1; OR7D4; OR5J2; OR3A2; OR2G3; OR2G2; OR2G6; OR4K5; OR1L3; OR2T8; OR1A2; OR2T4; OR2T5; OR2T2; OR1K1; OR51A7; OR13C4; OR9Q1; OR13C3; OR52K1; OR6T1; OR13C8; OR13C…	392309; 441933; 135924; 390892; 441608; 390154; 390155; 390157; 390151; 390152; 119749; 441670; 341568; 26476; 138803; 442184; 79295; 26689; 79290; 26686; 390439; 390433; 390431; 219477; 390327; 390321; 26531; 26533; 26532; 10798; 79339; 26539; 26538; 390445; 390442; 127062; 127064; 127066; 127068; 127069; 390199; 390190; 390191; 390195; 441639; 403274; 403277; 403278; 284521; 81470; 390067; 1283…
Olfactory Signaling Pathway	Reactome	R-HSA-381753	437	435	288	(66.2%)	9.91921e-37	8.74544e-34	OR51A4; OR4K5; OR14A16; OR52B6; OR6C70; OR5I1; OR4X2; OR10C1; OR11H4; OR10T2; OR2D3; OR9A2; OR2T6; OR51F2; OR51B5; OR4K1; OR10R2; OR2T4; OR51L1; OR51B2; OR10Q1; OR1A1; OR12D2; OR12D3; OR52J3; OR2B3; OR6M1; OR52R1; OR5AK2; OR1L4; OR7D2; OR10S1; OR2T1; OR7D4; OR5J2; OR51E1; OR1L6; OR3A2; OR4N2; OR2G2; OR7G3; OR2G6; OR11A1; OR10G9; OR2T8; OR1A2; OR51A2; OR2T5; OR2T2; OR2T3; OR10G7; OR51A7; OR9Q2; OR…	403284; 10798; 392309; 390261; 390079; 127068; 219958; 347168; 135948; 119749; 256144; 403277; 8388; 341276; 26539; 56656; 403273; 390199; 390433; 26476; 121275; 390157; 120787; 403274; 26740; 390648; 128371; 26659; 219482; 390154; 81341; 391112; 119765; 392391; 79345; 128360; 26339; 4992; 441670; 390181; 8383; 340980; 79290; 390445; 138805; 341799; 283365; 138802; 219464; 343169; 390442; 219447;…
GPCR downstream signaling	Reactome	R-HSA-388396	1028	1023	497	(48.6%)	6.12093e-16	4.04747e-13	OR52B6; OR10T2; AGT; OR12D2; OR12D3; PIK3CD; PIK3CG; NMUR2; OR5AK2; GLP1R; OR7D2; OR10S1; OR7D4; ARHGEF10; OR5J2; ARHGEF12; ARHGEF15; ARHGEF16; ARHGEF17; ARHGEF18; ARHGEF19; TAS2R16; F2; ADRA1A; OR13C5; ADRA1D; OR13C2; OR13C3; OR52K1; OR52K2; OR13C8; OR13C9; NPW; OR5A2; OR5A1; RASGRP2; GPR15; OR2L13; OR1B1; OR5D18; PTGDR; GABBR1; EDNRB; OR5D14; OR5D16; ADRB1; ADRB2; HRH4; OR1I1; GRM8; JAK3; HRH1;…	403284; 10798; 392309; 160851; 390261; 8786; 127068; 747; 219958; 347168; 135948; 26476; 119749; 6288; 2922; 6453; 403277; 8388; 122748; 9138; 341276; 26539; 2550; 3577; 26707; 50649; 113; 56656; 128368; 1814; 403273; 390199; 390079; 23533; 257313; 121275; 390157; 431704; 6375; 4985; 120787; 403274; 390648; 128371; 6754; 3718; 26659; 219482; 6915; 9639; 125962; 7200; 81341; 391112; 55970; 119765;…
Signaling by GPCR	Reactome	R-HSA-372790	1310	1303	583	(44.7%)	3.06276e-10	1.6202e-07	OR52B6; OR10T2; OR7D2; AGT; OR12D2; OR12D3; PIK3CD; CAMK4; PIK3CG; NMUR2; OR5AK2; GLP1R; HEBP1; GRIN1; OR7D4; ARHGEF10; OR5J2; ARHGEF12; ARHGEF15; ARHGEF16; ARHGEF17; ARHGEF18; ARHGEF19; TAS2R16; F2; ADRA1A; OR13C5; ADRA1D; OR13C2; OR13C3; OR52K1; OR52K2; OR13C8; OR13C9; OR2AG1; NPW; OR5A2; OR5A1; RASGRP2; GPR15; OR2L13; OR1B1; OR5D18; PTGDR; GABBR1; EDNRB; OR5D14; OR5D16; ADRB1; OR4K17; HRH4; OR…	403284; 10798; 392309; 219487; 160851; 127068; 747; 219428; 347168; 135948; 26476; 6288; 2922; 10256; 5727; 6453; 403277; 8388; 122748; 2903; 9138; 5515; 341276; 26539; 2550; 3577; 2863; 26707; 1848; 50649; 113; 56656; 128368; 403273; 390199; 4233; 23533; 121275; 390157; 431704; 4985; 26716; 403274; 219958; 6714; 9828; 390648; 128371; 6754; 3718; 26659; 219482; 6915; 9639; 125962; 7200; 81341; 39…
ECM-receptor interaction - Homo sapiens (human)	KEGG	path:hsa04512	82	82	58	(70.7%)	4.01303e-10	1.76908e-07	ITGA8; ITGA9; LAMC1; COL4A1; ITGA2; ITGA3; ITGA5; CD36; AGRN; ITGA11; LAMB1; LAMA4; LAMB3; LAMB2; COL2A1; LAMB4; LAMA5; TNN; IBSP; THBS4; THBS2; THBS3; ITGA6; THBS1; RELN; SV2A; GP5; GP6; GP9; HMMR; LAMA1; LAMA2; LAMA3; ITGB5; ITGB4; TNR; CD44; COL9A2; COL9A3; VTN; COL4A4; COL4A3; DAG1; TNC; LAMC2; LAMC3; COL9A1; ITGB3; FN1; SDC1; ITGAV; COL1A2; ITGA2B; COL6A1; VWF; COL6A2; COL6A5; COL4A2	1280; 1282; 3691; 1284; 1285; 1286; 1291; 1292; 22798; 3693; 1297; 1298; 1299; 7060; 3161; 7448; 8516; 7450; 51206; 1605; 3371; 9900; 6382; 63923; 948; 3381; 284217; 2335; 960; 3680; 3908; 3909; 3910; 3911; 3912; 3913; 3914; 3915; 256076; 3918; 10319; 3673; 3674; 3675; 3678; 7057; 22801; 3685; 5649; 7143; 7058; 375790; 3690; 7059; 2814; 3655; 1278; 2815
Keratinization	Reactome	R-HSA-6805567	125	125	79	(63.2%)	1.60353e-09	6.05904e-07	KRT75; KRT74; KRT77; KRT76; KRT71; KRT85; KRT73; KRT38; KLK12; DSC2; KRT32; CELA2A; KRT78; KLK14; KRT36; KRT3; ST14; PKP4; KRT7; PKP2; PKP1; SPRR1A; KRT9; PPL; FLG; KRT26; KRT8; KAZN; KRT39; KRT80; KRT81; KRT33A; KRT83; KRT84; DSC3; DSC1; KRT72; KRT31; JUP; KRT6B; KRT6C; CAPN1; KRT23; DSG2; SPINK6; SPINK5; DSG1; DSG4; KRT33B; KRT28; KRT79; KRT35; KRT20; CSTA; KRT40; KRT27; DSP; SPRR3; RPTN; KRT24…	342574; 144501; 3866; 1829; 404203; 8502; 3728; 1832; 3889; 3859; 3868; 121391; 1475; 3887; 43847; 9119; 6698; 196374; 192666; 1825; 162605; 3890; 374454; 11005; 2312; 8687; 140807; 1828; 353141; 7051; 43849; 3855; 3883; 112802; 3858; 6707; 1823; 8689; 63036; 51350; 11202; 3886; 5493; 25984; 6768; 54474; 3857; 319101; 390792; 1824; 3885; 3860; 338785; 2125; 3888; 147409; 3854; 3713; 5266; 11187; …
Extracellular matrix organization	Reactome	R-HSA-1474244	295	294	157	(53.4%)	3.32899e-09	1.10065e-06	MUSK; AGRN; COL11A1; COL11A2; CAPN1; ELANE; P4HA3; MFAP2; COL27A1; FBLN2; FBLN5; TIMP2; ADAMTS5; NCAN; ADAMTS3; ADAMTS9; ADAMTS8; CAPN7; CAPN3; CAPN2; FMOD; CDH1; FGB; CAPN8; CTSB; DMP1; COL19A1; COL23A1; COL7A1; COL15A1; BMP4; BMP2; BMP1; NRXN1; ITGA8; ITGA9; MMP16; MMP10; MMP13; ITGA2; ITGA3; MMP19; ITGA6; ITGA5; ITGA11; LAMB1; LAMB3; LAMB2; IBSP; MATN4; LTBP1; TTR; THBS1; NID2; NID1; MADCAM1; …	3791; 1306; 8516; 10516; 7040; 256076; 3682; 7412; 3918; 780; 388743; 5351; 84467; 1605; 4319; 4017; 64386; 1291; 6382; 3381; 3681; 1286; 50509; 1294; 2244; 1299; 650; 1308; 283208; 2199; 7092; 3911; 1278; 6678; 2331; 84171; 1302; 4811; 649; 6868; 10319; 1297; 4327; 7093; 831; 3914; 7057; 3691; 11095; 92291; 1301; 3674; 652; 5339; 2201; 9508; 1285; 3818; 11132; 340267; 1282; 3913; 4237; 57642; 73…
ABC transporters - Homo sapiens (human)	KEGG	path:hsa02010	45	44	31	(70.5%)	5.76726e-06	0.00153203	TAP2; ABCA8; ABCB1; ABCB6; ABCB5; ABCC8; ABCB9; ABCD2; ABCG2; ABCB10; ABCC12; ABCC10; ABCC11; ABCA10; ABCG1; ABCA12; ABCB8; ABCG4; ABCG5; ABCG8; ABCA6; ABCA7; ABCA4; ABCA2; ABCA3; ABCA1; ABCC4; ABCC6; CFTR; ABCC2; ABCA9	10347; 64137; 10257; 19; 20; 21; 24; 23456; 23457; 23460; 6833; 26154; 340273; 1080; 11194; 85320; 10058; 94160; 9429; 1244; 225; 6891; 10349; 10350; 10351; 368; 64241; 9619; 89845; 5243; 64240
Transmembrane transport of small molecules	Reactome	R-HSA-382551	628	626	283	(45.2%)	5.8075e-06	0.00153203	SLC6A3; FXYD4; ATP13A2; FXYD3; ADD1; NIPA1; ANO3; FLVCR1; TRPM1; ATP9B; GNG7; SLC30A7; ATP2C1; SCNN1D; ADD2; SLC39A10; PRKAR1B; SLC6A5; SLC39A14; RYR1; SLC28A3; RYR3; SLC28A1; SLC5A10; GNG12; CYBRD1; SLC34A1; SLC12A7; SLC34A2; SLC12A3; SLC12A2; NUP214; TRPV4; SLC47A1; TRPV6; TRPV1; RNASEL; TRPV3; SLC16A10; SLC38A4; AQP12A; AQP1; WNK2; CLCN1; WNK1; WNK4; ATP1B1; SLC25A26; NUPL2; SLC15A2; SLC15A1; …	55503; 10723; 203859; 6512; 25769; 9972; 55630; 23457; 6564; 23539; 7018; 115286; 4928; 55117; 27032; 155184; 57122; 6505; 1497; 2559; 148229; 219931; 368; 7223; 29850; 65266; 1080; 10350; 10058; 23516; 79054; 495; 285242; 6579; 358; 246213; 9311; 55089; 10999; 65268; 5903; 53828; 10396; 55240; 79895; 55970; 55107; 6542; 54822; 7442; 55129; 563; 57419; 55746; 2569; 11136; 123041; 54896; 23165; 65…
Degradation of the extracellular matrix	Reactome	R-HSA-1474228	107	107	62	(57.9%)	6.48902e-06	0.00153203	MMP14; MMP15; MMP16; MMP10; TIMP2; MMP13; COL14A1; MMP19; PRSS1; LAMC2; ADAM17; LAMB1; ADAMTS18; LAMB3; ADAMTS5; TLL1; TLL2; ADAMTS1; PSEN1; ADAMTS9; ADAMTS8; OPTC; TPSAB1; CAPN7; CAST; NID1; CAPN3; CAPN2; CAPN1; ACAN; CDH1; CAPN9; CAPN8; ELANE; LAMA3; LAMA5; KLKB1; COL18A1; CD44; CTSB; SPOCK3; COL9A2; COL9A3; TMPRSS6; COL9A1; COL23A1; MMP25; COL16A1; LAMC1; MMP20; COL17A1; BCAN; ADAM10; BMP1; CA…	3918; 388743; 4319; 23473; 64386; 9313; 170692; 1299; 1308; 7092; 824; 3911; 4811; 649; 6868; 4327; 7093; 831; 3914; 11095; 92291; 3818; 11132; 7373; 4318; 1298; 1508; 4317; 7177; 4323; 80781; 63827; 1297; 5644; 3909; 4325; 164656; 50859; 3912; 1307; 91522; 823; 11096; 999; 5340; 7077; 4316; 4322; 102; 960; 11131; 56999; 825; 176; 1303; 26254; 10753; 9510; 1991; 4324; 5663; 3915
ECM proteoglycans	Reactome	R-HSA-3000178	57	56	37	(66.1%)	7.94686e-06	0.00153203	ITGA8; TGFB1; ITGAX; LAMC1; ITGA9; ACAN; ITGA2; LAMA2; AGRN; LAMB1; ITGB5; LAMB2; IBSP; LAMA5; TNN; NCAN; ITGA2B; SPARC; FMOD; LAMA1; ITGB3; LAMA3; LAMA4; MATN4; TNR; COL9A2; DMP1; COL9A3; VTN; DAG1; TNC; COL9A1; BCAN; PTPRS; MUSK; ITGAV; DSPP	7143; 63827; 1297; 7040; 1605; 3690; 3910; 3913; 3381; 5802; 3674; 7448; 284217; 8516; 1299; 1758; 3685; 176; 8785; 3371; 3912; 3909; 375790; 3908; 3680; 2331; 3693; 3911; 1298; 3673; 63923; 3687; 1834; 4593; 3915; 6678; 1463
Beta1 integrin cell surface interactions	PID	integrin1_pathway	70	70	44	(62.9%)	8.10845e-06	0.00153203	ITGA8; ITGA9; TNC; COL11A2; PLAUR; ITGA2; ITGA3; ITGA5; ITGA6; ITGA11; LAMB1; F13A1; LAMB3; LAMB2; COL2A1; COL11A1; LAMC1; THBS2; THBS1; NID1; FGB; LAMA1; LAMA2; LAMA3; LAMA4; LAMA5; COL18A1; FN1; VTN; COL5A2; COL4A4; COL4A3; VCAM1; COL4A1; LAMC2; FBN1; COL7A1; CSPG4; ITGAV; NPNT; COL5A1; COL1A2; COL6A1; COL6A2	1280; 3910; 22801; 3911; 1285; 3914; 3371; 7412; 3918; 7057; 3675; 1278; 3909; 3908; 1291; 1282; 3913; 80781; 8516; 7448; 1286; 2200; 2162; 284217; 2244; 3678; 3685; 255743; 1290; 5329; 3680; 3912; 1294; 1301; 1464; 3655; 7058; 3673; 1292; 2335; 3915; 1302; 4811; 1289
Fatty acids	Reactome	R-HSA-211935	17	15	14	(93.3%)	8.10905e-06	0.00153203	CYP4F22; CYP4A11; CYP2D6; CYP2F1; CYP4F12; CYP4F11; CYP2B6; CYP4B1; CYP4F8; CYP2A13; CYP2A7; CYP4A22; CYP4F3; CYP4F2	284541; 1549; 126410; 11283; 1580; 8529; 66002; 1572; 1555; 4051; 57834; 1553; 1579; 1565
Biological oxidations	Reactome	R-HSA-211859	229	223	113	(50.7%)	1.37079e-05	0.00241716	PTGS1; AOC2; NQO2; GSTA2; GSTA3; CYP4F8; CYP2W1; FDXR; CYP4F2; CYP4F3; CYP3A43; CYP2F1; ACSM1; CYP4F11; ACSM5; N6AMT1; CYP39A1; FMO2; FMO3; UGT2B4; FMO1; TBXAS1; CYP1A1; CYP2A13; ACSM2A; ACSM2B; UGT2A2; CYP3A4; CYP3A5; CNDP2; MARC2; AHR; MTRR; CHAC1; GSTZ1; UGT3A1; CYP4F22; MGST2; MGST3; AKR1A1; DPEP2; DPEP3; CYP2D6; ABHD10; CYP26B1; SULT1C2; GGTLC2; SLC26A1; SLC26A2; AKR7A2; AKR7A3; MARC1; ARNT2…	2052; 670; 126410; 1553; 10499; 1562; 1581; 196743; 2946; 4259; 340665; 7364; 1584; 116285; 7172; 1565; 1066; 2326; 1591; 54996; 133688; 2948; 4051; 1577; 131; 284541; 219; 1543; 119391; 2940; 5742; 6819; 1580; 2328; 1593; 9061; 29104; 10; 1559; 4258; 9; 1549; 10861; 2232; 123876; 55347; 79799; 10249; 4835; 2944; 6817; 26873; 6916; 191; 125; 22977; 1548; 91227; 9446; 66002; 6820; 1576; 91703; 158…
Arachidonic acid metabolism	EHMN	Arachidonic acid metabolism	101	99	57	(57.6%)	1.96231e-05	0.00324395	EPHX1; PTGS1; CYP4F11; NUP133; CYP4B1; MGST2; MGST3; ALOX15; EPHX2; CYP4F2; CYP4F3; PLA2G4A; CYP3A43; CYP4F8; CYP1B1; CYP2D6; CYP2F1; CYP4F12; NUP98; CYP2B6; NUP43; PCTP; PLA2G3; NUP214; CYP4A22; NUP210; RANBP2; CYP4Z1; NUP107; CYP2A13; ATP10A; NUP160; SLC27A5; CYP1A1; CYP2A7; CYP2A6; NUPL2; PLA2G2F; PLA2G4C; CYP3A4; CYP3A5; CYP2C9; CYP4F22; CYP1A2; CYP4A11; NUP210L; CYP2C8; NUP54; CYP19A1; GSTZ1…	2052; 126410; 1553; 284541; 9972; 91181; 58488; 4259; 2880; 23225; 57122; 9631; 1549; 64600; 4051; 1577; 1543; 1565; 5742; 5903; 1580; 53371; 1559; 4258; 348995; 11097; 55746; 1545; 1562; 257202; 23165; 1548; 246; 66002; 8605; 1576; 5321; 57194; 1555; 64816; 2954; 10998; 8021; 2053; 1558; 50487; 4928; 1544; 1572; 57834; 26279; 8529; 1579; 23279; 1588; 11283; 199974
Non-integrin membrane-ECM interactions	Reactome	R-HSA-3000171	46	46	31	(67.4%)	2.38635e-05	0.00355025	TGFB1; SDC3; ITGA2; LAMA2; ITGA6; AGRN; NRXN1; LAMB1; ITGB5; LAMB3; LAMB2; LAMA5; TTR; THBS1; LAMA1; ITGB3; LAMA3; LAMA4; ITGB4; VTN; DAG1; TNC; LAMC2; LAMC3; LAMC1; FGF2; DDR2; SDC1; SDC2; DDR1; ITGAV	7040; 10319; 7276; 3910; 3655; 3914; 7057; 3691; 3918; 6383; 780; 3912; 1605; 9378; 3690; 2247; 375790; 6382; 7448; 4921; 3908; 3685; 3371; 284217; 9672; 3909; 3693; 3673; 3915; 3913; 3911
Cytochrome P450 - arranged by substrate type	Reactome	R-HSA-211897	70	68	42	(61.8%)	2.41605e-05	0.00355025	CYP4B1; CYP4F8; CYP2W1; FDXR; CYP4F2; CYP4F3; NCOA2; AHR; CYP1B1; CYP2D6; CYP2F1; CYP4F12; CYP4F11; CYP2B6; CYP2C8; CYP26B1; CYP39A1; CYP4A22; CYP7A1; CYP3A43; TBXAS1; CYP1A1; CYP2A13; CYP21A2; PTGIS; CYP2A7; CYP2A6; CYP3A4; CYP3A5; ARNT2; CYP2C9; CYP4F22; CYP1A2; CYP24A1; CYP4A11; CYP19A1; CYP27A1; CYP2C19; CYP2C18; CYP11B2; CYP11B1; CYP26C1	1562; 5740; 1549; 1580; 54905; 6916; 57834; 126410; 1553; 4051; 284541; 1544; 1577; 10499; 1557; 1548; 51302; 1581; 1543; 66002; 1572; 9915; 1565; 1576; 1589; 1585; 1593; 196; 1555; 64816; 8529; 1579; 340665; 1559; 1588; 11283; 56603; 2232; 1584; 1558; 1591; 1545
O-glycosylation of TSR domain-containing proteins	Reactome	R-HSA-5173214	39	39	27	(69.2%)	3.8458e-05	0.00518747	THBS2; ADAMTS3; SBSPON; ADAMTS10; ADAMTS12; ADAMTS15; ADAMTS14; ADAMTS17; ADAMTS19; ADAMTS18; POFUT2; ADAMTS5; ADAMTSL3; ADAMTS7; ADAMTS6; ADAMTS1; ADAMTSL4; ADAMTSL5; ADAMTS9; ADAMTS8; THBS1; THSD4; THSD1; ADAMTSL1; ADAMTS20; SEMA5B; SEMA5A	81792; 80070; 7057; 11096; 11174; 11173; 54437; 23275; 54507; 11095; 79875; 92949; 170689; 157869; 9508; 171019; 81794; 9037; 56999; 170692; 140766; 170691; 339366; 7058; 57188; 55901; 9510
Leukotriene metabolism	EHMN	Leukotriene metabolism	105	103	58	(56.3%)	4.07794e-05	0.00518747	ACSL1; NUP133; GSTZ1; ALDH3A1; CYP4B1; SLCO1B1; MGST3; SLCO1B3; CYP4F2; CYP4F3; CYP3A4; CYP3A43; CYP4F8; CYP1B1; CYP2D6; CYP2F1; CYP4F12; NUP107; CYP2B6; NUP43; ACAA2; NUP214; NUP210; RANBP2; CYP4Z1; NUP98; CYP2A13; NUP160; CYP1A1; CYP2A7; ALDH9A1; NUPL2; ALDH1B1; ACOT4; CYP3A5; ACOT2; ACSL6; CYP2C9; CYP4F22; CYP1A2; NUP210L; CYP2C8; NUP54; HSD17B4; MGST2; ACOX1; BAAT; ALDH2; NUP153; CYP4F11; CYP…	10599; 126410; 1553; 9972; 91181; 223; 4259; 4928; 23225; 10449; 57122; 3033; 9631; 1549; 4051; 1577; 122970; 570; 219; 1543; 1565; 5903; 1580; 53371; 4258; 348995; 11097; 51; 55746; 1545; 26063; 1562; 23165; 1548; 66002; 1559; 1576; 3295; 218; 11283; 64816; 2954; 8021; 217; 1558; 2180; 28234; 1544; 23279; 1572; 57834; 8529; 8310; 1588; 10965; 1555; 199974; 23305
Integrin cell surface interactions	Reactome	R-HSA-216083	68	67	41	(61.2%)	4.11859e-05	0.00518747	ITGA8; ITGA9; COL4A1; ITGA2; ITGA3; ITGA5; ITGA6; AGRN; ITGA11; FBN1; IBSP; ITGA2B; THBS1; DAG1; ICAM3; ICAM1; MADCAM1; CDH1; KDR; ITGB3; ITGB2; ITGB5; COL18A1; CD44; COL9A2; COL9A3; VTN; COL4A4; COL4A3; COL4A2; COL23A1; TNC; COL16A1; COL9A1; ITGAX; FN1; ITGAV; FGB; ITGAD; ITGAE; VCAM1	3791; 22801; 999; 1284; 1297; 960; 8174; 3682; 7057; 3674; 3675; 1605; 3690; 80781; 3689; 91522; 7412; 3381; 8516; 3681; 7448; 1286; 2200; 3385; 2244; 1299; 3678; 3685; 1282; 3371; 375790; 3680; 1307; 3693; 3655; 1298; 3673; 1285; 3687; 2335; 3383
Collagen chain trimerization	Reactome	R-HSA-8948216	47	47	31	(66.0%)	4.54458e-05	0.00546383	COL11A1; COL11A2; COL2A1; COL27A1; COL28A1; COL18A1; COL9A2; COL9A3; COL19A1; COL5A2; COL5A3; COL4A4; COL4A3; COL4A2; COL4A1; COL24A1; COL16A1; COL9A1; COL17A1; COL15A1; COL7A1; COL22A1; COL14A1; COL5A1; COL1A2; COL6A1; COL23A1; COL6A2; COL6A5; COL20A1; COL12A1	169044; 50509; 1280; 1306; 80781; 1284; 1310; 85301; 1297; 255631; 1301; 1292; 1291; 1282; 1286; 7373; 1299; 1290; 1308; 340267; 1303; 1294; 256076; 1307; 1298; 1278; 1285; 91522; 57642; 1302; 1289
Phase 1 - Functionalization of compounds	Reactome	R-HSA-211945	110	108	60	(55.6%)	5.19396e-05	0.00597306	EPHX1; PTGS1; AOC2; CYP3A43; PAOX; ALDH3A1; NQO2; CYP4B1; CYP4F8; CYP2W1; FDXR; CYP4F2; CYP4F3; NCOA2; CYP27A1; CYP1B1; CYP2D6; CYP2F1; CYP4F12; CYP4F11; CYP2B6; CYP39A1; CYP2C8; CYP26B1; ARNT2; CYP4A22; CYP7A1; ADH1B; FMO2; FMO3; FMO1; TBXAS1; CYP1A1; CYP2A13; CYP21A2; ACSS1; PTGIS; CES1; CYP2A7; CYP2A6; BPHL; ALDH1B1; CYP4A11; CYP3A4; CYP3A5; MARC1; MARC2; CYP2C9; CYP4F22; CYP1A2; CYP24A1; ADH7…	2052; 670; 126410; 1553; 284541; 10499; 1581; 196743; 340665; 196; 1584; 1066; 2326; 1591; 54996; 1549; 4051; 1577; 131; 219; 1543; 1565; 5742; 1580; 2328; 1593; 2232; 1545; 4835; 1562; 6916; 125; 1548; 66002; 1559; 1576; 1589; 218; 1555; 64816; 84532; 56603; 1558; 217; 64757; 5740; 9915; 54905; 1544; 1557; 314; 51302; 1572; 57834; 1585; 8529; 1579; 2327; 1588; 11283
Oxidation by Cytochrome P450	Wikipathways	WP43	62	62	38	(61.3%)	7.44059e-05	0.00793577	CYB5R2; CYP4B1; CYP4F8; CYP2W1; CYP4F2; CYP4F3; CYP3A43; CYP1B1; CYP2D6; CYP2F1; CYP4F12; CYP4F11; CYP2B6; CYP2C8; CYP26B1; CYP39A1; CYP4A22; CYP7A1; CYP4Z1; CYP4F22; CYP2A13; CYP20A1; CYP2A7; CYP2A6; CYP3A4; CYP3A5; CYP2C9; CYP1A1; CYP1A2; CYP24A1; CYP4A11; CYP19A1; CYP27A1; CYP2C19; CYP2C18; CYP11B2; CYP11B1; CYP26C1	1581; 66002; 57404; 8529; 1584; 1585; 1544; 1545; 1543; 51302; 1580; 199974; 284541; 1548; 1549; 56603; 51700; 1562; 1565; 126410; 1588; 1591; 1593; 11283; 340665; 1553; 1555; 4051; 1557; 1559; 1558; 64816; 57834; 1579; 54905; 1572; 1577; 1576
Laminin interactions	Reactome	R-HSA-3000157	25	25	19	(76.0%)	7.50073e-05	0.00793577	LAMA1; LAMA2; LAMA3; LAMA4; LAMA5; COL18A1; LAMB1; ITGA3; ITGAV; NID2; NID1; ITGA6; LAMC1; LAMC2; LAMC3; LAMB3; LAMB2; ITGA2; ITGB4	10319; 3910; 80781; 3911; 3914; 3691; 3918; 3675; 3909; 22795; 3913; 284217; 3908; 3685; 4811; 3912; 3655; 3673; 3915
Collagen formation	Reactome	R-HSA-1474290	94	94	53	(56.4%)	8.23243e-05	0.00837491	COL11A1; COL11A2; MMP13; ITGA6; P4HA3; ADAMTS14; LAMB3; COL2A1; LOX; COL4A1; TLL1; LOXL2; LOXL4; ADAMTS3; PLOD2; PLOD1; COL27A1; COL28A1; COL19A1; LAMA3; ITGB4; COL18A1; CTSB; TLL2; COL9A2; COL9A3; COL9A1; COL5A2; COL5A3; COL4A4; COL4A3; COL4A2; COL23A1; MMP7; LAMC2; COL24A1; COL16A1; MMP20; COL17A1; COL15A1; COL7A1; BMP1; COL22A1; COL14A1; COL5A1; COL1A2; MMP9; COL6A1; PLEC; COL6A2; COL6A5; COL2…	1306; 3918; 1292; 4017; 91522; 85301; 9313; 1286; 50509; 1299; 1308; 283208; 7092; 1278; 1285; 84171; 1302; 649; 5351; 3914; 3691; 1301; 5339; 9508; 1282; 7373; 4318; 340267; 1298; 1508; 169044; 80781; 1284; 1297; 3909; 1291; 255631; 1294; 1307; 3655; 57642; 5352; 1280; 1310; 4316; 4322; 7093; 140766; 1290; 1303; 4015; 256076; 1289
Statin Pathway - Generalized, Pharmacokinetics	PharmGKB	PA145011108	20	20	16	(80.0%)	9.91531e-05	0.00971333	CYP2C9; UGT2B7; ABCG2; SLC15A1; CYP2D6; CYP2C8; ABCB1; SLCO1B1; SLCO1B3; CYP2C19; SLCO1A2; SLCO2B1; CYP3A4; CYP3A5; SLC22A8; ABCC2	9376; 7364; 1576; 1577; 28234; 10599; 11309; 6579; 9429; 1558; 1559; 6564; 5243; 1244; 1565; 1557
Integrin	INOH	None	124	124	66	(53.2%)	0.00013063	0.0112702	ITGA8; ITGA9; DOCK9; COL11A1; COL11A2; DOCK2; ACAN; ITGA2; ITGA3; DOCK6; ITGA5; DOCK4; DOCK5; AGRN; ITGA11; RAPGEF1; LAMB3; DOCK10; ITGB4; NCAN; COL2A1; TLN2; ITGA6; TLN1; DOCK7; BCAN; COL19A1; SRC; ITGB3; ITGB2; ITGB5; SHC1; SHC2; SHC3; COL18A1; CD44; COL9A2; COL9A3; COL9A1; COL5A2; GPC1; DOCK1; COL4A4; COL4A3; COL4A2; COL4A1; LAMC2; COL16A1; BCAR1; ITGAX; COL15A1; COL7A1; FN1; SDC1; SDC2; SDC3;…	1306; 9732; 3682; 3918; 1292; 6382; 6464; 3681; 960; 1299; 1278; 1282; 1302; 2889; 1297; 53358; 3914; 3691; 1301; 6714; 1285; 1794; 3371; 9672; 23348; 55619; 3680; 3693; 80005; 2335; 80781; 3687; 1284; 63827; 22801; 9564; 3675; 2817; 3690; 375790; 3678; 1291; 3689; 1294; 83660; 1307; 1793; 3655; 25759; 1280; 1310; 1298; 7094; 6383; 1286; 85440; 3674; 8516; 3685; 176; 1290; 1303; 1463; 3673; 57572…
lectin induced complement pathway	BioCarta	lectinpathway	12	12	11	(91.7%)	0.00013209	0.0112702	MASP1; MASP2; C8A; C9; C8B; C8G; C3; C7; C6; C5; MBL2	718; 730; 10747; 4153; 729; 5648; 735; 731; 732; 733; 727
Butyrophilin (BTN) family interactions	Reactome	R-HSA-8851680	12	12	11	(91.7%)	0.00013209	0.0112702	BTN3A2; BTN3A3; BTN3A1; CD209; BTN1A1; PPL; BTNL9; BTNL8; BTN2A2; BTN2A1; XDH	11118; 5493; 11119; 696; 11120; 79908; 30835; 10384; 7498; 10385; 153579
Eicosanoids	Reactome	R-HSA-211979	12	12	11	(91.7%)	0.00013209	0.0112702	CYP4F22; CYP4A11; TBXAS1; CYP4F12; CYP4F11; CYP4B1; PTGIS; CYP4F8; CYP4F2; CYP4F3; CYP4A22	126410; 11283; 5740; 66002; 6916; 1580; 4051; 57834; 8529; 1579; 284541
Xenobiotics metabolism	EHMN	Xenobiotics metabolism	53	51	32	(62.7%)	0.000144816	0.01197	EPHX1; EPHX2; ALDH3A1; CYP4B1; MGST2; MGST3; CYP3A43; CYP1B1; CYP2D6; CYP2F1; CYP4F12; CYP4F11; CYP2B6; UGT2B15; UGT2B11; UGT2B7; UGT2B4; CYP4Z1; CYP2C8; CYP2A13; CYP2A7; CYP2A6; CYP3A4; CYP3A5; CYP2C9; CYP1A1; CYP1A2; CYP19A1; GSTZ1; CYP2C18; CYP4F8; UGT2B28	1562; 7366; 1549; 2052; 1553; 1544; 1577; 54490; 1548; 1543; 66002; 1572; 4259; 1565; 1576; 218; 1580; 7364; 1555; 64816; 2954; 1558; 4258; 1588; 7363; 1559; 10720; 57834; 11283; 199974; 2053; 1545
Metapathway biotransformation	Wikipathways	WP702	177	177	89	(50.3%)	0.000153428	0.0122975	GSR; GSTA3; CYP4F8; CYP2W1; CYP4F2; CYP4F3; CYP3A43; CYP2F1; CYP4F12; NDST3; CYP39A1; FMO2; UGT2B7; UGT2B4; FMO1; CYP2C8; CYP2A13; KCNAB1; UGT2A2; CYP3A4; CYP3A5; GSTZ1; MGST2; MGST3; AKR1A1; CYP2D6; CYP26B1; HNMT; SULT1C3; SULT1C2; CYP4Z1; CYP1A1; AKR7A2; AKR7A3; CHST5; CHST4; CHST6; GSTO2; GSTO1; CYP19A1; CYP27A1; HS6ST1; SULT2B1; CYP26C1; EPHX1; EPHX2; CYP4F11; UGT2A3; CYP4B1; AKR1C4; AKR1C2; …	55501; 66002; 1544; 1545; 2327; 1543; 51302; 2328; 1549; 166012; 23563; 64090; 64711; 126410; 10720; 9955; 340665; 1553; 1555; 1557; 57834; 1558; 6799; 1559; 9514; 10327; 8529; 7363; 7364; 7881; 11283; 6820; 2936; 1589; 2326; 1646; 4051; 79690; 119391; 574537; 22977; 199974; 54490; 570; 57404; 1585; 1588; 2052; 1580; 1581; 57106; 1584; 56603; 10164; 10249; 8574; 9394; 1591; 1593; 2954; 9027; 3176…
Protein digestion and absorption - Homo sapiens (human)	KEGG	path:hsa04974	90	90	50	(55.6%)	0.000212652	0.0165431	KCNE3; SLC3A1; COL11A1; COL11A2; SLC7A9; CELA2A; CELA2B; PRSS1; ATP1B1; COL2A1; SLC15A1; SLC9A3; CPA3; COL27A1; SLC6A19; ATP1A4; SLC16A10; SLC8A3; DPP4; COL18A1; COL9A2; COL9A3; COL9A1; COL5A2; COL6A1; COL4A4; COL4A3; COL4A2; COL4A1; COL24A1; CELA3A; COL17A1; COL15A1; PRCP; COL7A1; COL5A3; SLC3A2; COL22A1; COL14A1; CPB1; SLC1A1; COL5A1; COL1A2; COL12A1; KCNK5; MME; COL6A2; COL6A5; MEP1A; MEP1B	5644; 51032; 340024; 63036; 1291; 256076; 169044; 4224; 4225; 255631; 7373; 4311; 1278; 1280; 1282; 1284; 1285; 1286; 1289; 1290; 1803; 1292; 1294; 1297; 1298; 1299; 1301; 1302; 1303; 10008; 1306; 1308; 85301; 50509; 1359; 1360; 6505; 6519; 6520; 11136; 80781; 6547; 6550; 10136; 6564; 5547; 8645; 480; 481; 117247
Atorvastatin/Lovastatin/Simvastatin Pathway, Pharmacokinetics	PharmGKB	PA145011109	14	14	12	(85.7%)	0.000242739	0.0183442	CYP2C9; UGT2B7; CYP2D6; CYP2C8; ABCB1; SLCO1B1; SLCO1B3; CYP2C19; SLCO2B1; CYP3A4; CYP3A5; ABCC2	7364; 10599; 1576; 1577; 28234; 11309; 1557; 1558; 1559; 5243; 1244; 1565
Tamoxifen metabolism	Wikipathways	WP691	21	21	16	(76.2%)	0.00027365	0.0197871	CYP2C9; CYP2C8; CYP1A2; FMO1; CYP1B1; CYP2D6; UGT2B7; FMO3; SULT1A1; CYP1A1; UGT2B15; CYP2C19; CYP2A6; UGT1A8; CYP3A4; CYP3A5	1544; 1545; 2326; 1557; 1559; 1558; 2328; 7364; 1548; 1576; 7366; 54576; 6817; 1577; 1565; 1543
Stimuli-sensing channels	Reactome	R-HSA-2672351	104	104	56	(53.8%)	0.000276796	0.0197871	ANO9; ANO4; ANO5; ANO7; ANO1; ANO3; STOM; BSND; TRPC6; TRPC4; CLCNKA; CLCNKB; CLCA2; TRDN; CLCA1; RYR1; UNC79; RYR3; RYR2; SCNN1D; TRPM8; CLCA4; TTYH2; TRPM4; TRPM5; TRPM6; SLC9C1; TRPV1; TRPM1; TRPM2; TRPM3; SCNN1A; WNK2; ASIC4; CLCN1; WNK1; WNK4; ASIC3; ASIC2; SLC9C2; TRPM7; TRPV4; SGK2; TRPV6; TPCN2; SGK1; STOML3; UNC80; ANO10; SLC17A3; TRPV3; MCOLN2; BEST3; BEST2; BEST1; SLC9B2	6261; 55503; 203859; 161003; 65268; 162514; 144453; 54795; 1187; 285335; 50636; 133308; 7223; 4308; 29850; 94015; 79054; 7226; 55515; 2040; 9311; 57578; 7439; 7225; 1180; 55107; 121601; 54822; 6337; 7442; 55129; 6446; 1188; 140803; 80036; 40; 6263; 9635; 63982; 10786; 10345; 6339; 54831; 7809; 219931; 22802; 338440; 285175; 59341; 65266; 65125; 255231; 6262; 1179; 284525; 10110
Imatinib Pathway, Pharmacokinetics/Pharmacodynamics	PharmGKB	PA164713427	11	11	10	(90.9%)	0.000330909	0.0221167	CYP2C9; CYP1A2; CYP2D6; ABCG2; ABCB1; CYP2C19; ABL1; CYP3A4; CYP3A5; BCR	613; 1576; 1577; 1544; 1557; 1559; 25; 5243; 1565; 9429
Warfarin Pathway, Pharmacokinetics	PharmGKB	PA145011113	8	8	8	(100.0%)	0.000334468	0.0221167	CYP2C9; CYP1A1; CYP1A2; CYP2C8; ABCB1; CYP2C19; CYP2C18; CYP3A4	1543; 1544; 1576; 1557; 1558; 1559; 1562; 5243
Gefitinib Pathway, Pharmacokinetics	PharmGKB	PA152325160	8	8	8	(100.0%)	0.000334468	0.0221167	CYP2C9; CYP1A1; ABCG2; CYP2D6; ABCB1; CYP2C19; CYP3A4; CYP3A5	1543; 1576; 1577; 1557; 1559; 5243; 1565; 9429
Xenobiotics	Reactome	R-HSA-211981	27	25	18	(72.0%)	0.000367205	0.0234422	CYP3A43; CYP1A1; CYP1A2; CYP2D6; CYP2F1; CYP2A13; CYP2B6; CYP2C8; AHR; CYP2C9; CYP2W1; CYP2C18; CYP2A7; CYP3A4; CYP3A5; CYP2C19; ARNT2; CYP2A6	1562; 9915; 1549; 54905; 1553; 1544; 1577; 1557; 1548; 1543; 1572; 1565; 1576; 196; 1555; 64816; 1559; 1558
Hematopoietic cell lineage - Homo sapiens (human)	KEGG	path:hsa04640	97	96	52	(54.2%)	0.000372239	0.0234422	IL7R; CD1E; CD1B; CD1C; CD1A; ITGA2; ITGA3; CD34; ITGA5; ITGA6; CD4; CD5; CD7; FLT3; HLA-DRA; DNTT; ITGA2B; CSF1R; HLA-DQB1; GP9; CD44; GP5; ANPEP; CR2; ITGB3; CD33; IL4R; IL5RA; CD22; HLA-DRB1; HLA-DRB5; HLA-DPA1; CD36; CSF3R; GYPA; CD8B; IL11RA; EPOR; CR1; IL6R; FCER2; IL11; CSF1; CSF2; HLA-DOA; HLA-DOB; MME; CD3G; HLA-DMB; HLA-DQA1; HLA-DQA2; HLA-DMA	3589; 3590; 2057; 3108; 3109; 3111; 3112; 3113; 3117; 3118; 3119; 3122; 3123; 3127; 3655; 3673; 3674; 3675; 3678; 3690; 2208; 4311; 2814; 1791; 2322; 2993; 290; 1378; 1380; 909; 910; 911; 913; 917; 920; 921; 1435; 924; 1437; 926; 1441; 933; 1436; 945; 947; 948; 960; 3566; 3568; 3570; 3575; 2815
Assembly of collagen fibrils and other multimeric structures	Reactome	R-HSA-2022090	49	49	30	(61.2%)	0.000430825	0.0265007	MMP13; ITGA6; LAMB3; LOX; TLL1; LOXL2; LOXL4; LAMA3; ITGB4; COL18A1; CTSB; TLL2; COL9A2; COL9A3; COL9A1; COL4A4; PLEC; COL4A2; COL4A1; LAMC2; MMP20; COL15A1; COL4A3; COL7A1; BMP1; MMP9; COL6A1; MMP7; COL6A2; COL6A5	1306; 80781; 1284; 3914; 1297; 4316; 3691; 4322; 3918; 1292; 5339; 3909; 4017; 1291; 1282; 7093; 9313; 1286; 1299; 4318; 7092; 1294; 4015; 256076; 3655; 1298; 1508; 1285; 84171; 649
Tryptophan degradation	INOH	None	69	66	38	(57.6%)	0.000460327	0.027672	AOX1; AOC2; INMT; KMO; CYP2B6; CYP4B1; CYP4F8; DDC; HAAO; ALDH1A2; RNF25; NFX1; CYP1B1; CYP2D6; CYP2F1; CYP4F12; CYP4F11; WARS2; CYP2C8; CYP3A43; CYP1A1; CYP2A13; CYP2A7; ALDH9A1; ALDH1B1; CYP3A4; CYP3A5; ACMSD; CYP2C9; HADH; CYP1A2; AFMID; CYP19A1; ALDH2; CYP2C19; CYP2C18; QPRT; CYP2A6	1644; 1549; 10352; 4799; 23498; 1553; 3033; 1544; 8564; 1557; 1562; 314; 1548; 219; 1577; 1543; 66002; 1559; 1572; 223; 57834; 11185; 1576; 64320; 1580; 1555; 64816; 8854; 1588; 1565; 11283; 1558; 217; 23475; 125061; 316; 130013; 1545
SLC-mediated transmembrane transport	Reactome	R-HSA-425407	286	285	132	(46.3%)	0.00053996	0.0282306	SLC6A3; SLC6A5; SLC34A3; SLC30A8; SLC30A7; SLC39A10; SLC39A14; SLC28A2; SLC28A3; SLC28A1; SLCO4C1; SLC34A1; SLC12A7; SLC34A2; SLC12A3; SLC12A2; NUP214; SLC47A2; SLC47A1; NUP210; SLC38A4; NUP98; HK2; HK1; SLC25A26; NUPL2; SLC15A2; SLC15A1; SLC15A4; SLC2A9; SLC2A8; SLC2A7; SLC2A6; SLC2A2; RHAG; NUP205; SLC7A9; SLC7A6; SLC7A2; G6PC2; SLC29A3; SLC9A4; SLC9A1; SLC11A1; LCN15; SLC5A10; SLC5A11; SLC35A3…	10723; 6561; 55867; 10599; 6578; 126969; 283652; 6512; 11136; 25769; 9972; 55630; 345274; 11309; 9497; 6564; 66035; 29986; 2646; 6519; 8884; 4928; 8170; 57818; 283375; 55117; 23225; 1811; 155184; 57122; 6505; 6580; 3099; 1497; 28965; 6559; 153201; 27173; 125206; 54716; 11182; 6508; 6521; 200010; 9152; 6565; 29988; 246213; 55089; 6524; 6539; 10999; 51458; 9631; 6548; 5903; 53371; 65010; 117247; 26…
Methotrexate Action Pathway	SMPDB	SMP00432	13	13	11	(84.6%)	0.000570458	0.0282306	MTFMT; MTHFD2; MTHFD1; DHFR; MTHFS; ALDH1L1; MTHFD1L; MTHFR; FTCD; FPGS; GGH	1719; 2356; 4522; 10840; 10841; 10588; 4524; 8836; 25902; 10797; 123263
Folate malabsorption, hereditary	SMPDB	SMP00724	13	13	11	(84.6%)	0.000570458	0.0282306	MTFMT; MTHFD2; MTHFD1; DHFR; MTHFS; ALDH1L1; MTHFD1L; MTHFR; FTCD; FPGS; GGH	1719; 4522; 10840; 10841; 10588; 4524; 2356; 8836; 25902; 10797; 123263
Methylenetetrahydrofolate Reductase Deficiency (MTHFRD)	SMPDB	SMP00543	13	13	11	(84.6%)	0.000570458	0.0282306	MTFMT; MTHFD2; MTHFD1; DHFR; MTHFS; ALDH1L1; MTHFD1L; MTHFR; FTCD; FPGS; GGH	1719; 4522; 10840; 10841; 10588; 4524; 2356; 8836; 25902; 10797; 123263
Folate Metabolism	SMPDB	SMP00053	13	13	11	(84.6%)	0.000570458	0.0282306	MTFMT; MTHFD2; MTHFD1; DHFR; MTHFS; ALDH1L1; MTHFD1L; MTHFR; FTCD; FPGS; GGH	1719; 4522; 10840; 10841; 10588; 4524; 2356; 8836; 25902; 10797; 123263
Alpha6 beta4 integrin-ligand interactions	PID	integrin4_pathway	13	13	11	(84.6%)	0.000570458	0.0282306	LAMA1; LAMA2; LAMA3; LAMB2; LAMA5; ITGA6; LAMB1; LAMC2; LAMB3; LAMC1; ITGB4	3909; 3655; 3911; 3908; 3918; 3914; 3691; 3915; 284217; 3912; 3913
Taxane Pathway, Pharmacokinetics	PharmGKB	PA154426155	13	13	11	(84.6%)	0.000570458	0.0282306	CYP2C8; ABCG2; CYP1B1; ABCB1; MAP2; NR1I2; SLCO1B3; MAP4; CYP3A4; CYP3A5; ABCC2	4133; 4134; 1576; 1545; 28234; 9429; 1558; 1577; 8856; 5243; 1244
Fluvastatin Pathway, Pharmacokinetics	PharmGKB	PA145011111	13	13	11	(84.6%)	0.000570458	0.0282306	CYP2C9; CYP2C8; CYP3A5; CYP2D6; UGT2B7; SLCO1B1; SLCO1B3; CYP2C19; SLCO2B1; CYP3A4; SLC15A1	6564; 10599; 1576; 1577; 28234; 11309; 1557; 1558; 1559; 7364; 1565
MET activates PTK2 signaling	Reactome	R-HSA-8874081	20	20	15	(75.0%)	0.000574215	0.0282306	SRC; LAMA2; LAMA3; LAMA4; LAMA5; MET; LAMB2; ITGA2; ITGA3; LAMA1; LAMB1; LAMC2; LAMC3; LAMB3; LAMC1	3918; 10319; 6714; 3912; 3910; 4233; 3911; 284217; 3908; 3909; 3914; 3675; 3915; 3673; 3913
Viral myocarditis - Homo sapiens (human)	KEGG	path:hsa05416	59	58	34	(58.6%)	0.000576352	0.0282306	HLA-C; HLA-B; HLA-A; HLA-G; HLA-F; HLA-E; ABL1; ABL2; HLA-DRA; MYH6; SGCG; CD80; BID; SGCA; CD86; HLA-DQB1; ICAM1; LAMA2; ITGB2; PRF1; HLA-DRB1; CD40; HLA-DRB5; DAG1; CXADR; EIF4G3; CASP8; HLA-DOA; HLA-DOB; HLA-DPA1; HLA-DMB; HLA-DQA1; HLA-DQA2; HLA-DMA	3689; 3133; 3117; 4624; 942; 25; 27; 3105; 3106; 3107; 3108; 3109; 3111; 3112; 3113; 6442; 6445; 3118; 3119; 3122; 3123; 3127; 1605; 841; 3383; 5551; 3908; 3134; 8672; 958; 941; 1525; 3135; 637
Autoimmune thyroid disease - Homo sapiens (human)	KEGG	path:hsa05320	53	52	31	(59.6%)	0.000669426	0.0321933	HLA-C; HLA-B; HLA-A; HLA-G; HLA-F; HLA-E; TSHR; HLA-DRA; CD80; CD86; HLA-DQB1; TG; IFNA10; IFNA17; CTLA4; TPO; HLA-DRB1; CD40; HLA-DRB5; PRF1; GZMB; IFNA1; IFNA4; IFNA21; HLA-DOA; HLA-DOB; HLA-DPA1; HLA-DMB; HLA-DQA1; HLA-DQA2; HLA-DMA	7173; 941; 942; 5551; 3105; 3106; 3107; 3108; 3109; 3111; 3112; 3113; 3117; 3118; 3119; 3122; 3123; 3127; 3002; 3133; 3134; 3135; 1493; 958; 3439; 3441; 3446; 3451; 3452; 7038; 7253
One Carbon Metabolism	Wikipathways	WP241	28	28	19	(67.9%)	0.000821943	0.0388196	DNMT3B; MTFMT; ATIC; MTHFD2; MTHFD1; FTCD; DHFR; MTHFS; ALDH1L1; DNMT1; SHMT2; TCN2; MTHFR; MTHFD1L; MTRR; GART; AHCY; AMT; BHMT	1789; 191; 1786; 2618; 6948; 275; 10797; 4552; 6472; 1719; 471; 25902; 10588; 635; 10840; 10841; 123263; 4524; 4522
Human Complement System	Wikipathways	WP2806	92	92	49	(53.3%)	0.000898213	0.0388196	ELANE; FCN2; PLAUR; ITGA2; FCN1; MASP1; C8A; SERPING1; LAMB1; F13A1; IBSP; ADIPOQ; LAMA5; PLG; CFHR4; ITGA2B; PRNP; SELPLG; THBS1; C9; SFTPA2; ICAM1; SFTPA1; C3; MBL2; C7; C6; FGB; CFHR2; CR2; ITGB3; SELL; KLKB1; FPR1; CD46; CD40; LAMC1; LRP2; CLEC4M; CR1; CFH; FCER2; SELE; CD93; MASP2; TLR2; C5; C1S; SELP	7057; 5621; 10747; 1991; 718; 716; 710; 4036; 729238; 1380; 22918; 3673; 3674; 3383; 3381; 10877; 10332; 3818; 5329; 653509; 3690; 2162; 7097; 2208; 731; 730; 735; 3080; 2244; 3075; 1378; 6402; 6403; 6401; 5340; 6404; 2219; 4179; 727; 2357; 729; 5648; 958; 2220; 9370; 3915; 3912; 3911; 4153
Aflatoxin B1 metabolism	Wikipathways	WP699	7	7	7	(100.0%)	0.000909949	0.0388196	EPHX1; CYP1A2; CYP2A13; GSTM1; AKR7A2; AKR7A3; CYP3A4	1544; 2052; 22977; 1553; 8574; 2944; 1576
Tramadol Metabolism Pathway	SMPDB	SMP00637	7	7	7	(100.0%)	0.000909949	0.0388196	UGT2B7; CYP2D6; CYP2B6; UGT1A8; SLC22A1; CYP3A4; ABCC2	1555; 1576; 1565; 7364; 54576; 6580; 1244
Cyclophosphamide Pathway, Pharmacokinetics	PharmGKB	PA2034	7	7	7	(100.0%)	0.000909949	0.0388196	CYP2C9; CYP2C8; CYP2B6; CYP2C19; CYP2A6; CYP3A4; CYP3A5	1576; 1577; 1548; 1555; 1557; 1558; 1559
chondroitin sulfate degradation (metazoa)	HumanCyc	PWY-6573	7	7	7	(100.0%)	0.000909949	0.0388196	ARSB; HEXA; HYAL1; HEXB; GALNS; HYAL4; SPAM1	6677; 23553; 411; 3373; 3073; 2588; 3074
Tramadol Pharmacokinetics	PharmGKB	PA165946349	7	7	7	(100.0%)	0.000909949	0.0388196	UGT2B7; CYP2D6; CYP2B6; UGT1A8; SLC22A1; CYP3A4; ABCC2	7364; 1576; 54576; 1555; 6580; 1244; 1565
C21-steroid hormone biosynthesis and metabolism	EHMN	C21-steroid hormone biosynthesis and metabolism	59	57	33	(57.9%)	0.000936608	0.0390879	HSD17B12; RDH8; CYP4B1; CYP4F8; CYP3A43; CYP1B1; CYP2D6; CYP2F1; CYP4F12; CYP4F11; CYP2B6; CYP2C8; CYP4Z1; ABCG1; CYP2A13; CYP21A2; HDLBP; CYP2A7; CYP2A6; CYP11B2; CYP3A4; CYP3A5; CYP2C9; CYP1A1; CYP1A2; ABCG5; ABCG8; CYP19A1; CYP27A1; CYP2C18; STARD3; CYP11B1; NPC1L1	1562; 1549; 64240; 1553; 3069; 1544; 1577; 1572; 1548; 1543; 66002; 1559; 57834; 1585; 1565; 1576; 1589; 1580; 29881; 10948; 1555; 64816; 1593; 51144; 1588; 9619; 199974; 1558; 50700; 64241; 1584; 11283; 1545
Collagen biosynthesis and modifying enzymes	Reactome	R-HSA-1650814	70	70	39	(55.7%)	0.000945795	0.0390879	COL11A1; COL11A2; P4HA3; ADAMTS14; COL2A1; TLL1; TLL2; ADAMTS3; PLOD2; PLOD1; COL27A1; COL28A1; COL9A3; COL18A1; COL9A2; COL19A1; COL9A1; COL5A2; COL5A3; COL4A4; COL4A3; COL4A2; COL4A1; COL24A1; COL16A1; COL17A1; COL15A1; COL7A1; BMP1; COL22A1; COL14A1; COL5A1; COL1A2; COL6A1; COL23A1; COL6A2; COL6A5; COL20A1; COL12A1	169044; 85301; 1280; 1306; 1297; 5351; 1284; 1310; 255631; 1301; 1292; 9508; 80781; 1291; 649; 1286; 1282; 7093; 57642; 50509; 7373; 1299; 140766; 1290; 1308; 340267; 283208; 1303; 7092; 1294; 256076; 1307; 1298; 1278; 1285; 91522; 1302; 5352; 1289
Primary Focal Segmental Glomerulosclerosis FSGS	Wikipathways	WP2572	73	73	40	(54.8%)	0.0012653	0.051488	TGFB1; SYNPO; MKI67; PLAUR; MYO1E; ITGA3; AGRN; PLCE1; KRT8; INF2; LAMA5; LAMB2; CD80; MYH9; TLN1; JAG1; ITGB3; ITGB4; VTN; SMARCAL1; COL4A4; COL4A3; DAG1; NPHS1; KIRREL2; PAX2; PODXL; CDH2; CR1; LRP6; IRF6; ACTN4; LRP5; NOTCH1; ITGAV; FAT1; UTRN; TLR4; MME; TRPC6	375790; 4311; 50485; 4627; 11346; 2195; 81; 5076; 7402; 3675; 7094; 4040; 3856; 3690; 51196; 7225; 7099; 182; 4868; 1378; 3691; 64423; 3664; 3913; 3911; 1286; 7040; 5329; 1285; 7448; 1605; 5420; 3685; 941; 4041; 4851; 4643; 84063; 4288; 1000
Miscellaneous substrates	Reactome	R-HSA-211958	14	12	10	(83.3%)	0.00132501	0.0531007	CYP3A43; CYP4F22; CYP4A11; CYP2D6; CYP4F11; CYP4B1; CYP2W1; CYP4A22; CYP4F3; CYP4F2	284541; 54905; 126410; 4051; 1580; 64816; 57834; 8529; 1579; 1565
Graft-versus-host disease - Homo sapiens (human)	KEGG	path:hsa05332	41	41	25	(61.0%)	0.00139235	0.0549666	HLA-C; HLA-B; HLA-A; HLA-G; HLA-F; HLA-E; HLA-DRA; CD80; CD86; HLA-DQB1; HLA-DRB1; HLA-DRB5; PRF1; KIR3DL1; KIR3DL2; GZMB; KIR2DL3; KIR2DL1; HLA-DOA; HLA-DOB; HLA-DPA1; HLA-DMB; HLA-DQA1; HLA-DQA2; HLA-DMA	3117; 3118; 5551; 3105; 3106; 3107; 3108; 3109; 3111; 3112; 3113; 941; 942; 3119; 3122; 3123; 3127; 3002; 3133; 3134; 3135; 3811; 3812; 3802; 3804
MET promotes cell motility	Reactome	R-HSA-8875878	29	29	19	(65.5%)	0.00156422	0.0600082	SRC; LAMA2; LAMA3; LAMA4; LAMA5; LAMA1; LAMB1; ITGA3; GAB1; TNS3; RAPGEF1; LAMC1; LAMC2; LAMC3; LAMB3; LAMB2; ITGA2; MET; TNS4	2549; 10319; 3910; 3914; 84951; 3918; 6714; 3675; 3909; 64759; 3913; 284217; 3908; 3912; 3911; 3673; 3915; 2889; 4233
Vitamin B5 - CoA biosynthesis from pantothenate	EHMN	Vitamin B5 - CoA biosynthesis from pantothenate	31	31	20	(64.5%)	0.00156543	0.0600082	PANK2; NUP210L; NUP133; NUP98; NUP54; NUP160; VNN1; ENPP2; ENPP3; ENPP1; NUP153; NUP155; NUP107; NUPL2; SLC5A6; NUP214; NUP43; NUP210; NUP205; RANBP2	23165; 9972; 23279; 91181; 80025; 5169; 4928; 5903; 8876; 53371; 23225; 5168; 57122; 5167; 8884; 348995; 8021; 11097; 9631; 55746
Cell adhesion molecules (CAMs) - Homo sapiens (human)	KEGG	path:hsa04514	145	143	70	(49.0%)	0.00185256	0.0678602	ITGA8; ITGA9; CD34; CD276; CLDN17; ICAM1; HLA-C; HLA-B; CLDN18; HLA-G; HLA-F; ITGA6; CNTN2; ESAM; CD6; VTCN1; CD226; NRXN1; ICOSLG; CDH5; HLA-DRA; PVR; NTNG2; ALCAM; CD80; SELPLG; CD86; CLDN8; NRCAM; HLA-DQB1; SPN; MADCAM1; CDH1; ICAM3; CDH2; VCAM1; HLA-A; CLDN6; PDCD1; CTLA4; ITGB2; MAG; CD22; HLA-DRB1; CD40; HLA-DRB5; NFASC; CDH4; HLA-E; PDCD1LG2; CD8B; SELL; CD4; SELP; SDC1; SDC2; SDC3; ITGAV;…	4099; 51208; 5133; 3105; 3106; 3107; 3108; 6693; 3111; 3112; 3113; 3117; 3118; 3119; 3122; 3123; 3133; 3134; 3135; 3655; 23114; 3685; 3680; 3689; 958; 84628; 5788; 9378; 5797; 26285; 5817; 214; 3109; 6382; 6383; 1493; 6401; 6402; 6403; 6404; 23308; 4897; 3383; 3385; 79679; 8516; 90952; 3127; 9073; 9074; 6900; 920; 923; 926; 933; 10666; 941; 942; 947; 7412; 5792; 9672; 6614; 999; 1000; 1002; 1003;…
Lysine metabolism	EHMN	Lysine metabolism	61	61	34	(55.7%)	0.00194357	0.0678602	KARS; NUP133; ALDH3A1; EHMT1; OGDH; EHMT2; NUP107; CERCAM; NUP43; NUP214; DOT1L; NUP210; SETDB1; SETDB2; RANBP2; KMT2C; ASH1L; NUP98; NUP160; SUV39H2; SLC25A21; ALDH9A1; NUPL2; ALDH1B1; SETD2; SHMT2; OGDHL; NUP210L; NUP54; ALDH2; NUP153; NUP155; NSD1; NUP205	9869; 4967; 79723; 84444; 23165; 9972; 218; 23279; 58508; 219; 91181; 11097; 55870; 79813; 29072; 223; 55753; 4928; 5903; 53371; 10919; 23225; 64324; 6472; 3735; 57122; 348995; 8021; 51148; 89874; 217; 83852; 9631; 55746
Terminal pathway of complement	Reactome	R-HSA-166665	9	9	8	(88.9%)	0.00202683	0.0678602	C8B; C8A; C9; C8G; CLU; C7; C6; C5	730; 731; 1191; 729; 735; 732; 733; 727
Clopidogrel Pathway, Pharmacokinetics	PharmGKB	PA154424674	9	9	8	(88.9%)	0.00202683	0.0678602	CYP2C9; CYP1A2; CYP2B6; CES1; ABCB1; CYP2C19; CYP3A4; CYP3A5	1544; 1577; 1066; 1576; 1555; 1557; 1559; 5243
Synthesis of (16-20)-hydroxyeicosatetraenoic acids (HETE)	Reactome	R-HSA-2142816	9	9	8	(88.9%)	0.00202683	0.0678602	CYP2C9; CYP1A1; CYP1A2; CYP4A11; CYP2C8; CYP2C19; CYP1B1; CYP4F2	1557; 1543; 8529; 1579; 1558; 1544; 1559; 1545
Cyclophosphamide Action Pathway	SMPDB	SMP00447	9	9	8	(88.9%)	0.00202683	0.0678602	CYP2C9; CYP2C8; GSTM1; ALDH3A1; CYP2B6; CYP2C19; CYP2A6; CYP3A4	1559; 1555; 1557; 1576; 1558; 1548; 218; 2944
Cyclophosphamide Metabolism Pathway	SMPDB	SMP00604	9	9	8	(88.9%)	0.00202683	0.0678602	CYP2C9; CYP2C8; GSTM1; ALDH3A1; CYP2B6; CYP2C19; CYP2A6; CYP3A4	1559; 1555; 1557; 1576; 1558; 1548; 218; 2944
Benzo(a)pyrene metabolism	Wikipathways	WP696	9	9	8	(88.9%)	0.00202683	0.0678602	EPHX1; CYP1B1; CYP1A1; AKR1A1; AKR1C4; CYP3A4; AKR1C2; AKR1C3	2052; 1543; 10327; 1646; 1545; 8644; 1576; 1109
Clopidogrel Metabolism Pathway	SMPDB	SMP00610	9	9	8	(88.9%)	0.00202683	0.0678602	CYP2C9; CYP1A2; PON1; CYP2B6; ABCB1; CYP2C19; CYP3A4; CYP3A5	5243; 1555; 1559; 1557; 1576; 1577; 5444; 1544
Clopidogrel Action Pathway	SMPDB	SMP00260	9	9	8	(88.9%)	0.00202683	0.0678602	CYP2C9; CYP1A2; PON1; CYP2B6; ABCB1; CYP2C19; CYP3A4; CYP3A5	5243; 1555; 1559; 1557; 1576; 1577; 5444; 1544
Carbamazepine Pathway, Pharmacokinetics	PharmGKB	PA165817070	16	16	12	(75.0%)	0.00213783	0.0698094	EPHX1; CYP1A2; UGT2B7; CYP2C8; MPO; CYP2B6; NR1I2; CYP2C19; CYP2A6; CYP3A4; CYP3A5; ABCC2	4353; 2052; 1576; 1577; 1548; 1544; 1555; 1557; 1558; 8856; 7364; 1244
Ibuprofen Pathway, Pharmacokinetics	PharmGKB	PA166041114	16	16	12	(75.0%)	0.00213783	0.0698094	CYP2C9; UGT2B7; CYP2C8; SLCO1B1; AMACR; SLCO1B3; CYP2C19; ABCC4; CYP3A4; SLC15A1; SLC22A8; ABCC2	9376; 7364; 1576; 10599; 28234; 23600; 10257; 1557; 1558; 1559; 6564; 1244
Staphylococcus aureus infection - Homo sapiens (human)	KEGG	path:hsa05150	56	55	31	(56.4%)	0.0023894	0.0770626	FCGR3B; PTAFR; MBL2; HLA-DRA; SELPLG; HLA-DQB1; ICAM1; C3; DSG1; C5; FCAR; ITGB2; FPR1; HLA-DRB1; HLA-DRB5; HLA-DPA1; FCGR2A; CFH; HLA-DMB; MASP1; MASP2; PLG; HLA-DOA; HLA-DOB; KRT10; C1S; C1R; SELP; HLA-DQA1; HLA-DQA2; HLA-DMA	5724; 3075; 6404; 5648; 3858; 6403; 2204; 3108; 2212; 2215; 3112; 3113; 3117; 3118; 3119; 3122; 3123; 2357; 4153; 3127; 715; 716; 718; 727; 1828; 5340; 3109; 3383; 3689; 3111; 10747
Tamoxifen Pathway, Pharmacokinetics	PharmGKB	PA145011119	18	18	13	(72.2%)	0.00241822	0.0770626	CYP2C9; UGT2B7; CYP1A2; FMO1; CYP2D6; FMO3; CYP2B6; SULT1A1; UGT2B15; UGT1A8; CYP2C19; CYP3A4; CYP3A5	7364; 7366; 6817; 1576; 1577; 54576; 1544; 1555; 1557; 2326; 1559; 2328; 1565
Nevirapine Pathway, Pharmacokinetics	PharmGKB	PA165950411	6	6	6	(100.0%)	0.00247526	0.0779411	CYP2C9; CYP2D6; CYP2B6; CYP3A4; CYP3A5; ABCC10	1576; 1577; 1555; 89845; 1559; 1565
Collagen degradation	Reactome	R-HSA-1442490	36	36	22	(61.1%)	0.00256599	0.0789192	MMP14; MMP15; ELANE; MMP10; MMP13; ADAM10; ADAM17; COL18A1; CTSB; COL9A2; COL9A3; TMPRSS6; COL9A1; COL23A1; COL16A1; MMP20; COL17A1; COL14A1; MMP8; MMP9; MMP7; COL12A1	6868; 4323; 80781; 1297; 4316; 4322; 4324; 102; 4319; 91522; 9313; 7373; 1299; 4318; 164656; 1308; 1303; 1307; 1991; 1298; 1508; 4317
Starch and sucrose metabolism - Homo sapiens (human)	KEGG	path:hsa00500	36	36	22	(61.1%)	0.00256599	0.0789192	PGM2L1; AGL; G6PC2; GPI; HKDC1; PYGB; GBE1; GBA3; PYGL; PYGM; GAA; AMY2A; HK2; HK1; PGM1; ENPP3; GYS1; GANC; GYS2; ENPP1; TREH; SI	57733; 279; 3098; 3099; 2821; 2595; 5836; 283209; 11181; 5167; 5169; 178; 2997; 2998; 80201; 5236; 2632; 6476; 5834; 5837; 57818; 2548
One carbon pool by folate - Homo sapiens (human)	KEGG	path:hsa00670	20	20	14	(70.0%)	0.00261948	0.0796382	MTFMT; ATIC; MTHFD2; MTHFD1; MTHFR; ALDH1L2; ALDH1L1; MTHFD1L; AMT; DHFR; FTCD; MTHFS; GART; SHMT2	6472; 4524; 4522; 471; 160428; 10797; 25902; 275; 1719; 10840; 10841; 2618; 123263; 10588
NRAGE signals death through JNK	Reactome	R-HSA-193648	62	60	33	(55.0%)	0.00301246	0.0864336	NGF; ARHGEF5; ARHGEF37; KALRN; NGFR; BAD; AKAP13; ARHGEF10L; ARHGEF16; PREX1; ITSN1; ARHGEF4; ARHGEF17; ARHGEF3; ARHGEF1; TIAM1; TIAM2; ARHGEF10; ARHGEF11; ARHGEF12; NGEF; ARHGEF15; FGD3; FGD2; ARHGEF18; ARHGEF19; ABR; PLEKHG2; RASGRF2; VAV2; MCF2L; AATF; ARHGEF40	57580; 50649; 9138; 8997; 25791; 23370; 89846; 9826; 11214; 26574; 55701; 221472; 22899; 9828; 55160; 5924; 23365; 128272; 23263; 7074; 29; 64857; 6453; 50650; 9639; 7410; 4804; 27237; 7984; 26230; 4803; 389337; 572
Benzodiazepine Pathway, Pharmacokinetics	PharmGKB	PA165111375	11	11	9	(81.8%)	0.00303575	0.0864336	UGT2B7; CYP1A2; CYP2D6; NAT2; UGT2B4; UGT2B15; CYP2C19; CYP3A4; CYP3A5	1544; 7363; 7364; 7366; 1576; 1577; 10; 1557; 1565
CYP2E1 reactions	Reactome	R-HSA-211999	13	11	9	(81.8%)	0.00303575	0.0864336	CYP2C9; CYP2C8; CYP2D6; CYP2F1; CYP2A13; CYP2B6; CYP2A7; CYP2A6; CYP2C19	1559; 1557; 1548; 1549; 1558; 1572; 1555; 1553; 1565
Methadone Metabolism Pathway	SMPDB	SMP00624	11	11	9	(81.8%)	0.00303575	0.0864336	CYP2C8; CYP2D6; CYP2B6; GRIN3A; OPRM1; GRIN2A; CYP2C19; GRIN1; CYP3A4	2902; 2903; 116443; 4988; 1555; 1557; 1558; 1565; 1576
Uricosurics Pathway, Pharmacodynamics	PharmGKB	PA166114721	11	11	9	(81.8%)	0.00303575	0.0864336	ABCG2; SLC2A9; SLC22A13; SLC17A1; SLC22A11; LGALS9; ABCC4; SLC17A3; SLC22A8	9376; 10786; 6568; 9390; 10257; 55867; 3965; 56606; 9429
Androgen and estrogen biosynthesis and metabolism	EHMN	Androgen and estrogen biosynthesis and metabolism	89	87	45	(51.7%)	0.00306239	0.0864336	HSD17B12; CYP2F1; CYP4B1; MGST2; MGST3; SLCO1B1; CYP3A43; SLC10A1; CYP1B1; CYP2D6; UGT2B15; CYP4F12; CYP4F11; CYP2B6; TPO; UGT2B11; SLCO1C1; SLCO4A1; UGT2B7; UGT2B4; CYP4Z1; CYP2C8; CYP2A13; CYP2A7; CYP2A6; SLCO1A2; CYP11B2; CYP3A4; CYP3A5; ABCC11; CYP2C9; CYP1A1; CYP1A2; RDH8; ARSB; MPO; CYP19A1; GSTZ1; SLCO1B3; CYP2C18; CYP4F8; SLCO2B1; ABCC4; UGT2B28; CYP11B1	10599; 1553; 11309; 4259; 7364; 1584; 1549; 1577; 1543; 1565; 1580; 10257; 51144; 4258; 4353; 411; 50700; 1545; 1562; 1548; 66002; 1559; 1576; 1588; 1555; 64816; 2954; 85320; 7363; 10720; 28231; 6579; 7173; 53919; 1558; 6554; 7366; 28234; 1544; 54490; 1572; 57834; 1585; 11283; 199974
Vitamin B3 (nicotinate and nicotinamide) metabolism	EHMN	Vitamin B3 (nicotinate and nicotinamide) metabolism	47	47	27	(57.4%)	0.00310442	0.0864336	NADK; NUP133; NT5C3A; ART4; NUP107; NT5E; NUP43; NUP214; NUP210; NT5C2; RANBP2; ART1; ART3; ART5; SIRT6; NUP98; NUP160; ENPP2; ENPP3; ENPP1; NUPL2; NUP210L; NUP54; NUP153; BST1; NUP155; NUP205	417; 683; 51548; 23165; 5903; 9972; 23279; 91181; 420; 5169; 116969; 419; 4928; 53371; 23225; 65220; 22978; 5168; 4907; 57122; 5167; 348995; 8021; 11097; 51251; 9631; 55746
Regulation of RhoA activity	PID	rhoa_reg_pathway	49	47	27	(57.4%)	0.00310442	0.0864336	SRGAP1; AKAP13; ARHGAP5; ARHGEF10L; BCR; ARAP3; DEF6; ARAP1; ARHGEF5; ARHGEF3; FARP1; ARHGEF1; DLC1; ARHGEF10; ARHGEF11; ARHGEF12; NGEF; ARHGEF15; ARHGEF17; ARHGEF18; ABR; PLEKHG6; VAV2; MCF2L; ARHGEF28; MYO9B; ARHGEF25	50619; 9138; 116985; 25791; 23370; 9826; 11214; 55200; 55160; 22899; 23365; 23263; 29; 64283; 50650; 9639; 7410; 115557; 7984; 57522; 394; 10395; 9828; 613; 4650; 64411; 10160
Signal Transduction	Reactome	R-HSA-162582	2538	2524	988	(39.1%)	0.00337742	0.093055	OR52B6; BUB1B; PRKAG3; OR14A16; OR10T2; MEN1; IL6ST; TYK2; AGT; EEF2K; OR12D2; OR12D3; ZFYVE16; CAMK4; MIB2; PIK3CG; PIK3R4; OR5AK2; RNF111; OR7D2; GRIN1; OR7D4; ARHGEF10; ARHGEF11; ARHGEF12; GPR20; ARHGEF15; ARHGEF16; NUP98; ARHGEF18; ARHGEF19; TAS2R16; IL2RB; TNS3; NMU; IQCE; PCSK5; OR13C4; OR13C5; ADRA1D; OR13C2; OR13C3; OR52K1; OR52K2; OR13C8; AKAP9; ARHGAP17; ARHGAP12; NRTN; CCNT1; KLC1; NPW…	392309; 2118; 160851; 92; 747; 2357; 8388; 2587; 56656; 4233; 55114; 9047; 26740; 1395; 5590; 4040; 7082; 8854; 4992; 441670; 1785; 2859; 390445; 55160; 2737; 138805; 4803; 343169; 1080; 1607; 388531; 4688; 390442; 254786; 2147; 80728; 138802; 8313; 26533; 27199; 219874; 51339; 2774; 2847; 5998; 57569; 26648; 79310; 3908; 119774; 701; 54778; 1843; 27006; 995; 23545; 2065; 219982; 111; 1292; 4846;…
Tyrosine metabolism	EHMN	Tyrosine metabolism	108	106	53	(50.0%)	0.00357718	0.0975426	SLC6A3; FARS2; CYP19A1; CYP2F1; ALDH3A1; CYP4B1; SLCO1B1; SLCO1B3; SLCO4A1; SLC5A8; ACOT4; CYP3A43; CYP4F8; CYP1B1; CYP2D6; UGT2B15; CYP4F12; CYP4F11; CYP2B6; TPO; SLC16A10; GOT2; IL4I1; HPD; HSD17B4; UGT2B11; UGT2B7; UGT2B4; CYP4Z1; CYP2C8; CYP2A13; AMACR; CYP2A7; ALDH9A1; SLCO1A2; OCA2; CYP3A4; CYP3A5; SLCO1C1; CYP2C9; CYP1A1; CYP1A2; MPO; ACOX1; BAAT; CYP2C18; SLC22A2; ACOX3; SLC1A4; UGT2B28; …	4948; 10599; 6570; 1553; 259307; 223; 7364; 23600; 10667; 1549; 1577; 7299; 570; 1543; 1565; 53919; 1580; 117247; 4353; 51; 1545; 1562; 160728; 1548; 66002; 1559; 1576; 3295; 1588; 218; 1555; 64816; 2806; 7363; 10720; 28231; 6579; 7173; 1558; 7366; 28234; 6582; 1544; 6531; 54490; 1572; 57834; 122970; 8310; 11283; 199974; 6509; 3242
Estrogen Receptor Pathway	Wikipathways	WP2881	13	13	10	(76.9%)	0.00384017	0.103645	CYP1A1; CYP1A2; GPAM; CYP1B1; ESR1; NR0B2; ACOX1; PCK1; PDK4; PPARA	8431; 1544; 1545; 1543; 5166; 57678; 51; 5465; 2099; 5105
Allograft rejection - Homo sapiens (human)	KEGG	path:hsa05330	38	37	22	(59.5%)	0.00414872	0.110842	HLA-C; HLA-B; HLA-A; HLA-G; HLA-F; HLA-E; HLA-DRA; CD80; CD86; HLA-DQB1; HLA-DRB1; CD40; HLA-DRB5; PRF1; GZMB; HLA-DOA; HLA-DOB; HLA-DPA1; HLA-DMB; HLA-DQA1; HLA-DQA2; HLA-DMA	3117; 3118; 3119; 3105; 3106; 3107; 3108; 3109; 3111; 3112; 3113; 941; 942; 5551; 3122; 3123; 3127; 3002; 3133; 3134; 3135; 958
JAK STAT MolecularVariation 2	INOH	None	50	50	28	(56.0%)	0.00432113	0.114294	IL7R; CSF2RB; IL10RA; GHR; IL6ST; IFNAR2; IFNAR1; IFNGR1; IFNGR2; TYK2; STAT2; IL12RB1; IL12RB2; CXCR2; CXCR1; OSMR; JAK2; JAK3; IL5RA; IL4R; IL6R; CSF3R; EPOR; IL2RB; PRLR; IL15RA; IL17RA; LIFR	6773; 1441; 3460; 3568; 3601; 9180; 3572; 3459; 3595; 2690; 3566; 3587; 3579; 3718; 3570; 3455; 3594; 3577; 5618; 23765; 7297; 3575; 3454; 3717; 1439; 2057; 3560; 3977
Synthesis of epoxy (EET) and dihydroxyeicosatrienoic acids (DHET)	Reactome	R-HSA-2142670	8	8	7	(87.5%)	0.00493831	0.125595	CYP2C9; CYP1A1; EPHX2; CYP1B1; CYP2C8; CYP1A2; CYP2C19	1557; 2053; 1543; 1558; 1544; 1559; 1545
Ifosfamide Action Pathway	SMPDB	SMP00448	8	8	7	(87.5%)	0.00493831	0.125595	CYP2C9; CYP2C8; ALDH3A1; CYP2B6; CYP2A6; CYP3A4; CYP3A5	1558; 1559; 1555; 1576; 1577; 1548; 218
Ifosfamide Metabolism Pathway	SMPDB	SMP00605	8	8	7	(87.5%)	0.00493831	0.125595	CYP2C9; CYP2C8; ALDH3A1; CYP2B6; CYP2A6; CYP3A4; CYP3A5	1558; 1559; 1555; 1576; 1577; 1548; 218
Caffeine Pathway, Pharmacokinetics	PharmGKB	PA165884757	8	8	7	(87.5%)	0.00493831	0.125595	CYP2C9; CYP2C8; CYP1A2; NAT2; XDH; CYP2A6; CYP3A4	1576; 10; 1548; 1544; 1558; 1559; 7498
Syndecan interactions	Reactome	R-HSA-3000170	21	21	14	(66.7%)	0.00520718	0.131171	TGFB1; ITGB3; ITGB5; ITGB4; FGF2; SDC1; SDC2; SDC3; ITGA6; VTN; ITGAV; TNC; THBS1; ITGA2	6382; 7040; 6383; 3691; 3693; 7448; 3655; 3673; 3685; 3690; 7057; 3371; 9672; 2247
Vitamin B12 Metabolism	Wikipathways	WP1533	51	51	28	(54.9%)	0.00625822	0.153395	MUT; SAA4; SAA1; SERPINA3; APOB; MTHFR; ICAM1; NFKB1; MCEE; SOD2; SOD3; CUBN; ABCA1; PLAT; GIF; LDLR; APOE; SHMT2; LRP2; F2; F7; MPO; SCARB1; TCN1; TCN2; PLG; MTRR; MMAB	338; 3949; 6948; 949; 4552; 3383; 6288; 6649; 6472; 84693; 2155; 4594; 12; 348; 6947; 326625; 8029; 4036; 6648; 4790; 4353; 2694; 5340; 5327; 19; 4524; 6291; 2147
Pyruvate Carboxylase Deficiency	SMPDB	SMP00350	5	5	5	(100.0%)	0.00673231	0.153395	GPT; PC; AARS2; AARS; AGXT	16; 2875; 5091; 189; 57505
Primary Hyperoxaluria Type I	SMPDB	SMP00352	5	5	5	(100.0%)	0.00673231	0.153395	GPT; PC; AARS2; AARS; AGXT	16; 2875; 5091; 189; 57505
Lactic Acidemia	SMPDB	SMP00313	5	5	5	(100.0%)	0.00673231	0.153395	GPT; PC; AARS2; AARS; AGXT	16; 2875; 5091; 189; 57505
Alanine Metabolism	SMPDB	SMP00055	5	5	5	(100.0%)	0.00673231	0.153395	GPT; PC; AARS2; AARS; AGXT	16; 2875; 5091; 189; 57505
Caffeine metabolism - Homo sapiens (human)	KEGG	path:hsa00232	5	5	5	(100.0%)	0.00673231	0.153395	NAT2; CYP1A2; XDH; NAT1; CYP2A6	1544; 9; 10; 1548; 7498
Doxepin Metabolism Pathway	SMPDB	SMP00641	5	5	5	(100.0%)	0.00673231	0.153395	CYP2C9; CYP1A2; CYP2C19; CYP3A4; CYP2D6	1565; 1544; 1576; 1557; 1559
Doxepin Pathway, Pharmacokinetics	PharmGKB	PA165981686	5	5	5	(100.0%)	0.00673231	0.153395	CYP2C9; CYP3A4; CYP2C19; CYP1A2; CYP2D6	1576; 1544; 1565; 1557; 1559
protein citrullination	HumanCyc	PWY-4921	5	5	5	(100.0%)	0.00673231	0.153395	PADI1; PADI3; PADI2; PADI4; PADI6	29943; 353238; 11240; 51702; 23569
alternative complement pathway	BioCarta	alternativepathway	10	10	8	(80.0%)	0.00684335	0.153395	C8B; C8A; C9; C8G; C3; C7; C6; C5	718; 730; 731; 729; 735; 732; 733; 727
Tamoxifen Action Pathway	SMPDB	SMP00471	10	10	8	(80.0%)	0.00684335	0.153395	FMO3; FMO1; CYP2D6; ESR1; SULT1A1; CYP2B6; CYP3A4; CYP3A5	2099; 1576; 1565; 1555; 2328; 2326; 6817; 1577
Tamoxifen Metabolism Pathway	SMPDB	SMP00606	10	10	8	(80.0%)	0.00684335	0.153395	FMO3; FMO1; CYP2D6; ESR1; SULT1A1; CYP2B6; CYP3A4; CYP3A5	2099; 1576; 1565; 1555; 2328; 2326; 6817; 1577
regulation of transcriptional activity by pml	BioCarta	pmlpathway	10	10	8	(80.0%)	0.00684335	0.153395	DAXX; SIRT1; TP53; RB1; PML; PRAM1; CREBBP; SP100	6672; 7157; 5371; 23411; 5925; 1616; 84106; 1387
Arrhythmogenic right ventricular cardiomyopathy (ARVC) - Homo sapiens (human)	KEGG	path:hsa05412	72	72	37	(51.4%)	0.00785488	0.17459	ITGA8; ITGA9; ITGA2; DES; LAMA2; ITGA6; ITGB3; ITGA11; PKP2; LEF1; SGCG; CACNB2; RYR2; DSC2; SGCA; JUP; CTNNA2; DSG2; CACNA1S; TCF7; ITGA3; ITGB5; ITGB4; DSP; ITGA5; DAG1; LMNA; CACNA2D1; CACNA2D4; CTNNA3; CDH2; ACTN4; TCF7L1; TCF7L2; ITGAV; ITGA2B; CACNG1	1496; 1674; 779; 781; 783; 22801; 786; 6932; 93589; 6934; 3908; 83439; 4000; 1829; 1832; 6442; 6445; 29119; 1824; 8516; 1605; 5318; 3655; 81; 1000; 3673; 3674; 3675; 3678; 3680; 3728; 3685; 3690; 3691; 3693; 51176; 6262
Complement and coagulation cascades - Homo sapiens (human)	KEGG	path:hsa04610	79	79	40	(50.6%)	0.00806731	0.176947	PLAUR; C8A; C8B; SERPING1; C8G; F13A1; MBL2; SERPINA1; SERPINB2; SERPINA5; C9; TFPI; C3; C7; C6; FGB; CR2; ITGB2; KLKB1; CD46; PLAT; CR1; SERPINF2; CLU; THBD; VTN; ITGAX; F2; BDKRB2; F5; CFH; F7; KNG1; MASP1; MASP2; PLG; C5; C1S; C1R; VWF	7056; 5265; 3075; 5648; 7448; 7450; 730; 624; 1191; 732; 4153; 3687; 5055; 2244; 5104; 10747; 715; 716; 5327; 4179; 718; 710; 727; 5329; 729; 731; 5340; 733; 735; 5345; 1378; 2147; 1380; 2153; 3818; 2155; 2162; 3827; 3689; 7035
Asthma - Homo sapiens (human)	KEGG	path:hsa05310	31	30	18	(60.0%)	0.00813389	0.176947	CCL11; RNASE3; FCER1A; EPX; HLA-DMB; HLA-DRB1; HLA-DRA; HLA-DRB5; HLA-DQB1; HLA-DOA; HLA-DOB; HLA-DPA1; CD40; IL9; MS4A2; HLA-DQA1; HLA-DQA2; HLA-DMA	6037; 2205; 2206; 3108; 3109; 3111; 3112; 3113; 3117; 3118; 3119; 3122; 3123; 3127; 958; 6356; 8288; 3578
Oxidation of Branched Chain Fatty Acids	SMPDB	SMP00030	12	12	9	(75.0%)	0.00816796	0.176947	CRAT; CPT2; HACL1; CROT; ACSL1; ALDH2; ABCD2; PEX14; PHYH	2180; 217; 26061; 5264; 5195; 1384; 54677; 225; 1376
Metabolism of lipids and lipoproteins	Reactome	R-HSA-556833	728	726	298	(41.0%)	0.00829439	0.176947	TPTE2; PTGS1; PCSK9; LPCAT1; PCCB; PLA2G2F; ACOX3; PCSK5; CYP4F8; OSBPL1A; PI4K2B; DMGDH; APOC1; FDXR; CYP4F2; CYP4F3; PLIN3; PLIN1; CERS6; CERS4; GPAM; CERS2; CERS3; TPTE; ACOT2; ACSM3; CPT2; PIK3CD; INPP4B; LMF1; PIK3CG; PLA2G6; PIK3R4; RELN; HMGCLL1; MTMR6; MTMR4; PIP4K2A; SPTLC3; LSS; OSBPL10; LIPC; CETP; TBXAS1; PLBD1; LIPF; LIPI; ENPP7; IDH1; LIPJ; LIPM; DEGS2; SCD5; PIK3C2B; PIK3C2A; SMARC…	4018; 126410; 5649; 57678; 57488; 29958; 338328; 114884; 1584; 6646; 5783; 6604; 5286; 646480; 10498; 10229; 23417; 4051; 23205; 130367; 339221; 570; 123099; 26119; 8720; 22908; 35; 10226; 51144; 3293; 1384; 26063; 84129; 390916; 114879; 197322; 410; 388121; 8435; 8605; 1589; 116519; 79966; 83850; 6609; 2169; 23533; 2194; 23396; 2053; 340654; 6554; 5465; 1544; 2581; 8513; 11000; 57104; 8871; 6417…
Type I diabetes mellitus - Homo sapiens (human)	KEGG	path:hsa04940	43	43	24	(55.8%)	0.00842922	0.176947	HLA-C; HLA-B; HLA-A; HLA-G; HLA-F; HLA-E; GAD2; HLA-DRA; CD80; ICA1; CD86; HLA-DQB1; HLA-DRB1; HLA-DRB5; PRF1; GZMB; HLA-DOA; HLA-DOB; HLA-DPA1; PTPRN; HLA-DMB; HLA-DQA1; HLA-DQA2; HLA-DMA	942; 2572; 941; 3118; 5551; 3105; 3106; 3107; 3108; 3109; 5798; 3112; 3113; 3117; 3119; 3122; 3123; 3382; 3127; 3002; 3133; 3134; 3135; 3111
Vitamin E metabolism	EHMN	Vitamin E metabolism	43	43	24	(55.8%)	0.00842922	0.176947	NUP133; CYP4F2; CYP4F3; NUP107; NUP43; ACAA2; NUP214; NUP210; RANBP2; NUP98; NUP160; AMACR; NUPL2; ACOT2; CYP4F22; NUP210L; NUP54; HSD17B4; ACOX1; BAAT; NUP153; NUP155; HADH; NUP205	8529; 4051; 126410; 23165; 9972; 23279; 570; 91181; 11097; 3295; 4928; 5903; 53371; 23225; 8021; 23600; 10449; 57122; 348995; 10965; 3033; 51; 9631; 55746
Kinesins	Reactome	R-HSA-983189	43	43	24	(55.8%)	0.00842922	0.176947	KIF26B; KIF15; KIF12; KIF19; KIF2C; KIF2B; KIF21A; KIF16B; KIF6; KIF20B; CENPE; KIF18A; KIFC2; KIFC1; KIF1B; KIF1C; KIF25; KIF5A; KIF27; KIF23; KLC1; KLC3; KLC4; KIF20A	10112; 3833; 55582; 10749; 147700; 9493; 56992; 124602; 55614; 11004; 3798; 3831; 84643; 90990; 55605; 89953; 113220; 81930; 55083; 3834; 1062; 221458; 9585; 23095
O-linked glycosylation	Reactome	R-HSA-5173105	117	117	56	(47.9%)	0.00893603	0.183034	B3GNT8; ADAMTS3; SBSPON; ADAMTS10; ADAMTS12; ADAMTS15; ADAMTS14; ADAMTS17; GALNT5; ADAMTS19; ADAMTS18; THBS1; POFUT2; B3GNT4; GCNT4; ADAMTS7; B3GNT7; GCNT1; ADAMTSL4; ADAMTSL5; A4GNT; ST6GALNAC3; THBS2; ADAMTS8; MUC12; ADAMTS6; ADAMTS9; GALNTL5; ADAMTS5; ST3GAL1; B3GNTL1; ADAMTSL3; ADAMTS20; MUC2; THSD4; MUC7; MUC6; THSD1; ADAMTSL1; GALNT8; DAG1; MUC17; MUC16; MUC4; MUC13; CHST4; GALNT2; GALNT14;…	4588; 10071; 93010; 51146; 23275; 170689; 56667; 1605; 171019; 81794; 9037; 170692; 26290; 10164; 7058; 339366; 117248; 2590; 54437; 54507; 11095; 92949; 63917; 9508; 94025; 374907; 146712; 51301; 79369; 81792; 79875; 10331; 170691; 11174; 4589; 57188; 256435; 140453; 55901; 79695; 80070; 7057; 11096; 4583; 11173; 10585; 11227; 157869; 79623; 6482; 2650; 56999; 140766; 4585; 9510; 168391
classical complement pathway	BioCarta	classicpathway	14	14	10	(71.4%)	0.00901036	0.183034	C8A; C8B; C1S; C9; C8G; C3; C1R; C7; C6; C5	718; 730; 716; 731; 729; 735; 732; 715; 733; 727
TP53 Regulates Transcription of DNA Repair Genes	Wikipathways	WP3808	14	14	10	(71.4%)	0.00901036	0.183034	BRCA1; MDC1; MSH2; ATM; MLH1; ATR; PMS2; RAD51D; FANCI; CHEK1	1111; 5395; 672; 55215; 472; 5892; 4436; 9656; 545; 4292
Synthesis of PIPs at the early endosome membrane	Reactome	R-HSA-1660516	14	14	10	(71.4%)	0.00901036	0.183034	INPP5F; PIKFYVE; INPP4B; INPP4A; PIK3C2A; PIK3R4; PI4K2B; FIG4; MTMR4; MTMR2	8821; 200576; 3631; 30849; 5286; 55300; 22876; 9110; 9896; 8898
tRNA charging	HumanCyc	TRNA-CHARGING-PWY	41	41	23	(56.1%)	0.0090652	0.183034	SARS2; FARS2; VARS; PARS2; CARS2; DARS2; RARS2; HARS; KARS; TARSL2; WARS2; VARS2; RARS; YARS; AARS2; TARS2; CARS; QARS; AARS; FARSB; FARSA; MARS; TARS	8565; 54938; 5859; 57176; 4141; 25973; 10352; 2193; 57038; 7407; 833; 3035; 57505; 16; 80222; 55157; 10667; 10056; 3735; 5917; 123283; 79587; 6897
Amplification and Expansion of Oncogenic Pathways as Metastatic Traits	Wikipathways	WP3678	16	16	11	(68.8%)	0.00948047	0.185391	SRC; TCF7; NOTCH1; TCF7L1; TCF7L2; PIK3CG; POSTN; VCAM1; TNC; LEF1; JAG1	182; 51176; 83439; 4851; 5294; 6932; 3371; 7412; 6934; 6714; 10631
Mycophenolic Acid Metabolism Pathway	SMPDB	SMP00652	16	16	11	(68.8%)	0.00948047	0.185391	CES1; ABCG2; UGT2B7; ABCB1; CYP2C8; SLCO1B1; SLCO1B3; UGT1A8; CYP3A4; CYP3A5; ABCC2	10599; 28234; 1066; 1244; 5243; 9429; 7364; 54576; 1576; 1577; 1558
Aflatoxin activation and detoxification	Reactome	R-HSA-5423646	23	22	14	(63.6%)	0.00950411	0.185391	CYP1A2; GGTLC2; AKR7A3; CYP2A13; MGST2; MGST3; GGT1; GGT6; AKR7A2; CYP3A5; ACY3; CYP3A4; DPEP2; DPEP3	64174; 1553; 1544; 1577; 22977; 91227; 8574; 1576; 4259; 2678; 4258; 64180; 124975; 91703
Complement and Coagulation Cascades	Wikipathways	WP558	59	59	31	(52.5%)	0.00959791	0.185391	PLAUR; SERPING1; C8G; SERPINA1; SERPINA5; C9; TFPI; C3; C7; C6; FGB; KLKB1; CD46; PLAT; LMAN1; SERPINF2; CLU; THBD; CR2; F2; CR1; F5; CFH; F7; KNG1; MASP1; MASP2; PLG; C1S; C1R; VWF	3827; 5648; 7035; 7450; 730; 1191; 7056; 2155; 733; 735; 2153; 10747; 718; 716; 3818; 710; 5327; 3075; 1378; 5104; 5329; 5345; 5265; 5340; 4179; 2147; 715; 2244; 3998; 1380; 729
ABC transporters in lipid homeostasis	Reactome	R-HSA-1369062	18	18	12	(66.7%)	0.00967259	0.185391	ABCA10; ABCG1; ABCA12; ABCG4; ABCG5; ABCG8; ABCA6; ABCA7; ABCA2; ABCA3; ABCD2; ABCA9	20; 10350; 21; 225; 10349; 23460; 9619; 64240; 26154; 64241; 10347; 64137
Metabolism of folate and pterines	Reactome	R-HSA-196757	18	18	12	(66.7%)	0.00967259	0.185391	MTHFD2; MTHFD1; MTHFR; ALDH1L2; ALDH1L1; MTHFD1L; MTHFS; DHFR; FPGS; SLC25A32; SHMT2; SLC19A1	2356; 25902; 10797; 4522; 160428; 10840; 4524; 81034; 10588; 6573; 6472; 1719
Other glycan degradation - Homo sapiens (human)	KEGG	path:hsa00511	18	18	12	(66.7%)	0.00967259	0.185391	MAN2C1; MANBA; GBA; HEXA; HEXB; GLB1; NEU2; MAN2B1; MAN2B2; FUCA1; FUCA2; ENGASE	2720; 3073; 3074; 2629; 2519; 2517; 4759; 64772; 4123; 23324; 4125; 4126

## Sheet: Supplementary Table S9B
Supplementary Table S9B. Enrichment of the global set of 7,524 variable genes with GO terms. The 177 most significantly enriched GO terms (P < 0.001) are shown.
* m: molecular function; b: biological process; c: cellular compartment
Term name	TermID	TermCategory*	TermLevel	Size	Effective_size	Overlap	Percentage	p-value	q-value	members_input_overlap_GeneSymbols	members_input_overlap_GeneIds
sensory perception of chemical stimulus	GO:0007606	b	5	531	529	336	(63.5%)	1.09282e-37	1.91681e-34	SLC6A3; OR6C74; OR52B6; OR6C70; OR2T33; OR5I1; OR10C1; OR1E1; OR2D2; OR2D3; CD36; OR9A2; OR2T6; OR5M9; PKD2L1; OR51B5; OR51B4; OR6P1; OR2T4; OR51B2; OR10Q1; OR2T5; OR12D2; OR12D3; CNGB1; OR2T2; OR52N4; OR4D1; OR6M1; NAV2; OR2AE1; OR5M3; OR7D2; OR10S1; OR51A7; OR4N2; OR7D4; OR8S1; OR1L6; OR3A2; OR2G3; OR2G2; TAS2R16; OR2G6; OR11A1; OR2M7; OR6K6; OR10A6; OR1L3; OR2T8; TRPM5; OR1A2; OR51A2; OR1A1; O…	40; 338674; 563; 585; 765; 338755; 948; 132112; 120065; 1258; 1262; 1469; 1470; 2917; 2918; 134083; 284532; 219429; 3710; 121275; 219477; 219479; 135948; 4991; 4992; 4993; 4994; 4995; 5137; 5141; 5284; 5330; 5726; 219428; 219464; 219493; 6337; 6339; 6531; 219473; 138803; 138881; 138882; 138883; 7932; 54831; 8383; 8387; 8388; 219858; 401994; 402135; 219956; 219958; 9033; 219959; 9038; 219960; 9311…
olfactory receptor activity	GO:0004984	m	4	429	427	283	(66.3%)	9.3873e-37	4.69365e-34	OR6C74; OR14A16; OR52B6; OR6C70; OR5I1; OR10C1; OR6C4; OR2D2; OR2D3; OR9A2; OR2T6; OR5M9; OR51B5; OR51B4; OR2T4; OR51B2; OR10Q1; OR2T5; OR12D2; OR12D3; OR2T2; OR4K2; OR4D1; OR6M1; OR52R1; OR2AE1; OR5M3; OR7D2; OR10S1; OR51A7; OR4N2; OR7D4; OR5J2; OR1L6; OR8B12; OR2G3; OR2G2; OR2G6; OR1K1; OR2M7; OR1L3; OR2T8; OR1A2; OR51A2; OR1A1; OR51A4; OR2T3; OR10G7; OR4A47; OR13C4; OR13C5; OR9Q1; OR13C2; OR7G…	338674; 338755; 120065; 134083; 284532; 219429; 121275; 219477; 219479; 135948; 4991; 4992; 4993; 4994; 4995; 219464; 219473; 121364; 138803; 138881; 138882; 138883; 7932; 8383; 8387; 8388; 219858; 401994; 402135; 219956; 219958; 219960; 403244; 403253; 403274; 403277; 403278; 403282; 403284; 10798; 338751; 338662; 143502; 143503; 504189; 144125; 340980; 138799; 138804; 138805; 341416; 341418; 79…
detection of chemical stimulus involved in sensory perception of smell	GO:0050911	b	5	429	427	283	(66.3%)	9.3873e-37	8.23266e-34	OR6C74; OR14A16; OR52B6; OR6C70; OR5I1; OR10C1; OR6C4; OR2D2; OR2D3; OR9A2; OR2T6; OR5M9; OR51B5; OR51B4; OR2T4; OR51B2; OR10Q1; OR2T5; OR12D2; OR12D3; OR2T2; OR4K2; OR4D1; OR6M1; OR52R1; OR2AE1; OR5M3; OR7D2; OR10S1; OR51A7; OR4N2; OR7D4; OR5J2; OR1L6; OR8B12; OR2G3; OR2G2; OR2G6; OR1K1; OR2M7; OR1L3; OR2T8; OR1A2; OR51A2; OR1A1; OR51A4; OR2T3; OR10G7; OR4A47; OR13C4; OR13C5; OR9Q1; OR13C2; OR7G…	338674; 338755; 120065; 134083; 284532; 219429; 121275; 219477; 219479; 135948; 4991; 4992; 4993; 4994; 4995; 219428; 219464; 219493; 219473; 138803; 138881; 138882; 138883; 7932; 8383; 8387; 8388; 219858; 401994; 402135; 219956; 219958; 219959; 219960; 403239; 403244; 403253; 403274; 403277; 403278; 403282; 403284; 127385; 10798; 338751; 338662; 143502; 143503; 504189; 144125; 340980; 138799; 13…
detection of chemical stimulus involved in sensory perception	GO:0050907	b	4	477	475	306	(64.4%)	4.25289e-36	7.5021e-33	OR6C74; OR52B6; OR6C70; OR2T33; OR5I1; OR10C1; OR14A16; OR2D2; OR2D3; OR9A2; OR2T6; OR5M9; PKD2L1; OR51B5; OR51B4; OR6P1; OR2T4; OR51B2; OR10Q1; OR2T5; OR12D2; OR12D3; OR2T2; OR4K2; OR4D1; OR6M1; OR52R1; OR2AE1; OR5M3; OR7D2; OR10S1; OR51A7; OR4N2; OR7D4; OR5J2; OR1L6; OR8B12; OR2G3; OR2G2; TAS2R16; OR2G6; OR1K1; OR2M7; OR1L3; OR2T8; OR1A2; OR51A2; OR1A1; OR51A4; OR2T3; OR10G7; OR4A47; OR13C4; OR…	338674; 563; 765; 338755; 132112; 120065; 1470; 134083; 284532; 219429; 121275; 219477; 219479; 135948; 4991; 4992; 4993; 4994; 4995; 5284; 5726; 219464; 219473; 121364; 138803; 138881; 138882; 138883; 7932; 8383; 8387; 8388; 219858; 401994; 402135; 219956; 219958; 9033; 219960; 403244; 403253; 403274; 403277; 403278; 403282; 403284; 50833; 10798; 338557; 338751; 1469; 338662; 143502; 143503; 504…
detection of chemical stimulus	GO:0009593	b	3	517	515	324	(62.9%)	3.53494e-35	2.84916e-32	OR6C74; OR10Q1; OR52B6; OR6C70; OR2T33; OR5I1; OR10C1; OR14A16; OR2D2; OR2D3; OR9A2; OR2T6; OR5M9; PKD2L1; OR51B5; OR51B4; OR6P1; OR2T4; OR51B2; LBP; OR2T5; OR1Q1; OR12D2; OR12D3; OR2T2; RYR2; OR4D1; OR6M1; OR52R1; OR2AE1; OR5M3; OR7D2; OR10S1; OR51A7; OR4N2; OR7D4; OR5J2; OR1L6; SOD2; OR3A2; OR2G3; OR2G2; TAS2R16; NOD2; OR2G6; OR11A1; OR2M7; OR4P4; OR1L3; OR2T8; OR1A2; OR51A2; OR1A1; OR51A4; OR2…	127059; 338674; 563; 765; 846; 338755; 949; 132112; 1470; 2022; 134083; 284532; 219429; 3929; 121275; 219477; 219479; 135948; 4991; 4992; 4993; 4994; 4995; 5284; 5726; 390442; 80834; 219464; 6262; 138799; 6648; 219473; 7096; 7099; 121364; 138803; 138881; 138882; 138883; 7932; 8383; 8387; 8388; 219858; 401994; 402135; 219956; 9033; 219960; 9619; 138804; 403244; 403253; 403274; 403277; 403278; 4032…
detection of stimulus involved in sensory perception	GO:0050906	b	3	529	527	329	(62.4%)	9.49115e-35	3.82493e-32	OR6C74; OR9Q2; OR52B6; COL11A1; OR2T33; OR5I1; OR10C1; OR14A16; OR2D2; OR2D3; OR14C36; OR9A2; OR2T6; OR5M9; PKD2L1; OR51B5; OR51B4; OR6P1; OR2T4; OR51B2; OR10Q1; OR2T5; OR1Q1; OR12D2; OR12D3; CNGB1; OR2T2; OR4K2; OR4D1; OR6M1; OR52R1; OR2AE1; OR5M3; OR7D2; OR10S1; OR51A7; OR4N2; OR7D4; OR5J2; OR1L6; OR8B12; OR2G3; OR2G2; TAS2R16; OR2G6; OR1K1; OR2M7; EYS; OR6K6; OR1L3; OR2T8; OR1A2; OR51A2; OR1A1…	40; 127059; 338674; 563; 765; 796; 338755; 132112; 1258; 1301; 1470; 2916; 134083; 3249; 284532; 219429; 3673; 121275; 219477; 219479; 135948; 4923; 4991; 4992; 4993; 4994; 4995; 5284; 5470; 5726; 390442; 80834; 219464; 138799; 219473; 7287; 7439; 121364; 138803; 138881; 138882; 138883; 7932; 8383; 8387; 8388; 219858; 401994; 402135; 219956; 9033; 219960; 138804; 403244; 403253; 403274; 403277; 4…
transmembrane signaling receptor activity	GO:0004888	m	3	1300	1292	678	(52.5%)	2.33309e-34	6.43933e-32	OR52B6; OR10T2; IL6ST; IFNAR2; JPH3; IFNAR1; LIFR; SEMA4D; OR6C70; OR12D2; OR12D3; PTGER3; OR5AN1; OR5AK2; SPN; GLP1R; OR7D2; GRIN1; OR7D4; NPR1; NPR2; NPR3; OR3A3; TAS2R16; IL2RB; GPR162; CSF3R; GPR156; ADRA1A; OR13C5; ADRA1D; OR13C2; OR13C3; OR52K1; OR6P1; OR13C8; OR13C9; OR5A2; OR5A1; LGR5; LGR4; GPR15; LGR6; OR1B1; ITGA2; CHRNA10; OR5D18; PTGDR; GABBR1; EDNRB; OR5D14; OR5D16; LILRB5; LILRB3; …	19; 92; 140; 146; 148; 153; 154; 155; 177; 238; 127059; 338674; 131601; 552; 553; 558; 624; 643; 780; 846; 338755; 917; 920; 921; 132014; 943; 958; 960; 1137; 1138; 1143; 1146; 1232; 1234; 1378; 1380; 1395; 1436; 1439; 1441; 1512; 1524; 1630; 1814; 1815; 6608; 1910; 1944; 1951; 1952; 5787; 5789; 1969; 165829; 2022; 2042; 2044; 2045; 2046; 2048; 2051; 2057; 2064; 2065; 2066; 2205; 2210; 2217; 2261…
receptor activity	GO:0004872	m	2	1663	1653	833	(50.4%)	3.6392e-34	3.09332e-32	OR52B6; OR10T2; IL6ST; IFNAR2; JPH3; IFNAR1; CD226; LIFR; SEMA4D; OR6C70; DLG1; CD8B; OR12D2; OR12D3; NR0B2; PTGER3; OR5AN1; OR5AK2; SPN; GLP1R; SV2A; OR7D2; GRIN1; OR7D4; NPR1; NPR2; NPR3; OR3A3; TAS2R16; F2; OR5B3; CSF3R; GYPA; OR7G3; IL22RA1; GPR156; ADRA1A; OR13C5; ADRA1D; OR13C2; OR13C3; OR52K1; TAS1R1; OR6P1; OR13C8; OR13C9; AHR; COLEC12; OR5A2; OR5A1; IL7R; LGR4; GPR15; LGR6; OR1B1; ITGA2;…	19; 40; 92; 140; 131096; 146; 148; 153; 154; 155; 177; 196; 238; 267; 290; 358; 338674; 131601; 552; 553; 558; 608; 624; 643; 696; 706; 780; 846; 338755; 917; 920; 921; 923; 924; 926; 941; 132014; 943; 945; 948; 949; 958; 960; 1080; 1137; 1138; 1143; 1146; 1232; 1234; 1258; 1259; 1262; 1378; 1380; 1395; 1436; 1439; 1441; 1512; 1524; 1525; 1601; 1605; 1630; 1739; 1755; 1803; 1814; 1815; 6608; 1910…
transmembrane receptor activity	GO:0099600	m	3	1352	1343	697	(51.9%)	2.21553e-33	3.05744e-31	OR52B6; OR10T2; IL6ST; IFNAR2; JPH3; IFNAR1; LIFR; SEMA4D; OR6C70; DLG1; OR12D2; OR12D3; PTGER3; OR5AN1; OR5AK2; SPN; GLP1R; OR7D2; GRIN1; OR7D4; NPR1; NPR2; NPR3; OR3A3; TAS2R16; IL2RB; GPR162; CSF3R; GPR156; ADRA1A; OR13C5; ADRA1D; OR13C2; OR13C3; OR52K1; OR6P1; OR13C8; OR13C9; OR5A2; OR5A1; LGR5; LGR4; GPR15; LGR6; OR1B1; ITGA2; CHRNA10; OR5D18; PTGDR; GABBR1; EDNRB; OR5D14; OR5D16; LILRB5; LI…	19; 40; 92; 140; 146; 148; 153; 154; 155; 177; 238; 358; 127059; 338674; 131601; 552; 553; 558; 624; 643; 780; 846; 338755; 917; 920; 921; 132014; 943; 958; 960; 1080; 1137; 1138; 1143; 1146; 1232; 1234; 1258; 1259; 1262; 1378; 1380; 1395; 1436; 1439; 1441; 1512; 1524; 1630; 1739; 1814; 1815; 6608; 1910; 1944; 1951; 1952; 5787; 5789; 1969; 165829; 2022; 2042; 2044; 2045; 2046; 2048; 2051; 2057; 2…
signaling receptor activity	GO:0038023	m	2	1406	1398	714	(51.1%)	2.08821e-31	8.87491e-30	OR52B6; OR10T2; IL6ST; IFNAR2; JPH3; IFNAR1; LIFR; SEMA4D; OR6C70; OR12D2; OR12D3; NR0B2; PTGER3; OR5AN1; OR5AK2; SPN; GLP1R; OR7D2; GRIN1; OR7D4; NPR1; NPR2; NPR3; OR3A3; TAS2R16; F2; GPR162; CSF3R; GPR156; ADRA1A; OR13C5; ADRA1D; OR13C2; OR13C3; OR52K1; OR6P1; OR13C8; OR13C9; AHR; COLEC12; OR5A2; OR5A1; LGR5; LGR4; GPR15; LGR6; OR1B1; ITGA2; CHRNA10; OR5D18; PTGDR; GABBR1; EDNRB; OR5D14; OR5D16…	19; 92; 140; 131096; 146; 148; 153; 154; 155; 177; 196; 238; 338674; 131601; 552; 553; 558; 624; 643; 706; 780; 846; 338755; 917; 920; 921; 926; 941; 132014; 943; 948; 949; 958; 960; 1137; 1138; 1143; 1146; 1232; 1234; 1378; 1380; 1395; 1436; 1439; 1441; 1512; 1524; 1630; 1755; 1814; 1815; 6608; 1910; 1944; 1951; 1952; 5787; 5789; 1969; 165829; 2022; 2042; 2044; 2045; 2046; 2048; 2051; 2057; 2064…
cell periphery	GO:0071944	c	2	5176	5158	2216	(43.0%)	2.40829e-30	2.9622e-28	HSPA2; OR52B6; NIPA1; SSFA2; LAPTM5; CD226; LIFR; SLC28A2; SLC28A3; PPP4C; SLC28A1; PIK3CD; PIK3CG; OR5AN1; SPN; PRND; GRIN1; SIRPG; SIRPA; XPC; OR10T2; CRB1; MUC4; CEP89; TACSTD2; RAB40B; PRRG2; CLEC2A; CLEC2D; SLC6A15; MAG; SPPL2A; UNC93A; ITGA8; ITGA9; ATP2A1; OR1B1; ITGA2; ITGA3; ITGA5; ITGA6; MGST2; OR5D18; DENND4C; IQSEC3; SEMA4B; PHLDA3; OR5D16; LILRB3; LILRB2; LILRB1; XPO6; KIR2DS4; FARP1…	19; 20; 21; 24; 25; 27; 29; 40; 163882; 43; 51; 81; 92; 102; 111; 113; 114; 118; 119; 387775; 140; 131096; 146; 148; 153; 154; 155; 160; 161; 177; 182; 199; 208; 214; 218; 229; 238; 246; 247; 249; 250; 251; 274; 6556; 286; 287; 288; 290; 307; 312; 314; 320; 321; 5515; 324; 333; 334; 338; 348; 350; 358; 364; 368; 410; 417; 419; 420; 338674; 205147; 460; 66002; 479; 480; 481; 487; 493; 131566; 495;…
plasma membrane	GO:0005886	c	2	5069	5051	2168	(42.9%)	3.39454e-29	2.08764e-27	HSPA2; OR52B6; NIPA1; SSFA2; LAPTM5; CD226; LIFR; SLC28A2; SLC28A3; PPP4C; SLC28A1; PIK3CD; PIK3CG; OR5AN1; SPN; PRND; GRIN1; SIRPG; SIRPA; XPC; OR10T2; CRB1; MUC4; CEP89; OR5B3; RAB40B; PRRG2; CLEC2A; CLEC2D; SLC6A15; MAG; SPPL2A; UNC93A; ITGA8; ITGA9; ATP2A1; OR1B1; ITGA2; ITGA3; ITGA5; ITGA6; MGST2; OR5D18; DENND4C; IQSEC3; SEMA4B; PHLDA3; OR5D16; LILRB3; LILRB2; LILRB1; XPO6; KIR2DS4; ENG; HR…	19; 20; 21; 24; 25; 27; 29; 40; 163882; 43; 51; 92; 102; 111; 113; 114; 118; 119; 387775; 140; 131096; 146; 148; 153; 154; 155; 160; 161; 177; 182; 199; 208; 214; 218; 229; 238; 246; 247; 249; 250; 251; 274; 6556; 286; 287; 288; 290; 307; 312; 314; 320; 321; 5515; 324; 333; 334; 338; 348; 350; 358; 364; 368; 410; 417; 419; 420; 338674; 205147; 460; 66002; 479; 480; 481; 487; 493; 131566; 495; 496…
sensory perception	GO:0007600	b	4	974	970	518	(53.4%)	1.3684e-28	1.20693e-25	OR1Q1; OR52B6; ESPN; OR10T2; OR12D2; OR12D3; ALMS1; NOB1; OR5AK2; OR7D2; GRIN1; OR7D4; OR5J2; WDR1; ALOXE3; TAS2R16; SLC45A2; TACSTD2; OR13C4; OR13C5; OR13C2; OR13C3; OR52K1; OR52K2; OR13C8; OR13C9; OR5A2; OR5A1; MYO3A; MYO3B; OR1B1; LRIT3; ITGA2; ANO1; CHRNA10; OR5D18; EDNRB; OR5D14; CRYBA4; ADRB2; OR1I1; GRM8; VSX2; GRM6; GRM7; OR5AR1; GRM1; TECTA; GUCY2D; OR14C36; COL4A3; OR8J3; HMCN1; DCDC2; …	24; 40; 154; 314; 368; 338674; 525; 563; 582; 583; 585; 765; 783; 796; 887; 338755; 948; 132112; 1137; 1203; 120065; 1258; 1259; 1262; 1280; 1285; 1301; 1302; 1395; 1413; 1417; 1429; 1470; 1545; 1690; 1906; 1910; 2070; 2138; 2140; 2558; 2703; 2706; 2707; 2902; 2903; 2911; 2916; 2917; 2918; 2978; 3000; 134083; 3074; 145226; 3198; 3249; 284532; 134430; 219429; 3383; 3617; 3673; 3710; 3753; 3859; 39…
detection of stimulus	GO:0051606	b	2	696	693	393	(56.7%)	1.49136e-28	1.93877e-26	OR1Q1; OR52B6; OR10T2; OR12D2; OR12D3; OR5AK2; OR7D2; OR10S1; OR7D4; OR5J2; TAS2R16; OR13C4; OR13C5; OR13C2; OR13C3; OR52K1; OR52K2; OR13C8; OR13C9; CSRP3; OR5A2; OR5A1; OR2L13; OR1B1; ITGA2; ANO1; CHRNA10; ANO3; OR5D18; OR5D13; OR5D14; OR5D16; SSC5D; OR7A10; OR1I1; GRM6; OR5AR1; GUCY2D; OR14C36; OR5T1; OR4E2; PDE6B; PDE6A; OR4K5; OR4K1; OR4K2; SMO; OR2H2; OR2H1; OR6Y1; OR51V1; OR4L1; OR2T34; DDB…	24; 40; 142; 338674; 563; 765; 796; 846; 338755; 949; 132112; 1258; 1259; 1301; 1470; 1642; 6608; 2022; 284433; 2793; 2916; 2978; 3000; 134083; 3106; 3123; 3249; 284532; 219429; 3673; 3728; 3929; 168507; 121275; 219477; 219479; 135948; 4923; 4991; 4992; 4993; 4994; 4995; 5145; 5158; 5284; 5311; 5424; 5470; 5726; 390442; 80834; 219464; 6262; 138799; 6295; 6648; 219473; 7096; 7099; 7287; 7439; 1213…
neurological system process	GO:0050877	b	3	1300	1296	645	(49.8%)	1.65681e-24	4.4513e-22	SLC6A3; OR1Q1; OR52B6; ESPN; OR10T2; JPH3; AGT; OR12D2; OR12D3; LHX8; PRNP; CAMK4; NOB1; OR5AK2; GLP1R; SCN4A; OR7D2; GRIN1; OR7D4; OR5J2; WDR1; ALOXE3; TAS2R16; SLC45A2; TACSTD2; ADRA1A; OR13C5; OR13C2; OR13C3; OR52K1; OR6P1; OR13C8; OR13C9; TCF15; TNFRSF21; MAG; OR5A2; OR5A1; ITGA8; MYO3B; OR1B1; LRIT3; ITGA2; ITGA3; ITGA5; CHRNA10; OR5D18; CHL1; EDNRB; OR5D14; CRYBA4; OR4K17; OR1I1; GRM8; NF1;…	16; 24; 25; 29; 40; 111; 114; 148; 154; 183; 267; 288; 23191; 314; 368; 127059; 338674; 525; 552; 563; 582; 583; 585; 590; 613; 745; 765; 783; 796; 814; 338755; 948; 132112; 1103; 1137; 1143; 1180; 1201; 1203; 1258; 1259; 1262; 1280; 1301; 1302; 1395; 1413; 1417; 1429; 1470; 1496; 1497; 1524; 1545; 1621; 1690; 1814; 1815; 1855; 1906; 1910; 2033; 2048; 2055; 2070; 2138; 2140; 2307; 2515; 2548; 255…
system process	GO:0003008	b	2	2005	1998	929	(46.5%)	8.84713e-23	5.75064e-21	SLC6A3; OR1Q1; OR52B6; ESPN; OR10T2; IL6ST; JPH3; TRPV4; AGT; ADIPOQ; DLG1; OR12D2; OR12D3; LHX8; PRNP; CAMK4; PIK3CG; NOB1; OR5AK2; GLP1R; SCN4A; OR7D2; GRIN1; OR10C1; OR7D4; NPR1; NPR2; NPR3; DYSF; RAB11FIP2; ALOXE3; MUC2; TAS2R16; OR4D2; MUC6; OR4K5; MUC4; OR5B3; PIK3C2A; GATA6; PCSK5; MUC13; ADRA1A; OR13C5; AKAP6; ADRA1D; OR5J2; OR13C3; FFAR4; OR6P1; OR13C8; AKAP9; TCF15; MYL5; TNFRSF21; MAG;…	12; 16; 24; 25; 29; 40; 48; 111; 113; 114; 142; 146; 148; 153; 154; 155; 183; 199; 267; 287; 288; 290; 23191; 314; 337; 348; 358; 364; 368; 384; 338674; 66002; 480; 481; 487; 493; 525; 552; 553; 563; 566; 582; 583; 585; 590; 613; 624; 652; 654; 685; 710; 745; 765; 774; 779; 781; 783; 786; 796; 800; 814; 844; 846; 5606; 338755; 947; 948; 949; 132112; 1103; 1113; 1137; 1143; 1146; 1180; 1187; 1188;…
G-protein coupled receptor activity	GO:0004930	m	4	869	863	438	(50.8%)	9.42777e-19	2.35694e-16	OR52B6; OR10T2; OR12D2; OR12D3; PTGER3; OR5AK2; GLP1R; OR7D2; OR10S1; OR7D4; NPR1; NPR3; GPR162; ADRA1A; OR13C5; ADRA1D; OR13C2; OR13C3; OR52K1; OR52K2; OR13C8; OR13C9; OR5A2; OR5A1; LGR5; LGR4; GPR15; LGR6; OR1B1; OR5D18; PTGDR; GABBR1; EDNRB; OR5D14; OR5D16; ADRB1; ADRB2; HRH4; OR1I1; GRM8; HRH1; GRM6; GRM7; OR5AR1; GRM1; MC3R; OR14C36; PPARG; TACR3; TACR2; OR5T1; OR4E2; OR2G2; OR4K5; OR4K1; OR…	140; 146; 148; 153; 154; 155; 338674; 552; 553; 624; 643; 846; 887; 338755; 120065; 1232; 1234; 1395; 1524; 5733; 1814; 1815; 1910; 1951; 1952; 165829; 2357; 2487; 2550; 2587; 2692; 2696; 2740; 2825; 2826; 2829; 2831; 2838; 2843; 2847; 2859; 2863; 2865; 2911; 2916; 2917; 2918; 134083; 3061; 3062; 131601; 284532; 3269; 134391; 3352; 3363; 219429; 3482; 3577; 3579; 350383; 4142; 4159; 4161; 200909;…
proteinaceous extracellular matrix	GO:0005578	c	3	350	349	204	(58.5%)	2.63227e-17	8.8181e-15	SFTPD; TNN; COL11A1; COL11A2; CPA6; CPZ; CHI3L1; COL27A1; FBLN2; HPSE2; FBLN7; FBLN5; TIMP2; DLG1; ADAMTS7; ADAMTS6; NCAN; USH2A; ADAMTS3; ZP1; WNT10A; ADAMTS9; BMP1; DGCR6; NAV2; LAD1; RELN; FMOD; SFTPA1; RPTN; SLIT2; CRISPLD2; ENTPD2; DMP1; COL19A1; MUC4; POSTN; RBP3; EMID1; ADAMTS20; PI3; COL15A1; BMP4; COL7A1; FN1; TINAG; CCDC80; FREM3; FREM2; FREM1; ANGPTL4; VIT; SERAC1; HSD17B12; MMP16; MMP…	43; 11173; 176; 249; 258; 283; 333; 649; 652; 954; 1116; 1278; 1280; 1282; 1284; 1286; 1289; 1290; 1292; 1294; 1297; 1298; 1299; 1301; 1302; 1306; 1307; 1463; 1605; 1690; 140766; 1739; 1758; 1833; 1834; 1893; 2199; 2200; 2201; 2262; 2331; 2335; 2817; 3371; 3617; 3655; 3898; 3908; 3909; 3910; 3911; 3912; 3913; 3914; 3915; 3918; 3959; 4015; 4017; 4052; 4053; 4147; 4316; 4317; 4318; 4319; 4322; 4325…
plasma membrane part	GO:0044459	c	2	2583	2576	1125	(43.7%)	1.91979e-16	7.87112e-15	HSPA2; PCSK9; SYNPO; MFGE8; RELT; IL6ST; IFNAR2; LAPTM5; UNC5A; IFNAR1; CD226; LIFR; TYK2; SEMA4D; SNTA1; DLG1; CLDN8; CD180; NTNG2; PILRA; SLC28A2; SLC28A3; SLC28A1; SYNE1; PTGER3; GAL3ST1; SPN; CD276; SCN4A; GRIN1; KCNK15; NPR1; NPR3; DYSF; ARHGEF18; TAS2R16; CRB1; CRTAM; MUC4; GIF; MINK1; CSF3R; MUC17; GYPA; GYPC; MUC13; MUC12; ADRA1A; PODXL; AKAP6; ADRA1D; PRRG2; SACM1L; HCN3; SNAP29; SLC6A15…	19; 20; 24; 25; 27; 40; 92; 102; 387775; 131096; 146; 148; 153; 154; 155; 160; 161; 177; 182; 199; 208; 214; 238; 246; 274; 6556; 286; 287; 288; 290; 312; 324; 358; 364; 368; 410; 417; 419; 460; 66002; 479; 480; 481; 487; 493; 131566; 495; 496; 525; 540; 552; 553; 558; 563; 582; 583; 585; 613; 624; 640; 643; 671; 696; 727; 729; 730; 731; 732; 733; 735; 768; 770; 774; 779; 780; 781; 783; 786; 825;…
ion binding	GO:0043167	m	2	6176	6153	2489	(40.5%)	6.82885e-16	1.93484e-14	HSPA2; ELANE; UBE2Q2; HSPA6; PGM2L1; FTMT; RNF17; ADIPOQ; ZNF708; HKDC1; PPP4C; ZNF700; PIK3CD; CAMK4; PIK3CG; EDEM2; ZSWIM5; ZSWIM6; STK24; ZC3H14; ZSWIM2; RNF111; PRND; GRIN1; ABCD2; DHX8; ZNF45; ZNF44; ZNF43; SP2; CRB1; SP5; SP7; RAB40B; TRIM69; PRRG2; PARP12; OVCH2; ZNF679; ZNF678; MAK; MCMDC2; ITGA8; ITGA9; MYO3B; ATP2A1; HS1BP3; HACL1; CAPN13; ITGA2; ITGA3; ITGA5; ITGA6; APOA4; APOA5; PHLDA…	16; 19; 20; 21; 24; 25; 27; 31; 32; 33; 35; 36; 43; 48; 49; 51; 11173; 81; 92; 102; 111; 113; 114; 125; 131; 142; 154; 165; 174; 176; 182; 199; 204; 164045; 208; 211; 225; 229; 238; 246; 247; 249; 250; 251; 267; 270; 271; 272; 279; 283; 290; 307; 311; 312; 314; 316; 317; 320; 5515; 332; 333; 334; 337; 338; 341; 348; 350; 368; 401548; 383; 384; 394; 410; 411; 205147; 65985; 463; 66002; 131540; 472…
extracellular matrix	GO:0031012	c	2	427	426	235	(55.2%)	1.29506e-15	3.9823e-14	SFTPD; TGM4; COL11A1; COL11A2; CPA6; CPZ; MFAP2; CHI3L1; ACHE; TNN; FBLN2; HPSE2; FBLN7; FBLN5; TIMP2; DLG1; ADAMTS7; ADAMTS6; NCAN; MFGE8; ADAMTS3; ZP1; WNT10A; ADAMTS9; BMP1; DGCR6; NAV2; LAD1; RELN; FMOD; SFTPA1; RPTN; PRTN3; SLIT2; CRISPLD2; ENTPD2; PLAT; DMP1; COL19A1; MUC4; POSTN; RBP3; EMID1; ADAMTS20; EGFL7; PI3; FGFR2; COL15A1; BMP4; COL7A1; FN1; TINAG; CCDC80; FREM3; FREM2; CDON; ANGPTL…	43; 11173; 165; 176; 197; 249; 258; 283; 333; 348; 350; 649; 652; 954; 1116; 1191; 1278; 1280; 1282; 1284; 1286; 1289; 1290; 1291; 1292; 1294; 1297; 1298; 1299; 1301; 1302; 1303; 1306; 1307; 1463; 1605; 1690; 140766; 1739; 1758; 1833; 1834; 1893; 2147; 2199; 2200; 2201; 2262; 2263; 2331; 2335; 2817; 3320; 3371; 3381; 3617; 3655; 3848; 3898; 3908; 3909; 3910; 3911; 3912; 3913; 3914; 3915; 3918; 39…
intrinsic component of membrane	GO:0031224	c	2	5819	5782	2342	(40.5%)	5.38012e-15	1.32351e-13	HSPA2; DUOXA2; OR52B6; NIPA1; OR10T2; LAPTM5; CD226; LIFR; ZNF708; IRS1; SLC28A2; SLC28A3; SLC28A1; PRNP; OR5AN1; SPTLC3; SPN; PRND; GRIN1; ABCD2; TMEM52; SIRPG; FAM162A; SIRPA; CRB1; MUC4; OR5B3; GOLIM4; OR5B2; PRRG2; SNN; CLEC2D; SLC6A15; MAG; SPPL2A; ITGA8; ITGA9; ATP2A1; OR1B1; ITGA2; ITGA3; ITGA5; ITGA6; ATL2; MGST2; MGST3; MFSD12; OR5D13; OR5D14; OR5D16; LILRB5; LILRB3; LILRB2; LILRB1; KIR2…	19; 20; 21; 24; 40; 163882; 43; 53; 92; 102; 111; 113; 114; 387775; 140; 131096; 146; 148; 153; 154; 155; 177; 182; 214; 218; 225; 238; 249; 250; 251; 267; 6556; 290; 131368; 333; 334; 358; 364; 368; 54675; 392; 410; 54682; 417; 419; 420; 338674; 65990; 460; 66002; 131540; 479; 480; 481; 487; 493; 131566; 495; 496; 66035; 131601; 540; 550; 552; 553; 558; 585; 608; 624; 637; 638; 643; 671; 672; 68…
integral component of membrane	GO:0016021	c	3	5705	5668	2294	(40.5%)	2.02588e-14	3.39335e-12	HSPA2; DUOXA2; OR52B6; NIPA1; OR10T2; LAPTM5; CD226; LIFR; ZNF708; IRS1; SLC28A2; SLC28A3; SLC28A1; PRNP; OR5AN1; SPTLC3; SPN; GRIN1; ABCD2; TMEM52; SIRPG; FAM162A; SIRPA; CRB1; MUC4; OR5B3; GOLIM4; OR5B2; PRRG2; SNN; CLEC2D; SLC6A15; MAG; SPPL2A; ITGA8; ITGA9; ATP2A1; OR1B1; ITGA2; ITGA3; ITGA5; ITGA6; ATL2; MGST2; MGST3; MFSD12; OR5D13; OR5D14; OR5D16; LILRB5; LILRB3; LILRB2; LILRB1; KIR2DS4; D…	19; 20; 21; 24; 40; 163882; 43; 53; 92; 102; 111; 113; 114; 387775; 140; 131096; 146; 148; 153; 154; 155; 177; 182; 214; 218; 225; 238; 249; 250; 267; 6556; 290; 131368; 333; 334; 358; 364; 368; 54675; 127059; 392; 410; 54682; 417; 419; 338674; 65990; 460; 66002; 131540; 479; 480; 481; 487; 493; 131566; 495; 496; 66035; 131601; 540; 550; 552; 553; 558; 585; 608; 624; 637; 638; 643; 671; 672; 685;…
odorant binding	GO:0005549	m	2	93	93	70	(75.3%)	2.28013e-14	4.84527e-13	OR5M8; OBP2A; OR8B4; OR5I1; OR5K4; OR10V1; OR5K1; OR5K2; OR5K3; OR9G4; OR5D18; OR5M9; OR5D13; OR8J1; OR14I1; OR5D14; OR5W2; OR6B3; OR8B2; OR10Q1; OR9K2; OR8I2; OBP2B; OR5A1; OR5F1; OR5M11; OR5H15; OR5H14; OR5AK2; OR8A1; OR10W1; OR5M3; OR5B3; OR5B2; OR8K3; OR5D16; OR8K5; OR5J2; OR5H6; OR5H1; OR8B12; OR5H2; OR5L1; OR5B12; OR5L2; OR5B17; OR14C36; OR8D4; OR8K1; OR8H3; OR8D1; OR8D2; OR14A16; OR14J1; O…	338674; 284532; 219477; 219479; 219473; 219858; 401994; 402135; 219956; 219960; 403274; 403277; 403278; 10798; 338662; 504189; 79290; 79295; 79310; 390201; 441608; 81341; 29989; 390445; 442191; 219436; 403273; 150681; 390195; 219981; 392391; 282775; 283160; 283162; 283189; 120586; 219438; 219447; 219453; 219469; 219482; 219957; 219965; 219982; 441639; 219484; 120065; 26338; 26341; 219493; 29991; …
integral component of plasma membrane	GO:0005887	c	4	1599	1593	720	(45.2%)	3.22515e-14	1.21911e-11	SLC6A3; RELT; IL6ST; IFNAR2; LAPTM5; IFNAR1; CD226; LIFR; SEMA4D; SEMA4F; DLG1; CD8B; SLC28A2; SLC28A3; SLC28A1; PTGER3; GAL3ST1; SPN; SCN4A; GRIN1; NPR1; NPR3; CRTAM; MUC4; CSF3R; GYPA; GYPC; MUC12; ADRA1A; PODXL; ADRA1D; PRRG2; HCN3; AKAP9; SLC6A15; TNFRSF21; MMP14; ITGA9; GPR15; CD1E; ATP2A1; TNFSF15; CD1A; ITGA2; ITGA3; ITGA5; ITGA6; SLCO5A1; GABBR1; EDNRB; PROKR2; SLC14A2; IFNL1; LILRB3; LIL…	19; 24; 40; 92; 387775; 131096; 146; 148; 153; 154; 155; 182; 214; 238; 6556; 290; 358; 364; 417; 419; 479; 480; 481; 487; 493; 131566; 495; 496; 540; 552; 553; 558; 624; 643; 671; 696; 727; 729; 730; 731; 732; 733; 735; 780; 783; 846; 858; 887; 909; 911; 913; 917; 921; 923; 926; 943; 945; 946; 947; 948; 949; 958; 960; 962; 1002; 1048; 1137; 1138; 1143; 1146; 1179; 1180; 1187; 1188; 1232; 1234; 1…
intrinsic component of plasma membrane	GO:0031226	c	3	1661	1655	744	(45.0%)	4.74179e-14	5.295e-12	SLC6A3; RELT; IL6ST; IFNAR2; LAPTM5; IFNAR1; CD226; LIFR; SEMA4D; SEMA4F; DLG1; CD8B; NTNG2; SLC28A2; SLC28A3; SLC28A1; PTGER3; GAL3ST1; SPN; SCN4A; GRIN1; NPR1; NPR3; CRTAM; MUC4; CSF3R; GYPA; GYPC; MUC12; ADRA1A; PODXL; ADRA1D; PRRG2; HCN3; AKAP9; SLC6A15; TNFRSF21; MMP14; ITGA9; GPR15; CD1E; ATP2A1; TNFSF15; CD1A; ITGA2; ITGA3; ITGA5; ITGA6; SLCO5A1; GABBR1; EDNRB; PROKR2; SLC14A2; IFNL1; LILR…	19; 24; 40; 92; 387775; 131096; 146; 148; 153; 154; 155; 177; 182; 214; 238; 6556; 290; 358; 364; 417; 419; 479; 480; 481; 487; 493; 131566; 495; 496; 540; 552; 553; 558; 624; 643; 671; 696; 727; 729; 730; 731; 732; 733; 735; 780; 783; 846; 858; 909; 911; 913; 917; 921; 923; 926; 132014; 943; 945; 946; 947; 948; 949; 953; 958; 960; 962; 1002; 1048; 1137; 1138; 1143; 1146; 1179; 1180; 1187; 1188; …
calcium ion binding	GO:0005509	m	5	710	706	351	(49.7%)	1.25196e-13	5.59625e-11	EEF2K; NCAN; RPTN; S100A7A; GRIN1; CBLC; DYSF; DMP1; CRB2; PRRG2; MMP14; MMP15; MMP16; MMP10; ATP2A1; MMP13; MMP19; WDR49; PAMR1; CETN1; PCLO; RASEF; GRM7; KCNIP1; DNASE1L2; DNASE1L3; HMCN1; ENPP2; CABP5; CABP2; CBL; EFCAB7; EFCAB3; EFCAB2; LETM1; RET; SPTA1; PRKCSH; DLK1; NELL1; TLL1; TLL2; CDH16; PCDHB13; PCDHB12; PCDHB11; PCDHB10; PCDHB16; PCDHB15; PCDHB14; S100A5; S100A3; S100A2; CCBE1; PPEF2…	81; 176; 182; 199; 247; 279; 307; 311; 312; 410; 487; 649; 715; 716; 774; 813; 823; 824; 825; 844; 846; 867; 999; 1000; 1002; 1003; 1005; 1007; 1009; 1010; 1014; 1047; 1068; 1373; 1463; 1605; 1607; 1758; 1775; 1776; 1823; 1824; 1825; 1828; 1829; 1830; 1834; 1951; 1952; 1953; 1954; 2009; 2060; 2147; 2155; 2195; 2196; 2199; 2200; 2201; 2312; 2902; 2917; 2934; 2978; 3026; 3208; 3270; 3697; 3710; 371…
cytoskeleton	GO:0005856	c	4	2022	2016	881	(43.7%)	6.14314e-13	1.16105e-10	HSPA2; IFT27; SYNPO; HSPA6; ESPN; BUB1B; INVS; IQCB1; CCDC146; CCDC141; SHANK2; TYK2; DLG1; BYSL; MVB12A; BLOC1S2; CASS4; PPP4C; ALMS1; APBB3; ESPL1; ARHGEF10; CAPZA3; SYMPK; CTNNAL1; WDR1; ARHGEF18; EPB41L4B; WIPI1; CEP89; RPGRIP1; MTUS2; PPP4R2; CEP112; GYPC; TNS1; KIFC2; RAB11FIP5; TUBB4B; ARL13B; GTSE1; SNAP29; PRPH; STARD9; CEP70; CEP72; KLC1; MAK; KLC3; CEP78; LSP1; TUBE1; ACTA2; CAPZB; MYO…	20; 25; 27; 31; 81; 118; 119; 143; 199; 229; 230; 247; 274; 286; 287; 288; 311; 324; 332; 338; 65981; 472; 284076; 164395; 582; 583; 585; 672; 675; 701; 705; 800; 824; 832; 841; 881; 908; 990; 994; 999; 1000; 1062; 1063; 1068; 1107; 1111; 1130; 132320; 1264; 1400; 1496; 1497; 55698; 1539; 140807; 1548; 1600; 1605; 1612; 1616; 1639; 1674; 152815; 1739; 1767; 1768; 1769; 1770; 1785; 1794; 1809; 132…
cation binding	GO:0043169	m	3	4242	4230	1732	(40.9%)	2.45596e-12	2.25949e-10	PGM2L1; RNF17; FTMT; ZNF708; PPP4C; ZNF700; PRNP; ZSWIM4; ZSWIM5; ZSWIM6; ZC3H14; ZSWIM2; RNF111; PRND; GRIN1; CBLC; ZNF45; ZNF44; ZNF43; SP2; CRB1; SP5; SP7; PRRG2; PARP12; OVCH2; ZNF679; ZNF678; ITGA8; ITGA9; ATP2A1; HACL1; ITGA2; ITGA3; ITGA5; ITGA6; APOA4; APOA5; ZNF451; ZNF454; PAMR1; SOBP; RASEF; KSR1; KCNIP1; DNASE1L2; DNASE1L3; GART; ZEB1; ITGAX; SMYD4; ITGAV; ITGAD; ITGAE; DCST1; ZNF292;…	16; 25; 27; 31; 32; 43; 48; 49; 11173; 81; 92; 102; 111; 113; 114; 125; 131; 142; 154; 165; 174; 176; 182; 199; 229; 246; 247; 249; 250; 251; 267; 270; 271; 272; 279; 283; 290; 307; 311; 312; 314; 316; 169355; 332; 333; 334; 337; 341; 348; 383; 384; 410; 411; 463; 66002; 131540; 473; 479; 480; 481; 487; 493; 495; 540; 590; 635; 639; 646; 649; 672; 678; 197320; 715; 716; 747; 761; 765; 768; 774; 7…
metal ion binding	GO:0046872	m	4	4150	4138	1697	(41.0%)	2.47636e-12	4.12726e-10	PGM2L1; RNF17; FTMT; ZNF708; PPP4C; ZNF700; PRNP; ZSWIM4; ZSWIM5; ZSWIM6; ZC3H14; ZSWIM2; HMGCLL1; PRND; GRIN1; CBLC; ZNF45; ZNF44; ZNF43; SP2; CRB1; SP5; SP7; PRRG2; PARP12; OVCH2; ZNF679; ZNF678; L3MBTL2; ITGA8; ITGA9; ATP2A1; HACL1; ITGA2; ITGA3; ITGA5; ITGA6; APOA4; ZNF451; ZNF454; PAMR1; SOBP; RASEF; KSR1; KCNIP1; DNASE1L2; DNASE1L3; GART; ZEB1; ITGAX; RAG2; ITGAV; ITGAD; ITGAE; DCST1; ZNF29…	16; 25; 27; 31; 32; 48; 49; 81; 92; 102; 105; 111; 113; 114; 125; 131; 142; 165; 174; 176; 182; 199; 246; 247; 249; 250; 251; 267; 270; 271; 272; 279; 283; 290; 307; 311; 312; 314; 316; 169355; 332; 333; 334; 337; 348; 383; 384; 410; 411; 463; 66002; 131540; 473; 479; 480; 481; 487; 493; 495; 540; 635; 639; 646; 649; 672; 678; 197320; 715; 716; 747; 761; 765; 768; 774; 779; 780; 781; 790; 813; 82…
cell adhesion	GO:0007155	b	2	1439	1437	645	(44.9%)	4.0719e-12	1.76449e-10	MFGE8; MEN1; IL6ST; IFNAR1; CD226; SEMA4A; DUSP22; IGSF11; SEMA4D; ADIPOQ; DLG1; CYP26B1; BYSL; NCAN; CASS4; PRNP; CAMK4; PIK3CG; SPN; CD276; IFNA10; IFNA17; SIRPG; SYMPK; CTNNAL1; SIRPA; EPB41L4B; DMP1; MUC4; CSF3R; MUC16; COL15A1; COL7A1; LMLN; MAG; IL7R; ITGA9; TNFSF11; MICALL2; CD1C; NUAK1; ITGA2; ITGA3; ITGA5; ITGA6; EIF2AK4; APOA4; PCDH15; TREML2; IFNL3; KIAA1462; LILRB2; LILRB1; GRAP2; JAK…	25; 27; 43; 81; 102; 154; 176; 177; 199; 214; 246; 258; 6556; 288; 320; 5515; 324; 333; 337; 394; 460; 481; 496; 506; 558; 563; 566; 572; 652; 678; 705; 780; 796; 814; 841; 911; 917; 920; 921; 923; 924; 926; 933; 941; 945; 946; 947; 948; 953; 960; 962; 999; 1000; 1002; 1003; 1005; 1007; 1009; 1010; 1014; 1048; 1232; 1289; 1291; 1292; 1294; 1303; 1306; 1307; 1326; 11146; 1387; 1435; 1441; 1463; 14…
extracellular matrix component	GO:0044420	c	2	120	120	80	(66.7%)	1.47077e-11	3.01508e-10	NPNT; EGFLAM; FRAS1; COL11A1; COL11A2; ACAN; COLQ; VWC2; ITGA6; PTPRZ1; AGRN; LAMC2; MATN2; MFAP2; ADAMTS10; LAMC3; LAMB1; APLP1; LAMB3; LAMB2; COL2A1; LAMB4; FBLN5; LAMA5; DLG1; FREM3; LOXL2; ADAMTS1; USH2A; ADAMTSL5; MMRN2; THBS4; THBS2; SPARC; NID2; NID1; LAD1; COL28A1; SPN; LAMA1; LAMA2; LAMA3; LAMA4; ENTPD2; LTBP1; TNR; COL18A1; VWA2; THSD4; FBN2; FBN1; COL5A2; COL5A3; COL4A4; SERPINF1; DAG1…	43; 176; 283; 333; 954; 1278; 1280; 1282; 1284; 1286; 1289; 1290; 1294; 1301; 1302; 1303; 1306; 1605; 1739; 2200; 2201; 2335; 3371; 3655; 3898; 3908; 3909; 3910; 3911; 3912; 3913; 3914; 3915; 3918; 4017; 4052; 4147; 4811; 5176; 5803; 6678; 6693; 7058; 7060; 7143; 7399; 9446; 9510; 10319; 10516; 7373; 339366; 340267; 340706; 341640; 79812; 79875; 401138; 133584; 375567; 80781; 375790; 81794; 16675…
G-protein coupled receptor signaling pathway	GO:0007186	b	3	1278	1270	567	(44.6%)	2.61243e-10	5.26405e-08	OR52B6; OR10T2; AGT; OR12D2; OR12D3; PIK3CG; OR5AK2; GLP1R; OR7D2; OR10S1; OR7D4; ARHGEF11; ARHGEF12; NPR3; TAS2R16; F2; GPR162; NMU; ADRA1A; OR13C5; ADRA1D; OR5J2; OR13C3; OR52K1; OR6P1; OR13C8; OR13C9; NPW; OR5A2; OR5A1; LGR5; LGR4; GPR15; LGR6; OR1B1; ANO1; OR5D18; PTGDR; GABBR1; EDNRB; OR5D14; OR5D16; APOE; OR4K14; GPR35; OR4K17; HRH4; OR1I1; JAK2; HRH1; GRM6; GRM7; CCL25; GRM1; OR7A17; GUCY2…	19; 111; 113; 114; 140; 146; 148; 153; 154; 155; 183; 333; 334; 348; 127059; 338674; 493; 131601; 552; 553; 566; 624; 643; 718; 727; 747; 796; 846; 858; 338755; 954; 1113; 1232; 1234; 1258; 1259; 1395; 1524; 1607; 1646; 1814; 1815; 6608; 1906; 1910; 1951; 1952; 165829; 2069; 2099; 2147; 2219; 2357; 2487; 2520; 2550; 2557; 2558; 2559; 2569; 2587; 2692; 2696; 2740; 2788; 2793; 468; 2825; 2826; 2829…
cytoskeletal part	GO:0044430	c	3	1503	1498	656	(43.8%)	5.44004e-10	4.55604e-08	HSPA2; IFT27; SYNPO; HSPA6; ESPN; BUB1B; IQCB1; CCDC146; CCDC141; SHANK2; DLG1; BYSL; MVB12A; BLOC1S2; PPP4C; ALMS1; ESPL1; ARHGEF10; CAPZA3; WDR1; CEP89; RPGRIP1; MTUS2; PPP4R2; CEP112; KIFC2; RAB11FIP5; TUBB4B; GTSE1; AKAP9; PRPH; STARD9; CEP70; CEP72; KLC1; MAK; KLC3; CEP78; CCDC114; TUBE1; MYO3A; CAPZB; MYO3B; ODF2; EVC; MYO18A; MYO18B; DNAI1; TNNT2; MYBPH; WDR47; CCT3; CETN1; TTK; KIF2B; NEF…	20; 81; 118; 119; 143; 199; 229; 311; 324; 332; 65981; 472; 284076; 164395; 582; 583; 585; 672; 675; 701; 705; 800; 824; 832; 841; 881; 908; 990; 994; 999; 1000; 1062; 1063; 1068; 1107; 1111; 54801; 132320; 1400; 1539; 140807; 1548; 1600; 1616; 1639; 1674; 1739; 1767; 1768; 1769; 1770; 1785; 1809; 1832; 1855; 2009; 2035; 2037; 2039; 2121; 2140; 54970; 2312; 2317; 199221; 2622; 5903; 2670; 2735; 2…
basement membrane	GO:0005604	c	3	95	95	63	(66.3%)	2.91501e-09	1.95306e-07	NPNT; EGFLAM; FRAS1; TNC; USH2A; ACAN; VWC2; ITGA6; COLQ; AGRN; MATN2; LAMC3; LAMB1; APLP1; LAMB3; LAMB2; COL2A1; LAMB4; LAMA5; DLG1; FREM3; LOXL2; ADAMTS1; MMRN2; THBS4; THBS2; SPARC; NID2; NID1; LAD1; COL28A1; SPN; LAMA1; LAMA2; LAMA3; LAMA4; ENTPD2; COL18A1; VWA2; FBN1; COL4A4; SERPINF1; DAG1; COL4A1; LAMC2; ACHE; HMCN1; LAMC1; COL17A1; COL15A1; ANG; COL7A1; FN1; GSTO1; TINAG; CCDC80; RELL2; A…	43; 176; 283; 333; 954; 1280; 1282; 1284; 1286; 1289; 1294; 1306; 1605; 1739; 2200; 2335; 3371; 3655; 3898; 3908; 3909; 3910; 3911; 3912; 3913; 3914; 3915; 3918; 4017; 4147; 4811; 5176; 6678; 6693; 7058; 7060; 7399; 8292; 9446; 9510; 10319; 340267; 340706; 341640; 79812; 401138; 133584; 375567; 80781; 375790; 166752; 83872; 151887; 284217; 80144; 22795; 22798; 285613; 255743; 158326; 1285; 1308; …
response to chemical	GO:0042221	b	2	4129	4120	1656	(40.2%)	7.20979e-09	2.34318e-07	HSPA2; ELANE; AGL; OR52B6; HSPA6; OR10T2; LIFR; AGT; ADIPOQ; NR0B2; PPP4C; PIK3CD; PIK3CG; ITPKB; SPN; RNF111; GRIN1; XPC; SP5; SCG2; OR2AG1; ITGA8; ITGA9; OR1B1; ITGA2; ALDH3A1; ITGA5; AARS; MGST2; MGST3; DENND4C; APOA4; OR5D13; OR5D14; OR5D16; ZNF451; LILRB2; LILRB1; DGAT2; HRH4; HRH1; SDK1; COL4A2; COL4A1; GRN; GART; TACR3; PINK1; ITGAV; TCIRG1; SIGIRR; FOXC2; PRNP; OR2H2; IGF2R; SPARC; SZT2; …	9; 10; 16; 19; 20; 21; 25; 27; 29; 31; 35; 48; 49; 53; 11173; 92; 102; 111; 113; 114; 118; 131; 142; 143; 148; 154; 155; 174; 177; 178; 182; 183; 191; 196; 197; 199; 204; 208; 214; 218; 229; 246; 249; 267; 268; 270; 6556; 283; 287; 288; 311; 314; 317; 5515; 324; 332; 333; 337; 338; 348; 350; 358; 368; 383; 410; 411; 338674; 65985; 65992; 463; 471; 479; 493; 496; 525; 540; 545; 550; 552; 553; 558;…
adenyl nucleotide binding	GO:0030554	m	5	1538	1531	660	(43.1%)	1.06326e-08	1.62612e-06	HSPA2; UBE2Q2; HSPA6; BUB1B; PRKAG3; STK16; SLC27A5; TAP2; RARS2; HIPK4; TYK2; EEF2K; RAD51D; HKDC1; PIK3CD; CAMK4; PIK3CG; TOR3A; SRMS; IRAK2; IRAK3; ABCD2; IRAK4; DHX8; NPR1; NPR2; IQCA1; PIK3C2B; PIK3C2A; AK8; PIK3C2G; DDX49; UBE4B; LMTK2; UCKL1; DDX43; FDXACB1; STARD9; MAK; RAD54L2; ACTA2; MYO3B; ATP2A1; ACVR1C; DSTYK; NUAK1; NUAK2; EIF2AK4; MYO18A; MYO18B; ACTR3B; BMS1; PANK4; CCT3; TTK; JAK…	16; 19; 20; 21; 24; 25; 27; 31; 32; 59; 92; 111; 113; 114; 191; 204; 164045; 208; 225; 238; 10973; 317; 368; 65985; 472; 479; 480; 481; 487; 493; 495; 498; 506; 100532732; 525; 540; 545; 164395; 558; 613; 640; 641; 197258; 197259; 701; 774; 780; 790; 814; 833; 864; 908; 954; 956; 984; 990; 1062; 1080; 132158; 1107; 1111; 1195; 205; 1244; 1258; 1262; 1326; 1373; 140803; 1436; 1607; 1612; 1633; 165…
metallopeptidase activity	GO:0008237	m	5	190	189	107	(56.6%)	1.09135e-08	1.62612e-06	MYSM1; CPZ; CPQ; ADAMTS5; ADAMTS7; ADAMTS6; ASTL; AMZ1; ADAMTS3; ADAMTS9; ADAMTS8; MIPEP; PITRM1; PAPPA; OMA1; ADAMTS20; CNDP1; CNDP2; ADAM7; ADAM2; BMP1; CPB1; LMLN; ADAMDEC1; UQCRC2; MEP1A; MEP1B; ADAM33; MMP14; MMP15; MMP16; MMP10; MMP13; MMP19; CLCA2; DPEP2; DPEP3; ADAMTSL3; ADAMTSL1; ADAMTSL4; ADAMTSL5; CPA3; CPA6; CPA4; CPA5; NLN; TLL1; THSD4; ADAMTS1; ERMP1; ANPEP; UQCRC1; AGBL5; AGBL3; AG…	102; 165; 290; 649; 1179; 1359; 1360; 2028; 2191; 2515; 3792; 4012; 4224; 4225; 4311; 4316; 4317; 4318; 4319; 4322; 4323; 4324; 4325; 4327; 5069; 5119; 431705; 6051; 6687; 170689; 170691; 170692; 6868; 7064; 7092; 7093; 171019; 7384; 11173; 8038; 8532; 8728; 8748; 8749; 8756; 9313; 9427; 9508; 9510; 9512; 9635; 140766; 9718; 1636; 10072; 10404; 10531; 10730; 10863; 11095; 11096; 11174; 7385; 5654…
apical plasma membrane	GO:0016324	c	3	295	295	154	(52.2%)	1.79193e-08	1.0005e-06	KCNE1; USH2A; MFRP; CD34; CD36; PODXL; RAPGEF6; CYP4F2; CYP4F12; SLC28A1; UPK1A; SLC34A1; SLC34A3; SLC34A2; SLC12A3; SLC12A2; TRPV4; CDH2; ERBB2; ERBB3; ABCG8; AQP1; ARHGEF18; CTSB; CRB1; ATP1B1; GIF; PROM2; PROM1; MUC17; MUC13; TRPM6; SHROOM3; PLD1; FN1; ACY3; SLC2A2; PKHD1; TLR9; CFTR; SLC19A1; MYRIP; SLC7A9; DUOX1; DUOX2; ANO1; AKR1A1; KL; SLC9A4; SLC9A1; SLC9A3; SI; AJAP1; SCNN1A; ANXA13; MPD…	154; 160; 182; 287; 312; 358; 368; 66002; 479; 481; 525; 846; 947; 948; 1000; 1080; 1244; 1464; 1508; 1535; 1579; 1803; 1811; 1828; 1829; 2028; 2064; 2065; 2335; 338328; 2694; 3084; 3249; 3320; 55763; 3485; 140803; 3570; 3741; 3753; 3775; 3814; 3938; 4036; 4640; 4647; 4851; 5029; 5159; 5314; 5337; 23094; 5420; 5590; 5664; 5745; 6337; 6476; 6505; 6514; 6520; 6523; 6548; 6550; 6558; 6559; 6569; 657…
basal lamina	GO:0005605	c	3	21	21	20	(95.2%)	2.2601e-08	1.08162e-06	DLG1; AGRN; LAMA2; ANG; LAMA4; ENTPD2; FN1; LAMA1; LAMA3; COLQ; AMTN; LAMC2; NID1; COL4A4; LAMC1; LAMB1; ACHE; LAMB3; LAMB2; LAMA5	43; 283; 954; 1286; 1739; 2335; 3908; 3909; 3910; 3911; 3912; 3913; 3914; 3915; 3918; 4811; 8292; 401138; 375790; 284217
Rho guanyl-nucleotide exchange factor activity	GO:0005089	m	4	77	77	52	(67.5%)	2.7371e-08	3.42137e-06	FGD5; ITSN2; ARHGEF37; DOCK2; KALRN; DOCK1; MCF2L2; AKAP13; NGEF; ECT2L; ARHGEF10L; BCR; EPS8L2; PREX2; ARHGEF16; PREX1; ITSN1; PLEKHG4B; ARHGEF4; ARHGEF5; ARHGEF3; ARHGEF1; TIAM1; SPATA13; TIAM2; DNMBP; ARHGEF10; ARHGEF11; ARHGEF12; FGD6; FARP2; ARHGEF15; FGD3; FARP1; ARHGEF18; ARHGEF19; ALS2; ABR; EPS8L1; ARHGEF17; PLEKHG2; PLEKHG1; PLEKHG6; PLEKHG7; RASGRF2; VAV2; MCF2L; ARHGEF28; FGD2; PLEKHG…	29; 613; 1793; 1794; 23101; 5924; 6453; 7074; 7410; 7984; 55701; 8997; 9138; 9639; 9826; 9828; 9855; 10160; 345930; 11214; 80243; 153478; 57480; 115557; 50618; 50649; 50650; 440107; 152273; 54869; 55160; 55200; 22899; 55785; 23263; 23268; 23365; 23370; 89846; 221178; 57580; 221472; 57679; 25791; 25894; 26230; 27237; 389337; 128272; 64283; 64787; 64857
apical part of cell	GO:0045177	c	2	366	366	184	(50.3%)	3.12395e-08	5.48923e-07	KCNE1; USH2A; MFRP; CD34; CD36; PODXL; RAPGEF6; RAPGEF3; DAB1; CDHR5; BYSL; CYP4F12; SLC28A1; UPK1A; PARD6A; SLC34A1; SLC34A3; SLC34A2; SLC12A3; SLC12A2; TRPV4; CDH2; OOEP; ERBB2; ERBB3; ABCG8; AQP1; ARHGEF18; EPB41L4B; CTSB; CRB1; ATP1B1; GIF; PROM2; PROM1; USH1C; MUC17; MUC13; TRPM6; SHROOM3; PLD1; FN1; ACY3; SLC2A2; EDAR; FAT4; PKHD1; TLR9; CFTR; SLC19A1; ITGA8; MYRIP; SLC7A9; DUOX1; DUOX2; AN…	154; 160; 182; 287; 312; 358; 368; 66002; 479; 481; 525; 705; 846; 947; 948; 1000; 1080; 1244; 50855; 1464; 1508; 1535; 1579; 1600; 1803; 1811; 1814; 1828; 1829; 2028; 2064; 2065; 2191; 2335; 338328; 2694; 3077; 3084; 3249; 3320; 55763; 3485; 140803; 3570; 3710; 3741; 3753; 3775; 3814; 3938; 3949; 4036; 4640; 4647; 4648; 4851; 55811; 5029; 5159; 5314; 5327; 5337; 23094; 5420; 5590; 5664; 5745; 63…
active transmembrane transporter activity	GO:0022804	m	3	357	356	179	(50.3%)	4.71998e-08	3.25679e-06	SLC6A3; TAP2; SLC6A5; ATP2C1; SLC16A14; SLC28A2; SLC28A3; SLCO6A1; SLC28A1; SLC5A10; SLC34A1; SLC12A7; SLC34A2; SLC12A3; SLC12A2; SLC9C2; SLC47A2; ATP6V0A4; SLC9C1; SLC12A8; SLC16A10; SLC38A4; ABCG8; SLC45A4; SLC45A1; ATP1B1; SLC15A2; SLC15A1; ATP2B4; SLC15A4; SLC15A5; SLC2A9; SLC2A8; SLC2A6; SLC4A1; SLC9B2; CFTR; SLC19A1; ATP2A1; SLC7A9; SLC7A6; SLC7A4; SLC7A2; TOMM20L; SLC22A10; SLC22A11; ATP7B…	19; 20; 21; 24; 387775; 225; 6556; 368; 479; 480; 481; 487; 493; 495; 496; 498; 506; 525; 539; 540; 1080; 1244; 1811; 1836; 133308; 133482; 10058; 200010; 5243; 6509; 6505; 6508; 6512; 6520; 6521; 6523; 6524; 6526; 6539; 6542; 6547; 6548; 6550; 6554; 6558; 6559; 6561; 6564; 6565; 6568; 6569; 6570; 6573; 6578; 6579; 6580; 6582; 6583; 6584; 6833; 6891; 6892; 389015; 285335; 729025; 8884; 9057; 9058…
extracellular structure organization	GO:0043062	b	3	318	318	162	(50.9%)	6.70823e-08	1.08137e-05	ELANE; COL11A1; COL11A2; TIMP2; MFAP2; COL27A1; AGT; FBLN5; GSN; ADAMTS5; SPINT1; NCAN; ADAMTS3; BMP1; CAPN2; CAPN1; TEX14; CDH1; NOXO1; FGB; CRISPLD2; DMP1; COL19A1; POSTN; FLRT2; ADAMTS20; FGFR4; SERPINB5; KAZALD1; COL7A1; FN1; GFAP; CCDC80; TCF15; VIT; SERAC1; MMP14; ITGA9; MMP16; MMP10; MMP13; ITGA2; ITGA3; ITGA5; ITGA6; ITGA11; LAMB1; LAMB3; LAMB2; IBSP; CLASP2; NPNT; HPSE2; ADAMTSL4; TTR; T…	25; 102; 176; 183; 649; 780; 164656; 823; 824; 960; 999; 1278; 1280; 1282; 1284; 1286; 1289; 1290; 1291; 1292; 1294; 1297; 1298; 1299; 1301; 1302; 1307; 1463; 1545; 1605; 140766; 1758; 1803; 1834; 1991; 2022; 2191; 2200; 2201; 2244; 2247; 2264; 2303; 2331; 2335; 2670; 2934; 3036; 3249; 3371; 3381; 3383; 3385; 3655; 3673; 3674; 3675; 3678; 3680; 3681; 3682; 3685; 3687; 3689; 3690; 3691; 3693; 3791…
supramolecular polymer	GO:0099081	c	2	905	902	404	(44.8%)	7.18844e-08	1.10522e-06	ESPN; JPH2; JPH1; MFAP2; DLG1; BYSL; WDR1; MTUS1; MTUS2; AHNAK; ADRA1A; TUBB4B; GTSE1; PRPH; KLC1; CSRP3; KLC3; KLC4; TUBE1; ACTA2; CAPZB; ATP2A1; ODF2; MYO18B; DNAI1; TNNT2; WDR47; CCT3; MYPN; KIF2B; NEFL; KIF6; THSD4; DSP; HID1; COL4A4; COL4A3; COL4A2; COL4A1; XIRP2; CAMSAP3; CAMSAP1; KRT16; KRT15; KRT13; KRT12; KRT10; ANKRD23; FLNB; FLNC; DYNC1LI1; MYH13; MYH15; SHROOM3; SHROOM1; SLC4A1; POLB;…	81; 143; 148; 199; 274; 286; 287; 288; 324; 332; 487; 493; 284076; 164395; 705; 779; 800; 825; 832; 844; 908; 1062; 54801; 1278; 1280; 1282; 1284; 1286; 1289; 1290; 1291; 1301; 1302; 140807; 1548; 1605; 1616; 1639; 1674; 1739; 1767; 1768; 1769; 1770; 1785; 1809; 1832; 1855; 2009; 2039; 137735; 2200; 2201; 2312; 2317; 2318; 2622; 2670; 2801; 93323; 3270; 134549; 3728; 3741; 3753; 3798; 3831; 3833;…
cell projection membrane	GO:0031253	c	3	299	298	153	(51.3%)	8.12187e-08	3.40103e-06	USH2A; CD36; PODXL; AKT2; HPCA; PKD2L1; RAPGEF3; DLG1; PKD1L1; CNGB1; ARHGEF4; PTGER3; SLC34A1; SLC34A3; SLC34A2; TRPV4; TRPV1; MACF1; GPI; AQP1; PROM2; PROM1; CSPG4; SCARB1; ROBO2; SLC2A2; UTRN; APC; ATP6V0A4; SLC19A1; ITGA8; SLC7A9; EVC; ITGA5; SNAP29; ITGB3; DNM2; PDXP; GABBR1; DDX58; SLC9A3; ABCA4; TIAM1; SCNN1A; TRPM6; PLEK2; SPATA13; ARL13B; GUCY2D; UNC5A; TTC8; CNGA1; SLC26A3; CNGA4; SLC26…	24; 199; 208; 286; 324; 358; 582; 583; 585; 768; 948; 949; 954; 1258; 1259; 1262; 1464; 1739; 1785; 1803; 1811; 132884; 6608; 1969; 2039; 2059; 2060; 2121; 2191; 2550; 468; 2821; 2978; 3000; 3084; 3208; 3320; 140803; 3675; 3678; 3685; 3690; 3767; 3775; 4036; 200728; 4641; 4642; 168507; 4804; 4985; 4988; 5141; 5145; 5158; 5311; 5329; 5341; 5420; 5727; 5733; 5745; 5795; 5803; 6092; 6337; 6514; 6519…
extracellular matrix organization	GO:0030198	b	4	317	317	161	(50.8%)	9.51684e-08	5.5959e-05	ELANE; COL11A1; COL11A2; TIMP2; MFAP2; COL27A1; AGT; FBLN5; GSN; ADAMTS5; SPINT1; NCAN; ADAMTS3; BMP1; CAPN2; CAPN1; CDH1; NOXO1; FGB; CRISPLD2; DMP1; COL19A1; POSTN; FLRT2; ADAMTS20; FGFR4; SERPINB5; KAZALD1; COL7A1; FN1; GFAP; CCDC80; TCF15; VIT; SERAC1; MMP14; ITGA9; MMP16; MMP10; MMP13; ITGA2; ITGA3; ITGA5; ITGA6; ITGA11; LAMB1; LAMB3; LAMB2; IBSP; CLASP2; NPNT; HPSE2; ADAMTSL4; TTR; THBS1; N…	25; 102; 176; 183; 649; 780; 823; 824; 960; 999; 1278; 1280; 1282; 1284; 1285; 1286; 1289; 1290; 1291; 1292; 1294; 1297; 1298; 1299; 1301; 1302; 1307; 1463; 1545; 1605; 140766; 1758; 1803; 1834; 1991; 2022; 2191; 2200; 2201; 2244; 2247; 2264; 2303; 2331; 2335; 2670; 2934; 3036; 3249; 3371; 3381; 3383; 3385; 3655; 3673; 3674; 3675; 3678; 3680; 3681; 3682; 3685; 3687; 3689; 3690; 3691; 3693; 3791; …
supramolecular fiber	GO:0099512	c	3	898	895	400	(44.7%)	1.1186e-07	4.16366e-06	ESPN; JPH2; JPH1; MFAP2; DLG1; BYSL; WDR1; MTUS1; MTUS2; AHNAK; ADRA1A; TUBB4B; GTSE1; PRPH; KLC1; CSRP3; KLC3; KLC4; TUBE1; ACTA2; CAPZB; ATP2A1; ODF2; MYO18B; DNAI1; TNNT2; WDR47; CCT3; MYPN; KIF2B; NEFL; KIF6; THSD4; DSP; HID1; XIRP2; CAMSAP3; CAMSAP1; KRT16; KRT15; KRT13; KRT12; KRT10; ANKRD23; FLNB; FLNC; DYNC1LI1; MYH13; MYH15; SHROOM3; SHROOM1; SLC4A1; POLB; DCTN1; COL2A1; NCOA2; ASPM; KNT…	81; 143; 148; 199; 274; 286; 287; 288; 131377; 324; 332; 487; 493; 284076; 164395; 705; 779; 800; 825; 832; 844; 908; 1062; 54801; 1278; 1280; 1289; 1290; 1291; 1301; 1302; 140807; 1548; 1605; 1616; 1639; 1674; 1739; 1767; 1768; 1769; 1770; 1785; 1809; 1832; 1855; 2009; 2039; 137735; 2200; 2201; 2312; 2317; 2318; 2622; 2670; 2801; 93323; 3270; 134549; 3728; 3741; 3753; 3798; 3831; 3833; 3834; 384…
cilium	GO:0005929	c	2	461	459	220	(47.9%)	2.06592e-07	2.82342e-06	DNAH14; PTGS1; IFT27; DNAH10; MERTK; DNAH12; RAB3IP; INVS; RSPH4A; IQCB1; TXNDC8; IFT88; PKD2L1; TXNDC2; USH2A; TTC30B; CNGB1; CNGB3; SAG; ALMS1; ANKMY2; GLI1; TRPV4; TPGS1; SLC9C1; C2CD3; AK8; SPEF2; GPI; IFT57; CENPF; LRRC6; HK1; AHI1; CEP89; CCDC151; PROM2; PROM1; RPGRIP1L; WRAP73; ATP2B4; NPHP3; INPP5E; AKAP3; KIF5A; KIF27; NME8; SNAP29; TEKT2; AK2; PKHD1; MYO5A; KLC3; TTC30A; CLUAP1; IFT43; …	24; 204; 493; 284076; 164395; 582; 583; 585; 1063; 1068; 132320; 1258; 1259; 1262; 1767; 1768; 1769; 1770; 1811; 132884; 6608; 2060; 2121; 199221; 2622; 2735; 2736; 2737; 2821; 2978; 3000; 3091; 3098; 3798; 4117; 200728; 4134; 4644; 4647; 4653; 168507; 4682; 55811; 4957; 201625; 5108; 5137; 5145; 5158; 5311; 5314; 5470; 5568; 5575; 164781; 5663; 5727; 5742; 5961; 22858; 6295; 6337; 6652; 6753; 67…
brush border	GO:0005903	c	3	107	107	65	(60.7%)	2.53234e-07	8.48333e-06	MYH10; CAPZB; PTH1R; MYH14; SLC5A6; ESPN; SLC7A9; MYO1E; MYO1D; MYO1C; CD36; CDHR5; SLC5A1; SLC5A2; SLC34A3; EPS8; RAPGEF3; DAB1; CYBRD1; SCIN; ENPEP; SLC9A3; SLC6A18; MYH9; KCNK1; PTGER3; SLC34A1; VIL1; SLC34A2; USH1C; TRPM6; SOAT2; SLC27A4; CA4; RALGDS; AQP1; CUBN; MYO15B; SLC6A19; SLC26A3; PLEC; MYO1A; SLC26A6; TMPRSS15; ITPR3; SLC15A1; SHANK2; LRP2; LCT; GIPC1; ACTN4; CDHR2; SLC3A1; SLC2A2; S…	81; 358; 832; 948; 1600; 1811; 2028; 2059; 2317; 3320; 140803; 3710; 3775; 3938; 4036; 4311; 4627; 4628; 4640; 4641; 4642; 4643; 4648; 5339; 5651; 5733; 5745; 5900; 6476; 6514; 6519; 6523; 6524; 6550; 6564; 6569; 6573; 6584; 7429; 8029; 54825; 8435; 8884; 10083; 10411; 10568; 10755; 10786; 10999; 11136; 142680; 340024; 79784; 79901; 80022; 762; 50617; 83715; 85477; 53841; 22941; 348932; 29881; 55…
carbohydrate binding	GO:0030246	m	2	284	284	145	(51.1%)	2.7069e-07	4.60173e-06	SFTPD; AGL; MAN2B2; MAN2B1; CD33; CD34; P4HA3; KLRB1; CHI3L2; CHI3L1; MRC1; NCAN; PKD1L2; HKDC1; UPK1A; CLN5; SFTPA2; CLEC1B; SFTPA1; REG3G; PYGL; PYGM; MAN2C1; GPI; HK2; CD22; HK1; ENPP2; ENPP3; ENPP1; SIGLEC14; SIGLEC12; SIGLEC10; SIGLEC11; GYPC; DBH; CLECL1; MANBA; FCER2; CLEC2A; SLC2A8; FBXO2; FREM1; COLEC12; MAG; CLEC12B; CLEC12A; EPM2A; H6PD; CLEC2D; CNTN2; CD209; PRG3; NPTX2; NOMO1; IGF2R;…	49; 176; 178; 202; 229; 933; 945; 946; 947; 1116; 1117; 1203; 497190; 1463; 8778; 1621; 2022; 2208; 2219; 2220; 2517; 2548; 2590; 2595; 2646; 2821; 2995; 2997; 2998; 3098; 3099; 3482; 3820; 3822; 3823; 3848; 3957; 3964; 3965; 4017; 4099; 4123; 4125; 4153; 4360; 4885; 5068; 5167; 5168; 5169; 5211; 5264; 5351; 5352; 5836; 26232; 6401; 6402; 6403; 22918; 6441; 6476; 6614; 6652; 6675; 6900; 7448; 795…
transmembrane receptor protein tyrosine kinase activity	GO:0004714	m	5	65	65	44	(67.7%)	2.87541e-07	3.21328e-05	MUSK; ERBB2; PDGFRA; ROS1; EPHA8; EPHA7; EPHA5; EPHA3; EPHA2; RET; PDGFRL; FLT4; IGF2R; FLT3; AXL; FGFRL1; CSF1R; NTRK2; NTRK3; NRP2; PDGFRB; KDR; EPHB2; ERBB3; EPHB6; ERBB4; TRIM27; EFNA3; ROR2; MERTK; EPHA10; LTK; FGFR4; FGFR2; FGFR3; TYRO3; CRIM1; ALK; DDR2; DDR1; MST1R; MET; NRP1; TIE1	238; 558; 780; 1436; 1944; 1969; 2042; 2044; 2045; 2046; 2048; 2051; 2064; 2065; 2066; 2261; 2263; 2264; 2322; 2324; 3482; 3791; 4058; 4233; 4486; 4593; 4915; 4916; 4920; 4921; 5156; 5157; 5159; 5979; 5987; 6098; 7075; 7301; 8828; 8829; 10461; 284656; 53834; 51232
lipid transport	GO:0006869	b	4	309	308	155	(50.3%)	3.41751e-07	0.000150712	ANO3; CD36; OSBPL1A; AKT2; ATP9B; APOC1; CYP4F2; AGT; PLIN2; ADIPOQ; MSR1; LBP; SLC27A6; CPT2; PARK2; PLA2G6; SFTPA1; GOT2; ABCD2; CLN8; LIPC; CETP; TMF1; BDKRB2; OSBPL6; OSBPL7; LPA; OSBPL5; OSBPL10; BMP6; SCARB1; ACSL1; APOC4-APOC2; ATP8B3; GALR1; APOL1; ATP8B4; STARD3; CFTR; TNFSF11; TNFAIP8L3; ANO9; ANO4; ANO7; ITGB3; NTSR1; APOA4; APOA5; APOF; ABCA6; APOE; APOB; APOH; THBS1; PCTP; ABCA2; PNP…	19; 20; 21; 24; 31; 32; 183; 208; 225; 319; 337; 338; 341; 348; 350; 624; 654; 706; 738; 123; 948; 949; 1071; 1080; 1109; 1191; 1244; 1375; 1376; 1579; 100533990; 1814; 1815; 1906; 2170; 2180; 338328; 2587; 2661; 2806; 3069; 3685; 3690; 3929; 3931; 3949; 3990; 4018; 4035; 4040; 4481; 4790; 4828; 4843; 4923; 5025; 5027; 5029; 5071; 5104; 5321; 5444; 5465; 5468; 5727; 6554; 6578; 6579; 6646; 6653; …
secondary active transmembrane transporter activity	GO:0015291	m	4	234	234	122	(52.1%)	5.7007e-07	5.7007e-05	SLC6A3; SLC6A5; SLCO5A1; SLC28A2; SLC28A3; SLCO6A1; SLC28A1; SLC5A10; SLC34A1; SLC34A3; SLC34A2; SLC12A3; SLC12A2; SLC9C2; SLC47A2; SLC47A1; SLC9C1; SLC12A8; SLC38A4; SLC45A4; SLC45A1; SLC45A2; SLC15A2; SLC15A1; SLC15A4; SLC15A5; SLC2A9; SLC2A8; SLC2A6; SLC9B2; SLC19A1; SLC7A9; SLC7A6; SLC7A4; SLC7A2; SLC22A10; SLC22A11; SLC9A4; SLC9A1; SLC11A1; SLC35A5; SLCO4C1; SLC5A11; SLC35A3; SLC46A2; SLC24A…	387775; 6556; 1811; 1836; 133308; 133482; 200010; 6505; 6508; 6509; 6512; 6520; 6521; 6523; 6524; 6526; 6531; 6539; 6542; 6547; 6548; 6550; 6554; 6558; 6559; 6561; 6564; 6565; 6568; 6569; 6573; 6578; 6579; 6580; 6583; 6584; 389015; 285335; 729025; 8884; 9057; 9058; 9152; 9153; 9154; 9187; 9376; 9497; 10050; 10246; 10568; 10599; 10723; 10786; 10861; 11136; 11182; 11309; 142680; 83959; 340024; 1532…
plasma membrane region	GO:0098590	c	2	943	941	412	(43.8%)	1.08686e-06	1.33684e-05	SLC6A3; SYNPO; SEMA4F; DLG1; SLC28A1; PTGER3; GRIN1; ARHGEF18; CRB1; GIF; MUC17; MUC13; AKAP6; AKAP1; SNAP29; SSTR3; ITGA8; ITGA9; DSTYK; EVC; ITGA5; ITGA6; GABBR1; IQSEC3; ABCA4; GRM8; GRM6; GRM7; PDLIM5; GUCY2D; DSP; TTC8; TACR3; SLC39A5; GABRP; CBL; NPC1L1; TCIRG1; SLC22A5; PDE6A; SLC22A1; SLC22A2; WDPCP; SLC22A8; SLC22A9; GABRR1; SMO; SLC4A7; SLC4A1; CLCA2; SLC4A9; CLCA4; ENPEP; TMEM17; NEDD4…	24; 154; 160; 177; 182; 199; 208; 286; 287; 288; 312; 324; 358; 368; 66002; 479; 481; 493; 525; 540; 582; 583; 585; 613; 768; 770; 780; 846; 858; 867; 947; 948; 949; 954; 999; 1000; 1014; 1048; 1080; 1137; 1138; 1143; 1146; 1201; 1244; 1258; 1259; 1262; 1464; 1496; 1508; 1525; 1535; 1579; 1605; 1739; 1785; 1803; 1811; 132884; 1828; 1829; 1832; 6608; 1969; 2028; 2039; 2045; 2054; 2059; 2060; 2064;…
hydrolase activity	GO:0016787	m	2	2567	2557	1039	(40.6%)	1.14763e-06	1.62582e-05	ELANE; AGL; HSPA6; PCSK2; CPA6; PCSK1; CELA2A; PGAP3; PCSK5; CPZ; TAP2; AADACL4; DROSHA; DUSP22; DUSP23; DUSP27; DLG1; SMG6; AMZ1; ATRIP; ATF7IP; PPP4C; ADAM28; EDEM2; NOB1; ESPL1; CELA3A; ABCD2; DHX8; MAN2C1; PAPPA; MACROD2; ATL3; CELA2B; CNDP1; CNDP2; DDX49; GBA3; RNASE11; RNASE10; RNASE13; TUBB4B; DDX43; OVCH2; LMLN; USP4; POP1; SMPDL3A; ADAMTSL1; SPPL2A; KLC1; KLC3; KLC4; NLN; TUBE1; MMP14; M…	16; 19; 20; 21; 24; 43; 49; 53; 11173; 98; 102; 165; 178; 191; 164045; 225; 246; 249; 250; 251; 270; 271; 272; 279; 283; 290; 313; 5515; 354; 368; 383; 384; 394; 410; 411; 427; 471; 479; 480; 481; 487; 493; 495; 496; 498; 506; 525; 539; 540; 563; 566; 570; 585; 590; 624; 641; 642; 649; 670; 683; 715; 716; 718; 197342; 745; 747; 761; 790; 164656; 823; 824; 825; 164668; 840; 841; 843; 846; 902; 953…
single-organism catabolic process	GO:0044712	b	3	849	849	375	(44.2%)	1.1888e-06	0.000159695	AGL; PLA2G2F; ADIPOQ; CYP26B1; OGDH; NCAN; HKDC1; PIK3CG; ABCD2; MAN2C1; CYP3A4; COL15A1; COL7A1; MMP14; MMP15; MMP16; MMP10; HSD17B14; MMP13; HACL1; APOBEC3A; RAPGEF3; MMP19; APOA4; APOA5; APOE; APOB; APOH; HNMT; COL4A4; COL4A3; COL4A2; COL4A1; PPARA; PAFAH2; ERLIN1; FTCD; ATXN3; PRODH2; TRERF1; CROT; MIOX; COL2A1; ENPEP; ASPG; NT5C3A; ACHE; PLCL1; LDLR; SLC27A4; PDE10A; APOBEC3H; SCARF1; APOBEC…	32; 33; 35; 36; 43; 51; 131; 154; 176; 178; 191; 208; 217; 219; 222; 225; 229; 230; 267; 272; 316; 169355; 337; 338; 341; 348; 350; 383; 411; 66002; 493; 550; 572; 747; 164668; 949; 954; 956; 132158; 1208; 1278; 1280; 1282; 1284; 1286; 1289; 1290; 1291; 1292; 1294; 1301; 1302; 1306; 1373; 1375; 1376; 1384; 1463; 1464; 1486; 1508; 1543; 1545; 1548; 1576; 1579; 1581; 1591; 1629; 1632; 1636; 275; 14…
monooxygenase activity	GO:0004497	m	3	100	98	59	(60.2%)	1.36628e-06	7.54188e-05	AKR1C3; NOS1; KMO; CYP4B1; CYP4F22; CYP4F8; NOS3; NLRP11; PAH; CYP4F2; CYP4F3; AKR1C2; TBXAS1; CYP3A43; CYP1B1; CYP2D6; CYP2F1; CYP4F12; CYP4F11; CYP2B6; CYP26B1; MICAL1; MICAL2; MICAL3; CYP39A1; TH; CYP4A22; CYP7A1; CYP2W1; FMO2; FMO3; NOS2; FMO1; CYP4Z1; KLKB1; CYP2C8; CYP2A13; CYP21A2; PTGIS; CYP20A1; CYP2A7; CYP2A6; CYP3A4; CYP3A5; COQ7; CYP2C9; CYP1A1; CYP1A2; CYP24A1; CYP4A11; CYP19A1; CYP2…	66002; 1543; 1545; 1548; 1549; 1553; 1555; 1557; 1558; 1559; 1562; 1565; 1572; 1576; 1577; 1579; 1580; 1581; 1584; 1585; 1588; 1589; 1591; 1593; 1621; 1646; 2326; 2327; 2328; 199974; 3818; 4842; 4843; 4846; 5053; 6916; 7054; 7299; 8529; 8564; 8644; 9645; 10229; 11283; 340665; 204801; 5740; 51302; 54905; 284541; 4051; 56603; 57553; 57404; 57834; 126410; 1544; 64780; 64816
actin binding	GO:0003779	m	4	397	397	190	(47.9%)	1.54438e-06	0.000128699	FKBP15; TMOD1; ADD2; ADD1; SPTB; SSFA2; HPCA; NOD2; SYNPO; CLMN; GSN; ESPN; TBC1D21; MIB2; PARK2; MICAL1; MICAL2; MICAL3; NEXN; TRPV4; FMN2; WHAMM; CAPZA3; CTNNAL1; WDR1; DIAPH3; NEB; DAAM2; SNTG2; KLHL5; SSH2; SSH3; ABLIM3; SSH1; GIPC1; SHROOM3; CNN1; MYO15A; MEFV; UTRN; SYNPO2; SLC4A1; MYO5A; MYO3A; CAPZB; MYO3B; MYRIP; SPTAN1; ENAH; MACF1; LRPPRC; EPB41; MYO18A; MYO18B; PSTPIP2; HIP1R; TNNT2; …	25; 27; 81; 118; 119; 199; 274; 283; 23191; 65979; 783; 800; 832; 1234; 1264; 1496; 1605; 1773; 2035; 2037; 2039; 2059; 137735; 2317; 2318; 2934; 3059; 3208; 134549; 4046; 4210; 4604; 4606; 4607; 4619; 4620; 4621; 4622; 4624; 4626; 4627; 4628; 4640; 4641; 4642; 4643; 4644; 4647; 4648; 4649; 4650; 4703; 4846; 5071; 5339; 6337; 22921; 399687; 6521; 6525; 6640; 6708; 6709; 6710; 6711; 6712; 6744; 68…
lipid localization	GO:0010876	b	3	342	341	166	(48.7%)	1.93558e-06	0.000222868	ANO3; CD36; OSBPL1A; AKT2; ATP9B; APOC1; CYP4F2; AGT; PLIN2; ADIPOQ; MSR1; LBP; SLC27A6; CPT2; PARK2; PLA2G6; SFTPA1; GOT2; ABCD2; CLN8; LIPC; CETP; TMF1; ENPP1; BDKRB2; OSBPL6; OSBPL7; LPA; OSBPL5; OSBPL10; BMP6; SCARB1; ACSL1; APOC4-APOC2; ATP8B3; GALR1; APOL1; ATP8B4; STARD3; CFTR; TNFSF11; TNFAIP8L3; ANO9; ACVR1C; ANO4; ANO7; ITGB3; NTSR1; APOA4; APOA5; APOF; ABCA6; APOE; APOB; DGAT2; APOH; T…	19; 20; 21; 24; 31; 32; 183; 208; 225; 319; 337; 338; 341; 348; 350; 624; 654; 706; 718; 738; 123; 948; 949; 1071; 1080; 1109; 1191; 1244; 1375; 1376; 1579; 1636; 1814; 1815; 1906; 2055; 2170; 2180; 338328; 2587; 2661; 2806; 3069; 3074; 3685; 3690; 3929; 3931; 3949; 3990; 4018; 4035; 4040; 4481; 4790; 4828; 4843; 4923; 5027; 5029; 5071; 5104; 5167; 5321; 5465; 5468; 5727; 5771; 6554; 6578; 6579; …
anion binding	GO:0043168	m	3	2706	2692	1086	(40.3%)	2.88971e-06	0.000132373	HSPA2; ELANE; UBE2Q2; HSPA6; MFGE8; BUB1B; PRKAG3; STK16; GBP5; SLC27A5; TAP2; TULP4; HIPK4; FDXR; PPIP5K2; TYK2; HPSE2; ADIPOQ; EEF2K; OGDH; RAD51D; GUF1; HKDC1; TBCK; PIK3CD; CAMK4; PIK3CG; TOR3A; SRMS; SPTLC3; IRAK2; IRAK3; GRIN1; ABCD2; RARS2; IRAK4; DHX8; NPR1; NPR2; IQCA1; DYSF; RANBP17; WIPI1; PIK3C2B; PIK3C2A; RIOK1; PIK3C2G; KIF2C; ATL3; RAB40B; SGK2; DDX49; UBE4B; LMTK2; UCKL1; TUBB4B; …	16; 19; 20; 21; 24; 25; 27; 31; 32; 33; 35; 36; 51; 92; 111; 113; 114; 131; 204; 164045; 208; 211; 225; 229; 238; 246; 279; 283; 307; 311; 312; 316; 317; 320; 333; 334; 337; 338; 341; 348; 350; 368; 401548; 394; 205147; 65985; 472; 479; 480; 481; 487; 493; 495; 498; 506; 100532732; 284076; 525; 540; 545; 164395; 558; 566; 572; 613; 640; 641; 197258; 197259; 652; 701; 774; 780; 790; 814; 833; 864;…
cytoskeleton organization	GO:0007010	b	4	1078	1075	462	(43.0%)	2.92594e-06	0.00103227	SYNPO; ESPN; DLG1; BLOC1S2; ALMS1; ESPL1; ARHGEF10; ARHGEF11; ZMYM6; ARHGEF15; WDR1; ARHGEF17; ARHGEF18; ARHGEF19; PPP1R9A; ABLIM3; GYPA; AKAP9; PRPH; STARD9; CEP72; CSRP3; CCDC114; TUBE1; CAPZB; TBCD; NUAK2; MYO18A; IQSEC1; IQSEC3; WNT4; DNAI1; APOE; TTK; PCLO; NF1; CCL24; FOXJ1; PDLIM7; SENP6; DSP; PLXNB1; BLK; XIRP1; XIRP2; SPDL1; SH3D19; CAMSAP3; CAMSAP1; KRT16; FTCD; KRT13; LMOD3; ATXN7; FLN…	25; 27; 29; 81; 118; 119; 199; 246; 283; 286; 288; 23191; 324; 332; 348; 358; 65979; 284076; 583; 585; 613; 640; 672; 675; 824; 825; 832; 844; 1107; 1111; 1264; 1395; 1400; 1436; 1525; 1605; 1674; 1739; 1767; 1793; 1794; 1809; 1832; 1855; 1861; 1906; 2009; 2033; 2035; 2037; 2039; 2042; 2044; 2059; 2138; 2195; 2302; 2317; 133522; 2670; 2801; 93323; 2934; 2993; 3059; 3071; 3273; 3383; 3397; 134549;…
cytoskeletal protein binding	GO:0008092	m	3	831	829	364	(43.9%)	3.35728e-06	0.000132373	SYNPO; ESPN; SSFA2; DLG1; DLG5; BLOC1S2; PRNP; ALMS1; MIB2; ARHGEF10; TCAP; CTNNAL1; WDR1; DIAPH3; MTUS2; ABLIM3; TNS1; AKAP1; STARD9; CSRP3; KLC3; MYO3A; CAPZB; MYO3B; MYO18A; MYO18B; CAPN10; HIP1R; APOE; CETN1; TBC1D21; MYPN; PDLIM5; TRIOBP; PDLIM2; KIF6; PPARG; XIRP1; XIRP2; CAMSAP3; CAMSAP1; SGIP1; FTCD; LMOD3; ANKRD23; FLNB; FLNC; MYH10; MYH13; MYH14; MYH15; SPTA1; SHROOM1; SLC4A1; POLB; EPS…	25; 27; 81; 118; 119; 199; 229; 230; 270; 274; 283; 286; 287; 288; 23191; 324; 332; 348; 65979; 284076; 585; 672; 675; 783; 800; 823; 824; 825; 832; 999; 1062; 1068; 1234; 1264; 1400; 1496; 1605; 1636; 1674; 1739; 1773; 1785; 1809; 1861; 2009; 2035; 2037; 2039; 2059; 137735; 2170; 2317; 2318; 2735; 2801; 2934; 3059; 3208; 134549; 3741; 3753; 3767; 3798; 3833; 3834; 3895; 4046; 4133; 4134; 4210; 4…
cell surface	GO:0009986	c	2	771	768	339	(44.1%)	4.1494e-06	4.63979e-05	KCNE2; HSPA2; ELANE; GSR; TIMP2; GHR; NRCAM; DNAI2; CD33; CD34; AGER; CD36; ANK3; KCNE1; CD226; DEFB118; PKD2L1; CLU; AQP11; DEFB119; MS4A2; ROS1; AXL; IL1RL1; RARA; LBP; ADAMTS7; MFGE8; IL12RB1; IL12RB2; PRNP; NTRK2; PTGER3; SLC34A1; TSPEAR; IL17RB; SPN; GOT2; TRPM8; GRIN1; CDH5; FGB; SLIT2; ENTPD6; LIPC; SPTB; ENTPD2; IL31RA; SCUBE1; TPO; CLEC17A; CCR10; HLA-DRB1; CYP2W1; ITGAX; RAMP3; MEN1; CO…	19; 43; 11173; 92; 102; 177; 214; 250; 288; 290; 307; 337; 350; 410; 411; 417; 460; 131566; 506; 558; 643; 846; 910; 920; 921; 926; 941; 945; 947; 948; 949; 954; 955; 958; 960; 962; 1003; 132112; 1048; 1080; 1137; 1191; 1234; 1244; 1378; 1436; 1464; 1493; 1508; 1525; 1636; 1803; 1804; 1829; 1969; 1991; 2022; 2028; 2044; 2051; 2057; 2191; 2205; 2206; 2208; 2219; 2244; 2261; 2263; 338328; 2515; 252…
Ras guanyl-nucleotide exchange factor activity	GO:0005088	m	3	228	228	116	(50.9%)	5.03229e-06	0.000173614	RAB3IP; SPTB; MCF2L2; RAPGEF1; RAPGEF3; DENND2C; ITSN1; ARHGEF4; ARHGEF5; ARHGEF3; ARHGEF1; DENND3; GRIN1; ARHGEF10; ARHGEF11; ARHGEF12; NGEF; ARHGEF15; ERBB4; SHC3; ARHGEF18; ARHGEF19; FGFR4; FGFR2; FGFR3; AKAP9; CSF2; GFRA2; RGP1; RCBTB2; CSF2RB; DOCK2; SPTAN1; DOCK1; FRS3; MCF2L; DENND4C; RAB3GAP2; RIN2; ARHGEF10L; MADD; PREX2; PREX1; RAB3GAP1; TIAM1; TIAM2; JAK2; JAK3; NRTN; SPATA13; ARHGEF37…	29; 153; 613; 685; 1102; 1439; 1793; 1794; 2064; 2065; 2066; 2069; 2247; 2261; 2263; 2264; 2675; 2889; 2902; 2903; 2905; 3084; 3568; 3667; 3717; 3718; 4747; 5156; 5159; 23101; 5863; 5866; 5924; 5979; 6453; 6464; 6708; 6709; 6710; 6711; 6712; 6764; 55785; 7074; 7410; 7984; 55701; 8567; 8997; 9138; 9639; 9649; 9826; 9827; 9828; 9855; 10142; 10160; 10411; 10817; 345930; 11214; 9365; 79890; 80243; 55…
guanyl-nucleotide exchange factor activity	GO:0005085	m	2	303	303	147	(48.5%)	9.17719e-06	0.000111437	ERBB3; RAB3IP; SPTB; MCF2L2; FNBP1; RAPGEF6; RAPGEF1; RAPGEF3; DENND2C; ITSN1; ARHGEF4; ARHGEF5; ARHGEF3; ARHGEF1; DENND3; PSD4; GRIN1; ARHGEF10; FLCN; ARHGEF12; NGEF; SHC1; ERBB4; ARHGEF17; ARHGEF18; ARHGEF19; FGFR4; FGFR2; FGFR3; AKAP9; CSF2; GFRA2; RGP1; RCBTB2; CSF2RB; DOCK9; DOCK2; SPTAN1; DOCK1; DOCK6; DOCK7; DOCK4; DOCK5; DENND4C; IQSEC1; RAB3GAP2; IQSEC3; RIN2; ARHGEF10L; MADD; PREX2; PRE…	29; 153; 613; 685; 1102; 1439; 1793; 1794; 2064; 2065; 2066; 2069; 2247; 2261; 2263; 2264; 2675; 2889; 2902; 2903; 2905; 3084; 3568; 3667; 3717; 3718; 201163; 4747; 5156; 5159; 23101; 5662; 5739; 5863; 5866; 5900; 5924; 5979; 55619; 6453; 6464; 6708; 6709; 6710; 6711; 6712; 6764; 6915; 55785; 7074; 7410; 7984; 55701; 8412; 8567; 8729; 8891; 8924; 8925; 8997; 9138; 9639; 9649; 9732; 9826; 9827; 98…
cell projection part	GO:0044463	c	2	968	966	415	(43.0%)	9.82835e-06	0.000100741	IFT27; SYNPO; ESPN; CTTNBP2; IQCB1; DLG1; BLOC1S2; ALMS1; PTGER3; SV2A; GRIN1; C2CD3; CEP89; SLC17A8; AKAP3; HCN3; SNAP29; ATF4; MAG; KLC1; MAK; KLC3; CCDC114; ITGA8; SPATA13; ODF2; ITGA2; EVC; ITGA5; GABBR1; DNAI1; DNAI2; ADRB2; CETN1; TBC1D24; GRM7; ARL13B; GUCY2D; NFASC; TACR3; DCDC2; ITGAV; PDE6B; SLC22A5; PDE6A; WDPCP; MYH10; MYH14; SMO; NPHP4; NCOA2; SCLT1; TMEM17; DNALI1; BSN; PCDHB15; SET…	24; 40; 154; 160; 199; 204; 208; 267; 274; 283; 286; 288; 324; 358; 493; 284076; 582; 583; 585; 747; 768; 790; 796; 846; 948; 949; 954; 1063; 1068; 1176; 1191; 55607; 132320; 1258; 1259; 1262; 50855; 1395; 1464; 1500; 1525; 1605; 1739; 1767; 1768; 1769; 1770; 1785; 1803; 1809; 1811; 132884; 1815; 6608; 1855; 1861; 1969; 2039; 2059; 2060; 2099; 2121; 2191; 2550; 199221; 2735; 2736; 2737; 468; 2821…
detection of biotic stimulus	GO:0009595	b	3	25	25	20	(80.0%)	1.05209e-05	0.00105998	LBP; CRTAM; TLR2; NLRP3; SSC5D; HLA-B; SCARB1; HLA-DRB1; TREM2; SMO; PGLYRP2; PGLYRP3; TLR1; TLR6; NOD2; TLR4; PGLYRP4; NLRC4; NOD1; HLA-A	949; 6608; 3106; 3123; 3929; 7096; 7099; 10333; 10392; 57115; 114548; 114770; 114771; 7097; 3105; 58484; 54209; 284297; 56253; 64127
ciliary part	GO:0044441	c	2	356	354	168	(47.5%)	1.1162e-05	0.000105609	PTGS1; IFT27; MERTK; USH2A; RAB3IP; IQCB1; EVC2; PKD2L1; TXNDC2; PRKAR1B; RSPH4A; TTC30B; CNGB1; CNGB3; SAG; ALMS1; GLI1; RP1L1; C2CD3; SPEF2; GPI; IFT57; CENPF; HK1; CEP89; CCDC151; PROM2; PROM1; RPGRIP1L; WRAP73; ATP2B4; INPP5E; AKAP3; KIF5A; NME8; SNAP29; AK2; PKHD1; MYO5A; KLC3; CCDC114; CLUAP1; IFT43; MYRIP; ARL13B; PCM1; EVC; B9D2; B9D1; FAM161A; DNAI2; TULP3; TULP1; SSTR3; CETN1; PIK3R4; S…	24; 204; 493; 284076; 582; 583; 585; 1063; 1068; 132320; 1258; 1259; 1262; 1767; 1768; 1769; 1770; 1811; 132884; 6608; 2060; 2121; 199221; 2735; 2736; 2737; 2821; 2978; 3000; 3098; 3798; 4117; 200728; 4134; 4644; 4647; 168507; 4957; 5108; 5145; 5158; 5311; 5314; 5470; 5568; 5575; 5663; 5727; 5742; 5961; 22858; 6295; 6337; 6753; 6903; 6927; 7287; 7289; 7369; 7399; 7802; 7840; 8100; 79925; 8787; 88…
microtubule cytoskeleton	GO:0015630	c	5	1086	1083	460	(42.5%)	1.31966e-05	0.00175515	HSPA2; IFT27; HSPA6; BUB1B; IQCB1; CCDC146; CCDC141; DLG1; BYSL; MVB12A; BLOC1S2; PPP4C; ALMS1; ESPL1; ARHGEF10; CEP89; MTUS1; MTUS2; CEP112; RAB11FIP5; TUBB4B; GTSE1; SNAP29; STARD9; CEP70; CEP72; KLC1; MAK; KLC3; CEP78; CCDC114; TUBE1; ODF2; NUAK1; EVC; MYO18B; DNAI1; DNAI2; WDR47; CCT3; CETN1; TTK; KIF6; HID1; RTTN; SPDL1; CAMSAP3; CAMSAP1; WDR35; FTCD; ATXN7; MYH10; CEP85L; GSDMC; SHROOM3; SH…	20; 143; 229; 311; 324; 332; 65981; 472; 164395; 582; 583; 585; 672; 675; 701; 705; 841; 908; 990; 994; 1062; 1063; 1068; 1107; 1111; 1130; 132320; 1400; 55698; 1548; 1600; 1616; 1639; 51512; 152815; 1739; 1767; 1768; 1769; 1770; 1785; 1855; 2009; 2121; 2140; 54970; 199221; 2622; 2801; 468; 3303; 3304; 3306; 3310; 3397; 134549; 3735; 3798; 3831; 3833; 3834; 4033; 4117; 4133; 4134; 4171; 4172; 421…
cluster of actin-based cell projections	GO:0098862	c	2	145	145	78	(53.8%)	1.37538e-05	0.000120837	MYH10; CAPZB; PTH1R; MYH14; SLC5A6; USH2A; SLC7A9; MYO1E; MYO1D; MYO1C; CD36; CDHR5; LOXHD1; SLC5A1; SLC5A2; SLC34A3; EPS8; RAPGEF3; DAB1; CYBRD1; SCIN; ENPEP; ESPN; SLC9A3; SLC6A18; TMC2; MYH9; KCNK1; PTGER3; SLC34A1; TSPEAR; VIL1; SLC34A2; USH1C; TRPM6; SOAT2; SLC27A4; SHANK2; CA4; CLIC5; RALGDS; AQP1; CUBN; CDH23; DOCK4; MYO15B; SLC6A19; ELMOD3; SLC26A3; PLEC; MYO1A; SLC26A6; TMPRSS15; ITPR3; …	81; 358; 832; 948; 1600; 1811; 2028; 2059; 2317; 3320; 140803; 3710; 3775; 3938; 4036; 4311; 4627; 4628; 4640; 4641; 4642; 4643; 4647; 4648; 5339; 5651; 5733; 5745; 5900; 6476; 6514; 6519; 6523; 6524; 6550; 6564; 6569; 6573; 6584; 7399; 7429; 8029; 54825; 8435; 8884; 9497; 9732; 10083; 10411; 10568; 10755; 10786; 10999; 11136; 142680; 340024; 79784; 79901; 80022; 762; 50617; 83715; 51168; 84173; …
transmembrane receptor protein kinase activity	GO:0019199	m	4	82	82	49	(59.8%)	1.40009e-05	0.00100007	MUSK; ERBB2; PDGFRA; ROS1; ACVR1C; ERBB3; EPHA7; EPHA5; EPHA3; EPHA2; RET; PDGFRL; FLT4; IGF2R; FLT3; AXL; TGFBR3; FGFRL1; LTBP1; EPHA8; CSF1R; NTRK2; NTRK3; NRP2; PDGFRB; KDR; EPHB2; ACVR2A; EPHB6; ERBB4; ENG; TRIM27; EFNA3; ROR2; MERTK; EPHA10; LTK; FGFR4; FGFR2; FGFR3; TYRO3; CRIM1; ALK; DDR2; DDR1; MST1R; MET; NRP1; TIE1	92; 238; 558; 780; 1436; 1944; 1969; 2022; 2042; 2044; 2045; 2046; 2048; 2051; 2064; 2065; 2066; 2261; 2263; 2264; 2322; 2324; 3482; 3791; 4052; 4058; 4233; 4486; 4593; 4915; 4916; 4920; 4921; 5156; 5157; 5159; 5979; 5987; 6098; 7049; 7075; 7301; 8828; 8829; 10461; 51232; 284656; 53834; 130399
polymeric cytoskeletal fiber	GO:0099513	c	4	684	682	301	(44.1%)	1.4388e-05	0.00154169	DNAH14; KRT38; RSPH1; FKBP15; DNAH10; DNAH11; DNAH12; KRT31; KRTAP9-4; DNAI2; KRT32; KRT35; KRT34; KRT37; KRT36; KRT76; PKP2; PKP1; LRRC49; GFAP; PBXIP1; KIF2C; LRPPRC; DLG1; BYSL; HAUS6; TUBA3E; ESPN; EML2; KIFC2; EML1; DYNLT1; SKA3; GNG12; EML5; NAV1; PLK1; GOLGA2; TTLL11; MICAL1; KRTAP11-1; TRPV4; TPGS1; RP1L1; EML4; WHAMM; KRTAP1-1; KRT28; KIF19; CENPJ; WDR1; KRT79; CENPE; SPAG5; KRTAP3-2; KR…	143; 199; 324; 332; 284076; 164395; 705; 832; 908; 1062; 55698; 140807; 1548; 1616; 1639; 1674; 1739; 1767; 1768; 1769; 1770; 1785; 1809; 1832; 1855; 2009; 2039; 2312; 2622; 2670; 2801; 93323; 134549; 3728; 3798; 3831; 3833; 3834; 3848; 3850; 3853; 3854; 3855; 3856; 3857; 3858; 3859; 3860; 3866; 3868; 3881; 3882; 3883; 3884; 3885; 3886; 3887; 3888; 3889; 3890; 3891; 4000; 4133; 4134; 4210; 4296; …
extracellular matrix structural constituent	GO:0005201	m	2	78	78	47	(60.3%)	1.52959e-05	0.000153583	COL11A1; COL11A2; ACAN; MUC6; CD4; CHI3L1; LAMB1; FBLN2; COL2A1; MEPE; LAMC1; NCAN; COL27A1; OPTC; AMBN; DSPP; PRELP; COL19A1; TECTA; LAMA1; LAMA4; FBN2; MUC4; UMOD; COL9A2; COL9A3; COL9A1; COL5A2; COL5A3; COL4A4; COL4A3; COL4A2; COL4A1; MUC17; COL24A1; FBN3; FBN1; TUFT1; BCAN; COL15A1; IMPG2; EMILIN2; IMPG1; COL14A1; COL5A1; COL1A2; COL12A1	176; 258; 920; 1116; 1278; 1280; 1282; 1284; 1286; 1289; 1290; 1297; 1298; 1299; 1301; 1302; 1303; 1306; 1463; 1834; 2199; 2200; 2201; 3617; 3910; 3912; 3915; 4585; 4588; 5549; 7369; 1310; 7007; 7373; 7286; 84467; 50509; 84034; 85301; 284217; 50939; 140453; 255631; 26254; 56955; 1285; 63827
carbohydrate derivative binding	GO:0097367	m	2	2230	2218	897	(40.4%)	1.62617e-05	0.000153583	HSPA2; ELANE; UBE2Q2; HSPA6; BUB1B; PRKAG3; STK16; GBP5; SLC27A5; TAP2; RARS2; HIPK4; PPIP5K2; TYK2; HPSE2; ADIPOQ; EEF2K; RAD51D; NCAN; HKDC1; PIK3CD; CAMK4; PIK3CG; EDEM2; TOR3A; SRMS; IRAK2; IRAK3; ABCD2; IRAK4; DHX8; NPR1; NPR2; IQCA1; RANBP17; PIK3C2B; PIK3C2A; RIOK1; PIK3C2G; RAB40B; SGK2; DDX49; UBE4B; LMTK2; UCKL1; TUBB4B; DDX43; FDXACB1; STARD9; ATL2; MAK; GATC; TUBE1; ACTA2; EGFLAM; MYO…	16; 19; 20; 21; 24; 25; 27; 31; 32; 81; 92; 111; 113; 114; 176; 204; 164045; 208; 225; 238; 283; 317; 333; 334; 338; 348; 350; 368; 394; 65985; 472; 479; 480; 481; 487; 493; 495; 498; 506; 100532732; 284076; 525; 540; 545; 164395; 558; 563; 566; 613; 640; 641; 197258; 197259; 652; 671; 701; 774; 780; 790; 814; 833; 864; 5606; 908; 911; 920; 923; 949; 953; 954; 956; 960; 984; 990; 999; 1048; 1062;…
myosin filament	GO:0032982	c	4	22	22	18	(81.8%)	1.69195e-05	0.00154169	MYH2; MYH3; MYOM1; MYH1; MYH6; MYH15; MYH4; MYOM2; MYH8; MYH9; MYH10; MYH13; MYBPC3; MYBPC2; MYBPC1; MYH14; MYH7B; MYBPH	4604; 4606; 4607; 4619; 4620; 4621; 4622; 4624; 4626; 4627; 4628; 8735; 8736; 9172; 79784; 22989; 57644; 4608
cargo receptor activity	GO:0038024	m	3	67	66	41	(62.1%)	1.88523e-05	0.000534777	STAB1; STAB2; LRPAP1; CD36; SBSPON; CD5; CD6; DAB2; MSR1; LOXL2; MARCO; LOXL4; PGBD1; ILDR1; DMBT1; SUSD2; CD163L1; LRP10; TFR2; TMPRSS3; SSC5D; TMPRSS2; PRSS12; ENPP2; ENPP3; ENPP1; LGALS3BP; TMPRSS13; LDLR; TINAG; TMPRSS15; VTN; LRP2; LRP1; LRP6; SCARF2; SCARF1; SCARB1; SCARA5; COLEC12; CD163	921; 923; 948; 949; 1601; 1755; 3949; 3959; 4017; 4035; 4036; 4040; 4043; 4481; 5167; 5168; 5169; 5651; 7036; 7113; 7448; 8492; 8578; 8685; 9332; 56241; 84000; 84171; 84547; 283316; 284297; 23166; 286676; 91179; 26020; 157869; 81035; 286133; 55576; 64699; 27283
hydrolase activity, acting on glycosyl bonds	GO:0016798	m	3	127	126	69	(54.8%)	1.9376e-05	0.000534777	GUSBP11; NAGPA; AGL; MAN2B2; ADPRHL1; GBA; EDEM1; GANAB; MUTYH; SMPD1; CHI3L2; CHI3L1; MANEA; CHIA; ART5; HYAL4; OGG1; ACER2; OVGP1; ACER1; LYG2; MBD4; CTBS; CHIT1; MAN2B1; ABHD10; HPSE2; ENGASE; GBE1; MAN1B1; CTSA; NEIL1; GBA3; GAA; MAN2C1; AMY2A; KLB; OTOGL; CD44; NAGLU; GLB1L2; GANC; MAN1C1; EDEM2; MACROD2; BPHL; GALC; MOGS; SPAM1; KIAA1161; SMPDL3B; TREH; LCT; MANBA; HEXA; HYAL1; HEXB; TDG; G…	178; 279; 670; 683; 960; 1116; 1117; 1118; 1486; 125981; 2517; 2519; 2548; 2581; 2595; 2629; 2632; 3073; 2720; 3074; 3373; 3938; 4123; 4125; 55347; 4595; 4669; 4968; 5016; 5476; 6476; 6609; 6677; 6996; 7841; 8372; 8930; 140733; 9695; 11181; 11253; 51172; 340485; 9365; 79661; 89944; 116969; 84569; 79694; 55247; 283310; 254773; 152831; 91316; 55741; 23193; 23324; 23553; 252969; 57134; 57462; 4126; …
brush border membrane	GO:0031526	c	4	56	56	36	(64.3%)	2.03927e-05	0.00154169	PTH1R; SLC7A9; SLC6A19; CD36; CDHR5; SLC5A1; SLC5A2; SLC5A6; RAPGEF3; CYBRD1; SLC9A3; SLC6A18; KCNK1; PTGER3; SLC34A1; SLC34A3; SLC34A2; TRPM6; CA4; AQP1; CUBN; SLC26A3; SLC26A6; SLC27A4; SHANK2; LRP2; CDHR2; SLC3A1; SLC2A2; SLC17A3; ATP6V0A4; SLC22A5; ITLN1; HSP90AA1; NPC1L1; SLC19A1	358; 948; 140803; 5733; 1811; 3320; 3775; 4036; 5745; 6514; 6519; 6523; 6524; 6550; 6569; 6573; 6584; 8029; 54825; 8884; 10411; 10568; 10786; 10999; 11136; 142680; 340024; 79901; 762; 50617; 53841; 22941; 348932; 29881; 55600; 65010
symporter activity	GO:0015293	m	5	142	142	76	(53.5%)	2.23007e-05	0.00199369	SLC6A3; SLC4A11; SLC36A4; SLC6A5; SLC45A2; SLC6A19; SLC4A5; SLC5A1; SLC5A2; SLC5A3; SLC5A4; SLC35A3; SLC5A6; SLC24A4; SLC5A9; SLC4A9; SLC12A5; SLC10A1; SLC10A6; SLC10A5; SLC35A5; SLC28A2; SLC6A18; SLC28A1; SLC36A3; SLC36A2; SLC34A1; SLC16A14; SLC12A7; SLC34A2; SLC16A11; SLC12A3; SLC12A2; SLC6A12; SLC46A2; MFSD3; SLC6A15; SLC28A3; SLC38A4; SLC13A3; SLC13A1; SLC13A2; SLC24A5; SLC45A1; SLC24A3; SLC2…	153201; 200010; 54716; 6505; 6509; 6512; 6523; 6524; 6526; 6531; 6539; 6554; 6558; 6559; 6561; 6564; 6565; 6568; 6569; 6583; 6584; 729025; 8884; 9058; 9152; 9153; 9154; 9187; 9497; 10050; 10246; 10568; 10723; 10786; 11182; 142680; 83959; 340024; 113655; 29988; 246213; 115584; 83697; 345274; 50651; 51151; 84561; 347051; 57864; 151473; 283652; 120103; 55032; 55089; 55117; 121260; 23443; 285641; 235…
multicellular organism metabolic process	GO:0044236	b	3	131	131	71	(54.2%)	2.35492e-05	0.00210896	MMP14; MMP15; MMP16; MMP10; COL11A1; COL11A2; MMP13; ITGA2; CBX8; AGER; HIF1A; MMP19; ADAMTS14; RAPGEF3; APOA4; COL5A1; WNT4; COL2A1; P2RX7; GHR; ENPEP; MMP26; ACE; ADAMTS3; CIITA; FAP; PPARGC1A; SUCO; TRPV4; AKR1C3; PDGFRB; COL6A5; PRTN3; UTS2; CLIC5; ACACA; BMP8A; COL18A1; CTSB; COL19A1; IL6R; COL5A2; PPARG; COL4A4; COL4A3; COL4A2; COL4A1; SERPINF2; MMP27; EP300; MMP20; SERPINB7; COL15A1; F2; B…	31; 153; 154; 155; 177; 337; 383; 652; 1278; 1280; 1282; 1284; 1286; 1289; 1290; 1291; 1292; 1294; 1301; 1302; 1306; 1508; 1636; 140766; 2028; 2033; 2147; 2191; 2690; 3091; 3397; 3570; 3673; 4261; 4316; 4317; 4318; 4319; 4322; 4323; 4324; 4325; 4327; 5027; 5159; 5345; 5468; 5657; 1303; 1310; 8644; 8710; 9313; 9508; 10411; 10911; 56547; 51430; 7040; 80781; 115209; 50509; 53405; 54361; 353500; 5733…
photoreceptor cell maintenance	GO:0045494	b	3	35	35	25	(71.4%)	2.65764e-05	0.00214205	USH2A; IQCB1; ERCC6; NPHP3; NPHP4; CNGB1; TULP1; USH1C; RP1L1; CLN8; RP1; CDH23; CROCC; PROM1; TUB; BBS1; CDHR1; BBS2; BBS4; ABCA4; RDH12; PCDH15; NXNL1; MAK; SPATA7	24; 582; 583; 585; 1258; 2055; 2074; 145226; 4117; 7275; 7287; 7399; 8842; 9657; 9696; 10083; 115861; 55812; 92211; 27031; 94137; 64072; 6101; 261734; 65217
collagen trimer	GO:0005581	c	3	92	92	53	(57.6%)	2.72255e-05	0.000829139	SFTPD; COL17A1; COL11A1; COL11A2; MMP13; C1QTNF6; COLQ; OTOL1; LOX; COL2A1; ADIPOQ; MBL2; MARCO; GLDN; COL27A1; SFTPA2; COL28A1; SFTPA1; COLEC12; MSR1; COL19A1; FCN2; FCN1; CCBE1; COL18A1; COL9A2; COL9A3; COL9A1; COL5A2; COL5A3; COL4A4; COL4A3; COL4A2; COL4A1; COL24A1; COL16A1; EMID1; EMILIN2; COL15A1; C1QTNF9; COL7A1; COL22A1; COL14A1; COL20A1; COL5A1; COL1A2; WDR33; COL6A1; COL23A1; COL6A2; COL…	131149; 1278; 1280; 1282; 1284; 1286; 1289; 1290; 1291; 1292; 1294; 1297; 1298; 1299; 1301; 1302; 1306; 1307; 2219; 2220; 4015; 4153; 4322; 4481; 6441; 7373; 1303; 1310; 8292; 729238; 8685; 9370; 338872; 340267; 80781; 147372; 114904; 115908; 57642; 50509; 84034; 85301; 342035; 91522; 255631; 256076; 81035; 1285; 653509; 129080; 55339; 169044; 1308
sperm motility	GO:0097722	b	3	65	65	40	(61.5%)	3.26169e-05	0.00238993	CATSPERD; DNAH11; IQCF1; CCDC40; SPEM1; NPHP4; DNAI1; CACNA1I; APOB; CATSPER4; TEKT3; TEKT2; CATSPER1; CATSPER3; SEMG1; SEMG2; PLA2G3; TPGS1; SLC9C1; LRRC6; TTLL5; DPCD; TMF1; GAPDHS; SORD; MST1; SLC26A8; ATP2B4; INPP5B; DNAH1; RNASE10; DNAH5; SLC22A16; BBS2; NME8; SPAG16; DDX4; GAS8; ATP1A4; PRM3	338; 480; 493; 583; 1767; 2622; 3633; 6406; 6407; 6652; 7110; 50487; 285335; 8701; 8911; 117144; 58531; 79582; 374768; 132141; 116369; 378807; 51314; 338879; 85413; 347732; 55036; 23093; 23639; 25911; 25981; 26330; 91978; 4485; 27019; 257062; 64518; 54514; 261734; 27285
flagellated sperm motility	GO:0030317	b	4	65	65	40	(61.5%)	3.26169e-05	0.00958938	CATSPERD; DNAH11; IQCF1; CATSPER1; SPEM1; NPHP4; DNAI1; CACNA1I; APOB; CATSPER4; TEKT3; TEKT2; MST1; CATSPER3; SEMG1; SEMG2; PLA2G3; TPGS1; SLC9C1; LRRC6; TTLL5; DPCD; TMF1; GAPDHS; SORD; SLC26A8; CCDC40; ATP2B4; INPP5B; DNAH1; RNASE10; DNAH5; SLC22A16; BBS2; NME8; SPAG16; DDX4; GAS8; ATP1A4; PRM3	338; 480; 493; 583; 1767; 2622; 3633; 4485; 6406; 6407; 132141; 6652; 7110; 50487; 285335; 8701; 8911; 117144; 58531; 79582; 374768; 116369; 378807; 51314; 338879; 85413; 347732; 55036; 23093; 23639; 25911; 25981; 26330; 91978; 27019; 257062; 64518; 54514; 261734; 27285
scavenger receptor activity	GO:0005044	m	4	46	45	30	(66.7%)	3.55713e-05	0.00222321	STAB1; STAB2; SBSPON; CD5; CD6; MSR1; LOXL2; MARCO; LOXL4; PGBD1; DMBT1; SUSD2; CD163L1; TMPRSS3; SSC5D; TMPRSS2; PRSS12; ENPP2; ENPP3; ENPP1; LGALS3BP; TMPRSS13; TINAG; TMPRSS15; VTN; SCARF2; SCARF1; CD163; SCARA5; COLEC12	921; 923; 1755; 3959; 4017; 4481; 5167; 5168; 5169; 5651; 7113; 7448; 8492; 8578; 8685; 9332; 56241; 84000; 84171; 84547; 283316; 284297; 23166; 91179; 157869; 81035; 286133; 55576; 64699; 27283
detection of other organism	GO:0098543	b	5	16	16	14	(87.5%)	3.73913e-05	0.0218615	PGLYRP3; SSC5D; HLA-B; HLA-A; HLA-DRB1; TLR2; PGLYRP2; TLR1; TLR6; NOD2; TLR4; PGLYRP4; NLRC4; NOD1	3106; 3123; 7096; 7097; 7099; 10333; 10392; 57115; 114770; 114771; 284297; 3105; 58484; 64127
cytokine receptor activity	GO:0004896	m	4	89	89	51	(57.3%)	4.6586e-05	0.00247742	CSF2RB; IL7R; IL21R; IL10RA; GHR; IL6ST; IFNAR2; CCR2; IFNAR1; CCR5; IFNGR2; FLT3; IL1RL1; IFNLR1; IL1RL2; IL12RB1; IL12RB2; XCR1; CXCR2; CXCR1; OSMR; CXCR5; IL22RA1; IL20RA; IL17REL; IL5RA; IL4R; IL31RA; CD44; CCR10; IL6R; CSF3R; CCRL2; EPOR; IL2RB; LIFR; CX3CR1; IL23R; IL17RC; IL27RA; IL17RB; PRLR; CCR3; GFRA2; IL11RA; IL17RE; IL17RD; IL15RA; EBI3; IL17RA; IFNGR1	643; 960; 1232; 1234; 1439; 1441; 1524; 2057; 2322; 2675; 2690; 2826; 2829; 3454; 3455; 3459; 3460; 3566; 3568; 3570; 3572; 3575; 3577; 3579; 3587; 3590; 3594; 3595; 3601; 3977; 5618; 400935; 729230; 8808; 9034; 9173; 9180; 10148; 9466; 133396; 50615; 149233; 84818; 3560; 132014; 54756; 55540; 23765; 58985; 53832; 163702
hydrolase activity, hydrolyzing O-glycosyl compounds	GO:0004553	m	4	101	100	56	(56.0%)	4.95485e-05	0.00247742	GUSBP11; GANAB; AGL; MAN2B2; GBA; EDEM1; NAGPA; MAN1B1; CHI3L2; CHI3L1; MANEA; CHIA; HYAL4; ACER2; OVGP1; ACER1; LYG2; CTBS; CHIT1; MAN2B1; ABHD10; HPSE2; ENGASE; GBE1; CTSA; GBA3; GAA; MAN2C1; AMY2A; KLB; OTOGL; CD44; NAGLU; GLB1L2; GANC; MAN1C1; EDEM2; LYZL1; BPHL; GALC; MOGS; SPAM1; KIAA1161; TREH; LCT; MANBA; HEXA; HYAL1; HEXB; GLB1; KL; HYAL3; SI; NEU2; FUCA1; FUCA2	178; 279; 670; 960; 1116; 1117; 1118; 1486; 125981; 2517; 2519; 2548; 2581; 2595; 2629; 2632; 2720; 3073; 3074; 3373; 3938; 4123; 4125; 4126; 55347; 4669; 5016; 5476; 6476; 6677; 7841; 8372; 9695; 11181; 11253; 340485; 79694; 89944; 254773; 84569; 283310; 152831; 91316; 55741; 23193; 23324; 9365; 23553; 57134; 57462; 57733; 27159; 60495; 4759; 51172; 64772
microtubule-based process	GO:0007017	b	3	612	611	269	(44.0%)	4.97592e-05	0.00334216	DNAH14; IFT27; DNAH10; DNAH11; DNAH12; PLK1; PPP2R3C; CATSPER1; KIF13A; GEN1; MDM1; C2CD3; KIF2C; LRPPRC; DLG1; CNTROB; TUBA3C; TUBA3E; RSPH4A; TTC30B; EML2; CEP120; EML1; DYNLT1; SKA3; TUBB1; NAV1; GOLGA2; CLN3; PLA2G3; DLGAP5; WDR62; TRPV4; TPGS1; CUL7; BRCA1; BRCA2; KIF19; CENPJ; IFT57; APC; CENPE; SPAG5; CEP192; SPAG1; CCDC151; KIF21A; APBA1; WRAP73; CEP350; KIFC1; KIFC2; NPHP3; PSRC1; NIN; K…	25; 160; 161; 320; 324; 332; 284076; 583; 585; 672; 675; 832; 1062; 1107; 1111; 54801; 1176; 1201; 1400; 1605; 1639; 1739; 1767; 1768; 1769; 1770; 1855; 2009; 2042; 2064; 2138; 2801; 93323; 3091; 3798; 3831; 3833; 3834; 3895; 3993; 3996; 4000; 4133; 4134; 4287; 4292; 4296; 4627; 4682; 4744; 4747; 4751; 4752; 4803; 55811; 201625; 5108; 5116; 5119; 5189; 5195; 5311; 5314; 5347; 5590; 22858; 6249; 6…
myosin complex	GO:0016459	c	3	68	68	41	(60.3%)	5.15997e-05	0.00144049	MYH10; MYOM2; MYOM1; MYH13; MYH14; MYH15; MYO1G; MYO1E; MYO1D; MYO1C; MYO1A; MYO6; MYO18A; SHROOM1; MYL5; MYO5B; MYH2; MYH3; MYH1; MYH6; MYBPH; MYH4; CGN; MYH8; MYH9; MYO9B; MYBPC1; MYO3A; CGNL1; MYO16; MYH7B; MYO15A; MYO3B; MYO18B; MYBPC3; MYBPC2; MYO9A; MYO15B; MYO5A; MYO7A; MYO7B	134549; 4604; 4606; 4607; 4619; 4620; 4621; 4622; 4624; 4626; 4627; 4628; 4636; 4640; 4641; 4642; 4643; 4644; 4647; 4648; 4649; 4650; 399687; 8735; 8736; 9172; 140469; 79784; 80022; 51168; 84700; 84952; 53904; 23026; 22989; 57530; 57644; 4608; 4645; 4646; 64005
regulation of hydrolase activity	GO:0051336	b	4	1347	1344	556	(41.4%)	5.58275e-05	0.0140685	HSPA2; CPAMD8; AGT; SEMA4D; SEMG1; SEMG2; GRIN1; ARHGEF10; ARHGEF11; ARHGEF12; ARHGEF15; ARHGEF16; ARHGEF17; ARHGEF18; ARHGEF19; FN1; CRB2; DENND2C; ADRA1A; AKAP6; COL7A1; AKAP9; ARHGAP17; ANGPTL4; ARHGAP12; ARHGAP10; ARHGAP18; ARHGAP19; RASGRP2; TNFSF15; NUAK1; ITGA2; RAPGEF3; ITGA6; DENND4C; APOA4; TMEM132D; IQSEC3; TBC1D9B; TNNT2; APOH; PAM16; JAK2; JAK3; NF1; TBC1D24; CCL25; CCL24; TBC1D2B; I…	12; 25; 27; 29; 163882; 148; 153; 154; 183; 197; 208; 229; 283; 317; 332; 334; 337; 341; 350; 358; 392; 394; 481; 23787; 552; 553; 572; 585; 613; 637; 685; 710; 718; 727; 831; 840; 841; 846; 858; 958; 960; 1102; 1285; 1294; 1378; 11153; 1439; 1470; 1473; 1475; 1512; 1612; 1785; 1793; 1794; 1893; 1969; 2033; 2042; 2044; 2045; 2064; 2065; 2066; 2069; 2099; 2146; 2247; 2261; 2263; 2264; 2302; 2335; …
leading edge membrane	GO:0031256	c	3	134	134	71	(53.0%)	6.2771e-05	0.00161756	ITGA8; RASGRP2; ARHGEF4; DLC1; MYO1G; MYO1D; ITGB3; PTPRZ1; ITGA5; SPRY2; AKT2; HPCA; NGFR; EPS8; DNM2; PDXP; GABBR1; MYO6; EPS8L2; SPTBN1; PDE4A; ARHGAP44; DDX58; ABCA7; TACR3; FAP; FGD2; EPB41L3; TLN1; TIAM1; SPATA13; CIB1; ADAM17; NRG1; TRPV4; DPP4; PLEK2; FGD5; SRC; KCNJ11; MACF1; EPB41L5; CLASP2; APC; UNC5A; EPHA2; SPRY4; OPRM1; SGCE; ATF4; APC2; EPS8L1; SYNE2; PLEKHO1; PLEK; PLA2G4F; AIF1L;…	199; 208; 286; 324; 1464; 1785; 1803; 1969; 2059; 2191; 2550; 468; 3084; 3208; 3320; 3678; 3685; 3690; 3767; 4642; 4804; 4985; 4988; 5141; 5341; 5795; 5803; 6092; 6711; 6714; 6868; 6870; 7074; 7094; 7442; 23122; 23189; 8516; 8910; 9912; 10235; 10253; 10297; 10347; 10395; 10519; 114609; 81848; 50649; 83543; 51177; 152273; 54869; 23136; 23224; 23286; 23396; 23499; 23586; 57026; 221178; 90249; 22147…
NAD+ ADP-ribosyltransferase activity	GO:0003950	m	5	27	27	20	(74.1%)	7.57504e-05	0.0056434	ART1; SIRT2; ART3; PARP9; ART5; SIRT6; SIRT5; SIRT4; PARP4; PARP10; PARP15; PARP12; PARP1; PARP2; PARP3; LIG1; SIRT1; PARP11; PARP14; ZC3HAV1	142; 143; 417; 419; 165631; 3978; 22933; 10038; 10039; 56829; 51548; 83666; 116969; 84875; 54625; 23408; 23409; 23411; 57097; 64761
axoneme	GO:0005930	c	3	86	86	49	(57.0%)	7.95005e-05	0.00177551	RSPH4A; CCDC40; KIF17; MAP4; DNAAF1; ARMC4; HYDIN; DNAI1; RSPH9; DNAI2; GLI3; TULP3; KIF19; GLI2; DNALI1; GLI1; RPGRIP1; RPGRIP1L; TRAF3IP1; RP1L1; DRC1; RP1; ARL13B; AK8; IFT57; CENPF; AMBRA1; CCDC151; ARFGEF2; EFHC1; DYNC2H1; DCDC2; DNAH2; DNAH3; DNAH1; DNAH6; INPP5E; DNAH5; BBS1; DNAH8; DNAH9; NME8; SPAG16; WDR35; PIK3R4; ATG16L1; WDPCP; SPATA7; CCDC114	582; 1063; 1767; 1768; 1769; 1770; 2735; 2736; 2737; 4134; 7289; 7802; 10564; 345895; 79582; 79659; 146754; 55081; 114327; 115948; 221421; 51057; 51314; 51473; 200894; 54768; 55036; 55054; 55130; 55567; 55626; 55812; 23322; 56623; 57096; 57539; 57576; 123872; 26146; 25981; 124602; 27019; 92749; 93233; 94137; 30849; 158067; 6101; 64446
ciliary plasm	GO:0097014	c	3	86	86	49	(57.0%)	7.95005e-05	0.00177551	RSPH4A; CCDC40; KIF17; MAP4; DNAAF1; ARMC4; HYDIN; DNAI1; RSPH9; DNAI2; GLI3; TULP3; KIF19; GLI2; DNALI1; GLI1; RPGRIP1; RPGRIP1L; TRAF3IP1; RP1L1; DRC1; RP1; ARL13B; AK8; IFT57; CENPF; AMBRA1; CCDC151; ARFGEF2; EFHC1; DYNC2H1; DCDC2; DNAH2; DNAH3; DNAH1; DNAH6; INPP5E; DNAH5; BBS1; DNAH8; DNAH9; NME8; SPAG16; WDR35; PIK3R4; ATG16L1; WDPCP; SPATA7; CCDC114	582; 1063; 1767; 1768; 1769; 1770; 2735; 2736; 2737; 4134; 7289; 7802; 10564; 345895; 79582; 79659; 146754; 55081; 114327; 115948; 221421; 51057; 51314; 51473; 200894; 54768; 55036; 55054; 55130; 55567; 55626; 55812; 23322; 56623; 57096; 57539; 57576; 123872; 26146; 25981; 124602; 27019; 92749; 93233; 94137; 30849; 158067; 6101; 64446
receptor complex	GO:0043235	c	2	328	328	153	(46.6%)	7.99313e-05	0.000655437	MUSK; GHR; IL6ST; CAPRIN2; LIFR; PKD2L1; DAB2; DLG1; IFNLR1; IL12RB1; NTRK2; NTRK3; GRIN3B; PLXND1; GRIN1; TRPV3; ERBB2; ERBB3; ERBB4; RAMP3; GPR20; BMP2; SHANK2; CHRNA10; AHR; TLR1; TLR6; TLR4; TRIP6; TAS1R3; TAS1R2; CD3G; CSF2RB; ITGA9; VDR; APBB1IP; ACVR1C; ITGA2; ITGA3; ITGA5; ITGA6; GRIK5; ITGB2; GABBR1; PLXNB2; TLR2; PLXNB1; CR2; HTR3D; HTR3E; GPR160; GRM7; GRM1; TFR2; IL4R; ENG; CNGA4; ITP…	92; 154; 155; 196; 214; 65981; 780; 917; 920; 923; 926; 958; 960; 1137; 1138; 1143; 1146; 1262; 1379; 1380; 1439; 1601; 1739; 5787; 2022; 2059; 2064; 2065; 2066; 131450; 2324; 2550; 2557; 2558; 2559; 2569; 2690; 2843; 2895; 2901; 2902; 2903; 2905; 2911; 2917; 3077; 3359; 3566; 3570; 3572; 3594; 3655; 3667; 3673; 3674; 3675; 3678; 3680; 3681; 3682; 3685; 3687; 3689; 3690; 3691; 3693; 3710; 3775; 3…
microtubule bundle formation	GO:0001578	b	5	69	69	41	(59.4%)	8.2615e-05	0.035875	TTLL5; TEKT2; RSPH4A; PLK1; CCDC40; MAP2; TTLL6; ZMYND10; DNAAF1; DNAAF3; HYDIN; DNAI1; RSPH9; GAS2L1; DNAI2; GAS2L2; CCSER2; RSPH1; NAV1; CLIP1; PLA2G3; TPGS1; RP1L1; DRC1; RP1; SPEF2; LRRC6; SPAG1; CC2D2A; CCDC151; ARMC4; LRGUK; PSRC1; DNAH1; DNAH5; CCDC114; BBS2; SPAG16; MAP1S; CDK5RAP2; KIF20A	583; 1767; 4133; 5347; 6249; 6674; 79925; 10112; 10634; 345895; 51364; 79582; 89765; 246176; 57545; 115948; 50487; 221421; 84722; 6101; 352909; 54462; 284076; 54768; 55036; 55130; 55201; 55755; 23093; 23639; 89796; 123872; 25981; 91978; 27019; 92749; 93233; 94137; 136332; 64446; 27285
arachidonic acid monooxygenase activity	GO:0008391	m	4	15	15	13	(86.7%)	9.04481e-05	0.00368512	CYP2C9; CYP2C8; CYP4A11; CYP2D6; CYP2F1; CYP4F12; CYP2B6; CYP2A13; CYP2A7; CYP2A6; CYP2C19; CYP4F2; CYP2C18	66002; 1548; 1549; 1553; 1555; 1557; 1558; 1559; 1562; 1565; 1572; 1579; 8529
arachidonic acid epoxygenase activity	GO:0008392	m	5	15	15	13	(86.7%)	9.04481e-05	0.00577576	CYP2C9; CYP2C8; CYP4A11; CYP2D6; CYP2F1; CYP4F12; CYP2B6; CYP2A13; CYP2A7; CYP2A6; CYP2C19; CYP4F2; CYP2C18	66002; 1548; 1549; 1553; 1555; 1557; 1558; 1559; 1562; 1565; 1572; 1579; 8529
actin filament binding	GO:0051015	m	4	124	124	66	(53.2%)	9.35434e-05	0.00368512	MYH10; CAPZB; TULP1; CYFIP1; ADD2; ADD1; MYO1E; MYO1D; SSFA2; MYO1A; SPTA1; MYO18A; SHROOM1; RCSD1; TRPV4; PANX1; ABL1; SVIL; ABL2; BIN1; SYNE2; IQGAP2; LRPPRC; MYH3; MACF1; NEBL; GAS2L2; ADSSL1; CACNB2; MYH8; MYH9; TLN2; TLN1; VIL1; NEXN; PPP1R9A; USH1C; ESPN; SPTB; CTNNAL1; CLASP2; MYH14; ANXA8; MAP1S; MYO16; SYNE1; CORO2A; SYNE3; FSCN3; CTNNA2; CTNNA3; SHROOM3; AIF1L; TRIOBP; ACTN4; MICALL2; M…	25; 27; 81; 118; 119; 199; 274; 23191; 783; 832; 1496; 2318; 134549; 4621; 4626; 4627; 4628; 4640; 4642; 4643; 4644; 4647; 4650; 399687; 6708; 6710; 6744; 6840; 7094; 7111; 7287; 7402; 7429; 7464; 23122; 8727; 10083; 10128; 10529; 10788; 11078; 24145; 79778; 79784; 147179; 161176; 246176; 83543; 83660; 83715; 85477; 55201; 23026; 23224; 23345; 23499; 122622; 57619; 59341; 55607; 4646; 29119; 9224…
microtubule organizing center part	GO:0044450	c	4	149	149	77	(51.7%)	9.48181e-05	0.0051986	C2CD3; SPAG5; HSPA6; SIRT2; PCM1; BIRC5; CEP55; AHI1; CCDC113; HSPA1B; HSPA1A; CCDC146; IFT88; ZMYND10; CEP104; MDM1; TSKS; AGBL2; MPHOSPH9; CEP128; SCLT1; BLOC1S2; NEK1; CEP120; ALMS1; CETN1; CNTROB; FTCD; NEURL4; AURKA; CCDC13; WDR62; TUBD1; PLA2G3; BRCA1; ODF2; STARD9; CCHCR1; CENPJ; CEP164; CEP250; CEP41; STIL; CEP192; CROCC; CEP89; HERC2; FBF1; PCNT; CCP110; PAX2; TTBK2; NIN; SPICE1; ALDOB; …	229; 332; 585; 672; 1068; 132320; 199221; 3303; 3304; 3310; 4682; 4750; 4957; 5076; 5108; 5116; 5142; 84461; 6491; 22933; 6790; 55755; 55835; 7840; 50487; 8100; 8924; 9001; 9662; 9696; 9731; 9738; 9814; 9851; 10039; 10101; 10300; 10841; 11190; 55722; 10198; 116840; 51364; 440145; 79841; 145508; 153241; 80212; 146057; 115948; 57639; 55165; 51174; 51175; 51199; 84902; 85302; 85378; 152206; 54535; 5…
actinin binding	GO:0042805	m	4	31	31	22	(71.0%)	9.58131e-05	0.00368512	TRPC6; PKD2L1; KCNA5; RARA; ALMS1; MYPN; MAGI1; NFKB1; PDLIM5; PDLIM2; LDB3; DAG1; PROM1; XIRP2; PTPRT; PPARG; PKD2; MICALL2; LRRC10; PALLD; SYNPO2; CSRP3	1605; 3741; 4790; 5311; 5468; 5914; 7225; 7840; 8048; 8842; 9033; 9223; 171024; 10611; 11122; 11155; 79778; 376132; 84665; 23022; 129446; 64236
ruffle membrane	GO:0032587	c	4	80	80	46	(57.5%)	9.62704e-05	0.0051986	RASGRP2; SPATA13; ARHGEF4; DNM2; EPHA2; PTPRZ1; SPRY2; AKT2; EPS8; ADAM17; PDXP; PDE4A; DDX58; TIRAP; FAP; TLN1; TIAM1; CIB1; TRPV4; DLC1; FGD5; SRC; ITGB3; MACF1; EPB41L5; CLASP2; FGD2; ITGA5; SPRY4; FERMT1; APC; EPS8L1; EPS8L2; PLEKHO1; PLEK; PLA2G4F; AIF1L; WWC1; PIP5K1C; MYO6; ITGAV; AIF1; ABCA7; KANK1; HSP90AA1; PTPRJ	199; 208; 324; 1785; 1969; 2059; 2191; 3320; 3678; 3685; 3690; 5141; 5341; 5795; 5803; 6714; 6868; 7074; 7094; 23122; 10235; 10253; 10347; 10395; 10519; 114609; 81848; 50649; 83543; 51177; 152273; 54869; 23189; 23286; 23396; 23499; 23586; 57026; 221178; 221472; 57669; 255189; 59341; 4646; 64787; 55612
movement of cell or subcellular component	GO:0006928	b	3	1739	1739	705	(40.5%)	0.000103653	0.00642648	ELANE; IFT27; SCG2; CCDC141; SEMA4A; TYK2; AGT; SEMA4D; ADIPOQ; KIAA0319; OGDH; LHX4; BLOC1S2; PIK3CD; PIK3CG; SEMG1; ZSWIM6; SEMG2; SPN; SLC9C1; IRAK4; SIRPG; ARHGEF11; SIRPA; EPB41L4B; TNS3; CSF3R; TRAF3IP1; RNASE10; AKAP3; TUBB4B; GTSE1; DNAH10; STARD9; DRC1; MAG; KLC1; KLC3; CCDC114; ARHGAP18; MMP14; CAPZB; GPR15; LGR6; MMP10; ACVR1C; ITGA2; ITGA3; ITGA5; ITGA6; MYO18A; CHL1; EDNRB; PLXNA4; S…	25; 27; 29; 81; 102; 160; 161; 177; 182; 183; 199; 208; 214; 247; 267; 283; 287; 288; 320; 324; 338; 348; 350; 411; 65979; 460; 473; 480; 481; 493; 506; 284076; 558; 566; 583; 585; 613; 643; 652; 685; 706; 727; 753; 780; 781; 783; 796; 800; 832; 947; 949; 960; 962; 1000; 1002; 1062; 1113; 1130; 1176; 1201; 1234; 1278; 1289; 1400; 1435; 1436; 1441; 1464; 1496; 1512; 1524; 1525; 1545; 1588; 1600; 1…
organic anion transport	GO:0015711	b	5	425	425	192	(45.2%)	0.000107002	0.035875	AVPR1A; MPC2; SLC6A5; SLC17A8; CD36; AKT2; ATP9B; APOC1; CYP4F2; PLIN2; SLC27A6; SLCO5A1; SLCO6A1; CPT2; NTRK2; PLA2G6; NMUR2; CLN3; EDN1; SLC26A10; ABCD2; CLN8; SLC38A4; SLC38A6; CETP; AQP1; SLC25A2; SLC38A8; PER2; SLC25A21; SLC6A16; OCA2; GIPC1; OSBPL5; SH3BP4; PNPLA8; SCARB1; ACSL1; SLC2A2; ATP8B3; RHAG; ATP8B4; CFTR; SLC19A1; TNFSF11; TNFAIP8L3; TRPC4; SLC7A9; SLC7A6; SLC7A4; SLC7A2; NTSR1; S…	19; 20; 24; 31; 32; 387775; 208; 225; 55867; 6556; 320; 337; 341; 348; 358; 383; 552; 624; 123; 761; 765; 768; 948; 949; 1071; 1080; 1109; 1201; 1244; 1375; 1376; 1497; 1579; 153201; 1811; 1814; 1815; 1836; 1906; 2170; 2172; 2180; 133482; 2550; 2806; 2917; 3949; 4763; 4794; 54716; 4828; 4843; 4915; 4923; 4948; 5025; 5027; 5029; 5321; 5465; 5468; 5663; 6005; 6505; 6508; 6509; 6512; 6514; 6519; 652…
detection of external biotic stimulus	GO:0098581	b	4	22	22	17	(77.3%)	0.000111175	0.0245142	LBP; TLR2; SSC5D; HLA-B; SCARB1; HLA-DRB1; TREM2; PGLYRP3; PGLYRP2; TLR1; TLR6; NOD2; TLR4; PGLYRP4; NLRC4; NOD1; HLA-A	949; 3106; 3123; 3929; 7096; 7099; 10333; 10392; 57115; 114770; 114771; 7097; 3105; 58484; 54209; 284297; 64127
protein binding involved in heterotypic cell-cell adhesion	GO:0086080	m	5	9	9	9	(100.0%)	0.000112041	0.00626028	GLDN; NRCAM; DSC2; NFASC; DSP; JUP; PKP2; DSG2; CTNNA3	1824; 1829; 1832; 3728; 5318; 4897; 342035; 23114; 29119
protein complex binding	GO:0032403	m	3	724	723	311	(43.0%)	0.000112511	0.00276819	ABI3BP; SLC6A3; ANXA8; TMOD1; ADD2; ADD1; BAG3; PCSK2; PSMF1; SPTB; SSFA2; FCHO1; LZTFL1; USH1C; KAT6B; CD226; FCGR1B; PKP1; SYNE1; MYH14; TLN1; MS4A2; PMS2; FBLN5; TIMP2; ADAMTS5; DOK2; SYNE3; NES; MFGE8; ADSSL1; NR0B2; PPP4C; VIL1; SLC34A1; PLK1; WIPF2; NEXN; LCA5; TRPV4; ESPN; CDH2; IFNA17; NISCH; MYSM1; WHAMM; FCAR; FLCN; MYO1D; ITGA11; SHC1; VTN; CTSB; HLA-DRB1; DMP1; ATP1B1; HCLS1; LRP1; ME…	25; 27; 43; 81; 92; 102; 118; 119; 154; 160; 161; 199; 267; 274; 23191; 311; 320; 472; 481; 525; 545; 197259; 731; 732; 733; 780; 783; 796; 832; 841; 846; 917; 920; 960; 1000; 1062; 1068; 1289; 1307; 1373; 1496; 1508; 1525; 1605; 1690; 1758; 1794; 1834; 2022; 2033; 2074; 2099; 2125; 2191; 2200; 2204; 2205; 2206; 2208; 2210; 2212; 2215; 2217; 2318; 2322; 2335; 2515; 2670; 2956; 131578; 3059; 3071;…
cell projection	GO:0042995	c	2	1780	1778	719	(40.4%)	0.000124365	0.000956054	SLC6A3; IFT27; SYNPO; ESPN; PCSK2; CTTNBP2; IQCB1; IL6ST; TULP4; SHANK2; DLG1; BYSL; BLOC1S2; NTNG2; ALMS1; PTGER3; SPN; SV2A; GRIN1; SLC9C1; C2CD3; ARHGEF15; DYSF; CRB1; CEP89; GIF; NMU; ITGA3; ABLIM3; MUC17; SLC17A8; AKAP3; HCN3; SNAP29; NRTN; MAG; KLC1; MAK; KLC3; CCDC114; ITGA8; CAPZB; ODF2; ITGA2; EVC; ITGA5; CHRNA10; CHL1; GABBR1; DNAI1; APOE; ABCA4; CETN1; NF1; MRI1; GRM6; GRM7; HNMT; KCNI…	24; 40; 53; 81; 154; 160; 177; 191; 199; 204; 208; 214; 267; 274; 283; 286; 287; 288; 23191; 320; 324; 348; 358; 383; 65979; 493; 284076; 525; 164395; 582; 583; 585; 705; 747; 768; 774; 790; 796; 824; 832; 841; 846; 948; 949; 954; 999; 1000; 1063; 1068; 1103; 1137; 1138; 1143; 1176; 1179; 1191; 1201; 55607; 132320; 1258; 1259; 1262; 1270; 50855; 1395; 1464; 1496; 1500; 1524; 1525; 1535; 84245; 16…
virus receptor activity	GO:0001618	m	3	70	70	41	(58.6%)	0.000129605	0.00276819	ITGA2; ITGA5; CD4; HSPA1B; HSPA1A; CCR5; AXL; SLC52A1; MRC1; SLC10A1; PVR; CD80; SELPLG; CD86; ICAM1; TNFRSF4; DPP4; ITGB3; CD46; ITGB5; HLA-DRB1; LDLR; DAG1; GYPA; SERPINB3; TYRO3; CR2; CXADR; CLEC4M; CR1; CD209; HYAL3; SCARB1; CDHR3; ITGAV; HAVCR1; CLEC4G; ANPEP; MOG; HYAL1; SLAMF1	290; 558; 920; 941; 949; 1234; 1378; 1380; 1525; 1605; 1803; 2993; 3123; 3303; 3304; 3373; 3383; 3673; 3678; 3685; 3690; 3693; 3949; 4179; 4340; 4360; 5817; 6317; 6404; 6504; 6554; 7293; 7301; 8372; 30835; 10332; 942; 339390; 55065; 222256; 26762
glycosaminoglycan binding	GO:0005539	m	3	206	206	101	(49.0%)	0.000130386	0.00276819	ELANE; FGFRL1; APLP1; APLP2; FBLN7; FGFR4; ADAMTS5; NCAN; ADAMTS3; ADAMTS8; NAV2; FMOD; NOD1; HDGF; CRISPLD2; LIPC; SOD3; RNASE7; LIPI; POSTN; HRG; FGFR2; LPA; RSPO2; RSPO1; BMP4; FN1; CCDC80; AZU1; TLR2; VIT; HSD17B12; EGFLAM; CCL8; SAA1; HABP2; APOA5; APOE; APOB; ADAMTSL5; LAYN; THBS4; THBS2; THBS3; APOH; THBS1; HMMR; DPYSL3; ENG; MSTN; LAMC2; ADAMTS1; FGF2; BCAN; ANG; IMPG2; SEMA5A; MPO; TNFAI…	176; 283; 333; 334; 338; 348; 350; 566; 652; 960; 1289; 1463; 1809; 1833; 1991; 2022; 2247; 2263; 2264; 2331; 2335; 2660; 3026; 3068; 3075; 3161; 3273; 3827; 3918; 3990; 4018; 4043; 4053; 4057; 4316; 4353; 5104; 5212; 5549; 5727; 5792; 6288; 6355; 6402; 6403; 6585; 6586; 6649; 170689; 7049; 7057; 7058; 7059; 7060; 7130; 7448; 8646; 8828; 8829; 9037; 9508; 9510; 9806; 10392; 10457; 10631; 11095; 1…
carbohydrate derivative catabolic process	GO:1901136	b	4	178	178	89	(50.0%)	0.00013415	0.0254331	ABHD10; MAN1B1; CHI3L2; CHI3L1; RAPGEF3; UPB1; HPSE2; OGG1; NCAN; CTBS; ADAMTS9; PDE7B; FMOD; ENTPD4; ENPP4; EDEM2; EDEM1; PDE8A; NPL; CSPG4; CSPG5; HYAL3; HYAL1; HYAL4; GBA; TDG; OVGP1; SLC9A1; LYG2; NT5E; GBA3; HMMR; NUDT1; NUDT7; FGF2; BCAN; SDC1; SDC2; SDC3; NEIL1; NEIL2; AMPD3; ACAN; FBXO2; ADAMTS12; FBXO6; PDE11A; CHIA; NT5C3A; PRELP; GALT; NAGLU; GALC; NUDT18; PDE10A; CELA1; PGLYRP3; APOBE…	176; 191; 272; 411; 164668; 960; 1116; 1117; 1118; 1463; 1464; 1486; 1806; 1990; 2247; 2262; 2331; 2517; 2519; 2581; 2588; 2592; 2629; 2720; 2817; 3073; 3074; 3161; 3373; 55347; 4507; 4521; 4669; 4907; 4968; 5016; 5141; 5142; 5143; 5151; 5408; 5549; 26232; 22875; 6382; 6383; 6548; 6996; 8372; 8930; 9583; 9672; 9695; 10411; 10675; 10846; 11253; 51733; 79661; 79873; 7040; 57115; 375790; 80896; 2547…
centriole	GO:0005814	c	4	105	105	57	(54.3%)	0.000136058	0.00642872	HSPA6; SIRT2; PCM1; BIRC5; CEP55; AHI1; HSPA1B; HSPA1A; CCDC146; IFT88; TSKS; CEP104; AGBL2; MPHOSPH9; CEP128; SCLT1; CEP120; ALMS1; CETN1; CNTROB; FTCD; NEURL4; PLA2G3; WDR62; TUBD1; AURKA; C2CD3; ODF2; STARD9; CCHCR1; CENPJ; CEP164; CEP250; CEP41; STIL; CEP192; CROCC; CEP89; HERC2; PCNT; CCP110; FBF1; TTBK2; MDM1; SPICE1; PARP3; CEP152; CCDC92; HAP1; CNTLN; SFI1; DZIP1L; BBS4; CEP135; NUBP2; NU…	332; 585; 1068; 132320; 199221; 3303; 3304; 3310; 4682; 4957; 5108; 5116; 84461; 6491; 22933; 6790; 55835; 7840; 50487; 8100; 8924; 9001; 9662; 9696; 9731; 9738; 9814; 10039; 10101; 10841; 11190; 10198; 116840; 79841; 145508; 153241; 80212; 146057; 115948; 57639; 55165; 51174; 84902; 85302; 54535; 54806; 54875; 284403; 55125; 22995; 56890; 57519; 26005; 60385; 152185; 95681; 22897
aminoglycan catabolic process	GO:0006026	b	5	68	68	40	(58.8%)	0.000136977	0.035875	TGFB1; SDC3; STAB2; ACAN; AGRN; PGLYRP2; CHI3L2; CHI3L1; PGLYRP4; CHIA; OVGP1; HPSE2; NCAN; SLC9A1; LYG2; CTBS; CHIT1; FMOD; PRELP; HMMR; CD44; NAGLU; GALNS; GPC1; SDC2; GPC5; FGF2; BCAN; PGLYRP3; ARSB; CSPG4; CSPG5; HEXA; SDC1; HYAL1; HEXB; GLB1; HYAL4; HYAL3; FUCA1	176; 411; 960; 1116; 1117; 1118; 1463; 1464; 1486; 2247; 2262; 2331; 2517; 2588; 2720; 2817; 3073; 3074; 3161; 3373; 4669; 5016; 5549; 6382; 6383; 6548; 8372; 9672; 10675; 7040; 57115; 375790; 254773; 114770; 114771; 23553; 27159; 60495; 55576; 63827
single-multicellular organism process	GO:0044707	b	2	5925	5908	2263	(38.3%)	0.00014059	0.00365534	POLL; ELANE; TULP1; RNF17; CD226; LIFR; AGT; ADIPOQ; NR0B2; COPRS; PIK3CD; CAMK4; PIK3CG; ZSWIM6; STK24; SPN; RNF111; GRIN1; FOXQ1; ZNF45; TCOF1; MUC2; SP2; CRB1; MUC6; SP7; L3MBTL3; TRAPPC9; COL7A1; DRC1; MAG; CSN3; MAK; ITGA8; ATP2A1; ITGA2; EVC; ITGA5; ITGA6; GTF3C5; APOA4; APOA5; PHLDA1; DUSP22; ATPIF1; LILRB3; LILRB2; LILRB1; FARP1; PAM16; LSR; HRH1; KCNIP1; SDK1; DNASE1L2; COL4A4; COL4A3; C…	12; 16; 19; 24; 25; 27; 29; 31; 32; 33; 40; 43; 48; 53; 11173; 27319; 92; 102; 111; 113; 114; 118; 119; 142; 146; 148; 153; 154; 155; 160; 161; 165; 174; 176; 177; 182; 183; 196; 197; 199; 204; 208; 214; 223; 229; 238; 246; 247; 249; 258; 267; 268; 271; 272; 274; 279; 6556; 283; 287; 288; 290; 23191; 307; 317; 320; 321; 5515; 324; 333; 337; 338; 341; 348; 350; 354; 358; 383; 384; 394; 410; 411; 6…
regulation of GTPase activity	GO:0043087	b	5	683	682	294	(43.1%)	0.000143173	0.035875	ARHGEF10L; ARHGAP30; ADPRHL1; RAB3IP; TBC1D16; SPTB; MCF2L2; FNBP1; AKT2; PKP4; RCBTB2; ARHGEF19; RAPGEF3; RASAL1; LLGL2; CAV2; SMAP1; VPS9D1; TBC1D21; ITSN1; ARHGEF4; ARHGEF5; DYNLT1; ARHGEF3; NTRK2; NTRK3; DENND3; XCL2; XCL1; ARHGAP20; ARHGAP27; DOCK10; EVI5; ARAP2; GRIN1; ARHGAP28; RALGAPA1; KL; JAK3; ERBB2; FLCN; ARHGEF12; NGEF; SHC1; ERBB4; ARHGEF17; ARHGEF18; SRGAP1; ARHGEF37; EIF2B3; SIPA1…	29; 153; 208; 392; 394; 585; 613; 685; 858; 958; 1102; 1437; 1439; 1793; 1794; 1969; 2042; 2044; 2064; 2065; 2066; 2069; 2146; 2247; 2261; 2263; 2264; 2302; 2675; 2889; 2902; 2903; 2905; 3071; 3268; 3383; 3560; 3568; 3633; 3655; 3667; 3717; 3718; 3993; 3996; 3084; 201163; 201176; 4649; 4650; 4747; 4763; 4902; 4908; 4915; 4916; 5156; 5159; 5296; 5364; 23101; 23102; 5662; 5739; 22821; 5863; 5866; 5…
desmosome	GO:0030057	c	3	26	26	19	(73.1%)	0.000155989	0.00316963	TCHP; KAZN; KRT80; PNN; DSC2; DSC3; DSP; DSC1; DSG4; JUP; PKP4; PKP3; PKP2; PKP1; EVPL; DSG2; DSG3; DSG1; PPL	1823; 1824; 1825; 1828; 1829; 1830; 1832; 2125; 3728; 5317; 5318; 5411; 5493; 8502; 11187; 144501; 147409; 84260; 23254
cellular lipid catabolic process	GO:0044242	b	4	181	181	90	(49.7%)	0.000158493	0.0254331	PCCB; AKT2; APOC1; CYP4F2; CYP4F3; ADIPOQ; PNPLA3; ECH1; CYP4F12; CPT2; PIK3CG; ABCD2; SMPDL3B; LIPC; ENPP7; IDH1; ENPP2; AMACR; SMPDL3A; PLIN5; PNPLA8; INPP5F; SCARB1; FABP2; CPS1; ACADS; GBA; HACL1; TYSND1; APOA4; APOA5; ACADL; APOE; APOB; APOH; CYP26B1; PNPLA2; GBA3; SIRT2; PPARA; HADH; PEX5; ACAD9; ECI1; CYP26C1; MUT; CROT; FABP6; SMPD4; SMPD1; FABP3; ACOXL; AKR1C3; CYP1B1; BCO2; PLA2G4D; GPC…	32; 33; 35; 36; 51; 154; 208; 225; 337; 338; 341; 348; 350; 66002; 747; 949; 1373; 1375; 1376; 1384; 1545; 1579; 1632; 1891; 2108; 2109; 2170; 125981; 2581; 2629; 3033; 3074; 3295; 3417; 3667; 3949; 3990; 4051; 4594; 5096; 5168; 5264; 5294; 5321; 5408; 5465; 5830; 22933; 6609; 8310; 8529; 8605; 8644; 8877; 9370; 10999; 339221; 219743; 340665; 2169; 2172; 440503; 80724; 10924; 50640; 116519; 83875…
cellular response to xenobiotic stimulus	GO:0071466	b	4	102	101	55	(54.5%)	0.000158597	0.0254331	EPHX1; EPHX2; AOC2; APOBEC3A; ALDH3A1; PTGS1; MGST2; MGST3; UGT1A8; AKR7A2; AKR7A3; CYP1B1; CYP2D6; CYP2F1; ACSM1; CYP2B6; RB1; UGT2B15; UGT2B11; GLYAT; GRIN1; ACY3; CYP2W1; GSTO2; FMO2; FMO3; UGT2B4; FMO1; CRYZ; CYP2C8; CYP2A13; NAT2; NAT1; SULT1A1; ACSM2B; SULT1A2; CES1; GGT1; MCM7; BPHL; CYP3A4; CYP3A5; CYP2C9; CYP1A1; CYP1A2; GSTO1; GSTM1; GSTM2; ACSL1; GSTM4; AHR; NR1I2; CYP2C19; CYP2C18; UG…	9; 10; 196; 218; 314; 670; 1066; 1429; 1543; 1545; 1553; 1555; 1557; 1558; 1559; 1562; 1565; 1572; 1576; 1577; 2052; 2053; 2180; 2326; 2327; 2328; 2678; 2902; 2944; 2946; 2948; 4176; 4258; 4259; 5742; 5925; 6799; 6817; 7363; 7366; 8574; 8856; 9446; 10249; 10720; 116285; 200315; 348158; 119391; 54490; 54576; 54905; 22977; 91703; 1544
basolateral plasma membrane	GO:0016323	c	3	214	214	104	(48.6%)	0.000160847	0.00316963	CD34; AGER; RAPGEF3; DLG1; MARVELD2; CDH2; ERBB2; ERBB3; ERBB4; AQP1; NAIP; UMOD; ENPP1; PROM2; ATP2B4; SLC2A9; MEGF10; MEGF11; TLR9; CFTR; SLC19A1; ITGA9; SLC7A6; ITGA3; ITGA6; SLC2A2; ST14; ATP7B; SLC9A4; SLC9A1; AJAP1; CLDN8; SLCO4C1; CEACAM5; TACSTD2; ANXA13; ORAI1; DSP; DAG1; SLC26A6; SLC39A5; DDR1; OTOF; SLC22A1; SLC22A2; BEST1; SLC22A8; SLC22A9; SLC4A11; MYO1D; MYO1C; MYO1A; CD300LG; SLC4A…	160; 177; 286; 287; 288; 312; 358; 368; 479; 481; 493; 525; 540; 768; 770; 780; 846; 947; 1000; 1014; 1048; 1080; 1496; 1525; 1605; 1739; 1832; 2054; 2064; 2065; 2066; 338328; 3320; 3570; 3655; 3675; 3680; 3949; 4070; 4179; 4233; 4640; 4641; 4642; 4671; 5029; 5167; 5311; 5745; 6514; 6521; 6548; 6554; 6573; 6580; 6582; 6768; 7018; 7082; 7369; 7439; 389015; 9053; 9057; 9073; 9376; 9381; 9497; 10257…
lipid transporter activity	GO:0005319	m	3	110	110	59	(53.6%)	0.000162922	0.0032119	TNFAIP8L3; ANO9; ANO4; ANO7; ANO3; SLCO1B1; APOA4; SPNS3; SPNS2; FABP3; PRELID2; AKR1C4; APOA5; APOF; SLC10A1; APOE; APOB; SLC10A6; SLC10A5; COL4A3BP; ATP8B4; PCTP; SFTPA1; ABCD2; APOL3; CETP; CFHR4; ATP10A; ATP10B; ATP8A1; ATP10D; ABCA12; SLCO2A1; SLCO1A2; SLC27A5; SLC27A4; PLEKHA8P1; SLCO2B1; ABCG1; PLSCR4; PLSCR2; ABCG5; SLCO1C1; ABCG8; OSBPL5; ABCG4; SLCO1B3; NPC1L1; ATP8B3; ABCA7; ABCA4; ABC…	19; 21; 24; 225; 319; 337; 338; 348; 1071; 1109; 2170; 57047; 6554; 6578; 6579; 23120; 121601; 9619; 10347; 10396; 10599; 338440; 10998; 10999; 11309; 83394; 79895; 374868; 80833; 114571; 114879; 148229; 345274; 50636; 116519; 51054; 347051; 53919; 153768; 57088; 57194; 57205; 58488; 26154; 26207; 91869; 124976; 388121; 201305; 28234; 28965; 29881; 653509; 10087; 63982; 64137; 64240; 64241; 10877
organonitrogen compound catabolic process	GO:1901565	b	4	353	352	161	(45.7%)	0.000178992	0.0263119	SLC6A3; AGXT2; CHI3L2; CHI3L1; APOC1; PAH; CPQ; HPSE2; OGG1; ASPDH; OGDH; NCAN; CTBS; PRODH2; PDE8A; KMO; PDE7B; FMOD; GOT2; CTSH; LIPC; ENTPD4; HAL; ENPP7; ENPP4; ENPP2; PAOX; SLC25A21; GPT; CYP3A4; CYP3A5; ATP2B4; SMPDL3B; DBH; SMPDL3A; CSPG4; CSPG5; HYAL3; ALDH1L2; HYAL1; AMT; MTRR; ALDH5A1; SCARB1; DMGDH; ERAP2; GBA; TDG; RAPGEF3; UPB1; HDC; PDXP; HYAL4; ACADL; OVGP1; UROC1; CYP2D6; GLDC; NT5…	33; 36; 176; 191; 272; 290; 316; 169355; 341; 383; 411; 493; 635; 164668; 949; 960; 1116; 1117; 1118; 1463; 1464; 1486; 1512; 1565; 1576; 1577; 1621; 1629; 275; 1757; 1806; 2028; 2184; 125981; 2247; 2262; 2331; 2517; 2572; 2581; 2588; 2629; 2653; 2678; 2720; 2731; 2806; 2817; 2875; 2954; 3034; 3067; 3073; 3074; 3161; 3176; 3242; 3373; 131669; 55258; 3949; 3990; 4012; 4322; 4507; 4521; 4552; 4669;…
anion transport	GO:0006820	b	5	561	561	245	(43.7%)	0.000194515	0.038457	AVPR1A; MPC2; FXYD3; SLC6A5; SLC7A13; SLC17A8; ANO3; CD36; APOA5; AKT2; SLC34A3; ATP9B; APOC1; CYP4F2; PLIN2; ROS1; SLC27A6; SLCO5A1; SLCO6A1; CPT2; ADAMTS8; NTRK2; SLC34A1; SLC12A7; SLC34A2; CLN3; SLC12A3; SLC12A2; EDN1; SLC26A10; ABCD2; CLN8; SLC38A4; SLC38A6; CETP; AQP1; SLC25A2; CLCN1; ENPP3; WNK4; ENPP1; PER2; SLC25A21; SLC6A16; OCA2; GIPC1; OSBPL5; SH3BP4; PNPLA8; SCARB1; ACSL1; SLC2A2; ATP…	19; 20; 24; 31; 32; 387775; 208; 225; 55867; 6556; 320; 337; 341; 348; 358; 368; 383; 552; 624; 706; 123; 761; 765; 768; 948; 949; 1071; 1080; 1109; 1179; 1180; 1187; 1188; 1201; 1244; 1375; 1376; 1497; 1579; 153201; 1811; 1814; 1815; 1836; 1906; 2170; 2172; 2180; 133482; 2550; 2557; 2558; 2559; 2568; 2569; 2806; 2917; 3949; 4763; 4794; 54716; 4828; 4843; 4915; 4923; 4948; 5025; 5027; 5029; 5167;…
arachidonic acid metabolic process	GO:0019369	b	5	52	52	32	(61.5%)	0.000197328	0.038457	EPHX2; PTGS1; ALOX15; CYP4F2; AKR1C3; CYP1B1; CYP2D6; CYP2F1; CYP4F12; CYP2B6; PTGIS; PNPLA8; CYP2C18; DAGLA; DAGLB; TBXAS1; CYP2C8; CYP2A13; SPHK1; CYP2A7; CYP2A6; PLA2G4C; PLA2G4A; HPGDS; CYP2C9; CYP1A1; CYP1A2; CYP4A11; CYP2C19; SSTR4; ALOXE3; ALOX15B	246; 247; 66002; 747; 1543; 1545; 1548; 1549; 1553; 1555; 1557; 1558; 1559; 1562; 1565; 1572; 1579; 2053; 5321; 5742; 6754; 6916; 8529; 8605; 8644; 8877; 1544; 5740; 50640; 221955; 27306; 59344
neurotransmitter biosynthetic process	GO:0042136	b	4	14	14	12	(85.7%)	0.000216865	0.027325	DAGLA; NOS1; DAGLB; SLC44A4; SLC22A2; SLC6A3; ALDH9A1; CHAT; TH; PAH; ACHE; GAD2	43; 223; 747; 1103; 2572; 4842; 5053; 6531; 6582; 7054; 80736; 221955
drug catabolic process	GO:0042737	b	4	14	14	12	(85.7%)	0.000216865	0.027325	CYP2C9; CYP2C8; CYP1A2; CYP2D6; NOS1; CYP2B6; CYP4B1; NR1I2; CYP2C19; CYP2A6; CYP3A4; CYP3A5	1548; 1555; 1557; 1558; 1559; 1565; 1576; 1577; 1580; 4842; 8856; 1544
sodium-independent organic anion transmembrane transporter activity	GO:0015347	m	5	21	21	16	(76.2%)	0.000238632	0.0118521	SLCO4A1; SLCO6A1; SLCO1B3; SLCO2A1; SLC22A11; SLCO1B1; SLCO5A1; SLCO4C1; SLC22A25; SLC22A10; SLCO1A2; SLCO2B1; SLC22A24; SLC22A8; SLC22A9; SLCO1C1	387775; 55867; 133482; 6578; 6579; 9376; 10599; 11309; 81796; 114571; 283238; 53919; 353189; 387601; 28231; 28234
microtubule organizing center	GO:0005815	c	4	633	631	272	(43.1%)	0.000250672	0.0105282	SAC3D1; IFT27; HSPA6; USH2A; BUB1B; PLK1; PPP2R3C; IQCB1; HYLS1; CCDC28B; CCDC146; CAPRIN2; MDM1; DAB1; NEK9; FRY; USP20; CEP128; MVB12A; BLOC1S2; NFE2L2; PPP4C; GSDMC; ALS2; ALMS1; CCDC92; PLA2G6; ESPL1; PLA2G3; EVI5; WDR62; RELB; TPGS1; CUL7; BRCA1; TBC1D7; BRCA2; CENPJ; IFT57; APC; CENPF; SPAG5; CEP152; CEP192; CEP89; MTUS1; MTUS2; CCDC151; PPP4R2; CEP112; YIF1A; TTC23L; WRAP73; TRAF3IP1; CEP3…	20; 229; 324; 332; 65981; 284076; 582; 583; 585; 672; 675; 701; 841; 994; 1063; 1068; 1107; 1111; 132320; 1400; 1600; 1639; 1785; 2121; 2140; 54970; 199221; 468; 93323; 3303; 3304; 3310; 3397; 3833; 4033; 4117; 4172; 4296; 201134; 4682; 4692; 4750; 4751; 4752; 4780; 4957; 5076; 5108; 5116; 5119; 5142; 5311; 5314; 5347; 5531; 5586; 5590; 5663; 5664; 5693; 5892; 5971; 22858; 84461; 6249; 6491; 6509…
multicellular organismal macromolecule metabolic process	GO:0044259	b	4	116	116	61	(52.6%)	0.000262085	0.029484	MMP14; MMP15; MMP16; MMP10; COL11A1; COL11A2; MMP13; ITGA2; CBX8; MMP19; HIF1A; ADAMTS14; RAPGEF3; WNT4; COL2A1; P2RX7; AKR1C3; ENPEP; MMP26; ACE; ADAMTS3; CIITA; FAP; AGER; SUCO; PDGFRB; PRTN3; UTS2; ACACA; COL18A1; CTSB; COL19A1; IL6R; COL5A2; PPARG; COL4A4; COL4A3; COL4A2; COL4A1; SERPINF2; MMP27; EP300; MMP20; SERPINB7; COL15A1; F2; BMP4; TGFB1; COL7A1; COL5A3; ARG1; ID1; COL5A1; COL1A2; MMP8…	31; 383; 652; 1278; 1280; 1282; 1284; 1285; 1286; 1289; 1290; 1291; 1292; 1294; 1301; 1302; 1306; 1508; 140766; 2028; 2033; 2147; 2191; 3091; 3397; 3570; 3673; 4261; 4316; 4317; 4318; 4319; 4322; 4323; 4324; 4325; 4327; 5027; 5159; 5345; 5468; 5657; 1303; 1310; 8644; 8710; 9313; 9508; 1636; 10411; 10911; 56547; 7040; 80781; 50509; 51430; 54361; 57332; 177; 256076; 64066
microtubule cytoskeleton organization	GO:0000226	b	4	427	426	190	(44.6%)	0.000267429	0.029484	TEKT2; RSPH4A; PLK1; PPP2R3C; C2CD3; KIF2C; KIF2B; DLG1; CNTROB; BLOC1S2; EML2; CEP120; EML1; DYNLT1; SKA3; NAV1; GOLGA2; ESPL1; PLA2G3; CCDC13; WDR62; TRPV4; TPGS1; CUL7; BRCA1; BRCA2; CENPJ; CCDC114; LRRC6; SPAG5; CEP192; SPAG1; CCDC151; MDM1; WRAP73; CEP350; KIFC1; PSRC1; NIN; CNTLN; STIL; INPP5J; AKAP9; KIF23; STARD9; CEP72; TACC1; PKHD1; TACC2; TUBE1; CAPZB; TACC3; RP1; PCM1; DOCK7; FMN2; CN…	25; 324; 332; 284076; 583; 585; 672; 675; 832; 1107; 1111; 1400; 1605; 1739; 1767; 1855; 2009; 2042; 2138; 2801; 93323; 3833; 3993; 3996; 4000; 4133; 4134; 4287; 4292; 4627; 4682; 4744; 4747; 4751; 5108; 5116; 5119; 5195; 5311; 5314; 5347; 5590; 6249; 6314; 6446; 6491; 6651; 6674; 6790; 55755; 6867; 6900; 6904; 6905; 6993; 7272; 55835; 7405; 23122; 50487; 23187; 79925; 8312; 9053; 9493; 9611; 963…
xenobiotic metabolic process	GO:0006805	b	3	97	96	52	(54.2%)	0.000281977	0.0162338	EPHX1; EPHX2; AOC2; ALDH3A1; PTGS1; MGST2; MGST3; UGT1A8; AKR7A2; AKR7A3; CYP1B1; CYP2D6; CYP2F1; ACSM1; CYP2B6; UGT2B15; UGT2B11; GLYAT; GRIN1; ACY3; CYP2W1; GSTO2; FMO2; FMO3; UGT2B4; FMO1; CRYZ; CYP2C8; CYP2A13; NAT2; NAT1; SULT1A1; ACSM2B; SULT1A2; CES1; GGT1; BPHL; CYP3A4; CYP3A5; CYP2C9; CYP1A1; CYP1A2; GSTO1; GSTM1; GSTM2; ACSL1; GSTM4; AHR; NR1I2; CYP2C19; CYP2C18; UGT2B28	9; 10; 196; 218; 314; 670; 1066; 1429; 1543; 1545; 1553; 1555; 1557; 1558; 1559; 1562; 1565; 1572; 1576; 1577; 2052; 2053; 2180; 2326; 2327; 2328; 2678; 2902; 2944; 2946; 2948; 4258; 4259; 5742; 6799; 6817; 7363; 7366; 8574; 8856; 9446; 10249; 10720; 116285; 348158; 119391; 54490; 54576; 54905; 22977; 91703; 1544
protein binding involved in cell-cell adhesion	GO:0098632	m	4	11	11	10	(90.9%)	0.000300084	0.0107173	IGSF9; GLDN; NRCAM; DSC2; NFASC; DSP; JUP; PKP2; DSG2; CTNNA3	1824; 1829; 1832; 3728; 5318; 57549; 342035; 4897; 23114; 29119
glomerular epithelial cell development	GO:0072310	b	5	11	11	10	(90.9%)	0.000300084	0.0478498	FOXJ1; BMP4; LAMB2; MYO1E; PODXL; MAGI2; NPHS1; JAG1; IQGAP1; ADIPOQ	182; 652; 2302; 3913; 4643; 5420; 8826; 9370; 9863; 4868
exogenous drug catabolic process	GO:0042738	b	5	11	11	10	(90.9%)	0.000300084	0.0478498	CYP2C9; CYP2C8; CYP1A2; NOS1; CYP2B6; CYP4B1; NR1I2; CYP2C19; CYP2A6; CYP3A4	1548; 1555; 1557; 1558; 1559; 1576; 1580; 4842; 8856; 1544
calmodulin binding	GO:0005516	m	3	180	179	88	(49.2%)	0.000304048	0.00559449	ADD2; ADD1; IQCB1; ATPIF1; EEF2K; RYR1; RYR3; RYR2; CAMK4; PLA2G6; TRPV4; GRIN1; TRPV6; TRPV1; KCNN3; ATP2B4; UBR4; CNN1; MYO5B; MYO15A; MYO3A; SPTAN1; NOS2; RIT1; EPB41; ORAI1; CEP97; SLC9A1; INVS; ITPKC; ITPKB; TRPM4; PHKG2; PLCB3; SPATA17; MYO5A; CAMSAP3; CAMSAP1; CAMKK2; SCN5A; ARPP21; MYH10; MYH13; MYH14; MYH15; IQCF1; MYO1G; MYO1E; MYO1D; MYO1C; MYO1A; MYH2; MYH3; STRN4; MYH1; MYH6; STRN3; …	118; 119; 165; 493; 800; 814; 1264; 1612; 2035; 2902; 3707; 3782; 4133; 4619; 4620; 4621; 4622; 4624; 4626; 4627; 4628; 4640; 4641; 4642; 4643; 4644; 4647; 4650; 4842; 4843; 4846; 5116; 5137; 5257; 5261; 5331; 5924; 6004; 6261; 6262; 6263; 6331; 6547; 6548; 6640; 6709; 6711; 55755; 7082; 7442; 8398; 8735; 8826; 8877; 9098; 9657; 219670; 10645; 10777; 10788; 79598; 79784; 80271; 6016; 132141; 5116…
laminin complex	GO:0043256	c	3	8	8	8	(100.0%)	0.000307961	0.0054602	LAMA1; LAMA3; LAMA5; LAMC2; LAMC1; LAMB1; LAMB3; LAMB2	3909; 3911; 3912; 3913; 3914; 3915; 3918; 284217
interleukin-17 receptor activity	GO:0030368	m	5	8	8	8	(100.0%)	0.000307961	0.0137659	IL27RA; IL6ST; IL17RE; IL17RD; IL17RC; IL17RB; IL17RA; IL17REL	3572; 400935; 84818; 54756; 55540; 23765; 9466; 132014
spectrin-associated cytoskeleton	GO:0014731	c	5	8	8	8	(100.0%)	0.000307961	0.0162185	RHBG; SPTB; DMTN; SPTA1; ANK1; ANK3; EPB41; SPTBN1	286; 288; 2035; 2039; 6708; 6710; 6711; 57127
ruffle	GO:0001726	c	3	158	158	79	(50.0%)	0.000309683	0.0054602	RASGRP2; SPATA13; ARHGEF4; CYFIP1; KLHL41; SNX9; ADAM17; MYO1C; EPHA2; PTPRZ1; PODXL; SPRY2; AKT2; PDLIM7; PSD; EPS8; DNM2; PDXP; EPB41L5; IQGAP1; PDE4A; DDX58; ARAP3; TIRAP; LAYN; BCAR1; FAP; MYH9; TLN2; VIL1; PARD6A; TLN1; TIAM1; CLIP1; CIB1; TRPV4; PLA2G4F; GSN; DLC1; FGD5; SRC; ITGB3; FGD6; MACF1; CLASP2; FGD3; FGD2; ALS2; WWC1; KIF18A; PALLD; ITGA5; SPRY4; FERMT1; APC; EPS8L1; EPS8L2; PLEKHO…	199; 208; 23191; 324; 50855; 1785; 1969; 2059; 2191; 2934; 3320; 3678; 3685; 3690; 4210; 4627; 4641; 4644; 4650; 5141; 5341; 5420; 5662; 5795; 5803; 5921; 6249; 6714; 6868; 55785; 7074; 7094; 7429; 23122; 23189; 8826; 9564; 10235; 10253; 10347; 10395; 10458; 10519; 143903; 9260; 114609; 81848; 81930; 50649; 83543; 83660; 51177; 51429; 152273; 54822; 54869; 55616; 23022; 23242; 23286; 23396; 23499…
cellular response to stimulus	GO:0051716	b	2	6988	6964	2645	(38.0%)	0.000318058	0.00689126	ELANE; OR52B6; HSPA6; OR10T2; NELFE; GBP5; CD226; LIFR; AGT; ADIPOQ; MVB12A; NR0B2; PPP4C; PIK3CD; CAMK4; PIK3CG; OR5AN1; STK24; SPN; RNF111; GRIN1; SIRPG; NUP98; XPC; SP5; SCG2; OR5B3; RAB40B; GTSE1; CLEC2D; ANGPT4; MAG; CTBP2; ITGA8; ITGA9; ATP2A1; OR1B1; ITGA2; ITGA3; ITGA5; ITGA6; MGST2; MGST3; DENND4C; APOA4; APOA5; IQSEC3; SEMA4B; PHLDA3; OR5D16; LILRB5; ATPIF1; LILRB3; LILRB2; LILRB1; ENG;…	9; 10; 16; 19; 24; 25; 27; 29; 31; 40; 11173; 81; 92; 102; 111; 113; 114; 118; 131; 140; 142; 143; 131096; 146; 148; 153; 154; 155; 160; 161; 174; 177; 182; 183; 196; 197; 199; 208; 214; 218; 229; 238; 246; 247; 249; 267; 286; 287; 288; 23191; 307; 314; 317; 5515; 324; 332; 333; 334; 337; 338; 348; 358; 383; 392; 394; 338674; 205147; 65979; 65981; 65985; 65992; 472; 481; 487; 493; 131566; 1005327…
oxidoreductase activity, acting on paired donors, with incorporation or reduction of molecular oxygen, reduced flavin or flavoprotein as one donor, and incorporation of one atom of oxygen	GO:0016712	m	4	29	27	19	(70.4%)	0.000346557	0.0115519	CYP3A43; CYP1A1; CYP1A2; CYP19A1; CYP1B1; CYP4Z1; CYP2D6; CYP2C8; CYP4F12; CYP2F1; CYP2B6; CYP4B1; CYP4F8; CYP2A13; CYP2A7; CYP2A6; CYP3A4; CYP3A5; CYP2C18	66002; 1543; 1545; 1548; 1549; 1553; 1555; 1558; 1562; 1565; 1572; 1576; 1577; 1580; 1588; 199974; 11283; 1544; 64816
MHC protein complex	GO:0042611	c	4	27	27	19	(70.4%)	0.000346557	0.0123038	HLA-DRA; AZGP1; HLA-B; HLA-A; HLA-DRB1; HLA-G; HLA-F; HLA-E; HLA-DQA1; HLA-C; HLA-DQB1; HLA-DOA; HLA-DOB; HLA-DPA1; HLA-DRB5; HFE; HLA-DMB; HLA-DQA2; HLA-DMA	563; 3077; 3106; 3107; 3108; 3109; 3111; 3112; 3113; 3117; 3118; 3119; 3122; 3123; 3134; 3135; 3105; 3127; 3133
cell-cell adhesion	GO:0098609	b	3	885	884	370	(41.9%)	0.000357038	0.0191849	IL6ST; IFNAR1; CD226; SEMA4A; DUSP22; SEMA4D; ADIPOQ; DLG1; CYP26B1; DLG5; PRNP; CAMK4; PTGER3; SPN; IFNA10; IFNA17; SIRPG; RNASE10; IL7R; TNFSF11; CD1C; ITGA5; ITGA6; APOA4; PLG; IFNL3; LILRB2; LILRB1; GRAP2; JAK2; JAK3; TNFRSF4; CCL25; REG3A; IFNW1; DSP; NFASC; PPARA; GLMN; ZEB1; TYRO3; ITGAX; RAG2; HLX; CAMSAP3; ITGAV; ITGAD; PIK3CD; RET; PRKDC; SPTA1; CDH12; NPHP4; PIK3CG; NEDD4; PCDHB13; PCD…	25; 154; 177; 199; 214; 246; 6556; 288; 337; 460; 572; 652; 678; 796; 814; 841; 911; 917; 920; 921; 923; 924; 926; 941; 947; 960; 962; 999; 1000; 1002; 1003; 1005; 1007; 1009; 1010; 1014; 1048; 1326; 11146; 1387; 1475; 1493; 1496; 1500; 1525; 1545; 1600; 51294; 1739; 1794; 1803; 1823; 1824; 1825; 1828; 1829; 1830; 1832; 1951; 1952; 5789; 2039; 2045; 2051; 2064; 2195; 2196; 2244; 2302; 2650; 2736;…
endoplasmic reticulum lumen	GO:0005788	c	4	201	201	97	(48.3%)	0.000358046	0.0123038	COL11A1; COL11A2; P4HA3; CYP2W1; ADAMTS5; ADAMTS7; FKBP10; HYOU1; DNAJB11; TOR3A; CNPY3; EDN1; LIPC; FMO1; COL19A1; EDEM2; COL23A1; HRC; COL15A1; COL7A1; MBTPS1; GBF1; TMEM43; ERAP2; KDELC1; H6PD; BCHE; APOA4; SUMF2; ADAMTSL1; APOB; ADAMTSL4; RNASET2; THBS1; COL27A1; SDF2L1; RCN3; COL4A4; COL4A3; COL4A2; COL4A1; COL16A1; PROZ; COL22A1; COL12A1; GANAB; LRPAP1; CD4; PRKCSH; COL2A1; FLT3; CERCAM; UG…	337; 338; 410; 411; 590; 813; 844; 920; 1066; 1278; 1280; 1282; 1284; 1285; 1286; 1289; 1290; 1291; 1292; 1294; 1297; 1298; 1299; 1301; 1302; 1306; 1307; 1861; 1906; 2098; 2147; 2153; 2155; 2322; 2326; 2923; 3270; 3990; 4043; 169044; 5265; 5329; 5589; 6345; 7057; 7373; 1303; 1310; 11173; 8635; 8720; 8729; 8858; 9563; 9601; 10345; 10525; 10695; 11096; 340075; 285203; 340267; 79070; 79188; 79642; 8…
positive regulation of hydrolase activity	GO:0051345	b	5	916	915	382	(41.7%)	0.000363038	0.0530641	HSPA2; AGT; SEMA4D; SEMG1; SEMG2; GRIN1; ARHGEF10; ARHGEF11; ARHGEF12; ARHGEF15; ARHGEF16; ARHGEF17; ARHGEF18; ARHGEF19; FN1; ADRA1A; AKAP6; AKAP9; ARHGAP17; ARHGAP12; ARHGAP10; ARHGAP18; ARHGAP19; RASGRP2; TNFSF15; ITGA2; ITGA6; DENND4C; APOA4; APOA5; IQSEC3; PPP1R15A; TNNT2; APOH; TBC1D21; JAK2; TBC1D26; NF1; TBC1D24; CCL25; CCL24; TBC1D2B; IL5RA; SENP1; PPARG; COL4A3; AHSA2; SRGAP1; RET; SPTA1…	27; 29; 148; 153; 154; 183; 208; 229; 283; 317; 337; 350; 392; 394; 481; 23787; 552; 553; 572; 613; 637; 685; 840; 841; 846; 858; 958; 1102; 1285; 1378; 1437; 1439; 1512; 1612; 1785; 1793; 1794; 1969; 2064; 2065; 2066; 2069; 2099; 2146; 2247; 2261; 2263; 2264; 2302; 2335; 133522; 2675; 2889; 2902; 2903; 2905; 2934; 2956; 3071; 3208; 3268; 3303; 3304; 3306; 3383; 3428; 3560; 3568; 3633; 3655; 3667…
protein-lipid complex	GO:0032994	c	2	41	41	26	(63.4%)	0.000395094	0.00273739	SAA4; LCAT; SAA1; APOC4-APOC2; APOC1; APOA4; APOA5; BIN1; MSR1; APOF; APOE; APOB; APOH; LSR; APOL1; SORL1; LIPC; CETP; HPR; HDLBP; LDLR; CLU; LPA; GPIHBP1; PON1; ABCA1	19; 274; 319; 337; 338; 341; 348; 350; 1071; 1191; 338328; 3069; 3250; 3931; 3949; 3990; 4018; 4481; 6288; 6291; 6653; 100533990; 116519; 51599; 8542; 5444
plasma lipoprotein particle	GO:0034358	c	2	39	39	25	(64.1%)	0.000400594	0.00273739	SAA4; LCAT; SAA1; APOC4-APOC2; APOC1; APOA4; APOA5; MSR1; APOF; APOE; APOB; APOH; LSR; APOL1; SORL1; LIPC; CETP; HPR; HDLBP; LDLR; CLU; LPA; GPIHBP1; PON1; ABCA1	19; 319; 337; 338; 341; 348; 350; 1071; 1191; 338328; 3069; 3250; 3931; 3949; 3990; 4018; 4481; 6288; 6291; 6653; 100533990; 116519; 51599; 8542; 5444
lipoprotein particle	GO:1990777	c	3	39	39	25	(64.1%)	0.000400594	0.00670994	SAA4; LCAT; SAA1; APOC4-APOC2; APOC1; APOA4; APOA5; MSR1; APOF; APOE; APOB; APOH; LSR; APOL1; SORL1; LIPC; CETP; HPR; HDLBP; LDLR; CLU; LPA; GPIHBP1; PON1; ABCA1	19; 319; 337; 338; 341; 348; 350; 1071; 1191; 338328; 3069; 3250; 3931; 3949; 3990; 4018; 4481; 6288; 6291; 6653; 100533990; 116519; 51599; 8542; 5444
oxidoreductase activity, acting on paired donors, with incorporation or reduction of molecular oxygen, NAD(P)H as one donor, and incorporation of one atom of oxygen	GO:0016709	m	4	39	39	25	(64.1%)	0.000400594	0.0125185	NOS1; KMO; NOS3; CYP4F2; CYP4F3; AKR1C2; AKR1C3; CYP4F12; CYP4F11; MICAL1; MICAL2; MICAL3; CYP7A1; FMO2; FMO3; NOS2; FMO1; CYP3A4; CYP11B1; CYP2C9; CYP1A1; CYP4A11; CYP2C19; CYP11B2; COQ7	66002; 1543; 1557; 1559; 1576; 1579; 1581; 1584; 1585; 1646; 2326; 2327; 2328; 4051; 4842; 4843; 4846; 8529; 8564; 8644; 9645; 10229; 57553; 57834; 64780
intermediate filament cytoskeleton	GO:0045111	c	5	245	243	114	(46.9%)	0.000465001	0.0162185	KRT39; KRT38; KRT31; KRTAP4-5; KRT32; KRT35; KRT34; KRT37; KRT36; KRT76; PKP2; PKP1; SMG7; EIF1AD; MICAL1; NSFL1C; KRTAP1-1; KRT28; TRIM29; KRT23; KRT20; KRTAP3-2; KRT27; KRT24; KRT25; KRTAP27-1; ZNF175; PRPH; XRN1; MTRR; MYO5A; SYNM; NFATC4; DES; FLG; KRTAP9-8; KRTAP4-8; CHD3; KRTAP9-2; KRTAP9-4; PCDHB4; JUP; PJA2; DSP; PLEC; DDX60; EVPL; KRTAP24-1; KRT16; KRT15; KRT13; KRT12; KRT10; KRT75; KRT7…	1107; 1497; 140807; 1674; 1832; 2125; 2312; 2670; 3728; 3848; 3850; 3853; 3854; 3855; 3856; 3857; 3858; 3859; 3860; 3866; 3868; 3881; 3882; 3883; 3884; 3885; 3886; 3887; 3888; 3889; 3890; 3891; 4000; 4552; 4644; 4741; 4744; 4747; 4776; 5317; 5318; 5339; 5411; 5586; 5630; 6249; 6509; 6867; 400673; 7728; 8687; 8688; 8689; 8829; 9119; 55968; 9867; 9887; 337880; 337959; 10763; 338785; 728224; 83897; …
microtubule-based movement	GO:0007018	b	4	219	219	104	(47.5%)	0.000470356	0.0482684	DNAH14; IFT27; DNAH10; LRPPRC; MGARP; CATSPER1; KIF2C; DNAH11; RSPH4A; TTC30B; ARHGAP21; CLN3; DLGAP5; IFT57; LRRC6; CCDC151; KIFC2; KIFC1; NPHP3; KIF25; KIF5A; KIF27; KIF23; STARD9; KLC1; KLC3; IFT43; NGF; KIF12; PCM1; HIF1A; FMN2; DNAI1; DNAI2; DNAH12; TRAF3IP1; KIF2B; DPCD; KIF6; MAP1S; DYNC1LI1; DTNBP1; DYNC2H1; TTC30A; DNAH2; DNAH3; DNAH1; DNAH6; DNAH5; DNAH8; DNAH9; WDR35; SNX29; RHOT2; CCD…	160; 161; 320; 284076; 583; 585; 1062; 1176; 1201; 1639; 1767; 1768; 1769; 1770; 3091; 3798; 3831; 3833; 3834; 3895; 4134; 4744; 4747; 4803; 55811; 201625; 5108; 5195; 5590; 55605; 22858; 6687; 8546; 8701; 9001; 9493; 9585; 9787; 9928; 10112; 10128; 10300; 10749; 345895; 11004; 11020; 117144; 144132; 79443; 79582; 79659; 79809; 112752; 113220; 146754; 81930; 147700; 115948; 221421; 83658; 51143; …
lipid catabolic process	GO:0016042	b	4	287	287	132	(46.0%)	0.000492535	0.0482684	PCCB; GALC; PLCXD2; AKT2; APOC1; CYP4F2; CYP4F3; ADIPOQ; PNPLA3; PNPLA2; CYP4F12; CPT2; PIK3CG; PLA2G6; PLA2G3; ABCD2; PLD4; LIPC; PLBD2; PLBD1; LIPF; LIPI; ENPP7; IDH1; LIPJ; ENPP2; AMACR; CYP3A4; INPP5F; PLIN5; SMPDL3A; PLD1; PLD2; SCARB1; PLA2G2F; FABP2; CPS1; ACADS; CLPSL2; GBA; HACL1; TYSND1; APOA4; APOA5; ACADL; APOE; APOB; GBA3; APOH; PLCH2; ECH1; PNPLA1; PNPLA5; PNPLA8; SIRT2; PLCB2; PLCB…	32; 33; 35; 36; 51; 154; 208; 225; 337; 338; 341; 348; 350; 66002; 747; 949; 1208; 1373; 1375; 1376; 1384; 1545; 1576; 1579; 1581; 1591; 1632; 1891; 2108; 2109; 2170; 125981; 2581; 2629; 3033; 3074; 3295; 3417; 3667; 3949; 3990; 4051; 4594; 5051; 5096; 5168; 5264; 5294; 5321; 5330; 5331; 5333; 5334; 5337; 5338; 5407; 5408; 5465; 5830; 22933; 6609; 50487; 8310; 8398; 8513; 8529; 8578; 8605; 8644; …
microtubule	GO:0005874	c	5	408	408	181	(44.4%)	0.000507619	0.0162185	DNAH14; TEKT2; DNAH10; DNAH11; DNAH12; PLK1; INVS; KIF13A; LRRC49; PBXIP1; KIF2C; LRPPRC; DLG1; BYSL; TUBA3E; EML2; EML3; EML1; DYNLT1; SKA3; EML4; EML5; NAV1; GOLGA2; TRPV4; TPGS1; RP1L1; WHAMM; CENPJ; CENPE; SPAG5; MTUS1; MTUS2; MDM1; KIFC2; KIFC1; SHROOM3; PSRC1; NIN; KIF15; KIF25; TUBB4B; KIF27; GTSE1; KIF23; MEFV; KIF5A; KLC1; MYO5A; KLC3; KLC4; TUBE1; TTLL5; ODF2; MACF1; RASSF5; SAA1; DNM2;…	143; 324; 332; 164395; 705; 908; 1062; 55698; 1548; 1616; 1639; 51512; 1739; 1767; 1768; 1769; 1770; 1785; 1855; 2009; 2622; 2801; 134549; 3798; 3831; 3833; 3834; 4133; 4134; 4210; 4296; 4644; 4751; 4957; 201625; 5116; 5347; 5423; 6249; 6288; 6344; 22911; 22933; 6547; 6790; 6840; 6903; 6904; 6905; 6991; 6993; 7074; 7203; 7278; 7461; 8312; 8313; 8701; 8826; 8867; 8915; 9053; 9493; 9585; 9611; 9654…
small molecule catabolic process	GO:0044282	b	4	334	334	151	(45.2%)	0.000528813	0.0490961	PCCB; AGXT2; AKT2; SLC27A4; PAH; CYP4F2; CYP4F3; ADIPOQ; OGDH; CYP4F12; CPT2; KHK; CYP39A1; GOT2; SYNJ1; ABCD2; MTMR2; HAL; GPI; HK2; HK1; CYP26C1; AMACR; SLC25A21; GPT; ACOT4; ATP2B4; PLIN5; NPL; FUT10; INPP5E; ALDH1L2; SCARB1; TPI1; HNMT; MTRR; ALDH5A1; DBT; ACADS; ALDH3B2; HACL1; TYSND1; PRODH2; NTSR1; CPT1B; HDC; ALDH2; ACADL; APOE; UROC1; GLDC; ABHD10; CYP26B1; ECH1; ADPRM; AMT; NUDT1; ACSF3…	32; 33; 35; 36; 51; 131; 191; 208; 217; 219; 222; 225; 229; 230; 169355; 348; 383; 66002; 493; 572; 949; 132158; 1375; 1376; 1384; 1543; 1579; 1581; 1591; 1629; 1632; 275; 1891; 2027; 2098; 2108; 2109; 2184; 2523; 2524; 2526; 2527; 2528; 2530; 2572; 2592; 2653; 2720; 2731; 2806; 2821; 2875; 2954; 3029; 3033; 3034; 3067; 3098; 3099; 3176; 3242; 3295; 131669; 3667; 3795; 55258; 4041; 4051; 197322; …
cell cortex	GO:0005938	c	5	242	242	113	(46.7%)	0.000609717	0.0162185	TMOD1; CTTNBP2; SPTB; GLRX3; AKT2; RAPGEF3; GSN; RYR1; PLEKHH2; PARD6A; CAPN2; CDH1; TRPV4; CDH2; OOEP; FGB; MAEA; GIPC1; GYPC; FGFR2; RAI14; UTRN; AKAP12; CAPZB; MYRIP; SPTAN1; EPB42; EPB41; EXOC3L4; EXOC3L2; EXOC3L1; FBLIM1; DAXX; PCLO; SCNN1A; PPP1R9A; GRM7; PDLIM2; GYS2; APC; LAMC2; PHLDB1; HMCN1; MISP; TNFAIP2; MELK; FLNB; WDPCP; MYH10; FNBP1; NEDD4; TCHP; MYO1A; SPTA1; CD302; SLC4A1; AKAP13…	81; 208; 324; 800; 824; 832; 999; 1000; 1616; 1815; 2035; 2037; 2038; 2039; 2059; 2244; 2263; 2317; 2917; 2934; 2995; 2998; 3077; 55763; 3918; 3993; 3996; 4627; 4628; 4640; 4647; 4650; 4734; 4739; 4843; 4993; 5311; 5590; 5664; 6261; 6337; 6401; 6521; 6708; 6709; 6710; 6711; 6712; 7111; 7127; 7402; 728378; 23187; 8312; 8313; 8605; 8927; 9099; 9590; 9743; 9833; 9936; 10129; 10256; 10395; 10411; 105…
aromatase activity	GO:0070330	m	5	26	24	17	(70.8%)	0.000636493	0.0258648	CYP3A43; CYP1A1; CYP1A2; CYP19A1; CYP1B1; CYP4Z1; CYP2D6; CYP2C8; CYP4F12; CYP2F1; CYP4B1; CYP4F8; CYP2A13; CYP2A7; CYP2C18; CYP3A4; CYP3A5	66002; 1543; 1545; 1549; 1553; 1558; 1562; 1565; 1572; 1576; 1577; 1580; 1588; 199974; 11283; 1544; 64816
high-density lipoprotein particle	GO:0034364	c	3	26	26	18	(69.2%)	0.000680056	0.0108485	APOF; LIPC; APOE; CETP; SAA4; HPR; GPIHBP1; ABCA1; LCAT; APOH; APOA5; SAA1; APOC1; APOA4; CLU; HDLBP; PON1; APOL1	19; 319; 337; 341; 348; 350; 1071; 1191; 338328; 3069; 3250; 3931; 3990; 6288; 6291; 116519; 8542; 5444
organic acid metabolic process	GO:0006082	b	3	1087	1085	445	(41.0%)	0.000703476	0.0354376	PRKAG3; RARS2; SLC27A4; ATPIF1; ADIPOQ; OGDH; NCAN; HKDC1; ABCD2; CYP4F22; ALOXE3; CNDP2; NPL; L2HGDH; D2HGDH; FDXACB1; HSD17B12; EGFLAM; HACL1; MGST2; PRG3; APOA4; APOA5; PANK2; DGAT2; MRI1; HNMT; GGTLC1; GGTLC2; PPARG; PPARA; GART; DSE; CHST5; CSGALNACT1; GSTO2; GSTO1; ERLIN1; MTHFD1L; PSMD13; ACSM1; FTCD; HS3ST3B1; GFPT2; SARS2; PRODH2; CROT; ASPG; DHFR; GGH; ART4; SULT1A1; SULT1A2; BPHL; MCAT…	16; 31; 32; 33; 35; 36; 48; 51; 131; 176; 191; 208; 225; 229; 230; 246; 247; 169355; 324; 337; 341; 383; 384; 411; 420; 65985; 66002; 471; 493; 552; 570; 635; 670; 672; 718; 747; 790; 833; 1109; 1201; 1373; 1375; 1376; 1384; 1390; 1463; 1464; 1497; 1543; 1545; 5719; 1548; 1549; 1553; 1555; 1557; 1558; 1559; 1562; 1565; 1572; 84245; 1579; 1581; 1593; 1629; 1632; 1644; 1646; 275; 1719; 1737; 1757; …
lipid binding	GO:0008289	m	2	664	663	281	(42.4%)	0.000721735	0.00613475	SYT8; HSPA2; PTGS1; TULP1; SYTL1; GOLPH3; MFGE8; MYOF; NISCH; C2CD4B; CD36; JPH2; ZFYVE9; RAPGEF6; NBEAL1; BPIFB6; APOC1; RASAL1; ZFYVE1; S100A13; ESYT3; AXL; PLIN1; RARA; LBP; MVB12A; SYTL3; PRAM1; GRK5; ZFYVE16; SYT10; MYO1G; TECPR1; PCTP; NSFL1C; FABP2; PSD4; GOT2; PCLO; PYGL; NOXO1; DOK7; UGT2B7; LIPC; CETP; SHC1; DYSF; LIPF; WIPI1; PASK; SNX31; PIK3C2A; RBP3; PIK3C2G; RBP5; ANXA10; ADH7; CYP…	19; 131; 161; 229; 246; 247; 307; 311; 312; 319; 320; 337; 338; 341; 348; 350; 401548; 205147; 558; 572; 671; 706; 718; 733; 909; 910; 911; 913; 923; 948; 949; 1048; 1071; 1373; 1576; 1589; 1622; 1646; 2035; 2099; 2170; 338328; 116985; 2806; 2865; 2869; 3069; 3306; 55763; 3482; 3710; 3929; 3990; 4240; 4306; 266629; 4643; 4689; 4763; 27445; 5027; 5051; 5104; 5241; 5286; 5288; 5321; 169166; 5333; 5…
aldehyde biosynthetic process	GO:0046184	b	4	15	15	12	(80.0%)	0.000722532	0.0637274	CACNA1H; BMP6; KDM3A; BMP2; TPI1; REST; WNT4; TKT; CYP11B2; CYP11B1; DKK3; GPI	654; 1584; 1585; 2821; 650; 5978; 7086; 7167; 8912; 54361; 27122; 55818
low-density lipoprotein particle binding	GO:0030169	m	5	15	15	12	(80.0%)	0.000722532	0.0269143	SORL1; LIPC; PCSK9; STAB1; SCARF1; STAB2; SCARB1; CD36; THBS1; LDLR; COLEC12; MSR1	948; 949; 3949; 3990; 4481; 6653; 7057; 8578; 23166; 255738; 81035; 55576
single organism signaling	GO:0044700	b	2	6201	6179	2349	(38.0%)	0.00072956	0.013549	ELANE; OR52B6; OR10T2; NELFE; CD226; LIFR; AGT; ADIPOQ; NR0B2; PPP4C; PIK3CD; CAMK4; PIK3CG; OR5AN1; STK24; SPN; RNF111; GRIN1; SIRPG; CRB1; SCG2; OR5B3; RAB40B; GTSE1; CLEC2D; ANGPT4; CTBP2; ITGA8; ITGA9; ATP2A1; OR1B1; ITGA2; EVC; ITGA5; ITGA6; MGST3; IQSEC1; IQSEC3; SEMA4B; PHLDA3; OR5D16; LILRB5; ATPIF1; LILRB3; LILRB2; LILRB1; ENG; TTK; ZNF385D; HRH4; GRAP2; RASEF; HRH1; KSR1; KCNIP1; GRP; C…	16; 19; 24; 25; 27; 29; 40; 43; 81; 92; 102; 111; 113; 114; 118; 131; 140; 142; 131096; 146; 148; 153; 154; 155; 160; 161; 174; 177; 182; 183; 196; 197; 199; 208; 214; 238; 246; 247; 267; 268; 286; 287; 288; 23191; 307; 317; 320; 321; 5515; 324; 332; 333; 334; 348; 392; 394; 338674; 205147; 65979; 65981; 65985; 65992; 472; 480; 481; 487; 493; 131566; 525; 131601; 545; 552; 553; 558; 566; 572; 583…
male gamete generation	GO:0048232	b	4	499	499	216	(43.3%)	0.000795454	0.0668182	HSPA2; RNF17; MERTK; SOHLH1; TXNDC8; DEFB118; PIWIL3; TXNDC2; ROS1; AXL; RARA; SOX30; CATSPERG; RAD51C; IQCF1; ZMYND15; ALMS1; MOV10L1; ATP2B4; TEX15; GAL3ST1; GOLGA3; PLA2G3; PHC2; BRDT; TPGS1; SLC9C1; DAZL; TDRD9; BRCA2; MICALCL; SPAG9; SPAG11B; TMF1; TRIM27; TDRD7; TDRKH; TDRD5; CCIN; UTP14C; IQCG; OCA2; PATZ1; TESK1; KIFC1; INPP5B; NME8; PARP11; DDX4; PRSS21; XRN2; MAK; KDM5A; YBX2; LGR4; NPA…	51; 92; 338; 480; 493; 558; 572; 583; 585; 638; 675; 676; 881; 995; 1080; 199720; 1390; 1508; 1539; 1618; 84072; 1770; 1785; 1811; 1912; 1952; 338323; 2189; 2302; 2678; 2735; 2802; 3010; 3024; 3306; 3482; 3633; 3714; 3833; 3857; 3985; 4000; 4117; 4142; 4292; 4438; 4485; 168391; 4851; 55811; 4948; 4956; 4957; 5079; 5104; 5224; 5568; 5889; 5914; 5926; 5927; 5987; 6098; 132141; 6498; 6732; 6753; 684…
sarcoplasm	GO:0016528	c	4	68	68	38	(55.9%)	0.000813421	0.0228528	AGL; ATP2A1; NOS1; JPH2; JPH3; JPH1; FABP3; CLEC18B; GSN; TRDN; CASQ1; RYR1; RYR3; RYR2; XDH; THBS1; NOL3; SLC8A3; PYGM; ART1; DHRS7C; SRL; TMEM109; PLEC; DTNBP1; JSRP1; SYNE2; CACNA2D1; HRC; AKAP6; GSTM2; CALU; ANK1; KLHL41; ANK3; POMT1; FLNC; THBS4	178; 286; 288; 417; 487; 781; 813; 844; 2170; 2318; 2934; 2946; 3270; 201140; 4842; 5339; 497190; 6261; 6262; 6263; 6345; 6547; 7057; 7060; 7498; 8996; 9472; 10345; 10585; 5837; 79073; 57338; 84062; 23224; 56704; 57158; 126306; 10324
delta-catenin binding	GO:0070097	m	3	7	7	7	(100.0%)	0.000846398	0.0127519	PTPRT; CDH24; PLEKHA7; DACT1; PTPRJ; DACT3; DACT2	5795; 11122; 144100; 147906; 51339; 168002; 64403
LINC complex	GO:0034993	c	3	7	7	7	(100.0%)	0.000846398	0.0128883	SUN2; SUN3; SUN1; SYNE1; SYNE2; SYNE3; SYNE4	23353; 161176; 23224; 23345; 25777; 256979; 163183
membrane attack complex	GO:0005579	c	4	7	7	7	(100.0%)	0.000846398	0.0228528	C9; C8A; C8B; C8G; C7; C6; C5	727; 729; 730; 731; 732; 733; 735
microtubule organizing center attachment site	GO:0034992	c	4	7	7	7	(100.0%)	0.000846398	0.0228528	SUN2; SUN3; SUN1; SYNE1; SYNE2; SYNE3; SYNE4	161176; 23224; 23345; 23353; 25777; 256979; 163183
extracellular matrix binding	GO:0050840	m	2	53	53	31	(58.5%)	0.000863375	0.00667154	ITGA9; COL11A1; ITGA2; ITGA3; ECM1; AGRN; ADAMTS15; FBLN2; CD248; ADAMTS5; LYPD5; LYPD3; ITGA2B; THBS4; NID1; THBS1; SPARC; SLIT2; ITGB3; SSC5D; DMP1; VTN; GPC1; DAG1; ACHE; OLFML2B; OLFML2A; BCAM; LRRC15; ITGAV; SPOCK2	43; 1301; 1605; 1758; 1893; 2199; 2817; 131578; 3673; 3674; 3675; 3680; 3685; 3690; 4059; 4811; 6678; 170689; 7057; 7060; 7448; 9806; 11096; 169611; 57124; 375790; 284348; 284297; 9353; 25903; 27076
single organism cell adhesion	GO:0098602	b	2	758	757	317	(41.9%)	0.000882377	0.0143386	SFTPD; FGFRL1; IL1RL2; NRCAM; PREX1; ZFPM1; CD34; AGER; IL6ST; PODXL; MARCH7; IFNAR1; PKP3; RAPGEF1; PKP1; RIPK3; SEMA4A; DAB1; SEMA4D; AKIP1; AXL; GSN; DLG1; EOMES; MAP3K8; GPAM; DLG5; PKD1L1; VPS33B; IL12RB1; CCDC88B; DSC2; CAMK4; IFNW1; PIK3CD; CDH9; XCL1; GRAP2; SPN; CDH1; HLA-DQB1; CDH2; CDH5; CDH7; ERBB2; LIMS2; SHC1; HLA-DRB1; CDH24; LY9; KIF26B; HLA-DRB5; TNFRSF4; TNFRSF21; TNIP1; RICTOR;…	25; 81; 154; 177; 199; 246; 6556; 288; 337; 460; 558; 572; 652; 678; 796; 814; 841; 911; 917; 920; 921; 923; 924; 926; 941; 947; 960; 962; 999; 1000; 1003; 1005; 1007; 1048; 1326; 11146; 1475; 1493; 1496; 1500; 1525; 1545; 1600; 1739; 1785; 1794; 1803; 1824; 1828; 1829; 1832; 1952; 2039; 2045; 2051; 2064; 2195; 2244; 2302; 2335; 2650; 2736; 2737; 2889; 2934; 3071; 3077; 3109; 3111; 3113; 3117; 31…
collagen metabolic process	GO:0032963	b	5	111	111	57	(51.4%)	0.000885976	0.119539	MMP14; MMP15; MMP16; MMP10; COL11A1; COL11A2; MMP13; ITGA2; CBX8; AGER; HIF1A; MMP19; ADAMTS14; RAPGEF3; WNT4; COL2A1; P2RX7; MMP26; ADAMTS3; CIITA; FAP; SUCO; PDGFRB; PRTN3; UTS2; COL18A1; CTSB; COL19A1; IL6R; COL5A2; PPARG; COL4A4; COL4A3; COL4A2; COL4A1; SERPINF2; MMP27; EP300; MMP20; SERPINB7; COL15A1; F2; BMP4; TGFB1; COL7A1; COL5A3; ARG1; ID1; COL5A1; COL1A2; MMP8; MMP9; COL6A1; MMP7; COL6A…	177; 383; 652; 1278; 1280; 1282; 1284; 1285; 1286; 1289; 1290; 1291; 1292; 1294; 1301; 1302; 1303; 1306; 1508; 2033; 2147; 2191; 3091; 3397; 3570; 3673; 4261; 4316; 4317; 4318; 4319; 4322; 4323; 4324; 4325; 4327; 5027; 5159; 5345; 5468; 5657; 1310; 8710; 9313; 9508; 140766; 10411; 10911; 56547; 7040; 80781; 50509; 51430; 54361; 57332; 256076; 64066
signaling pattern recognition receptor activity	GO:0008329	m	3	17	17	13	(76.5%)	0.000905532	0.0127519	TLR2; FCN1; MARCO; PGLYRP2; SCARB1; CD36; PGLYRP3; DMBT1; PTAFR; TLR4; PGLYRP4; COLEC12; TRIM5	948; 949; 1755; 2219; 5724; 7099; 8685; 57115; 114770; 114771; 7097; 85363; 81035
pattern recognition receptor activity	GO:0038187	m	3	17	17	13	(76.5%)	0.000905532	0.0127519	TLR2; FCN1; MARCO; PGLYRP2; SCARB1; CD36; PGLYRP3; DMBT1; PTAFR; TLR4; PGLYRP4; COLEC12; TRIM5	948; 949; 1755; 2219; 5724; 7099; 8685; 57115; 114770; 114771; 7097; 85363; 81035
protein binding involved in cell adhesion	GO:0098631	m	3	17	17	13	(76.5%)	0.000905532	0.0127519	IGSF9; GLDN; NRCAM; ITGA2; DSC2; NFASC; DSP; JUP; ITGA11; PKP2; MADCAM1; DSG2; CTNNA3	1824; 1829; 1832; 3673; 3728; 4897; 5318; 22801; 8174; 57549; 342035; 23114; 29119
tetrapyrrole binding	GO:0046906	m	3	141	139	69	(49.6%)	0.000924049	0.0127519	IDO2; MUT; PTGS1; FLVCR2; EPX; SRC; DUOX1; DUOX2; CUBN; CYP4B1; CYP4F22; CYP4F8; CYP2W1; CYP4F2; CYP4F3; HRG; CD320; CYP3A43; DGCR8; CYP1B1; CYP2D6; CYP2F1; CYP4F12; CYP4F11; CYP2B6; CYP39A1; ADGB; TPO; CYB5D2; JAK2; ABCB6; HEBP1; CYP4A22; CYP7A1; PXDNL; NOS1; NOS2; NOS3; CYP4Z1; KLKB1; CYP2C8; CYP2A13; CYP21A2; PTGIS; CYP20A1; GIF; CYBA; CYP2A7; CYP2A6; CYP3A4; CYP3A5; CYP2C9; CYP1A1; CYP1A2; CY…	169355; 66002; 1535; 1543; 1545; 1548; 1549; 1553; 1555; 1557; 1558; 1559; 51293; 1562; 1565; 1572; 1576; 1577; 1579; 1580; 1581; 1584; 1585; 1588; 1589; 1591; 1593; 2694; 10058; 3273; 199974; 3717; 3818; 25974; 4353; 4594; 4842; 4843; 4846; 5742; 6714; 137902; 6916; 6947; 6948; 7173; 8029; 8288; 8529; 11283; 340665; 79747; 5740; 50506; 51302; 50865; 53905; 54487; 54905; 284541; 4051; 56603; 5740…
spermatogenesis	GO:0007283	b	5	498	498	215	(43.2%)	0.000961791	0.120499	HSPA2; RNF17; MERTK; SOHLH1; TXNDC8; DEFB118; PIWIL3; TXNDC2; ROS1; AXL; RARA; SOX30; CATSPERG; RAD51C; IQCF1; ZMYND15; ALMS1; MOV10L1; ATP2B4; TEX15; GAL3ST1; GOLGA3; PLA2G3; PHC2; BRDT; TPGS1; SLC9C1; DAZL; TDRD9; BRCA2; MICALCL; SPAG9; SPAG11B; TMF1; TRIM27; TDRD7; TDRKH; TDRD5; CCIN; UTP14C; IQCG; OCA2; PATZ1; TESK1; KIFC1; INPP5B; NME8; PARP11; DDX4; PRSS21; XRN2; MAK; KDM5A; YBX2; LGR4; NPA…	51; 92; 338; 480; 493; 558; 572; 583; 585; 638; 675; 676; 881; 995; 1080; 1390; 1508; 1539; 1618; 84072; 1770; 1785; 1811; 1912; 1952; 338323; 2189; 2302; 2678; 2735; 2802; 3010; 3024; 3306; 3482; 3633; 3714; 3833; 3857; 3985; 4000; 4117; 4142; 4292; 4438; 4485; 168391; 4851; 55811; 4948; 4956; 4957; 5079; 5104; 5224; 5568; 5889; 5914; 5926; 5927; 5987; 6098; 132141; 6498; 6732; 6753; 6847; 6954;…
